# Supplementary material for: Light-Dependent Temporal Reprogramming of Alternative Splicing Dynamics Under Salt Stress in Sweet Potato (Ipomoea batatas [L]. Lam)
Source: Plants (Basel). 2026 May 20;15(10):1556. doi: 10.3390/plants15101556 (PMC13210731; doi:10.3390/plants15101556)
Supplement: Supplementary file 1 [file plants-15-01556-s001.zip › Table S1.xlsx]

## Sheet: Table S1
Table S1. Summary of RNA-seq reads statistics.
SampleID	Clean reads	Uniquely mapped reads	% Uniquely mapped reads	multiple mapped reads	% multiple mapped reads
SD0-1	21640555	16607689	0.767434	1306046	0.0603518
SD0-2	30671901	23181470	0.755788	1864135	0.0607766
SD0-3	21609580	16280258	0.753382	1323529	0.0612473
SD2-1	21172909	16114023	0.761068	1269238	0.0599463
SD2-2	20703215	15787998	0.762587	1255225	0.0606295
SD2-3	18524710	14042077	0.758019	1134815	0.0612595
SD4-1	21654767	15938983	0.73605	1329834	0.0614107
SD4-2	21137869	16082499	0.760838	1290408	0.0610472
SD4-3	21035024	15981410	0.759752	1305968	0.0620854
SD6-1	20171380	15352611	0.761109	1243762	0.0616597
SD6-2	24244748	18153614	0.748765	1495244	0.0616729
SD6-3	18450093	14078425	0.763054	1118572	0.0606269
SD8-1	21390949	16341828	0.76396	1303053	0.0609161
SD8-2	22496557	16894012	0.75096	1390027	0.0617884
SD8-3	23073521	17435562	0.755652	1428537	0.0619124
SN0-1	22687254	17168710	0.756756	1331948	0.0587091
SN0-2	22394175	16936800	0.756304	1309982	0.0584966
SN0-3	25182371	18637182	0.740088	1499824	0.0595585
SN2-1	22475764	17084053	0.76011	1387789	0.061746
SN2-2	21709347	16548252	0.762264	1353837	0.0623619
SN2-3	20745841	15837498	0.763406	1275251	0.0614702
SN4-1	19102441	14003689	0.733084	1175679	0.061546
SN4-2	22720541	17275925	0.760366	1439998	0.0633787
SN4-3	20034612	15604845	0.778894	1259509	0.0628667
SN6-1	19140543	15336773	0.801272	1235743	0.0645615
SN6-2	20324880	15457832	0.760537	1305013	0.0642077
SN6-3	19699777	15003149	0.76159	1258376	0.0638777
SN8-1	19592821	14867279	0.758813	1241975	0.0633893
SN8-2	20714643	15788605	0.762195	1271995	0.0614056
SN8-3	31748180	23913474	0.753223	1986142	0.0625592
