# Supplementary material for: Light-Dependent Temporal Reprogramming of Alternative Splicing Dynamics Under Salt Stress in Sweet Potato (Ipomoea batatas [L]. Lam)
Source: Plants (Basel). 2026 May 20;15(10):1556. doi: 10.3390/plants15101556 (PMC13210731; doi:10.3390/plants15101556)
Supplement: Supplementary file 1 [file plants-15-01556-s001.zip › Table S2.xlsx]

## Sheet: GO
ID	Description	GeneRatio	BgRatio	RichFactor	FoldEnrichment	zScore	pvalue	p.adjust	qvalue	geneID	Count
GO:0140098	catalytic activity, acting on RNA	266/12988	440/34360	0.604545	1.59934	9.86366	3.25905e-22	1.4304e-18	1.05799e-18	IB01G03200/IB01G04010/IB01G04620/IB01G06050/IB01G06210/IB01G07870/IB01G10380/IB01G13970/IB01G15140/IB01G22010/IB01G29530/IB01G29810/IB01G31050/IB02G03150/IB02G03850/IB02G07640/IB02G10600/IB02G11280/IB02G12230/IB02G14390/IB02G17590/IB02G18640/IB02G19180/IB02G19660/IB02G22390/IB02G22480/IB02G23220/IB02G23280/IB02G24440/IB02G28270/IB02G28370/IB02G29310/IB03G00120/IB03G01840/IB03G04090/IB03G05070/IB0…	266
GO:0034660	ncRNA metabolic process	266/12988	449/34360	0.592428	1.56728	9.43231	1.77756e-20	3.90085e-17	2.88526e-17	IB01G03740/IB01G04620/IB01G04800/IB01G06050/IB01G06210/IB01G07120/IB01G07870/IB01G09190/IB01G10380/IB01G13970/IB01G18670/IB01G32040/IB02G02190/IB02G02430/IB02G03150/IB02G03290/IB02G03850/IB02G07210/IB02G07640/IB02G07920/IB02G09800/IB02G09830/IB02G09870/IB02G10190/IB02G10600/IB02G11400/IB02G14390/IB02G15580/IB02G17590/IB02G22080/IB02G23220/IB02G23280/IB02G28270/IB02G28370/IB02G32460/IB02G33370/IB0…	266
GO:0044451	nucleoplasm part	280/12988	497/34360	0.56338	1.49043	8.58547	2.63128e-17	3.84956e-14	2.84732e-14	IB01G00880/IB01G02260/IB01G03450/IB01G04010/IB01G04610/IB01G07390/IB01G10250/IB01G13040/IB01G13990/IB01G21900/IB01G29240/IB01G33500/IB02G02190/IB02G02430/IB02G03190/IB02G03510/IB02G06520/IB02G08330/IB02G10020/IB02G10360/IB02G11670/IB02G13410/IB02G13880/IB02G17610/IB02G18370/IB02G19900/IB02G22080/IB02G22260/IB02G23160/IB02G23670/IB02G24620/IB02G25430/IB02G25520/IB02G27030/IB02G27040/IB02G29100/IB0…	280
GO:0015031	protein transport	272/12988	483/34360	0.563147	1.48982	8.45129	8.02526e-17	8.80571e-14	6.51313e-14	IB01G00460/IB01G00760/IB01G01570/IB01G02860/IB01G02960/IB01G04010/IB01G04170/IB01G08060/IB01G08720/IB01G09250/IB01G09330/IB01G11050/IB01G14500/IB01G15200/IB01G32380/IB01G32390/IB01G32960/IB02G00600/IB02G01580/IB02G02430/IB02G03370/IB02G04490/IB02G06520/IB02G07540/IB02G09030/IB02G11090/IB02G11600/IB02G11640/IB02G11690/IB02G11700/IB02G15950/IB02G24030/IB02G28910/IB02G29010/IB02G31850/IB02G32860/IB0…	272
GO:0006886	intracellular protein transport	241/12988	423/34360	0.56974	1.50726	8.18335	7.30278e-16	6.41038e-13	4.74143e-13	IB01G00460/IB01G00760/IB01G01570/IB01G02960/IB01G04010/IB01G04170/IB01G08060/IB01G08720/IB01G09250/IB01G09330/IB01G11050/IB01G14500/IB01G15200/IB01G32380/IB01G32390/IB01G32960/IB02G00600/IB02G01580/IB02G02430/IB02G03370/IB02G04490/IB02G06520/IB02G07540/IB02G09030/IB02G11090/IB02G11690/IB02G11700/IB02G15950/IB02G24030/IB02G28910/IB02G29010/IB02G31850/IB02G33280/IB02G33730/IB03G00290/IB03G00640/IB0…	241
GO:0006520	cellular amino acid metabolic process	199/12988	337/34360	0.590504	1.56219	8.08502	1.73305e-15	1.26772e-12	9.37669e-13	IB01G02150/IB01G04290/IB01G07870/IB01G13620/IB01G28150/IB01G33660/IB02G09150/IB02G13920/IB02G16210/IB02G16880/IB02G17420/IB02G17590/IB02G18390/IB02G21490/IB02G21520/IB02G23220/IB02G23280/IB02G25970/IB02G26260/IB02G27070/IB02G27800/IB02G28270/IB02G28850/IB02G32400/IB02G32430/IB02G33740/IB03G02750/IB03G06050/IB03G11180/IB03G12580/IB03G14470/IB03G14680/IB03G16890/IB03G18140/IB04G03940/IB04G03950/IB0…	199
GO:0051186	cofactor metabolic process	244/12988	435/34360	0.56092	1.48392	7.91826	5.65337e-15	3.54466e-12	2.6218e-12	IB01G00590/IB01G04970/IB01G05570/IB01G06300/IB01G07010/IB01G14490/IB01G16510/IB01G16880/IB01G17810/IB01G23180/IB01G29870/IB01G31180/IB01G33920/IB02G02080/IB02G02090/IB02G03860/IB02G04420/IB02G08570/IB02G08650/IB02G08770/IB02G08980/IB02G10550/IB02G11620/IB02G13490/IB02G19560/IB02G23440/IB02G25970/IB02G26260/IB02G27930/IB02G31150/IB02G31310/IB02G33280/IB02G33550/IB02G34730/IB03G00590/IB03G03090/IB0…	244
GO:0018193	peptidyl-amino acid modification	246/12988	450/34360	0.546667	1.44622	7.42775	2.1142e-13	1.1599e-10	8.57921e-11	IB01G02000/IB01G02260/IB01G03040/IB01G03450/IB01G04040/IB01G04290/IB01G07360/IB01G07830/IB01G07840/IB01G08040/IB01G08450/IB01G09010/IB01G10250/IB01G10400/IB01G10750/IB01G14910/IB01G19860/IB01G24750/IB02G00590/IB02G02860/IB02G03190/IB02G04410/IB02G04560/IB02G04600/IB02G06350/IB02G07060/IB02G07270/IB02G09050/IB02G09100/IB02G09890/IB02G10930/IB02G12270/IB02G15350/IB02G21160/IB02G21170/IB02G21460/IB0…	246
GO:0034470	ncRNA processing	194/12988	339/34360	0.572271	1.51395	7.41344	2.62585e-13	1.28054e-10	9.4715e-11	IB01G03740/IB01G04620/IB01G04800/IB01G06050/IB01G06210/IB01G07120/IB01G07870/IB01G10380/IB01G13970/IB01G18670/IB01G32040/IB02G02190/IB02G02430/IB02G03150/IB02G03290/IB02G03850/IB02G07210/IB02G07920/IB02G09800/IB02G09830/IB02G09870/IB02G10190/IB02G10600/IB02G11400/IB02G14390/IB02G15580/IB02G23220/IB02G23280/IB02G28370/IB02G32460/IB02G33370/IB03G00080/IB03G01010/IB03G01350/IB03G01840/IB03G06320/IB0…	194
GO:0006399	tRNA metabolic process	117/12988	182/34360	0.642857	1.70069	7.38852	3.80375e-13	1.66947e-10	1.23482e-10	IB01G04620/IB01G07120/IB01G07870/IB01G10380/IB01G18670/IB02G03150/IB02G03290/IB02G03850/IB02G07210/IB02G09800/IB02G09830/IB02G10190/IB02G10600/IB02G17590/IB02G23220/IB02G23280/IB02G28270/IB02G32460/IB02G33370/IB02G34520/IB03G06320/IB03G11180/IB03G11620/IB03G11640/IB03G14470/IB03G16890/IB03G18380/IB03G18690/IB04G08090/IB04G08130/IB04G16090/IB04G17570/IB04G17750/IB04G21730/IB04G23750/IB05G04890/IB0…	117
GO:0090407	organophosphate biosynthetic process	194/12988	344/34360	0.563953	1.49195	7.1487	1.68216e-12	6.71183e-10	4.96439e-10	IB01G00590/IB01G05570/IB01G05650/IB01G06870/IB01G14490/IB01G16880/IB01G17810/IB01G23180/IB01G26320/IB02G00020/IB02G02080/IB02G02090/IB02G03860/IB02G04100/IB02G04120/IB02G04420/IB02G04720/IB02G12850/IB02G19620/IB02G20280/IB02G20300/IB02G20320/IB02G20330/IB02G27930/IB02G28850/IB02G29010/IB02G31310/IB02G34730/IB03G00590/IB03G01670/IB03G01770/IB03G03460/IB03G06250/IB03G11550/IB03G14280/IB03G16430/IB0…	194
GO:0016874	ligase activity	111/12988	174/34360	0.637931	1.68766	7.08912	3.15069e-12	1.15236e-09	8.52345e-10	IB01G07870/IB01G09360/IB01G13650/IB01G17810/IB01G29790/IB01G32190/IB02G00410/IB02G03620/IB02G07690/IB02G08980/IB02G11290/IB02G17420/IB02G17590/IB02G22930/IB02G23220/IB02G23280/IB02G28040/IB02G28270/IB03G02010/IB03G06320/IB03G11180/IB03G14470/IB03G16890/IB03G18140/IB03G22430/IB04G04430/IB04G04570/IB04G17570/IB04G17750/IB05G00380/IB05G01140/IB05G01820/IB05G05490/IB05G06050/IB05G06420/IB05G16500/IB0…	111
GO:0044270	cellular nitrogen compound catabolic process	162/12988	280/34360	0.578571	1.53062	6.94997	7.03371e-12	2.20507e-09	1.63097e-09	IB01G00390/IB01G00590/IB01G05570/IB01G06050/IB01G06210/IB01G16880/IB01G23180/IB01G31020/IB01G31160/IB02G01950/IB02G07500/IB02G07640/IB02G10190/IB02G10290/IB02G19180/IB02G24640/IB02G25970/IB02G26260/IB02G33740/IB02G34520/IB03G00760/IB03G01840/IB03G05070/IB03G06020/IB03G11550/IB03G11620/IB03G11640/IB03G12070/IB03G21580/IB04G02960/IB04G08730/IB04G12060/IB04G12770/IB04G12890/IB04G15410/IB04G21760/IB0…	162
GO:0046700	heterocycle catabolic process	162/12988	280/34360	0.578571	1.53062	6.94997	7.03371e-12	2.20507e-09	1.63097e-09	IB01G00390/IB01G00590/IB01G05570/IB01G06050/IB01G06210/IB01G16880/IB01G23180/IB01G31020/IB01G31160/IB02G01950/IB02G07500/IB02G07640/IB02G10190/IB02G10290/IB02G19180/IB02G24640/IB02G25970/IB02G26260/IB02G34520/IB03G00760/IB03G01840/IB03G05070/IB03G06020/IB03G11550/IB03G11620/IB03G11640/IB03G12070/IB03G21580/IB04G02960/IB04G08730/IB04G12060/IB04G12770/IB04G12890/IB04G15410/IB04G21760/IB05G01400/IB0…	162
GO:1901361	organic cyclic compound catabolic process	182/12988	325/34360	0.56	1.48149	6.79885	1.82108e-11	5.32847e-09	3.94119e-09	IB01G00390/IB01G00590/IB01G05110/IB01G05570/IB01G06050/IB01G06210/IB01G08300/IB01G16880/IB01G23180/IB01G31020/IB01G31160/IB02G01950/IB02G07500/IB02G07640/IB02G10190/IB02G10290/IB02G15950/IB02G19180/IB02G24640/IB02G25970/IB02G26260/IB02G34520/IB03G00760/IB03G01840/IB03G02590/IB03G02750/IB03G05070/IB03G06020/IB03G11550/IB03G11620/IB03G11640/IB03G12070/IB03G21580/IB04G02960/IB04G08730/IB04G12060/IB0…	182
GO:0019439	aromatic compound catabolic process	172/12988	304/34360	0.565789	1.49681	6.7826	2.07626e-11	5.36412e-09	3.96756e-09	IB01G00390/IB01G00590/IB01G05110/IB01G06050/IB01G06210/IB01G08300/IB01G16880/IB01G23180/IB01G31020/IB01G31160/IB02G01950/IB02G07500/IB02G07640/IB02G10190/IB02G10290/IB02G15950/IB02G19180/IB02G24640/IB02G25970/IB02G26260/IB02G34520/IB03G00760/IB03G01840/IB03G02750/IB03G05070/IB03G06020/IB03G11550/IB03G11620/IB03G11640/IB03G12070/IB04G02960/IB04G08730/IB04G12060/IB04G12770/IB04G12890/IB04G15410/IB0…	172
GO:0006914	autophagy	54/12988	70/34360	0.771429	2.04083	6.79538	2.19991e-11	5.36412e-09	3.96756e-09	IB01G08160/IB01G26010/IB01G31870/IB02G00600/IB02G03100/IB02G07690/IB02G08090/IB02G25270/IB02G26380/IB02G26910/IB02G27630/IB02G28040/IB02G33730/IB03G02670/IB03G03360/IB03G09030/IB03G12200/IB03G21810/IB04G02930/IB04G09320/IB04G09450/IB04G10160/IB05G02450/IB05G06450/IB05G27830/IB06G12720/IB07G01040/IB07G04640/IB07G06140/IB07G11530/IB07G13330/IB07G17380/IB07G24120/IB07G26710/IB07G27220/IB08G00330/IB0…	54
GO:0061919	process utilizing autophagic mechanism	54/12988	70/34360	0.771429	2.04083	6.79538	2.19991e-11	5.36412e-09	3.96756e-09	IB01G08160/IB01G26010/IB01G31870/IB02G00600/IB02G03100/IB02G07690/IB02G08090/IB02G25270/IB02G26380/IB02G26910/IB02G27630/IB02G28040/IB02G33730/IB03G02670/IB03G03360/IB03G09030/IB03G12200/IB03G21810/IB04G02930/IB04G09320/IB04G09450/IB04G10160/IB05G02450/IB05G06450/IB05G27830/IB06G12720/IB07G01040/IB07G04640/IB07G06140/IB07G11530/IB07G13330/IB07G17380/IB07G24120/IB07G26710/IB07G27220/IB08G00330/IB0…	54
GO:0016071	mRNA metabolic process	250/12988	476/34360	0.52521	1.38945	6.67007	3.66666e-11	8.18459e-09	6.05372e-09	IB01G00390/IB01G00880/IB01G04010/IB01G07390/IB01G11630/IB01G13040/IB01G18670/IB01G20540/IB01G26020/IB01G32040/IB01G33500/IB02G01950/IB02G02410/IB02G03150/IB02G06520/IB02G08840/IB02G10020/IB02G10190/IB02G10290/IB02G14870/IB02G16220/IB02G18900/IB02G19010/IB02G19180/IB02G22080/IB02G24700/IB02G25330/IB02G25430/IB02G25520/IB02G29100/IB02G29360/IB03G00080/IB03G00760/IB03G01840/IB03G05070/IB03G06020/IB0…	250
GO:0006732	coenzyme metabolic process	150/12988	259/34360	0.579151	1.53215	6.7015	3.72959e-11	8.18459e-09	6.05372e-09	IB01G00590/IB01G04970/IB01G05570/IB01G06300/IB01G07010/IB01G14490/IB01G16510/IB01G16880/IB01G17810/IB01G23180/IB01G29870/IB01G33920/IB02G02080/IB02G02090/IB02G03860/IB02G04420/IB02G08770/IB02G08980/IB02G10550/IB02G27930/IB02G31310/IB02G33280/IB02G33550/IB02G34730/IB03G00590/IB03G03460/IB03G11550/IB03G16430/IB03G17430/IB03G21130/IB03G21580/IB04G00850/IB04G00860/IB04G02010/IB04G03890/IB04G06070/IB0…	150
GO:0055086	nucleobase-containing small molecule metabolic process	204/12988	375/34360	0.544	1.43916	6.66601	4.11013e-11	8.59017e-09	6.3537e-09	IB01G00590/IB01G04970/IB01G05570/IB01G06870/IB01G08090/IB01G12090/IB01G12840/IB01G14490/IB01G16880/IB01G17810/IB01G23180/IB01G31020/IB01G33920/IB02G00020/IB02G02080/IB02G02090/IB02G03420/IB02G04720/IB02G07500/IB02G08980/IB02G10740/IB02G12850/IB02G19620/IB02G24640/IB02G27930/IB02G28850/IB02G31590/IB02G33550/IB03G00590/IB03G01670/IB03G01770/IB03G07770/IB03G11550/IB03G12070/IB03G14280/IB03G16430/IB0…	204
GO:0016604	nuclear body	123/12988	206/34360	0.597087	1.57961	6.50451	1.41687e-10	2.82666e-08	2.09074e-08	IB01G03450/IB01G04010/IB01G04610/IB01G07390/IB01G13040/IB01G21900/IB02G02190/IB02G02430/IB02G03190/IB02G06520/IB02G10020/IB02G10360/IB02G11670/IB02G13410/IB02G22080/IB02G23160/IB02G23670/IB02G25520/IB02G29100/IB02G29310/IB02G30260/IB02G34370/IB03G00680/IB03G03230/IB03G10010/IB03G10120/IB03G10460/IB03G14470/IB03G17680/IB04G08730/IB04G11490/IB04G13380/IB04G16250/IB04G21590/IB05G00500/IB05G02550/IB0…	123
GO:0009657	plastid organization	166/12988	299/34360	0.555184	1.46875	6.34624	3.35271e-10	6.39785e-08	4.73215e-08	IB01G01360/IB01G01690/IB01G02330/IB01G05600/IB01G05620/IB01G06780/IB01G08910/IB01G12160/IB01G16640/IB01G19580/IB01G20790/IB01G24100/IB01G32960/IB02G00560/IB02G01030/IB02G02140/IB02G04110/IB02G04860/IB02G08370/IB02G09270/IB02G10430/IB02G18900/IB02G19010/IB02G28900/IB02G33320/IB02G33530/IB02G34370/IB03G03740/IB03G03830/IB03G04340/IB03G04430/IB03G05530/IB03G06930/IB03G07750/IB03G08000/IB03G09930/IB0…	166
GO:0006753	nucleoside phosphate metabolic process	164/12988	295/34360	0.555932	1.47073	6.3299	3.72448e-10	6.81114e-08	5.03784e-08	IB01G00590/IB01G04970/IB01G05570/IB01G06870/IB01G08090/IB01G12090/IB01G12840/IB01G14490/IB01G16880/IB01G17810/IB01G23180/IB01G33920/IB02G00020/IB02G02080/IB02G02090/IB02G04720/IB02G07500/IB02G08980/IB02G12850/IB02G19620/IB02G24640/IB02G27930/IB02G28850/IB02G31590/IB02G33550/IB03G00590/IB03G01670/IB03G01770/IB03G11550/IB03G14280/IB03G16430/IB03G17430/IB03G18220/IB03G21130/IB03G21580/IB04G03060/IB0…	164
GO:0009117	nucleotide metabolic process	163/12988	293/34360	0.556314	1.47174	6.32175	3.92455e-10	6.88994e-08	5.09613e-08	IB01G00590/IB01G04970/IB01G05570/IB01G06870/IB01G08090/IB01G12090/IB01G12840/IB01G14490/IB01G16880/IB01G17810/IB01G23180/IB01G33920/IB02G00020/IB02G02080/IB02G02090/IB02G04720/IB02G07500/IB02G08980/IB02G12850/IB02G19620/IB02G27930/IB02G28850/IB02G31590/IB02G33550/IB03G00590/IB03G01670/IB03G01770/IB03G11550/IB03G14280/IB03G16430/IB03G17430/IB03G18220/IB03G21130/IB03G21580/IB04G03060/IB04G04760/IB0…	163
GO:0006401	RNA catabolic process	93/12988	148/34360	0.628378	1.66239	6.29538	5.70209e-10	9.62557e-08	7.11954e-08	IB01G00390/IB01G06050/IB01G06210/IB01G31160/IB02G01950/IB02G07640/IB02G10190/IB02G10290/IB02G19180/IB02G34520/IB03G00760/IB03G01840/IB03G05070/IB03G06020/IB03G11620/IB03G11640/IB04G08730/IB04G12060/IB04G12770/IB04G12890/IB05G01850/IB05G07600/IB05G13810/IB05G22540/IB05G22830/IB06G02810/IB06G02940/IB06G03970/IB06G05070/IB06G05160/IB06G12510/IB06G17840/IB06G20790/IB06G20930/IB07G01850/IB07G05670/IB0…	93
GO:1901605	alpha-amino acid metabolic process	129/12988	222/34360	0.581081	1.53726	6.26054	6.25707e-10	1.01712e-07	7.52312e-08	IB01G02150/IB01G04290/IB01G13620/IB01G28150/IB02G09150/IB02G16210/IB02G16880/IB02G17420/IB02G18390/IB02G21490/IB02G21520/IB02G25970/IB02G26260/IB02G27800/IB02G32400/IB02G32430/IB02G33740/IB03G02750/IB03G06050/IB03G12580/IB03G14680/IB03G18140/IB04G03940/IB04G03950/IB04G04230/IB04G04280/IB04G04910/IB04G20480/IB05G01140/IB05G02760/IB05G04150/IB05G15850/IB05G20300/IB05G23220/IB05G27710/IB05G28560/IB0…	129
GO:0006974	cellular response to DNA damage stimulus	226/12988	433/34360	0.52194	1.3808	6.2164	6.52445e-10	1.02271e-07	7.56444e-08	IB01G00360/IB01G04100/IB01G10170/IB01G13650/IB01G16690/IB01G16970/IB01G20170/IB01G21220/IB01G21830/IB01G23450/IB01G24630/IB01G24730/IB01G29240/IB01G31010/IB01G33110/IB02G01580/IB02G03320/IB02G03390/IB02G03620/IB02G06580/IB02G06920/IB02G07570/IB02G09800/IB02G10360/IB02G10620/IB02G12580/IB02G12590/IB02G15140/IB02G19660/IB02G21160/IB02G21170/IB02G23160/IB02G23670/IB02G24970/IB02G25220/IB02G27030/IB0…	226
GO:0140101	catalytic activity, acting on a tRNA	80/12988	123/34360	0.650407	1.72066	6.24174	8.25126e-10	1.24879e-07	9.23662e-08	IB01G04620/IB01G07870/IB01G10380/IB02G03150/IB02G03850/IB02G10600/IB02G12230/IB02G17590/IB02G23220/IB02G23280/IB02G28270/IB03G11180/IB03G14470/IB03G16890/IB03G18690/IB04G08090/IB04G16090/IB04G17570/IB04G17750/IB05G04890/IB05G05390/IB05G05490/IB05G06050/IB05G06090/IB05G06420/IB05G06660/IB05G09120/IB05G15710/IB06G06890/IB06G19510/IB07G03380/IB07G06130/IB07G12720/IB07G18790/IB07G20010/IB07G25980/IB0…	80
GO:0006402	mRNA catabolic process	71/12988	106/34360	0.669811	1.772	6.20558	1.05508e-09	1.51112e-07	1.1177e-07	IB01G00390/IB02G01950/IB02G10190/IB02G10290/IB02G19180/IB03G00760/IB03G01840/IB03G05070/IB03G06020/IB03G11620/IB03G11640/IB04G12060/IB04G12770/IB04G12890/IB05G01850/IB05G13810/IB05G22830/IB06G02810/IB06G02940/IB06G03970/IB06G05070/IB06G05160/IB06G12510/IB06G20790/IB06G20930/IB07G05670/IB07G10870/IB07G12080/IB07G15370/IB08G07350/IB08G11040/IB08G19930/IB09G11610/IB09G14770/IB09G27400/IB10G03170/IB1…	71
GO:0044282	small molecule catabolic process	135/12988	236/34360	0.572034	1.51333	6.16863	1.06732e-09	1.51112e-07	1.1177e-07	IB01G02170/IB01G02410/IB01G05110/IB01G08300/IB01G09360/IB01G14500/IB01G15200/IB01G15220/IB01G31020/IB02G08370/IB02G16170/IB02G16880/IB02G20430/IB02G25970/IB02G26260/IB02G32400/IB02G32430/IB02G33550/IB03G00640/IB03G02750/IB03G04030/IB03G21580/IB04G04130/IB04G10410/IB04G11610/IB04G15490/IB04G15980/IB04G16010/IB04G16660/IB05G14930/IB05G19480/IB05G19580/IB05G19610/IB05G19620/IB05G19630/IB05G21020/IB0…	135
GO:0003729	mRNA binding	230/12988	444/34360	0.518018	1.37043	6.12435	1.12594e-09	1.5443e-07	1.14224e-07	IB01G00390/IB01G00880/IB01G02090/IB01G04260/IB01G07390/IB01G07920/IB01G08890/IB01G12560/IB01G15280/IB01G29400/IB01G31010/IB01G33250/IB01G33500/IB02G01140/IB02G01430/IB02G04860/IB02G05450/IB02G07920/IB02G08090/IB02G08180/IB02G09040/IB02G09870/IB02G10290/IB02G10420/IB02G10920/IB02G12580/IB02G12590/IB02G14790/IB02G14880/IB02G19140/IB02G22080/IB02G22100/IB02G25270/IB02G25430/IB02G25520/IB02G26830/IB0…	230
GO:0097367	carbohydrate derivative binding	183/12988	340/34360	0.538235	1.42391	6.12374	1.23522e-09	1.64284e-07	1.21513e-07	IB01G01690/IB01G01700/IB01G02590/IB01G04800/IB01G09880/IB01G10060/IB01G12840/IB01G14490/IB01G20690/IB01G21980/IB01G23150/IB01G25470/IB01G25610/IB01G26010/IB01G29790/IB02G02430/IB02G03100/IB02G04820/IB02G04860/IB02G07670/IB02G08680/IB02G08980/IB02G09530/IB02G09800/IB02G10080/IB02G11600/IB02G12520/IB02G22600/IB02G24780/IB02G25640/IB02G26600/IB02G30660/IB02G31290/IB02G31900/IB02G33270/IB03G02830/IB0…	183
GO:0006352	DNA-templated transcription, initiation	48/12988	64/34360	0.75	1.98414	6.14319	1.54185e-09	1.99035e-07	1.47216e-07	IB01G07850/IB01G08910/IB01G13990/IB02G13880/IB02G19900/IB02G27040/IB02G27770/IB02G29900/IB02G33640/IB03G13530/IB04G00950/IB04G02230/IB04G20320/IB05G17660/IB05G19790/IB05G26990/IB06G03740/IB06G25380/IB07G06510/IB07G16110/IB07G18770/IB10G11560/IB10G19390/IB11G01510/IB11G04920/IB11G09860/IB11G28520/IB11G37570/IB12G12040/IB12G20370/IB12G23000/IB12G24220/IB12G24310/IB13G16970/IB13G26160/IB14G05310/IB1…	48
GO:0070646	protein modification by small protein removal	45/12988	59/34360	0.762712	2.01777	6.09945	1.98231e-09	2.42306e-07	1.79222e-07	IB01G00310/IB01G10170/IB01G29110/IB02G08090/IB02G25270/IB02G31730/IB03G02670/IB03G03360/IB03G13330/IB03G16510/IB03G16540/IB04G05420/IB04G07410/IB04G10160/IB04G15980/IB04G16010/IB05G06450/IB05G08240/IB07G21360/IB07G21790/IB07G31830/IB08G01030/IB08G09740/IB08G10580/IB08G14030/IB08G20880/IB09G26810/IB09G27030/IB09G27040/IB10G07520/IB11G01640/IB11G01680/IB11G02760/IB11G36850/IB12G11550/IB12G13400/IB1…	45
GO:0032774	RNA biosynthetic process	158/12988	287/34360	0.550523	1.45642	6.05295	1.98748e-09	2.42306e-07	1.79222e-07	IB01G00880/IB01G03870/IB01G06340/IB01G07850/IB01G08910/IB01G09190/IB01G11710/IB01G13990/IB01G33500/IB02G01530/IB02G04230/IB02G09590/IB02G12910/IB02G13640/IB02G13880/IB02G14640/IB02G19900/IB02G21700/IB02G23160/IB02G23670/IB02G24030/IB02G26800/IB02G27040/IB02G27750/IB02G27770/IB02G28790/IB02G29310/IB02G29900/IB02G33640/IB03G06670/IB03G11040/IB03G12300/IB03G12930/IB03G13530/IB04G00950/IB04G02230/IB0…	158
GO:0032553	ribonucleotide binding	168/12988	309/34360	0.543689	1.43834	6.03385	2.16992e-09	2.57399e-07	1.90385e-07	IB01G01690/IB01G02590/IB01G04800/IB01G09880/IB01G10060/IB01G12840/IB01G14490/IB01G21980/IB01G23150/IB01G25470/IB01G25610/IB01G26010/IB01G29790/IB02G02430/IB02G03100/IB02G04820/IB02G04860/IB02G08680/IB02G08980/IB02G09530/IB02G09800/IB02G10080/IB02G11600/IB02G12520/IB02G22600/IB02G24780/IB02G25640/IB02G26600/IB02G30660/IB02G31290/IB02G31900/IB02G33270/IB03G02830/IB03G03460/IB03G04870/IB03G06850/IB0…	168
GO:0006418	tRNA aminoacylation for protein translation	42/12988	54/34360	0.777778	2.05763	6.06335	2.4098e-09	2.78332e-07	2.05867e-07	IB01G07870/IB02G23220/IB02G23280/IB02G28270/IB03G14470/IB03G16890/IB04G08130/IB04G17570/IB04G17750/IB05G05490/IB05G06050/IB05G06420/IB06G06890/IB06G19510/IB07G03380/IB07G06130/IB07G09290/IB07G09560/IB07G12720/IB07G18790/IB07G20010/IB08G16080/IB08G19000/IB08G21970/IB09G00290/IB09G01760/IB09G04450/IB10G11660/IB10G11800/IB11G10200/IB11G11950/IB11G14060/IB12G11130/IB12G17280/IB13G08110/IB13G09690/IB1…	42
GO:0017076	purine nucleotide binding	159/12988	290/34360	0.548276	1.45047	6.00553	2.61541e-09	2.86976e-07	2.12261e-07	IB01G01690/IB01G02590/IB01G04800/IB01G09880/IB01G10060/IB01G12840/IB01G14490/IB01G21980/IB01G23150/IB01G25470/IB01G25610/IB01G26010/IB01G29790/IB02G02430/IB02G03100/IB02G04820/IB02G08680/IB02G08980/IB02G09530/IB02G09800/IB02G10080/IB02G11600/IB02G12520/IB02G22600/IB02G24780/IB02G25640/IB02G26600/IB02G30660/IB02G31290/IB02G31900/IB02G33270/IB03G02830/IB03G03460/IB03G06850/IB03G09030/IB03G12300/IB0…	159
GO:0032555	purine ribonucleotide binding	159/12988	290/34360	0.548276	1.45047	6.00553	2.61541e-09	2.86976e-07	2.12261e-07	IB01G01690/IB01G02590/IB01G04800/IB01G09880/IB01G10060/IB01G12840/IB01G14490/IB01G21980/IB01G23150/IB01G25470/IB01G25610/IB01G26010/IB01G29790/IB02G02430/IB02G03100/IB02G04820/IB02G08680/IB02G08980/IB02G09530/IB02G09800/IB02G10080/IB02G11600/IB02G12520/IB02G22600/IB02G24780/IB02G25640/IB02G26600/IB02G30660/IB02G31290/IB02G31900/IB02G33270/IB03G02830/IB03G03460/IB03G06850/IB03G09030/IB03G12300/IB0…	159
GO:0033043	regulation of organelle organization	189/12988	356/34360	0.530899	1.4045	5.98068	2.82693e-09	3.02619e-07	2.23832e-07	IB01G00760/IB01G01670/IB01G02590/IB01G03840/IB01G06580/IB01G06660/IB01G08000/IB01G08750/IB01G13990/IB01G17210/IB01G18220/IB01G19350/IB02G00580/IB02G01710/IB02G03190/IB02G03320/IB02G03370/IB02G06550/IB02G07690/IB02G08580/IB02G09030/IB02G12500/IB02G18370/IB02G31600/IB03G09080/IB03G15250/IB03G15270/IB03G17710/IB03G20710/IB03G21890/IB04G02310/IB04G04290/IB04G05330/IB04G05350/IB04G12140/IB04G13380/IB0…	189
GO:0006351	transcription, DNA-templated	148/12988	267/34360	0.554307	1.46643	5.96456	3.41079e-09	3.5439e-07	2.62124e-07	IB01G00880/IB01G03870/IB01G06340/IB01G07850/IB01G08910/IB01G09190/IB01G11710/IB01G13990/IB01G33500/IB02G01530/IB02G04230/IB02G09590/IB02G12910/IB02G13640/IB02G13880/IB02G14640/IB02G19900/IB02G21700/IB02G23160/IB02G23670/IB02G24030/IB02G26800/IB02G27040/IB02G27750/IB02G27770/IB02G28790/IB02G29900/IB02G33640/IB03G06670/IB03G11040/IB03G12300/IB03G12930/IB03G13530/IB04G00950/IB04G02230/IB04G05820/IB0…	148
GO:0006091	generation of precursor metabolites and energy	141/12988	252/34360	0.559524	1.48023	5.96473	3.47204e-09	3.5439e-07	2.62124e-07	IB01G00590/IB01G02170/IB01G02580/IB01G03290/IB01G03300/IB01G03830/IB01G04050/IB01G04330/IB01G06720/IB01G07150/IB01G08910/IB01G11860/IB01G12090/IB01G12130/IB01G12840/IB01G15220/IB01G16880/IB01G23180/IB01G28800/IB02G00560/IB02G02140/IB02G08980/IB02G10560/IB02G25970/IB02G26260/IB02G30660/IB02G31150/IB02G33530/IB03G00360/IB03G04870/IB03G05080/IB03G11550/IB03G15880/IB03G18220/IB04G00220/IB04G04270/IB0…	141
GO:0016236	macroautophagy	44/12988	58/34360	0.758621	2.00695	5.98314	4.02594e-09	4.01588e-07	2.97034e-07	IB01G26010/IB01G31870/IB02G00600/IB02G03100/IB02G08090/IB02G25270/IB02G26380/IB02G26910/IB02G27630/IB02G28040/IB03G02670/IB03G03360/IB03G09030/IB03G12200/IB03G21810/IB04G02930/IB04G09320/IB04G09450/IB04G10160/IB05G02450/IB05G06450/IB06G12720/IB07G01040/IB07G06140/IB07G11530/IB07G13330/IB07G26710/IB07G27220/IB08G14030/IB08G23880/IB09G01190/IB09G15100/IB11G16480/IB11G30930/IB11G36470/IB12G01260/IB1…	44
GO:0071482	cellular response to light stimulus	82/12988	130/34360	0.630769	1.66871	5.95492	4.47732e-09	4.36688e-07	3.22995e-07	IB01G07850/IB01G08910/IB01G10170/IB01G29700/IB01G29930/IB02G04860/IB02G08570/IB02G08890/IB02G17010/IB02G17260/IB02G21660/IB02G29370/IB02G29660/IB02G29900/IB02G34370/IB03G04430/IB03G04710/IB03G19520/IB04G04790/IB04G05000/IB04G15730/IB04G16550/IB04G21760/IB05G01720/IB05G09620/IB05G15740/IB05G26990/IB06G03740/IB06G03830/IB06G04670/IB06G09670/IB06G14750/IB06G15040/IB06G25530/IB07G07810/IB07G07970/IB0…	82
GO:0097659	nucleic acid-templated transcription	148/12988	268/34360	0.552239	1.46096	5.9057	4.78469e-09	4.56521e-07	3.37665e-07	IB01G00880/IB01G03870/IB01G06340/IB01G07850/IB01G08910/IB01G09190/IB01G11710/IB01G13990/IB01G33500/IB02G01530/IB02G04230/IB02G09590/IB02G12910/IB02G13640/IB02G13880/IB02G14640/IB02G19900/IB02G21700/IB02G23160/IB02G23670/IB02G24030/IB02G26800/IB02G27040/IB02G27750/IB02G27770/IB02G28790/IB02G29900/IB02G33640/IB03G06670/IB03G11040/IB03G12300/IB03G12930/IB03G13530/IB04G00950/IB04G02230/IB04G05820/IB0…	148
GO:0034622	cellular protein-containing complex assembly	240/12988	473/34360	0.5074	1.34234	5.84433	5.67968e-09	5.30385e-07	3.92298e-07	IB01G00310/IB01G00360/IB01G00390/IB01G00750/IB01G01740/IB01G02590/IB01G02640/IB01G04100/IB01G04330/IB01G08910/IB01G10170/IB01G10350/IB01G11150/IB01G13990/IB01G16940/IB01G18350/IB01G19190/IB01G23450/IB01G26280/IB01G26300/IB02G00560/IB02G02140/IB02G02270/IB02G04720/IB02G07610/IB02G07920/IB02G08580/IB02G08840/IB02G10020/IB02G10560/IB02G10750/IB02G13880/IB02G19900/IB02G25330/IB02G26440/IB02G27040/IB0…	240
GO:0034655	nucleobase-containing compound catabolic process	130/12988	230/34360	0.565217	1.49529	5.87526	5.98283e-09	5.42166e-07	4.01012e-07	IB01G00390/IB01G00590/IB01G06050/IB01G06210/IB01G16880/IB01G23180/IB01G31020/IB01G31160/IB02G01950/IB02G07500/IB02G07640/IB02G10190/IB02G10290/IB02G19180/IB02G24640/IB02G34520/IB03G00760/IB03G01840/IB03G05070/IB03G06020/IB03G11550/IB03G11620/IB03G11640/IB04G08730/IB04G12060/IB04G12770/IB04G12890/IB04G15410/IB05G01400/IB05G01850/IB05G07600/IB05G13810/IB05G14930/IB05G22540/IB05G22830/IB05G26840/IB0…	130
GO:0051188	cofactor biosynthetic process	137/12988	245/34360	0.559184	1.47933	5.86968	6.05289e-09	5.42166e-07	4.01012e-07	IB01G00590/IB01G05570/IB01G06300/IB01G07010/IB01G16510/IB01G16880/IB01G17810/IB01G23180/IB01G29870/IB01G31180/IB02G02080/IB02G02090/IB02G03860/IB02G04420/IB02G08570/IB02G08770/IB02G11620/IB02G19560/IB02G31150/IB02G31310/IB02G33280/IB02G34730/IB03G00590/IB03G03460/IB03G11550/IB03G16430/IB03G17430/IB03G21130/IB03G21580/IB04G00850/IB04G00860/IB04G02010/IB04G03890/IB04G06070/IB04G11990/IB04G12030/IB0…	137
GO:0022613	ribonucleoprotein complex biogenesis	225/12988	440/34360	0.511364	1.35282	5.80662	7.20052e-09	6.32062e-07	4.67503e-07	IB01G00390/IB01G03740/IB01G04800/IB01G06050/IB01G06210/IB01G08060/IB01G12560/IB01G16640/IB01G18350/IB01G19190/IB01G26280/IB01G26300/IB01G30330/IB02G00570/IB02G02430/IB02G07610/IB02G07920/IB02G08840/IB02G09040/IB02G09870/IB02G10020/IB02G10190/IB02G10750/IB02G11400/IB02G14390/IB02G15580/IB02G25330/IB02G26440/IB02G28370/IB02G31120/IB02G33920/IB03G01010/IB03G01350/IB03G01450/IB03G01600/IB03G01840/IB0…	225
GO:0090501	RNA phosphodiester bond hydrolysis	106/12988	181/34360	0.585635	1.54931	5.77624	1.12928e-08	9.71847e-07	7.18825e-07	IB01G00880/IB01G04800/IB01G06050/IB01G06210/IB01G07120/IB01G13970/IB01G33500/IB02G03150/IB02G07640/IB02G10190/IB02G14390/IB02G22080/IB02G24440/IB02G25430/IB02G29360/IB03G04090/IB03G10460/IB03G11620/IB03G11640/IB03G17680/IB03G18410/IB04G00960/IB04G02320/IB04G08730/IB04G10480/IB04G12060/IB05G02260/IB05G05190/IB05G05600/IB05G07600/IB05G13810/IB05G15110/IB05G22540/IB05G25890/IB06G00350/IB06G02810/IB0…	106
GO:0043603	cellular amide metabolic process	247/12988	492/34360	0.502033	1.32814	5.71493	1.16859e-08	9.86334e-07	7.2954e-07	IB01G02330/IB01G03810/IB01G05570/IB01G06300/IB01G07870/IB01G11320/IB01G12560/IB01G14490/IB01G18350/IB01G18690/IB01G19190/IB01G23120/IB01G23990/IB01G26280/IB01G26300/IB01G30330/IB01G31010/IB02G02140/IB02G07610/IB02G08180/IB02G08980/IB02G09040/IB02G10430/IB02G10550/IB02G10920/IB02G13490/IB02G14880/IB02G23220/IB02G23280/IB02G23440/IB02G27930/IB02G28270/IB02G31900/IB02G33550/IB03G04150/IB03G11230/IB0…	247
GO:0071478	cellular response to radiation	87/12988	142/34360	0.612676	1.62085	5.77923	1.19217e-08	9.87255e-07	7.30222e-07	IB01G07850/IB01G08910/IB01G10170/IB01G29700/IB01G29930/IB02G04860/IB02G08570/IB02G08890/IB02G17010/IB02G17260/IB02G21660/IB02G29370/IB02G29660/IB02G29900/IB02G34370/IB03G04430/IB03G04710/IB03G19520/IB04G04790/IB04G05000/IB04G14820/IB04G15730/IB04G16550/IB04G21760/IB05G01720/IB05G09620/IB05G15740/IB05G26990/IB06G03740/IB06G03830/IB06G04670/IB06G09670/IB06G14750/IB06G15040/IB06G25530/IB07G07810/IB0…	87
GO:0046914	transition metal ion binding	204/12988	395/34360	0.516456	1.36629	5.70796	1.29757e-08	1.05463e-06	7.80058e-07	IB01G02170/IB01G03320/IB01G04180/IB01G04970/IB01G06300/IB01G06650/IB01G09850/IB01G12090/IB01G12840/IB01G13020/IB01G15130/IB01G25980/IB02G02090/IB02G03850/IB02G04820/IB02G07020/IB02G07500/IB02G08980/IB02G09530/IB02G10080/IB02G10360/IB02G10600/IB02G13490/IB02G14870/IB02G16100/IB02G16880/IB02G17010/IB02G17260/IB02G18370/IB02G19560/IB02G30660/IB02G31290/IB02G32400/IB02G32430/IB02G33270/IB02G33740/IB0…	204
GO:0006913	nucleocytoplasmic transport	93/12988	155/34360	0.6	1.58731	5.71292	1.68417e-08	1.31997e-06	9.76311e-07	IB01G00760/IB01G04010/IB01G08060/IB01G08720/IB01G09330/IB01G11050/IB02G02430/IB02G06520/IB02G07610/IB02G11090/IB02G24030/IB02G25520/IB02G28910/IB03G00290/IB03G13740/IB03G21970/IB04G04530/IB04G06350/IB04G19520/IB04G21710/IB05G00700/IB05G03200/IB05G03210/IB05G09010/IB05G09020/IB05G15110/IB05G27380/IB06G03020/IB06G04960/IB06G09560/IB06G09810/IB06G10450/IB06G10550/IB06G11980/IB06G12000/IB06G15410/IB0…	93
GO:0051169	nuclear transport	93/12988	155/34360	0.6	1.58731	5.71292	1.68417e-08	1.31997e-06	9.76311e-07	IB01G00760/IB01G04010/IB01G08060/IB01G08720/IB01G09330/IB01G11050/IB02G02430/IB02G06520/IB02G07610/IB02G11090/IB02G24030/IB02G25520/IB02G28910/IB03G00290/IB03G13740/IB03G21970/IB04G04530/IB04G06350/IB04G19520/IB04G21710/IB05G00700/IB05G03200/IB05G03210/IB05G09010/IB05G09020/IB05G15110/IB05G27380/IB06G03020/IB06G04960/IB06G09560/IB06G09810/IB06G10450/IB06G10550/IB06G11980/IB06G12000/IB06G15410/IB0…	93
GO:0016607	nuclear speck	85/12988	139/34360	0.611511	1.61776	5.68921	1.98126e-08	1.52557e-06	1.12839e-06	IB01G03450/IB01G04010/IB01G04610/IB01G07390/IB01G13040/IB02G02190/IB02G06520/IB02G10020/IB02G10360/IB02G11670/IB02G13410/IB02G23160/IB02G23670/IB02G25520/IB02G29100/IB02G30260/IB03G00680/IB03G03230/IB03G10010/IB03G10120/IB04G08730/IB04G11490/IB04G16250/IB05G00500/IB05G02550/IB05G03200/IB05G17440/IB05G19290/IB05G20440/IB05G20600/IB05G21450/IB05G23190/IB05G28450/IB06G04530/IB06G07980/IB06G22240/IB0…	85
GO:0035639	purine ribonucleoside triphosphate binding	145/12988	266/34360	0.545113	1.44211	5.64283	2.10277e-08	1.59121e-06	1.17694e-06	IB01G01690/IB01G02590/IB01G04800/IB01G09880/IB01G12840/IB01G14490/IB01G21980/IB01G23150/IB01G25470/IB01G25610/IB01G26010/IB01G29790/IB02G02430/IB02G03100/IB02G04820/IB02G08680/IB02G08980/IB02G09530/IB02G09800/IB02G10080/IB02G11600/IB02G12520/IB02G22600/IB02G24780/IB02G25640/IB02G26600/IB02G30660/IB02G31290/IB02G31900/IB02G33270/IB03G02830/IB03G03460/IB03G06850/IB03G09030/IB03G12300/IB03G15250/IB0…	145
GO:0043038	amino acid activation	44/12988	60/34360	0.733333	1.94005	5.68129	2.37841e-08	1.73981e-06	1.28684e-06	IB01G07870/IB02G17590/IB02G23220/IB02G23280/IB02G28270/IB03G11180/IB03G14470/IB03G16890/IB04G08130/IB04G17570/IB04G17750/IB05G05490/IB05G06050/IB05G06420/IB06G06890/IB06G19510/IB07G03380/IB07G06130/IB07G09290/IB07G09560/IB07G12720/IB07G18790/IB07G20010/IB08G16080/IB08G19000/IB08G21970/IB09G00290/IB09G01760/IB09G04450/IB10G11660/IB10G11800/IB11G10200/IB11G11950/IB11G14060/IB12G11130/IB12G17280/IB1…	44
GO:0043039	tRNA aminoacylation	44/12988	60/34360	0.733333	1.94005	5.68129	2.37841e-08	1.73981e-06	1.28684e-06	IB01G07870/IB02G17590/IB02G23220/IB02G23280/IB02G28270/IB03G11180/IB03G14470/IB03G16890/IB04G08130/IB04G17570/IB04G17750/IB05G05490/IB05G06050/IB05G06420/IB06G06890/IB06G19510/IB07G03380/IB07G06130/IB07G09290/IB07G09560/IB07G12720/IB07G18790/IB07G20010/IB08G16080/IB08G19000/IB08G21970/IB09G00290/IB09G01760/IB09G04450/IB10G11660/IB10G11800/IB11G10200/IB11G11950/IB11G14060/IB12G11130/IB12G17280/IB1…	44
GO:0006281	DNA repair	177/12988	337/34360	0.525223	1.38949	5.60131	2.45612e-08	1.7672e-06	1.30711e-06	IB01G00360/IB01G10170/IB01G13650/IB01G16690/IB01G16970/IB01G20170/IB01G21220/IB01G21830/IB01G23450/IB01G24630/IB01G24730/IB01G29240/IB01G33110/IB02G01580/IB02G03320/IB02G03390/IB02G03620/IB02G06580/IB02G07570/IB02G10360/IB02G10620/IB02G12590/IB02G15140/IB02G19660/IB02G21160/IB02G21170/IB02G24970/IB02G25220/IB02G27030/IB02G27840/IB02G28460/IB02G29600/IB02G31890/IB02G32470/IB02G32640/IB03G00680/IB0…	177
GO:0006457	protein folding	85/12988	140/34360	0.607143	1.60621	5.60292	3.17626e-08	2.24848e-06	1.66309e-06	IB01G22000/IB02G01440/IB02G01710/IB02G02860/IB02G04110/IB02G04380/IB02G12270/IB02G15030/IB02G29100/IB02G30110/IB02G30460/IB02G31390/IB02G31980/IB02G32390/IB03G06930/IB03G11910/IB03G12340/IB03G12620/IB03G12650/IB03G13810/IB03G15280/IB04G00430/IB04G07510/IB04G08120/IB04G11950/IB05G00920/IB05G23810/IB05G25680/IB05G28170/IB05G28740/IB05G28750/IB06G15220/IB06G15570/IB06G17000/IB06G20870/IB06G21410/IB0…	85
GO:0006397	mRNA processing	163/12988	307/34360	0.530945	1.40462	5.55152	3.31412e-08	2.30884e-06	1.70773e-06	IB01G00880/IB01G04010/IB01G07390/IB01G13040/IB01G20540/IB01G32040/IB01G33500/IB02G02410/IB02G03150/IB02G06520/IB02G08840/IB02G10020/IB02G16220/IB02G22080/IB02G24700/IB02G25330/IB02G25430/IB02G25520/IB02G29100/IB02G29360/IB03G00080/IB03G12930/IB03G14180/IB04G02250/IB04G02320/IB04G09260/IB04G11490/IB04G12380/IB04G12770/IB04G12890/IB05G02260/IB05G02720/IB05G03200/IB05G03990/IB05G05600/IB05G14700/IB0…	163
GO:0031123	RNA 3'-end processing	68/12988	106/34360	0.641509	1.69713	5.60373	3.40099e-08	2.32785e-06	1.72179e-06	IB01G00880/IB01G29530/IB01G29810/IB01G33500/IB02G10190/IB02G19180/IB02G22080/IB02G24700/IB02G25430/IB02G29360/IB02G34520/IB03G11620/IB03G11640/IB03G12930/IB03G17680/IB04G02320/IB04G08090/IB05G01850/IB05G02720/IB05G05600/IB05G25890/IB06G02810/IB06G02940/IB06G03610/IB06G05070/IB06G05160/IB06G23720/IB06G25630/IB07G12080/IB07G12500/IB07G12710/IB08G02850/IB08G13880/IB08G14950/IB08G15110/IB08G18960/IB0…	68
GO:0018205	peptidyl-lysine modification	108/12988	188/34360	0.574468	1.51977	5.57084	3.46682e-08	2.32785e-06	1.72179e-06	IB01G02260/IB01G03040/IB01G03450/IB01G07360/IB01G10250/IB01G10400/IB02G00590/IB02G04560/IB02G04600/IB02G06350/IB02G15350/IB02G21160/IB02G21170/IB02G21460/IB02G23160/IB02G23670/IB02G24620/IB02G28790/IB03G00010/IB03G00150/IB03G00160/IB03G01390/IB03G03230/IB03G06340/IB03G10460/IB03G12680/IB03G13530/IB03G16510/IB03G16540/IB03G18970/IB03G21840/IB04G05420/IB04G08240/IB04G08300/IB04G14210/IB05G01360/IB0…	108
GO:0003724	RNA helicase activity	78/12988	126/34360	0.619048	1.6377	5.5904	3.50052e-08	2.32785e-06	1.72179e-06	IB01G03200/IB01G15140/IB01G22010/IB01G31050/IB02G11280/IB02G18640/IB02G19180/IB02G19660/IB02G22390/IB02G22480/IB02G28370/IB03G00120/IB03G05070/IB03G13440/IB03G20710/IB04G06130/IB04G07560/IB04G10250/IB04G13580/IB04G14010/IB04G19900/IB04G20040/IB04G20330/IB04G20400/IB05G01850/IB05G05050/IB05G07620/IB05G16780/IB06G03060/IB06G04960/IB06G09570/IB06G10540/IB06G14220/IB06G16990/IB06G24160/IB06G26120/IB0…	78
GO:0061695	transferase complex, transferring phosphorus-containing groups	112/12988	197/34360	0.568528	1.50405	5.53094	4.24031e-08	2.77772e-06	2.05454e-06	IB01G03450/IB01G08750/IB01G13990/IB02G03520/IB02G13880/IB02G18240/IB02G19900/IB02G27040/IB02G29310/IB02G30040/IB03G03440/IB03G03450/IB03G08180/IB03G11040/IB03G13530/IB03G18570/IB03G21570/IB04G03070/IB04G04120/IB04G04560/IB04G04630/IB04G07290/IB04G13650/IB04G19480/IB04G20320/IB04G23990/IB05G02890/IB05G07950/IB05G11750/IB05G16510/IB05G17660/IB05G25360/IB05G27250/IB05G27370/IB06G04640/IB06G04760/IB0…	112
GO:0031969	chloroplast membrane	85/12988	141/34360	0.602837	1.59482	5.51731	5.03729e-08	3.24287e-06	2.39858e-06	IB01G01570/IB01G02810/IB01G06780/IB01G08640/IB01G20790/IB01G32960/IB02G02330/IB02G09280/IB02G10990/IB02G31790/IB02G33240/IB02G33320/IB02G33710/IB03G04340/IB03G08000/IB03G22380/IB04G06270/IB04G06720/IB04G10680/IB04G11990/IB04G12030/IB04G14610/IB05G12820/IB05G17620/IB05G17890/IB05G26940/IB05G27540/IB05G27810/IB06G00630/IB06G02730/IB06G05220/IB06G15770/IB06G15800/IB06G20220/IB06G20980/IB06G24620/IB0…	85
GO:0010501	RNA secondary structure unwinding	61/12988	93/34360	0.655914	1.73523	5.53474	5.09816e-08	3.24287e-06	2.39858e-06	IB01G03200/IB01G15140/IB01G22010/IB01G31050/IB02G19660/IB02G22390/IB02G22480/IB02G28370/IB03G00120/IB03G13440/IB03G20710/IB04G06130/IB04G07560/IB04G10250/IB04G13580/IB04G14010/IB04G19900/IB04G20040/IB04G20330/IB04G20400/IB05G05050/IB05G07620/IB05G16780/IB06G03060/IB06G04960/IB06G09570/IB06G10540/IB06G14220/IB06G16990/IB06G24160/IB06G26120/IB07G04630/IB07G04760/IB07G05850/IB07G18000/IB07G31510/IB0…	61
GO:0010608	posttranscriptional regulation of gene expression	155/12988	291/34360	0.532646	1.40913	5.46376	5.40186e-08	3.38697e-06	2.50516e-06	IB01G02840/IB01G03370/IB01G07670/IB01G07920/IB01G08890/IB01G12450/IB01G13970/IB01G14140/IB01G32040/IB02G01250/IB02G02190/IB02G10020/IB02G12580/IB02G14790/IB02G17010/IB02G17260/IB02G18640/IB02G21400/IB02G24440/IB02G29310/IB02G30260/IB02G31540/IB03G01840/IB03G05070/IB03G06550/IB03G10010/IB03G10120/IB03G10460/IB03G17850/IB03G18410/IB03G18930/IB03G20710/IB04G05000/IB04G09720/IB04G10480/IB04G19480/IB0…	155
GO:0004004	RNA helicase activity	77/12988	125/34360	0.616	1.62964	5.4977	5.78682e-08	3.52755e-06	2.60914e-06	IB01G03200/IB01G15140/IB01G22010/IB01G31050/IB02G11280/IB02G19180/IB02G19660/IB02G22390/IB02G22480/IB02G28370/IB03G00120/IB03G05070/IB03G13440/IB03G20710/IB04G06130/IB04G07560/IB04G10250/IB04G13580/IB04G14010/IB04G19900/IB04G20040/IB04G20330/IB04G20400/IB05G01850/IB05G05050/IB05G07620/IB05G16780/IB06G03060/IB06G04960/IB06G09570/IB06G10540/IB06G14220/IB06G16990/IB06G24160/IB06G26120/IB07G04630/IB0…	77
GO:0008186	RNA-dependent ATPase activity	77/12988	125/34360	0.616	1.62964	5.4977	5.78682e-08	3.52755e-06	2.60914e-06	IB01G03200/IB01G15140/IB01G22010/IB01G31050/IB02G11280/IB02G19180/IB02G19660/IB02G22390/IB02G22480/IB02G28370/IB03G00120/IB03G05070/IB03G13440/IB03G20710/IB04G06130/IB04G07560/IB04G10250/IB04G13580/IB04G14010/IB04G19900/IB04G20040/IB04G20330/IB04G20400/IB05G01850/IB05G05050/IB05G07620/IB05G16780/IB06G03060/IB06G04960/IB06G09570/IB06G10540/IB06G14220/IB06G16990/IB06G24160/IB06G26120/IB07G04630/IB0…	77
GO:0009579	thylakoid	236/12988	474/34360	0.49789	1.31718	5.42065	5.91295e-08	3.55506e-06	2.62949e-06	IB01G01740/IB01G02580/IB01G02810/IB01G03300/IB01G03330/IB01G03350/IB01G04050/IB01G07400/IB01G09250/IB01G14000/IB01G16940/IB01G20790/IB01G20910/IB01G30350/IB01G31950/IB01G32960/IB02G00560/IB02G00730/IB02G04110/IB02G07670/IB02G07960/IB02G07970/IB02G11620/IB02G17420/IB02G17550/IB02G24850/IB02G24970/IB02G25100/IB02G25220/IB02G26540/IB02G28900/IB02G30490/IB02G33530/IB03G03520/IB03G05210/IB03G05530/IB0…	236
GO:0005982	starch metabolic process	47/12988	67/34360	0.701493	1.85581	5.46615	7.80001e-08	4.62625e-06	3.4218e-06	IB01G03290/IB01G06720/IB01G13160/IB01G15220/IB01G30350/IB02G03240/IB02G10880/IB02G21770/IB03G17620/IB05G04640/IB05G04750/IB05G06950/IB05G27270/IB06G16400/IB06G21260/IB06G25530/IB07G01700/IB07G02520/IB07G11010/IB07G30520/IB08G03540/IB08G07960/IB08G16560/IB09G01050/IB09G10070/IB09G21390/IB10G07570/IB10G09380/IB10G15840/IB10G16660/IB10G17610/IB10G19420/IB11G05770/IB11G12110/IB11G14730/IB12G02030/IB1…	47
GO:0042254	ribosome biogenesis	179/12988	346/34360	0.517341	1.36864	5.37248	8.33536e-08	4.87785e-06	3.60789e-06	IB01G03740/IB01G04800/IB01G06050/IB01G06210/IB01G08060/IB01G12560/IB01G16640/IB01G18350/IB01G19190/IB01G26280/IB01G26300/IB01G30330/IB02G00570/IB02G02430/IB02G07610/IB02G07920/IB02G09040/IB02G09870/IB02G10190/IB02G10750/IB02G11400/IB02G14390/IB02G15580/IB02G26440/IB02G28370/IB02G31120/IB03G01010/IB03G01350/IB03G01450/IB03G01840/IB03G04150/IB03G11620/IB03G11640/IB03G12820/IB03G13870/IB03G14260/IB0…	179
GO:0008654	phospholipid biosynthetic process	77/12988	126/34360	0.611111	1.61671	5.40634	9.37956e-08	5.4167e-06	4.00645e-06	IB01G05650/IB01G14490/IB01G26320/IB02G04120/IB02G20280/IB02G20300/IB02G20320/IB02G20330/IB02G27930/IB02G29010/IB03G06250/IB03G20720/IB04G03060/IB04G13960/IB04G19070/IB04G19670/IB04G21360/IB05G00960/IB05G13140/IB05G16500/IB06G08870/IB06G20510/IB06G22230/IB07G04540/IB07G08070/IB07G11030/IB07G11490/IB08G02800/IB08G06010/IB08G22860/IB09G04290/IB09G09570/IB09G19470/IB09G26890/IB09G27150/IB10G00400/IB1…	77
GO:0000166	nucleotide binding	224/12988	450/34360	0.497778	1.31688	5.27481	1.293e-07	7.27559e-06	5.38138e-06	IB01G01410/IB01G01690/IB01G02170/IB01G02590/IB01G03830/IB01G04800/IB01G09880/IB01G10060/IB01G12840/IB01G14490/IB01G21980/IB01G23150/IB01G25470/IB01G25610/IB01G26010/IB01G29790/IB02G02430/IB02G03100/IB02G03420/IB02G04820/IB02G04860/IB02G08680/IB02G08980/IB02G09530/IB02G09800/IB02G10080/IB02G10740/IB02G11600/IB02G12520/IB02G22600/IB02G24780/IB02G25640/IB02G26600/IB02G29940/IB02G30390/IB02G30410/IB0…	224
GO:1901265	nucleoside phosphate binding	224/12988	450/34360	0.497778	1.31688	5.27481	1.293e-07	7.27559e-06	5.38138e-06	IB01G01410/IB01G01690/IB01G02170/IB01G02590/IB01G03830/IB01G04800/IB01G09880/IB01G10060/IB01G12840/IB01G14490/IB01G21980/IB01G23150/IB01G25470/IB01G25610/IB01G26010/IB01G29790/IB02G02430/IB02G03100/IB02G03420/IB02G04820/IB02G04860/IB02G08680/IB02G08980/IB02G09530/IB02G09800/IB02G10080/IB02G10740/IB02G11600/IB02G12520/IB02G22600/IB02G24780/IB02G25640/IB02G26600/IB02G29940/IB02G30390/IB02G30410/IB0…	224
GO:0080008	Cul4-RING E3 ubiquitin ligase complex	57/12988	87/34360	0.655172	1.73327	5.33847	1.46962e-07	8.16478e-06	6.03906e-06	IB01G10170/IB01G21830/IB01G24630/IB01G24730/IB02G04730/IB02G06580/IB02G11690/IB02G11700/IB02G12680/IB02G13410/IB02G25330/IB02G34370/IB03G01390/IB04G02250/IB04G05840/IB05G07660/IB05G14200/IB05G19740/IB06G00370/IB06G03500/IB06G19840/IB07G05490/IB07G05600/IB07G06140/IB07G21360/IB07G21790/IB08G00650/IB08G17410/IB09G00370/IB09G02150/IB09G03460/IB09G04340/IB09G05420/IB09G15580/IB09G19910/IB09G20510/IB0…	57
GO:0016072	rRNA metabolic process	133/12988	246/34360	0.54065	1.4303	5.2801	1.48952e-07	8.17186e-06	6.0443e-06	IB01G03740/IB01G04800/IB01G06050/IB01G06210/IB02G02430/IB02G07640/IB02G07920/IB02G09870/IB02G10190/IB02G11400/IB02G14390/IB02G15580/IB02G28370/IB02G34520/IB03G01010/IB03G01350/IB03G01840/IB03G11620/IB03G11640/IB03G13870/IB03G14260/IB03G16020/IB03G17680/IB03G19490/IB04G00960/IB04G05840/IB04G10680/IB04G12060/IB04G16090/IB04G16350/IB04G21730/IB04G23600/IB04G23750/IB05G02260/IB05G02950/IB05G05050/IB0…	133
GO:0000956	nuclear-transcribed mRNA catabolic process	58/12988	89/34360	0.651685	1.72405	5.33171	1.5147e-07	8.20745e-06	6.07063e-06	IB01G00390/IB02G10190/IB03G05070/IB03G06020/IB03G11620/IB03G11640/IB04G12060/IB04G12770/IB04G12890/IB05G13810/IB05G22830/IB06G02810/IB06G02940/IB06G05070/IB06G05160/IB06G12510/IB06G20790/IB06G20930/IB07G05670/IB07G10870/IB07G12080/IB07G15370/IB08G07350/IB08G19930/IB09G11610/IB09G14770/IB09G27400/IB10G03170/IB10G03410/IB10G03540/IB11G21050/IB11G33790/IB11G36750/IB11G39210/IB12G05280/IB12G05290/IB1…	58
GO:0006635	fatty acid beta-oxidation	49/12988	72/34360	0.680556	1.80042	5.30009	1.86458e-07	9.86847e-06	7.2992e-06	IB01G02170/IB01G14500/IB01G15200/IB02G08370/IB02G16170/IB03G00640/IB03G04030/IB04G10410/IB04G11610/IB04G15980/IB04G16010/IB05G19480/IB05G19580/IB05G19610/IB05G19620/IB05G19630/IB05G21020/IB05G21060/IB05G21100/IB05G26460/IB06G02650/IB06G02670/IB06G04500/IB07G10550/IB07G12050/IB07G14020/IB08G00230/IB08G16420/IB08G16780/IB08G19170/IB09G26330/IB10G01410/IB11G10910/IB11G17430/IB11G28930/IB11G29700/IB1…	49
GO:0098791	Golgi subcompartment	235/12988	477/34360	0.492662	1.30335	5.20089	1.86622e-07	9.86847e-06	7.2992e-06	IB01G00730/IB01G01250/IB01G02640/IB01G02800/IB01G02860/IB01G03510/IB01G04140/IB01G07340/IB01G08020/IB01G09010/IB01G09530/IB01G11420/IB01G11700/IB01G12360/IB01G12370/IB01G12400/IB01G20690/IB01G21460/IB01G22030/IB01G31000/IB01G32230/IB02G04720/IB02G07910/IB02G08200/IB02G09510/IB02G10740/IB02G11480/IB02G16380/IB02G17880/IB02G18250/IB02G25650/IB02G26600/IB02G28480/IB02G29010/IB02G29660/IB02G30100/IB0…	235
GO:0006325	chromatin organization	197/12988	390/34360	0.505128	1.33633	5.20732	1.90326e-07	9.94453e-06	7.35545e-06	IB01G00750/IB01G01670/IB01G02260/IB01G03040/IB01G03450/IB01G07360/IB01G10170/IB01G10250/IB01G11150/IB01G17250/IB01G17290/IB01G17670/IB01G17700/IB02G01530/IB02G03260/IB02G03320/IB02G06350/IB02G07190/IB02G09670/IB02G13170/IB02G15350/IB02G18370/IB02G19180/IB02G21460/IB02G23930/IB02G24620/IB02G28790/IB02G30810/IB02G31890/IB03G00010/IB03G00150/IB03G00160/IB03G01390/IB03G02190/IB03G02490/IB03G02500/IB0…	197
GO:0006364	rRNA processing	121/12988	221/34360	0.547511	1.44845	5.21381	2.15927e-07	1.11494e-05	8.24666e-06	IB01G03740/IB01G04800/IB01G06050/IB01G06210/IB02G02430/IB02G07920/IB02G09870/IB02G10190/IB02G11400/IB02G14390/IB02G15580/IB02G28370/IB03G01010/IB03G01350/IB03G01840/IB03G11620/IB03G11640/IB03G13870/IB03G14260/IB03G16020/IB03G17680/IB03G19490/IB04G00960/IB04G05840/IB04G10680/IB04G12060/IB04G16090/IB04G16350/IB04G21730/IB04G23600/IB04G23750/IB05G02260/IB05G02950/IB05G05050/IB05G09430/IB05G13810/IB0…	121
GO:0016853	isomerase activity	130/12988	241/34360	0.539419	1.42704	5.18622	2.42317e-07	1.23269e-05	9.11757e-06	IB01G05110/IB01G13620/IB01G14910/IB01G15220/IB01G18670/IB01G22000/IB01G28150/IB02G01780/IB02G02860/IB02G03190/IB02G04380/IB02G07210/IB02G12270/IB02G15580/IB02G16170/IB02G19240/IB02G20430/IB02G21370/IB02G22100/IB02G24980/IB02G25230/IB02G29100/IB02G33280/IB03G04780/IB03G07490/IB03G12820/IB03G13810/IB03G16430/IB03G17430/IB03G20960/IB04G07510/IB04G08120/IB04G11950/IB04G16660/IB04G20480/IB05G00530/IB0…	130
GO:0009108	coenzyme biosynthetic process	106/12988	189/34360	0.560847	1.48373	5.19845	2.44347e-07	1.23269e-05	9.11757e-06	IB01G00590/IB01G05570/IB01G06300/IB01G07010/IB01G16510/IB01G16880/IB01G17810/IB01G23180/IB01G29870/IB02G03860/IB02G04420/IB02G08770/IB02G31310/IB02G33280/IB02G34730/IB03G00590/IB03G03460/IB03G11550/IB03G16430/IB03G17430/IB03G21130/IB03G21580/IB04G00850/IB04G00860/IB04G02010/IB04G03890/IB04G06070/IB04G15410/IB05G01400/IB05G03740/IB05G08680/IB05G08760/IB05G08790/IB05G09480/IB05G14930/IB05G23950/IB0…	106
GO:0043648	dicarboxylic acid metabolic process	57/12988	88/34360	0.647727	1.71357	5.22492	2.63614e-07	1.31477e-05	9.72469e-06	IB01G09360/IB02G08980/IB02G10320/IB02G16880/IB02G17240/IB02G17420/IB02G31290/IB02G33270/IB02G33550/IB03G00360/IB03G00720/IB03G12580/IB03G21580/IB04G04990/IB05G20300/IB05G26450/IB05G26970/IB06G02610/IB06G08320/IB07G06260/IB07G06570/IB07G07980/IB07G13450/IB07G26680/IB07G28460/IB07G29740/IB08G01250/IB08G07490/IB08G09930/IB08G16040/IB08G17150/IB08G19980/IB08G21010/IB09G01010/IB11G14110/IB11G14170/IB1…	57
GO:0044429	mitochondrial part	190/12988	376/34360	0.505319	1.33683	5.11962	3.00229e-07	1.48057e-05	1.0951e-05	IB01G02970/IB01G03810/IB01G06780/IB01G09850/IB01G12090/IB01G12660/IB01G12840/IB01G12860/IB01G24370/IB01G26320/IB01G26830/IB01G28800/IB01G28940/IB01G32380/IB01G32390/IB02G01780/IB02G07540/IB02G08770/IB02G10990/IB02G12520/IB02G15140/IB02G16100/IB02G19180/IB02G20970/IB02G23860/IB02G30660/IB02G31290/IB02G31390/IB02G31850/IB02G32460/IB02G33270/IB02G34380/IB03G04710/IB03G11550/IB03G11880/IB03G12660/IB0…	190
GO:0040029	regulation of gene expression, epigenetic	129/12988	240/34360	0.5375	1.42197	5.11385	3.49483e-07	1.70431e-05	1.26059e-05	IB01G00750/IB01G02260/IB01G02840/IB01G07670/IB01G13970/IB01G14140/IB01G32040/IB02G02190/IB02G03320/IB02G07190/IB02G10020/IB02G12500/IB02G17010/IB02G17260/IB02G18640/IB02G24440/IB02G29310/IB02G30810/IB03G00150/IB03G00160/IB03G02190/IB03G02490/IB03G02970/IB03G05070/IB03G06550/IB03G06770/IB03G10010/IB03G10120/IB03G10460/IB03G12300/IB03G18410/IB03G18930/IB04G05000/IB04G08240/IB04G09720/IB04G10480/IB0…	129
GO:0008144	drug binding	152/12988	291/34360	0.522337	1.38185	5.09953	3.55826e-07	1.71618e-05	1.26937e-05	IB01G02590/IB01G06650/IB01G12130/IB01G12840/IB01G13020/IB01G14490/IB01G21980/IB01G23150/IB01G25470/IB01G25610/IB01G26010/IB01G29790/IB02G02860/IB02G03100/IB02G03190/IB02G04820/IB02G07670/IB02G08680/IB02G08980/IB02G09530/IB02G09800/IB02G10080/IB02G11600/IB02G12270/IB02G12520/IB02G18390/IB02G24780/IB02G25640/IB02G29100/IB02G30660/IB02G31290/IB02G31900/IB02G33270/IB02G33740/IB03G02830/IB03G04780/IB0…	152
GO:0006366	transcription by RNA polymerase II	103/12988	184/34360	0.559783	1.48092	5.09901	4.06059e-07	1.93717e-05	1.43282e-05	IB01G00880/IB01G03870/IB01G06340/IB01G09190/IB01G13990/IB01G33500/IB02G04230/IB02G09590/IB02G12910/IB02G13640/IB02G13880/IB02G14640/IB02G19900/IB02G21700/IB02G26800/IB02G27040/IB02G27750/IB02G27770/IB02G28790/IB02G33640/IB03G06670/IB03G11040/IB03G12300/IB03G12930/IB03G13530/IB04G05820/IB04G06860/IB04G16370/IB04G16890/IB04G20320/IB05G01180/IB05G03320/IB05G17660/IB05G19790/IB05G24450/IB05G28490/IB0…	103
GO:0043414	macromolecule methylation	115/12988	210/34360	0.547619	1.44874	5.08481	4.19628e-07	1.98038e-05	1.46478e-05	IB01G02260/IB01G04620/IB01G08750/IB02G00590/IB02G03320/IB02G03850/IB02G07190/IB02G10600/IB02G21160/IB02G21170/IB02G21460/IB02G29310/IB03G00010/IB03G00150/IB03G00160/IB03G01390/IB03G01840/IB03G02500/IB03G10460/IB03G12680/IB03G14610/IB03G14620/IB03G15300/IB03G16770/IB03G17680/IB03G18970/IB03G21840/IB04G00960/IB04G04120/IB04G08240/IB04G08300/IB04G11000/IB04G14710/IB04G16090/IB04G16250/IB04G17420/IB0…	115
GO:0072594	establishment of protein localization to organelle	140/12988	265/34360	0.528302	1.39763	5.06557	4.32556e-07	2.01967e-05	1.49385e-05	IB01G00460/IB01G01570/IB01G02960/IB01G08720/IB01G09250/IB01G09330/IB01G11050/IB01G14500/IB01G15200/IB01G32380/IB01G32390/IB01G32960/IB02G03370/IB02G07540/IB02G11090/IB02G11690/IB02G11700/IB02G15950/IB02G24030/IB02G31850/IB02G33280/IB02G33730/IB03G00290/IB03G00640/IB03G04030/IB03G04340/IB03G05530/IB03G08000/IB03G11880/IB03G12660/IB03G13740/IB03G14470/IB03G15650/IB03G21970/IB04G00430/IB04G00800/IB0…	140
GO:0031300	intrinsic component of organelle membrane	58/12988	91/34360	0.637363	1.68615	5.1093	4.69015e-07	2.16192e-05	1.59906e-05	IB01G08020/IB01G14500/IB01G15200/IB01G26320/IB02G23860/IB02G33060/IB03G04710/IB03G05750/IB03G11550/IB03G15520/IB03G20960/IB04G02590/IB04G06270/IB05G02020/IB05G02040/IB05G07260/IB05G07530/IB05G09090/IB05G13140/IB05G17690/IB05G24230/IB06G06170/IB06G15770/IB06G19070/IB06G20510/IB06G26610/IB07G30810/IB08G11940/IB09G25370/IB10G01380/IB10G02280/IB10G19640/IB11G02260/IB11G09700/IB11G09710/IB11G09840/IB1…	58
GO:0006403	RNA localization	64/12988	103/34360	0.621359	1.64382	5.10124	4.72874e-07	2.16192e-05	1.59906e-05	IB01G00760/IB01G04010/IB01G08060/IB02G02430/IB02G06520/IB02G10190/IB02G24030/IB02G28910/IB03G21970/IB05G00700/IB05G03200/IB05G03210/IB05G13810/IB05G15110/IB05G27810/IB06G03020/IB06G04960/IB06G09560/IB06G09810/IB06G10450/IB06G10550/IB06G15410/IB06G20790/IB06G22390/IB06G26120/IB07G04110/IB07G05670/IB07G14560/IB07G14570/IB07G15190/IB08G02850/IB08G06990/IB08G07350/IB08G09140/IB08G19140/IB09G09610/IB0…	64
GO:0016458	gene silencing	113/12988	207/34360	0.545894	1.44417	4.99679	6.50587e-07	2.94374e-05	2.17733e-05	IB01G02260/IB01G02840/IB01G07670/IB01G08750/IB01G13970/IB01G14140/IB01G32040/IB02G02190/IB02G03320/IB02G07190/IB02G10020/IB02G17010/IB02G17260/IB02G18640/IB02G22080/IB02G24440/IB02G29310/IB02G30810/IB03G00150/IB03G00160/IB03G05070/IB03G06550/IB03G06770/IB03G10010/IB03G10120/IB03G10460/IB03G18410/IB03G18930/IB04G04120/IB04G05000/IB04G08240/IB04G09720/IB04G10480/IB04G19480/IB04G21330/IB05G03960/IB0…	113
GO:0000428	DNA-directed RNA polymerase complex	83/12988	143/34360	0.58042	1.53551	5.00247	7.02695e-07	3.08989e-05	2.28543e-05	IB01G03450/IB01G08750/IB01G13990/IB02G13880/IB02G19900/IB02G27040/IB02G29310/IB02G30040/IB03G11040/IB03G13530/IB03G18570/IB04G03070/IB04G04120/IB04G04630/IB04G07290/IB04G19480/IB04G20320/IB04G23990/IB05G02890/IB05G07950/IB05G11750/IB05G16510/IB05G17660/IB05G25360/IB05G27250/IB05G27370/IB06G04640/IB06G04760/IB06G18890/IB06G25380/IB07G01020/IB07G09760/IB07G09880/IB07G12160/IB07G23870/IB07G29770/IB0…	83
GO:0030880	RNA polymerase complex	83/12988	143/34360	0.58042	1.53551	5.00247	7.02695e-07	3.08989e-05	2.28543e-05	IB01G03450/IB01G08750/IB01G13990/IB02G13880/IB02G19900/IB02G27040/IB02G29310/IB02G30040/IB03G11040/IB03G13530/IB03G18570/IB04G03070/IB04G04120/IB04G04630/IB04G07290/IB04G19480/IB04G20320/IB04G23990/IB05G02890/IB05G07950/IB05G11750/IB05G16510/IB05G17660/IB05G25360/IB05G27250/IB05G27370/IB06G04640/IB06G04760/IB06G18890/IB06G25380/IB07G01020/IB07G09760/IB07G09880/IB07G12160/IB07G23870/IB07G29770/IB0…	83
GO:0042398	cellular modified amino acid biosynthetic process	21/12988	24/34360	0.875	2.31483	5.02307	7.04008e-07	3.08989e-05	2.28543e-05	IB01G06300/IB02G20280/IB02G20300/IB02G20320/IB02G20330/IB03G20720/IB04G02010/IB05G00960/IB05G23980/IB05G26970/IB06G14030/IB06G14040/IB06G16300/IB06G22190/IB09G01010/IB11G08730/IB12G13180/IB13G10590/IB13G22990/IB14G29510/IB15G00520	21
GO:0019205	nucleobase-containing compound kinase activity	30/12988	39/34360	0.769231	2.03501	5.04159	7.42364e-07	3.22598e-05	2.38609e-05	IB02G19620/IB02G28850/IB02G31590/IB03G01670/IB03G01770/IB03G14280/IB04G04760/IB04G08000/IB04G08060/IB05G12270/IB05G18050/IB05G18190/IB06G09930/IB06G18130/IB06G22890/IB07G10070/IB08G06370/IB08G21560/IB09G10250/IB11G10000/IB11G18540/IB12G03730/IB12G04210/IB13G00150/IB13G01620/IB13G10980/IB14G22350/IB15G01500/IB15G24550/IB15G25720	30
GO:0031301	integral component of organelle membrane	57/12988	90/34360	0.633333	1.6755	5.00213	7.98829e-07	3.39603e-05	2.51187e-05	IB01G08020/IB01G14500/IB01G15200/IB01G26320/IB02G23860/IB02G33060/IB03G05750/IB03G11550/IB03G15520/IB03G20960/IB04G02590/IB04G06270/IB05G02020/IB05G02040/IB05G07260/IB05G07530/IB05G09090/IB05G13140/IB05G17690/IB05G24230/IB06G06170/IB06G15770/IB06G19070/IB06G20510/IB06G26610/IB07G30810/IB08G11940/IB09G25370/IB10G01380/IB10G02280/IB10G19640/IB11G02260/IB11G09700/IB11G09710/IB11G09840/IB11G10910/IB1…	57
GO:0051168	nuclear export	59/12988	94/34360	0.62766	1.66049	4.99878	8.02968e-07	3.39603e-05	2.51187e-05	IB01G00760/IB01G04010/IB01G08060/IB02G02430/IB02G06520/IB02G24030/IB02G25520/IB02G28910/IB03G21970/IB04G06350/IB05G00700/IB05G03200/IB05G03210/IB05G15110/IB06G03020/IB06G04960/IB06G09560/IB06G09810/IB06G10450/IB06G10550/IB06G15410/IB06G21300/IB06G22390/IB06G26120/IB07G04110/IB07G05670/IB07G14560/IB07G14570/IB08G02740/IB08G02850/IB08G06990/IB08G07350/IB08G09140/IB08G19140/IB09G09610/IB09G26870/IB1…	59
GO:0000151	ubiquitin ligase complex	125/12988	234/34360	0.534188	1.4132	4.94424	8.12448e-07	3.39603e-05	2.51187e-05	IB01G08040/IB01G10170/IB01G21830/IB01G21900/IB01G24630/IB01G24730/IB02G03520/IB02G04400/IB02G04730/IB02G06580/IB02G09540/IB02G10360/IB02G11690/IB02G11700/IB02G12680/IB02G13410/IB02G23160/IB02G23670/IB02G25330/IB02G25670/IB02G33700/IB02G34190/IB02G34370/IB03G00680/IB03G01390/IB03G05120/IB03G13430/IB04G02250/IB04G05840/IB04G09820/IB04G21310/IB05G01700/IB05G07660/IB05G12220/IB05G12240/IB05G12250/IB0…	125
GO:0009658	chloroplast organization	125/12988	234/34360	0.534188	1.4132	4.94424	8.12448e-07	3.39603e-05	2.51187e-05	IB01G01360/IB01G01690/IB01G05600/IB01G05620/IB01G06780/IB01G08910/IB01G12160/IB01G19580/IB01G24100/IB01G32960/IB02G01030/IB02G02140/IB02G04110/IB02G04860/IB02G09270/IB02G10430/IB02G18900/IB02G19010/IB02G33320/IB02G34370/IB03G03740/IB03G03830/IB03G04340/IB03G06930/IB03G08000/IB03G09930/IB03G21370/IB03G22380/IB04G06080/IB04G09890/IB04G10380/IB04G10680/IB04G14610/IB04G23240/IB05G02260/IB05G02840/IB0…	125
GO:0030554	adenyl nucleotide binding	119/12988	221/34360	0.538462	1.42451	4.93546	8.61157e-07	3.53235e-05	2.6127e-05	IB01G02590/IB01G10060/IB01G12840/IB01G14490/IB01G21980/IB01G23150/IB01G25470/IB01G25610/IB01G26010/IB01G29790/IB02G03100/IB02G04820/IB02G08680/IB02G08980/IB02G09530/IB02G09800/IB02G10080/IB02G11600/IB02G12520/IB02G24780/IB02G25640/IB02G30660/IB02G31290/IB02G31900/IB02G33270/IB03G02830/IB03G06850/IB03G09030/IB03G12300/IB03G15250/IB03G15270/IB04G00430/IB04G00800/IB04G02480/IB04G06010/IB04G06640/IB0…	119
GO:0032559	adenyl ribonucleotide binding	119/12988	221/34360	0.538462	1.42451	4.93546	8.61157e-07	3.53235e-05	2.6127e-05	IB01G02590/IB01G10060/IB01G12840/IB01G14490/IB01G21980/IB01G23150/IB01G25470/IB01G25610/IB01G26010/IB01G29790/IB02G03100/IB02G04820/IB02G08680/IB02G08980/IB02G09530/IB02G09800/IB02G10080/IB02G11600/IB02G12520/IB02G24780/IB02G25640/IB02G30660/IB02G31290/IB02G31900/IB02G33270/IB03G02830/IB03G06850/IB03G09030/IB03G12300/IB03G15250/IB03G15270/IB04G00430/IB04G00800/IB04G02480/IB04G06010/IB04G06640/IB0…	119
GO:0035770	ribonucleoprotein granule	76/12988	129/34360	0.589147	1.5586	4.95513	9.10668e-07	3.63357e-05	2.68756e-05	IB01G00390/IB01G03450/IB01G08720/IB01G08890/IB01G12450/IB01G20540/IB02G01140/IB02G01950/IB02G08090/IB02G10620/IB02G25270/IB02G33920/IB03G01600/IB03G02670/IB03G03360/IB04G10160/IB04G12060/IB04G20400/IB05G06450/IB05G27020/IB05G27380/IB06G03810/IB06G03970/IB06G12510/IB06G17840/IB06G20930/IB06G21710/IB07G04440/IB07G13330/IB07G15370/IB08G07350/IB08G08100/IB08G08930/IB08G09300/IB08G11040/IB08G14030/IB0…	76
GO:0036464	cytoplasmic ribonucleoprotein granule	76/12988	129/34360	0.589147	1.5586	4.95513	9.10668e-07	3.63357e-05	2.68756e-05	IB01G00390/IB01G03450/IB01G08720/IB01G08890/IB01G12450/IB01G20540/IB02G01140/IB02G01950/IB02G08090/IB02G10620/IB02G25270/IB02G33920/IB03G01600/IB03G02670/IB03G03360/IB04G10160/IB04G12060/IB04G20400/IB05G06450/IB05G27020/IB05G27380/IB06G03810/IB06G03970/IB06G12510/IB06G17840/IB06G20930/IB06G21710/IB07G04440/IB07G13330/IB07G15370/IB08G07350/IB08G08100/IB08G08930/IB08G09300/IB08G11040/IB08G14030/IB0…	76
GO:0050662	coenzyme binding	76/12988	129/34360	0.589147	1.5586	4.95513	9.10668e-07	3.63357e-05	2.68756e-05	IB01G01410/IB01G02170/IB01G03830/IB01G06650/IB01G10060/IB01G12130/IB02G03420/IB02G04860/IB02G10740/IB02G18390/IB02G29940/IB02G33740/IB03G04870/IB03G05080/IB03G07770/IB03G12070/IB03G15880/IB04G03890/IB04G04230/IB04G11870/IB04G12680/IB04G20480/IB05G05210/IB05G09620/IB05G27400/IB05G27580/IB06G05550/IB06G12740/IB06G14750/IB06G15040/IB06G18120/IB06G22180/IB06G24350/IB07G29740/IB07G30420/IB08G00230/IB0…	76
GO:0044436	thylakoid part	169/12988	333/34360	0.507508	1.34262	4.89771	9.27336e-07	3.66674e-05	2.71209e-05	IB01G01740/IB01G02580/IB01G02810/IB01G03300/IB01G03350/IB01G04050/IB01G09250/IB01G16940/IB01G20790/IB01G20910/IB01G32960/IB02G00560/IB02G07670/IB02G07960/IB02G07970/IB02G17420/IB02G24850/IB02G24970/IB02G25100/IB02G25220/IB02G26540/IB02G28900/IB02G30490/IB02G33530/IB03G03520/IB03G05210/IB03G05530/IB03G08000/IB03G13080/IB03G20750/IB04G03430/IB04G03440/IB04G04270/IB04G07510/IB04G08750/IB04G09890/IB0…	169
GO:0006406	mRNA export from nucleus	37/12988	52/34360	0.711538	1.88239	4.96401	1.07887e-06	4.15365e-05	3.07224e-05	IB01G00760/IB01G04010/IB02G06520/IB02G28910/IB03G21970/IB05G00700/IB05G03200/IB05G03210/IB06G03020/IB06G04960/IB06G10450/IB06G15410/IB06G22390/IB06G26120/IB07G04110/IB07G05670/IB08G02850/IB08G07350/IB08G19140/IB09G09610/IB10G14220/IB10G17270/IB11G07460/IB11G08420/IB11G33790/IB12G19640/IB12G20130/IB13G02450/IB13G02820/IB14G11810/IB14G12780/IB14G23310/IB14G23670/IB14G29200/IB15G04570/IB15G09400/IB1…	37
GO:0051028	mRNA transport	37/12988	52/34360	0.711538	1.88239	4.96401	1.07887e-06	4.15365e-05	3.07224e-05	IB01G00760/IB01G04010/IB02G06520/IB02G28910/IB03G21970/IB05G00700/IB05G03200/IB05G03210/IB06G03020/IB06G04960/IB06G10450/IB06G15410/IB06G22390/IB06G26120/IB07G04110/IB07G05670/IB08G02850/IB08G07350/IB08G19140/IB09G09610/IB10G14220/IB10G17270/IB11G07460/IB11G08420/IB11G33790/IB12G19640/IB12G20130/IB13G02450/IB13G02820/IB14G11810/IB14G12780/IB14G23310/IB14G23670/IB14G29200/IB15G04570/IB15G09400/IB1…	37
GO:0071427	mRNA-containing ribonucleoprotein complex export from nucleus	37/12988	52/34360	0.711538	1.88239	4.96401	1.07887e-06	4.15365e-05	3.07224e-05	IB01G00760/IB01G04010/IB02G06520/IB02G28910/IB03G21970/IB05G00700/IB05G03200/IB05G03210/IB06G03020/IB06G04960/IB06G10450/IB06G15410/IB06G22390/IB06G26120/IB07G04110/IB07G05670/IB08G02850/IB08G07350/IB08G19140/IB09G09610/IB10G14220/IB10G17270/IB11G07460/IB11G08420/IB11G33790/IB12G19640/IB12G20130/IB13G02450/IB13G02820/IB14G11810/IB14G12780/IB14G23310/IB14G23670/IB14G29200/IB15G04570/IB15G09400/IB1…	37
GO:0019693	ribose phosphate metabolic process	109/12988	200/34360	0.545	1.44181	4.88493	1.12909e-06	4.30919e-05	3.18728e-05	IB01G00590/IB01G08090/IB01G12090/IB01G12840/IB01G14490/IB01G16880/IB01G17810/IB01G23180/IB01G33920/IB02G02080/IB02G02090/IB02G04720/IB02G08980/IB02G12850/IB02G19620/IB02G27930/IB02G33550/IB03G00590/IB03G01670/IB03G01770/IB03G11550/IB03G18220/IB04G04760/IB04G06070/IB04G15410/IB04G19070/IB05G01400/IB05G03740/IB05G04970/IB05G08180/IB05G12270/IB05G14930/IB05G16500/IB05G18050/IB05G26840/IB06G03690/IB0…	109
GO:0031399	regulation of protein modification process	145/12988	280/34360	0.517857	1.37	4.84619	1.24179e-06	4.69847e-05	3.47522e-05	IB01G00760/IB01G01670/IB01G03270/IB01G07250/IB01G10350/IB01G13990/IB01G14910/IB01G20540/IB01G21900/IB01G23060/IB01G24030/IB01G24750/IB02G03190/IB02G03520/IB02G10360/IB02G11670/IB02G12930/IB02G18240/IB02G23160/IB02G23670/IB02G23940/IB03G00680/IB03G03440/IB03G03450/IB03G12200/IB03G13830/IB03G18850/IB03G21890/IB04G02040/IB04G04340/IB04G04560/IB04G08250/IB04G08610/IB04G08730/IB04G14390/IB04G20130/IB0…	145
GO:0009062	fatty acid catabolic process	50/12988	77/34360	0.649351	1.71787	4.91609	1.2609e-06	4.72999e-05	3.49853e-05	IB01G02170/IB01G14500/IB01G15200/IB02G08370/IB02G16170/IB02G33550/IB03G00640/IB03G04030/IB04G10410/IB04G11610/IB04G15980/IB04G16010/IB05G19480/IB05G19580/IB05G19610/IB05G19620/IB05G19630/IB05G21020/IB05G21060/IB05G21100/IB05G26460/IB06G02650/IB06G02670/IB06G04500/IB07G10550/IB07G12050/IB07G14020/IB08G00230/IB08G16420/IB08G16780/IB08G19170/IB09G26330/IB10G01410/IB11G10910/IB11G17430/IB11G28930/IB1…	50
GO:0004812	aminoacyl-tRNA ligase activity	39/12988	56/34360	0.696429	1.84241	4.91832	1.33399e-06	4.86298e-05	3.5969e-05	IB01G07870/IB02G23220/IB02G23280/IB02G28270/IB03G14470/IB03G16890/IB04G17570/IB04G17750/IB05G05490/IB05G06050/IB05G06420/IB06G06890/IB06G19510/IB07G03380/IB07G06130/IB07G12720/IB07G18790/IB07G20010/IB08G19000/IB08G21970/IB09G00290/IB09G01760/IB09G04450/IB09G27310/IB10G11660/IB10G11800/IB11G10200/IB11G11950/IB11G14060/IB12G11130/IB12G17280/IB13G08110/IB13G09690/IB14G05560/IB14G05870/IB14G06060/IB1…	39
GO:0016875	ligase activity, forming carbon-oxygen bonds	39/12988	56/34360	0.696429	1.84241	4.91832	1.33399e-06	4.86298e-05	3.5969e-05	IB01G07870/IB02G23220/IB02G23280/IB02G28270/IB03G14470/IB03G16890/IB04G17570/IB04G17750/IB05G05490/IB05G06050/IB05G06420/IB06G06890/IB06G19510/IB07G03380/IB07G06130/IB07G12720/IB07G18790/IB07G20010/IB08G19000/IB08G21970/IB09G00290/IB09G01760/IB09G04450/IB09G27310/IB10G11660/IB10G11800/IB11G10200/IB11G11950/IB11G14060/IB12G11130/IB12G17280/IB13G08110/IB13G09690/IB14G05560/IB14G05870/IB14G06060/IB1…	39
GO:0050657	nucleic acid transport	57/12988	91/34360	0.626374	1.65708	4.89282	1.35175e-06	4.86298e-05	3.5969e-05	IB01G00760/IB01G04010/IB01G08060/IB02G02430/IB02G06520/IB02G24030/IB02G28910/IB03G21970/IB05G00700/IB05G03200/IB05G03210/IB05G15110/IB05G27810/IB06G03020/IB06G04960/IB06G09560/IB06G09810/IB06G10450/IB06G10550/IB06G15410/IB06G22390/IB06G26120/IB07G04110/IB07G05670/IB07G14560/IB07G14570/IB07G15190/IB08G02850/IB08G06990/IB08G07350/IB08G09140/IB08G19140/IB09G09610/IB09G26870/IB10G14220/IB10G17270/IB1…	57
GO:0050658	RNA transport	57/12988	91/34360	0.626374	1.65708	4.89282	1.35175e-06	4.86298e-05	3.5969e-05	IB01G00760/IB01G04010/IB01G08060/IB02G02430/IB02G06520/IB02G24030/IB02G28910/IB03G21970/IB05G00700/IB05G03200/IB05G03210/IB05G15110/IB05G27810/IB06G03020/IB06G04960/IB06G09560/IB06G09810/IB06G10450/IB06G10550/IB06G15410/IB06G22390/IB06G26120/IB07G04110/IB07G05670/IB07G14560/IB07G14570/IB07G15190/IB08G02850/IB08G06990/IB08G07350/IB08G09140/IB08G19140/IB09G09610/IB09G26870/IB10G14220/IB10G17270/IB1…	57
GO:0051236	establishment of RNA localization	57/12988	91/34360	0.626374	1.65708	4.89282	1.35175e-06	4.86298e-05	3.5969e-05	IB01G00760/IB01G04010/IB01G08060/IB02G02430/IB02G06520/IB02G24030/IB02G28910/IB03G21970/IB05G00700/IB05G03200/IB05G03210/IB05G15110/IB05G27810/IB06G03020/IB06G04960/IB06G09560/IB06G09810/IB06G10450/IB06G10550/IB06G15410/IB06G22390/IB06G26120/IB07G04110/IB07G05670/IB07G14560/IB07G14570/IB07G15190/IB08G02850/IB08G06990/IB08G07350/IB08G09140/IB08G19140/IB09G09610/IB09G26870/IB10G14220/IB10G17270/IB1…	57
GO:0044427	chromosomal part	204/12988	415/34360	0.491566	1.30045	4.80036	1.40237e-06	4.95359e-05	3.66391e-05	IB01G03930/IB01G06660/IB01G07940/IB01G08060/IB01G09690/IB01G11150/IB01G11340/IB01G16970/IB01G17250/IB01G17290/IB01G17670/IB01G17700/IB01G19960/IB01G20080/IB01G29240/IB01G29310/IB01G33110/IB02G01530/IB02G03510/IB02G03640/IB02G07490/IB02G18370/IB02G21460/IB02G30810/IB02G32470/IB02G32640/IB03G00010/IB03G03230/IB03G05320/IB03G05860/IB03G08180/IB03G09080/IB03G09490/IB03G10460/IB03G12300/IB03G20740/IB0…	204
GO:0042651	thylakoid membrane	151/12988	294/34360	0.513605	1.35875	4.8159	1.41676e-06	4.95359e-05	3.66391e-05	IB01G01740/IB01G02580/IB01G02810/IB01G03300/IB01G03350/IB01G04050/IB01G09250/IB01G16940/IB01G20790/IB01G32960/IB02G00560/IB02G07670/IB02G07960/IB02G07970/IB02G17420/IB02G24970/IB02G25220/IB02G26540/IB02G28900/IB02G30490/IB02G33530/IB03G03520/IB03G05210/IB03G05530/IB03G08000/IB03G13080/IB03G20750/IB04G03430/IB04G03440/IB04G07510/IB04G08750/IB04G09890/IB04G11940/IB04G11990/IB04G12030/IB04G18290/IB0…	151
GO:0071214	cellular response to abiotic stimulus	130/12988	247/34360	0.526316	1.39238	4.82461	1.42208e-06	4.95359e-05	3.66391e-05	IB01G04220/IB01G07850/IB01G08910/IB01G10170/IB01G29700/IB01G29930/IB02G04860/IB02G08570/IB02G08890/IB02G10060/IB02G17010/IB02G17260/IB02G21660/IB02G29370/IB02G29660/IB02G29900/IB02G34370/IB03G01600/IB03G04430/IB03G04710/IB03G09250/IB03G13830/IB03G19520/IB04G04130/IB04G04790/IB04G05000/IB04G14820/IB04G15730/IB04G16550/IB04G21760/IB05G01720/IB05G09620/IB05G15740/IB05G16490/IB05G18760/IB05G21910/IB0…	130
GO:0104004	cellular response to environmental stimulus	130/12988	247/34360	0.526316	1.39238	4.82461	1.42208e-06	4.95359e-05	3.66391e-05	IB01G04220/IB01G07850/IB01G08910/IB01G10170/IB01G29700/IB01G29930/IB02G04860/IB02G08570/IB02G08890/IB02G10060/IB02G17010/IB02G17260/IB02G21660/IB02G29370/IB02G29660/IB02G29900/IB02G34370/IB03G01600/IB03G04430/IB03G04710/IB03G09250/IB03G13830/IB03G19520/IB04G04130/IB04G04790/IB04G05000/IB04G14820/IB04G15730/IB04G16550/IB04G21760/IB05G01720/IB05G09620/IB05G15740/IB05G16490/IB05G18760/IB05G21910/IB0…	130
GO:0006643	membrane lipid metabolic process	75/12988	128/34360	0.585938	1.55011	4.86078	1.43486e-06	4.95873e-05	3.66771e-05	IB01G05650/IB01G33940/IB02G04120/IB02G14400/IB02G29010/IB02G29090/IB02G33240/IB03G22090/IB03G22680/IB03G22730/IB04G00900/IB04G13960/IB04G19670/IB04G21360/IB05G00750/IB05G11890/IB05G12100/IB05G25520/IB06G00630/IB06G12130/IB06G12150/IB06G18730/IB06G24620/IB07G02420/IB07G04090/IB07G08070/IB07G09000/IB07G28230/IB08G00450/IB08G00760/IB08G01910/IB08G02800/IB08G06010/IB08G07480/IB08G13210/IB08G19660/IB0…	75
GO:0031047	gene silencing by RNA	84/12988	147/34360	0.571429	1.51173	4.84695	1.47409e-06	5.05452e-05	3.73857e-05	IB01G02840/IB01G07670/IB01G08750/IB01G13970/IB01G32040/IB02G02190/IB02G10020/IB02G17010/IB02G17260/IB02G18640/IB02G22080/IB02G24440/IB02G29310/IB03G06550/IB03G10010/IB03G10120/IB03G10460/IB03G18410/IB03G18930/IB04G04120/IB04G05000/IB04G09720/IB04G10480/IB04G19480/IB04G21330/IB05G05190/IB05G13810/IB05G19740/IB05G27250/IB06G03810/IB06G06900/IB06G20790/IB07G00290/IB07G03080/IB07G13690/IB07G16270/IB0…	84
GO:0005694	chromosome	237/12988	492/34360	0.481707	1.27437	4.77845	1.49754e-06	5.09511e-05	3.76859e-05	IB01G03930/IB01G03950/IB01G05620/IB01G06660/IB01G07940/IB01G08060/IB01G09690/IB01G11150/IB01G11340/IB01G16970/IB01G17250/IB01G17290/IB01G17670/IB01G17700/IB01G19960/IB01G20080/IB01G20790/IB01G29240/IB01G29310/IB01G33110/IB02G01530/IB02G03510/IB02G03640/IB02G07490/IB02G10280/IB02G18370/IB02G21460/IB02G22100/IB02G29600/IB02G30810/IB02G32470/IB02G32640/IB03G00010/IB03G01850/IB03G03230/IB03G05210/IB0…	237
GO:0043604	amide biosynthetic process	191/12988	386/34360	0.494819	1.30905	4.76015	1.72602e-06	5.82732e-05	4.31016e-05	IB01G02330/IB01G03810/IB01G06300/IB01G07870/IB01G11320/IB01G12560/IB01G18350/IB01G18690/IB01G19190/IB01G23120/IB01G23990/IB01G26280/IB01G26300/IB01G30330/IB01G31010/IB02G02140/IB02G07610/IB02G08180/IB02G09040/IB02G10430/IB02G10920/IB02G13490/IB02G14880/IB02G23220/IB02G23280/IB02G28270/IB02G31900/IB03G04150/IB03G11230/IB03G12820/IB03G13090/IB03G13870/IB03G14260/IB03G14470/IB03G14570/IB03G15790/IB0…	191
GO:0046467	membrane lipid biosynthetic process	64/12988	106/34360	0.603774	1.59729	4.80125	2.00243e-06	6.70889e-05	4.96222e-05	IB01G05650/IB02G04120/IB02G14400/IB02G29010/IB02G29090/IB02G33240/IB03G22090/IB03G22680/IB03G22730/IB04G00900/IB04G13960/IB04G19670/IB04G21360/IB05G00750/IB05G11890/IB05G12100/IB06G00630/IB06G12130/IB06G12150/IB06G18730/IB06G24620/IB07G04090/IB07G08070/IB07G28230/IB08G00450/IB08G00760/IB08G01910/IB08G02800/IB08G06010/IB08G13210/IB08G19660/IB09G14400/IB09G16310/IB09G26890/IB09G27150/IB10G00400/IB1…	64
GO:0031667	response to nutrient levels	153/12988	300/34360	0.51	1.34921	4.73587	2.0561e-06	6.83654e-05	5.05663e-05	IB01G02590/IB01G07830/IB01G07840/IB01G08090/IB01G10350/IB01G12300/IB02G04560/IB02G04600/IB02G07690/IB02G08330/IB02G08890/IB02G10800/IB02G16100/IB02G19770/IB02G25750/IB02G26090/IB02G28040/IB02G29010/IB02G30130/IB03G06340/IB03G09230/IB03G09500/IB03G14470/IB03G15250/IB03G15270/IB03G19460/IB04G00420/IB04G05220/IB04G08250/IB04G14390/IB04G23240/IB05G00750/IB05G00960/IB05G02130/IB05G05220/IB05G05310/IB0…	153
GO:0004540	ribonuclease activity	76/12988	131/34360	0.580153	1.5348	4.78082	2.07841e-06	6.85875e-05	5.07306e-05	IB01G06050/IB01G06210/IB01G13970/IB02G03150/IB02G07640/IB02G14390/IB02G24440/IB03G04090/IB03G10460/IB03G11620/IB03G11640/IB03G17680/IB03G18410/IB04G08730/IB04G10480/IB04G12060/IB05G02260/IB05G05190/IB05G07600/IB05G13810/IB05G22540/IB06G00350/IB06G02810/IB06G02940/IB06G05070/IB06G05160/IB06G17840/IB06G20790/IB07G12080/IB07G12500/IB07G12710/IB07G15370/IB07G22790/IB08G23860/IB09G03240/IB09G08090/IB0…	76
GO:0016836	hydro-lyase activity	56/12988	90/34360	0.622222	1.6461	4.78446	2.26408e-06	7.41572e-05	5.48502e-05	IB01G02150/IB01G12660/IB02G09150/IB02G10740/IB02G16170/IB02G19560/IB03G00360/IB03G06050/IB03G09230/IB03G09500/IB03G16320/IB03G17340/IB04G04280/IB04G15980/IB04G16010/IB05G07700/IB05G19480/IB05G19580/IB05G19610/IB05G19620/IB05G19630/IB05G21020/IB05G21060/IB05G21100/IB05G26460/IB06G02650/IB06G02670/IB06G25210/IB06G25680/IB07G10550/IB07G14020/IB07G28230/IB08G03200/IB08G05840/IB08G05870/IB08G19170/IB0…	56
GO:0031124	mRNA 3'-end processing	38/12988	55/34360	0.690909	1.82781	4.78965	2.48154e-06	8.06775e-05	5.9673e-05	IB01G00880/IB01G33500/IB02G22080/IB02G24700/IB02G25430/IB02G29360/IB03G12930/IB04G02320/IB05G02720/IB05G05600/IB05G25890/IB06G03610/IB06G23720/IB06G25630/IB08G02850/IB08G13880/IB08G18960/IB08G19140/IB08G19300/IB09G08090/IB09G19600/IB10G10020/IB10G14220/IB10G17670/IB11G07460/IB11G08420/IB11G10890/IB11G23080/IB11G25200/IB12G03730/IB12G20130/IB12G27490/IB13G09650/IB14G17080/IB14G29070/IB15G10040/IB1…	38
GO:0015931	nucleobase-containing compound transport	93/12988	168/34360	0.553571	1.46448	4.7047	2.7646e-06	8.92194e-05	6.5991e-05	IB01G00760/IB01G04010/IB01G08060/IB01G18490/IB02G02430/IB02G06520/IB02G10990/IB02G20970/IB02G24030/IB02G28910/IB03G05750/IB03G11200/IB03G21970/IB04G11920/IB05G00700/IB05G03200/IB05G03210/IB05G11670/IB05G15110/IB05G24230/IB05G27810/IB05G28350/IB06G03020/IB06G04400/IB06G04960/IB06G09560/IB06G09810/IB06G10450/IB06G10550/IB06G15410/IB06G22360/IB06G22390/IB06G26120/IB07G04110/IB07G05670/IB07G05780/IB0…	93
GO:0005802	trans-Golgi network	183/12988	370/34360	0.494595	1.30846	4.65042	2.91e-06	9.32263e-05	6.89547e-05	IB01G02640/IB01G02800/IB01G02860/IB01G04140/IB01G07340/IB01G08020/IB01G09010/IB01G11700/IB01G12360/IB01G12370/IB01G12400/IB01G20690/IB01G22030/IB01G31000/IB02G04720/IB02G07910/IB02G10740/IB02G11480/IB02G16380/IB02G17880/IB02G18250/IB02G25650/IB02G26600/IB02G29660/IB02G30100/IB02G32590/IB02G32860/IB02G32960/IB02G33040/IB02G33130/IB02G33920/IB03G14150/IB03G20960/IB04G01000/IB04G04910/IB04G05340/IB0…	183
GO:0034357	photosynthetic membrane	151/12988	297/34360	0.508418	1.34503	4.65543	2.9948e-06	9.52476e-05	7.04497e-05	IB01G01740/IB01G02580/IB01G02810/IB01G03300/IB01G03350/IB01G04050/IB01G09250/IB01G16940/IB01G20790/IB01G32960/IB02G00560/IB02G07670/IB02G07960/IB02G07970/IB02G17420/IB02G24970/IB02G25220/IB02G26540/IB02G28900/IB02G30490/IB02G33530/IB03G03520/IB03G05210/IB03G05530/IB03G08000/IB03G13080/IB03G20750/IB04G03430/IB04G03440/IB04G07510/IB04G08750/IB04G09890/IB04G11940/IB04G11990/IB04G12030/IB04G18290/IB0…	151
GO:0042170	plastid membrane	91/12988	164/34360	0.554878	1.46794	4.68267	3.07991e-06	9.65948e-05	7.14462e-05	IB01G01570/IB01G02810/IB01G06780/IB01G08640/IB01G20790/IB01G32960/IB02G02330/IB02G09280/IB02G10990/IB02G31790/IB02G33240/IB02G33320/IB02G33710/IB03G04340/IB03G08000/IB03G22380/IB04G06270/IB04G06720/IB04G10680/IB04G11990/IB04G12030/IB04G14610/IB05G07260/IB05G12820/IB05G17620/IB05G17890/IB05G24520/IB05G26940/IB05G27540/IB05G27810/IB06G00630/IB06G02730/IB06G05220/IB06G15770/IB06G15800/IB06G20220/IB0…	91
GO:0009112	nucleobase metabolic process	33/12988	46/34360	0.717391	1.89787	4.75036	3.08118e-06	9.65948e-05	7.14462e-05	IB01G05570/IB02G19620/IB03G01670/IB03G01770/IB03G12070/IB04G02960/IB05G12270/IB05G16500/IB06G18130/IB07G14050/IB08G01870/IB08G04830/IB08G10070/IB08G21560/IB09G00690/IB09G02790/IB09G09570/IB10G08970/IB11G00220/IB11G21260/IB11G28560/IB11G33970/IB12G03210/IB12G04210/IB12G25730/IB13G00150/IB13G00830/IB13G01620/IB14G02330/IB14G25100/IB15G01500/IB15G17080/IB15G25720	33
GO:0005847	mRNA cleavage and polyadenylation specificity factor complex	13/12988	13/34360	1	2.64552	4.62593	3.20432e-06	9.84205e-05	7.27965e-05	IB02G22080/IB02G29360/IB06G03610/IB09G08090/IB09G19600/IB10G17670/IB11G07460/IB11G08420/IB11G23080/IB13G09650/IB14G17080/IB15G10040/IB15G20390	13
GO:0016054	organic acid catabolic process	102/12988	188/34360	0.542553	1.43533	4.6659	3.20668e-06	9.84205e-05	7.27965e-05	IB01G02170/IB01G02410/IB01G05110/IB01G08300/IB01G09360/IB01G14500/IB01G15200/IB02G08370/IB02G16170/IB02G16880/IB02G25970/IB02G26260/IB02G32400/IB02G32430/IB02G33550/IB03G00640/IB03G02750/IB03G04030/IB03G21580/IB04G10410/IB04G11610/IB04G15980/IB04G16010/IB05G19480/IB05G19580/IB05G19610/IB05G19620/IB05G19630/IB05G21020/IB05G21060/IB05G21100/IB05G26450/IB05G26460/IB06G02650/IB06G02670/IB06G04500/IB0…	102
GO:0046395	carboxylic acid catabolic process	102/12988	188/34360	0.542553	1.43533	4.6659	3.20668e-06	9.84205e-05	7.27965e-05	IB01G02170/IB01G02410/IB01G05110/IB01G08300/IB01G09360/IB01G14500/IB01G15200/IB02G08370/IB02G16170/IB02G16880/IB02G25970/IB02G26260/IB02G32400/IB02G32430/IB02G33550/IB03G00640/IB03G02750/IB03G04030/IB03G21580/IB04G10410/IB04G11610/IB04G15980/IB04G16010/IB05G19480/IB05G19580/IB05G19610/IB05G19620/IB05G19630/IB05G21020/IB05G21060/IB05G21100/IB05G26450/IB05G26460/IB06G02650/IB06G02670/IB06G04500/IB0…	102
GO:0031503	protein-containing complex localization	58/12988	95/34360	0.610526	1.61516	4.6805	3.61153e-06	0.000110076	8.14178e-05	IB01G00760/IB01G04010/IB01G08060/IB02G02430/IB02G06520/IB02G24030/IB02G28910/IB03G21970/IB05G00700/IB05G03200/IB05G03210/IB05G15110/IB06G03020/IB06G04960/IB06G09560/IB06G09810/IB06G10450/IB06G10550/IB06G15410/IB06G22390/IB06G26120/IB07G04110/IB07G05670/IB07G14560/IB07G14570/IB08G02850/IB08G06990/IB08G07350/IB08G09140/IB08G19140/IB09G09610/IB09G21070/IB10G08600/IB10G14220/IB10G17270/IB11G03040/IB1…	58
GO:0008380	RNA splicing	140/12988	273/34360	0.512821	1.35668	4.61243	3.72316e-06	0.000112046	8.28747e-05	IB01G00880/IB01G03660/IB01G07390/IB01G13040/IB01G13400/IB01G20540/IB01G32040/IB02G02190/IB02G02410/IB02G06350/IB02G06520/IB02G08840/IB02G10020/IB02G13410/IB02G16220/IB02G19140/IB02G25330/IB02G25520/IB02G29100/IB03G00080/IB03G06320/IB03G10010/IB03G10120/IB03G12930/IB03G14180/IB04G02250/IB04G03390/IB04G04060/IB04G07560/IB04G09260/IB04G11490/IB04G12380/IB04G12770/IB04G12890/IB04G13580/IB04G14010/IB0…	140
GO:0006405	RNA export from nucleus	55/12988	89/34360	0.617978	1.63487	4.67505	3.76831e-06	0.000112046	8.28747e-05	IB01G00760/IB01G04010/IB01G08060/IB02G02430/IB02G06520/IB02G24030/IB02G28910/IB03G21970/IB05G00700/IB05G03200/IB05G03210/IB05G15110/IB06G03020/IB06G04960/IB06G09560/IB06G09810/IB06G10450/IB06G10550/IB06G15410/IB06G22390/IB06G26120/IB07G04110/IB07G05670/IB07G14560/IB07G14570/IB08G02850/IB08G06990/IB08G07350/IB08G09140/IB08G19140/IB09G09610/IB09G26870/IB10G14220/IB10G17270/IB11G07460/IB11G08420/IB1…	55
GO:0016579	protein deubiquitination	29/12988	39/34360	0.74359	1.96718	4.71117	3.78505e-06	0.000112046	8.28747e-05	IB01G10170/IB02G08090/IB02G25270/IB03G02670/IB03G03360/IB03G13330/IB04G07410/IB04G10160/IB04G15980/IB04G16010/IB05G06450/IB07G21360/IB07G21790/IB08G09740/IB08G10580/IB08G14030/IB09G26810/IB09G27030/IB09G27040/IB10G07520/IB11G01640/IB12G11550/IB12G13400/IB12G20370/IB12G21140/IB13G08790/IB14G28310/IB15G14020/IB15G14200	29
GO:0090503	RNA phosphodiester bond hydrolysis, exonucleolytic	29/12988	39/34360	0.74359	1.96718	4.71117	3.78505e-06	0.000112046	8.28747e-05	IB01G06050/IB01G06210/IB02G10190/IB03G04090/IB03G11620/IB03G11640/IB04G12060/IB05G07600/IB05G13810/IB06G05070/IB06G05160/IB06G17840/IB06G20790/IB07G12080/IB07G15370/IB09G11610/IB09G27400/IB10G03540/IB11G02120/IB11G21050/IB12G11590/IB12G25310/IB12G26700/IB13G02940/IB13G09430/IB13G09440/IB13G10420/IB13G20290/IB14G19020	29
GO:0006611	protein export from nucleus	54/12988	87/34360	0.62069	1.64205	4.67432	3.8038e-06	0.000112046	8.28747e-05	IB01G00760/IB01G04010/IB01G08060/IB02G02430/IB02G06520/IB02G24030/IB02G28910/IB03G21970/IB05G00700/IB05G03200/IB05G03210/IB05G15110/IB06G03020/IB06G04960/IB06G09560/IB06G09810/IB06G10450/IB06G10550/IB06G15410/IB06G21300/IB06G22390/IB06G26120/IB07G04110/IB07G05670/IB07G14560/IB07G14570/IB08G02740/IB08G02850/IB08G07350/IB08G09140/IB08G19140/IB09G09610/IB10G14220/IB10G17270/IB11G07460/IB11G08420/IB1…	54
GO:0055035	plastid thylakoid membrane	142/12988	278/34360	0.510791	1.35131	4.58476	4.20427e-06	0.000123017	9.09892e-05	IB01G01740/IB01G02580/IB01G02810/IB01G03300/IB01G03350/IB01G04050/IB01G09250/IB01G16940/IB01G20790/IB01G32960/IB02G00560/IB02G07670/IB02G07960/IB02G07970/IB02G17420/IB02G26540/IB02G28900/IB02G30490/IB03G03520/IB03G05210/IB03G05530/IB03G08000/IB03G13080/IB03G20750/IB04G03430/IB04G03440/IB04G07510/IB04G08750/IB04G09890/IB04G11940/IB04G11990/IB04G12030/IB04G18290/IB04G18900/IB04G24020/IB05G00920/IB0…	142
GO:0043687	post-translational protein modification	22/12988	27/34360	0.814815	2.15561	4.6828	4.3306e-06	0.000125548	9.28616e-05	IB01G10170/IB02G00600/IB02G04730/IB02G08200/IB02G28040/IB02G28480/IB03G14670/IB03G14690/IB07G06300/IB07G19610/IB07G19890/IB07G21360/IB07G21790/IB07G26710/IB07G27220/IB10G07620/IB11G05040/IB11G05320/IB12G07610/IB13G25410/IB13G27010/IB14G28310	22
GO:0055029	nuclear DNA-directed RNA polymerase complex	77/12988	135/34360	0.57037	1.50893	4.61868	4.348e-06	0.000125548	9.28616e-05	IB01G03450/IB01G08750/IB01G13990/IB02G13880/IB02G19900/IB02G27040/IB02G29310/IB02G30040/IB03G11040/IB03G13530/IB03G18570/IB04G03070/IB04G04120/IB04G04630/IB04G07290/IB04G19480/IB04G20320/IB04G23990/IB05G02890/IB05G07950/IB05G11750/IB05G16510/IB05G17660/IB05G25360/IB05G27250/IB06G04640/IB06G04760/IB06G18890/IB06G25380/IB07G01020/IB07G09760/IB07G09880/IB07G23870/IB07G29770/IB07G30200/IB08G04770/IB0…	77
GO:0009259	ribonucleotide metabolic process	102/12988	189/34360	0.539683	1.42774	4.59675	4.3883e-06	0.000125884	9.31099e-05	IB01G00590/IB01G08090/IB01G12090/IB01G12840/IB01G14490/IB01G16880/IB01G17810/IB01G23180/IB02G02080/IB02G02090/IB02G04720/IB02G08980/IB02G12850/IB02G19620/IB02G27930/IB02G33550/IB03G00590/IB03G01670/IB03G01770/IB03G11550/IB03G18220/IB04G04760/IB04G06070/IB04G15410/IB04G19070/IB05G01400/IB05G03740/IB05G04970/IB05G12270/IB05G14930/IB05G16500/IB05G18050/IB05G26840/IB06G03690/IB06G18130/IB06G19260/IB0…	102
GO:0019866	organelle inner membrane	137/12988	267/34360	0.513109	1.35744	4.57081	4.52268e-06	0.000128896	9.5338e-05	IB01G02970/IB01G06780/IB01G09850/IB01G12090/IB01G12660/IB01G12840/IB01G12860/IB01G20790/IB01G26320/IB01G26830/IB01G28940/IB01G32380/IB01G32390/IB01G32960/IB02G07540/IB02G08770/IB02G09280/IB02G10990/IB02G15140/IB02G20970/IB02G23860/IB02G31850/IB02G32460/IB02G33710/IB02G34380/IB03G04340/IB03G04710/IB03G08000/IB03G11880/IB03G12660/IB03G15520/IB03G18220/IB04G06790/IB04G10680/IB04G11990/IB04G12030/IB0…	137
GO:0008026	helicase activity	88/12988	159/34360	0.553459	1.46419	4.57341	5.10302e-06	0.000143571	0.000106192	IB01G03200/IB01G15140/IB01G22010/IB01G31050/IB02G11280/IB02G19180/IB02G19660/IB02G22390/IB02G22480/IB02G28370/IB02G31890/IB03G00120/IB03G05070/IB03G12300/IB03G13440/IB03G20710/IB04G06130/IB04G07560/IB04G10250/IB04G13580/IB04G14010/IB04G19900/IB04G20040/IB04G20330/IB04G20400/IB05G01850/IB05G03960/IB05G05050/IB05G07620/IB05G16780/IB05G21870/IB06G03060/IB06G04960/IB06G09570/IB06G10540/IB06G14220/IB0…	88
GO:0070035	obsolete purine NTP-dependent helicase activity	88/12988	159/34360	0.553459	1.46419	4.57341	5.10302e-06	0.000143571	0.000106192	IB01G03200/IB01G15140/IB01G22010/IB01G31050/IB02G11280/IB02G19180/IB02G19660/IB02G22390/IB02G22480/IB02G28370/IB02G31890/IB03G00120/IB03G05070/IB03G12300/IB03G13440/IB03G20710/IB04G06130/IB04G07560/IB04G10250/IB04G13580/IB04G14010/IB04G19900/IB04G20040/IB04G20330/IB04G20400/IB05G01850/IB05G03960/IB05G05050/IB05G07620/IB05G16780/IB05G21870/IB06G03060/IB06G04960/IB06G09570/IB06G10540/IB06G14220/IB0…	88
GO:0005643	nuclear pore	39/12988	58/34360	0.672414	1.77888	4.62802	5.19872e-06	0.000145332	0.000107495	IB01G00760/IB01G08720/IB01G11050/IB01G29080/IB02G11090/IB02G24030/IB03G00290/IB03G21970/IB04G19520/IB04G21710/IB05G00700/IB05G03210/IB05G18460/IB05G27380/IB06G03020/IB06G10450/IB06G11980/IB06G12000/IB06G15410/IB06G21300/IB06G22390/IB07G04110/IB07G06140/IB07G12120/IB08G02740/IB08G03060/IB08G06990/IB08G09140/IB09G09610/IB09G12540/IB10G14210/IB12G08420/IB12G22900/IB13G02450/IB13G02820/IB14G11810/IB1…	39
GO:0046474	glycerophospholipid biosynthetic process	41/12988	62/34360	0.66129	1.74946	4.60444	5.69753e-06	0.000158269	0.000117063	IB01G05650/IB01G26320/IB02G04120/IB02G20280/IB02G20300/IB02G20320/IB02G20330/IB03G20720/IB04G03060/IB04G13960/IB04G21360/IB05G00960/IB05G13140/IB06G20510/IB07G11030/IB07G11490/IB09G04290/IB10G01380/IB11G07610/IB11G17400/IB11G24890/IB11G26700/IB11G35560/IB12G14890/IB12G15430/IB12G19260/IB12G21120/IB12G24420/IB13G00960/IB13G04130/IB13G05480/IB13G06330/IB13G14290/IB13G21860/IB13G22810/IB14G00050/IB1…	41
GO:0003727	single-stranded RNA binding	57/12988	94/34360	0.606383	1.6042	4.57278	5.9004e-06	0.000161855	0.000119716	IB01G02090/IB01G04050/IB01G04610/IB01G13040/IB01G20540/IB01G31050/IB02G01140/IB02G25520/IB02G27930/IB02G30260/IB03G00150/IB03G00160/IB03G11870/IB04G03070/IB04G12060/IB04G23650/IB05G02550/IB05G05190/IB05G05520/IB05G08050/IB05G19540/IB05G20440/IB05G20600/IB05G21450/IB06G00350/IB06G02810/IB06G02940/IB06G15890/IB06G16040/IB07G05820/IB07G19690/IB07G22640/IB07G24870/IB07G25930/IB08G14000/IB08G16760/IB0…	57
GO:0016810	hydrolase activity, acting on carbon-nitrogen (but not peptide) bonds	57/12988	94/34360	0.606383	1.6042	4.57278	5.9004e-06	0.000161855	0.000119716	IB01G05570/IB01G07280/IB01G20770/IB01G29980/IB01G30160/IB02G04420/IB02G07500/IB02G10550/IB02G12240/IB02G23440/IB02G24620/IB02G30810/IB02G32400/IB02G32430/IB02G33370/IB03G03460/IB03G09230/IB03G09500/IB03G18380/IB03G21990/IB04G02960/IB04G13360/IB05G07730/IB05G11630/IB05G28440/IB06G13640/IB06G21800/IB07G15100/IB08G01870/IB08G04830/IB08G13620/IB08G21910/IB09G10060/IB09G11180/IB09G16870/IB10G08970/IB1…	57
GO:1903008	organelle disassembly	23/12988	29/34360	0.793103	2.09817	4.61205	6.12326e-06	0.000166925	0.000123466	IB01G09560/IB01G31870/IB02G00600/IB02G26910/IB02G27630/IB02G28040/IB02G33220/IB05G02450/IB05G04930/IB05G22830/IB06G12260/IB06G12270/IB06G12720/IB07G01040/IB07G11530/IB07G12240/IB07G26710/IB07G27220/IB09G15100/IB11G30930/IB12G01260/IB13G25410/IB14G30240	23
GO:0004532	exoribonuclease activity	27/12988	36/34360	0.75	1.98414	4.60551	6.25926e-06	0.00016958	0.000125429	IB01G06050/IB01G06210/IB03G04090/IB03G11620/IB03G11640/IB04G12060/IB05G07600/IB05G13810/IB06G05070/IB06G05160/IB06G17840/IB06G20790/IB07G12080/IB07G15370/IB09G11610/IB09G27400/IB10G03540/IB11G02120/IB12G11590/IB12G25310/IB12G26700/IB13G02940/IB13G09430/IB13G09440/IB13G10420/IB13G20290/IB14G19020	27
GO:0008565	obsolete protein transporter activity	53/12988	86/34360	0.616279	1.63038	4.56285	6.31755e-06	0.000169944	0.000125699	IB01G04170/IB01G08720/IB01G09250/IB01G09330/IB01G32380/IB01G32390/IB02G04490/IB02G07540/IB02G11090/IB02G11600/IB02G11640/IB03G00290/IB03G08000/IB03G13740/IB03G20750/IB03G22120/IB03G22650/IB05G09010/IB05G09020/IB05G12080/IB05G18980/IB05G27380/IB06G05220/IB06G11980/IB06G12000/IB08G03060/IB08G07210/IB09G03710/IB09G06960/IB09G12540/IB10G01200/IB11G01900/IB11G08810/IB11G08880/IB11G08910/IB11G08920/IB1…	53
GO:0071166	ribonucleoprotein complex localization	52/12988	84/34360	0.619048	1.6377	4.56175	6.38886e-06	0.000169944	0.000125699	IB01G00760/IB01G04010/IB01G08060/IB02G02430/IB02G06520/IB02G24030/IB02G28910/IB03G21970/IB05G00700/IB05G03200/IB05G03210/IB05G15110/IB06G03020/IB06G04960/IB06G09560/IB06G09810/IB06G10450/IB06G10550/IB06G15410/IB06G22390/IB06G26120/IB07G04110/IB07G05670/IB07G14560/IB07G14570/IB08G02850/IB08G07350/IB08G09140/IB08G19140/IB09G09610/IB10G14220/IB10G17270/IB11G07460/IB11G08420/IB11G24530/IB11G33790/IB1…	52
GO:0071426	ribonucleoprotein complex export from nucleus	52/12988	84/34360	0.619048	1.6377	4.56175	6.38886e-06	0.000169944	0.000125699	IB01G00760/IB01G04010/IB01G08060/IB02G02430/IB02G06520/IB02G24030/IB02G28910/IB03G21970/IB05G00700/IB05G03200/IB05G03210/IB05G15110/IB06G03020/IB06G04960/IB06G09560/IB06G09810/IB06G10450/IB06G10550/IB06G15410/IB06G22390/IB06G26120/IB07G04110/IB07G05670/IB07G14560/IB07G14570/IB08G02850/IB08G07350/IB08G09140/IB08G19140/IB09G09610/IB10G14220/IB10G17270/IB11G07460/IB11G08420/IB11G24530/IB11G33790/IB1…	52
GO:0043094	cellular metabolic compound salvage	48/12988	76/34360	0.631579	1.67085	4.56413	6.49026e-06	0.000170727	0.000126278	IB01G03830/IB01G05570/IB01G12660/IB01G28150/IB02G19620/IB02G26870/IB02G27490/IB02G27600/IB02G34730/IB03G01670/IB03G01770/IB04G08000/IB04G14610/IB04G19590/IB05G12270/IB05G15850/IB05G18050/IB05G27580/IB06G04500/IB06G18130/IB06G18540/IB06G22190/IB07G22640/IB08G21560/IB08G23630/IB09G00630/IB09G01940/IB10G01060/IB10G01070/IB11G13090/IB11G14110/IB11G14170/IB11G21260/IB12G03210/IB12G04210/IB12G21330/IB1…	48
GO:0019395	fatty acid oxidation	49/12988	78/34360	0.628205	1.66193	4.56241	6.49611e-06	0.000170727	0.000126278	IB01G02170/IB01G14500/IB01G15200/IB02G08370/IB02G16170/IB03G00640/IB03G04030/IB04G10410/IB04G11610/IB04G15980/IB04G16010/IB05G19480/IB05G19580/IB05G19610/IB05G19620/IB05G19630/IB05G21020/IB05G21060/IB05G21100/IB05G26460/IB06G02650/IB06G02670/IB06G04500/IB07G10550/IB07G12050/IB07G14020/IB08G00230/IB08G16420/IB08G16780/IB08G19170/IB09G26330/IB10G01410/IB11G10910/IB11G17430/IB11G28930/IB11G29700/IB1…	49
GO:0009535	chloroplast thylakoid membrane	139/12988	273/34360	0.509158	1.34699	4.48712	6.54916e-06	0.000171097	0.000126551	IB01G01740/IB01G02580/IB01G02810/IB01G03300/IB01G03350/IB01G04050/IB01G09250/IB01G16940/IB01G20790/IB01G32960/IB02G00560/IB02G07670/IB02G07960/IB02G07970/IB02G17420/IB02G26540/IB02G28900/IB02G30490/IB03G03520/IB03G05210/IB03G05530/IB03G08000/IB03G13080/IB03G20750/IB04G03430/IB04G03440/IB04G07510/IB04G08750/IB04G09890/IB04G11940/IB04G11990/IB04G12030/IB04G18290/IB04G18900/IB04G24020/IB05G00920/IB0…	139
GO:0016441	posttranscriptional gene silencing	67/12988	115/34360	0.582609	1.5413	4.53272	6.67933e-06	0.000173385	0.000128244	IB01G02840/IB01G07670/IB01G13970/IB01G14140/IB01G32040/IB02G02190/IB02G10020/IB02G17010/IB02G17260/IB02G18640/IB02G24440/IB02G29310/IB03G05070/IB03G06550/IB03G10010/IB03G10120/IB03G10460/IB03G18410/IB03G18930/IB04G05000/IB04G09720/IB04G10480/IB04G19480/IB04G21330/IB05G05190/IB05G19740/IB06G06900/IB07G00290/IB07G13690/IB07G16270/IB07G22790/IB07G29770/IB08G07920/IB08G19140/IB08G21910/IB08G23860/IB1…	67
GO:0005524	ATP binding	105/12988	197/34360	0.532995	1.41005	4.49944	6.71575e-06	0.000173385	0.000128244	IB01G02590/IB01G12840/IB01G14490/IB01G21980/IB01G23150/IB01G25470/IB01G25610/IB01G26010/IB01G29790/IB02G03100/IB02G04820/IB02G08680/IB02G08980/IB02G09530/IB02G09800/IB02G10080/IB02G11600/IB02G12520/IB02G24780/IB02G25640/IB02G30660/IB02G31290/IB02G31900/IB02G33270/IB03G02830/IB03G06850/IB03G09030/IB03G12300/IB03G15250/IB03G15270/IB04G00430/IB04G00800/IB04G02480/IB04G06640/IB04G19840/IB04G20480/IB0…	105
GO:0046686	response to cadmium ion	209/12988	435/34360	0.48046	1.27107	4.43535	7.44092e-06	0.000190983	0.000141261	IB01G03330/IB01G04970/IB01G06650/IB01G06870/IB01G07870/IB01G09360/IB01G25980/IB02G00020/IB02G01650/IB02G01710/IB02G01780/IB02G04060/IB02G05020/IB02G06920/IB02G08980/IB02G10080/IB02G12680/IB02G13490/IB02G16880/IB02G17420/IB02G18390/IB02G22980/IB02G23020/IB02G24980/IB02G25230/IB02G25330/IB02G28790/IB02G29620/IB02G30660/IB02G31280/IB02G31900/IB02G33110/IB03G04470/IB03G05080/IB03G05320/IB03G05710/IB0…	209
GO:0005777	peroxisome	151/12988	301/34360	0.501661	1.32715	4.44415	7.74704e-06	0.000196542	0.000145372	IB01G00620/IB01G04440/IB01G04840/IB01G14500/IB01G15200/IB01G16510/IB02G04030/IB02G08370/IB02G14140/IB02G15950/IB02G16170/IB02G18390/IB02G33060/IB02G33550/IB03G00590/IB03G03880/IB03G04030/IB03G04710/IB03G06960/IB03G07160/IB03G07170/IB03G07310/IB03G07320/IB03G15650/IB03G21370/IB03G22430/IB04G02590/IB04G04230/IB04G04570/IB04G05060/IB04G10410/IB04G17740/IB04G17770/IB04G18100/IB04G22400/IB05G02690/IB0…	151
GO:0042579	microbody	151/12988	301/34360	0.501661	1.32715	4.44415	7.74704e-06	0.000196542	0.000145372	IB01G00620/IB01G04440/IB01G04840/IB01G14500/IB01G15200/IB01G16510/IB02G04030/IB02G08370/IB02G14140/IB02G15950/IB02G16170/IB02G18390/IB02G33060/IB02G33550/IB03G00590/IB03G03880/IB03G04030/IB03G04710/IB03G06960/IB03G07160/IB03G07170/IB03G07310/IB03G07320/IB03G15650/IB03G21370/IB03G22430/IB04G02590/IB04G04230/IB04G04570/IB04G05060/IB04G10410/IB04G17740/IB04G17770/IB04G18100/IB04G22400/IB05G02690/IB0…	151
GO:0080135	regulation of cellular response to stress	62/12988	105/34360	0.590476	1.56212	4.49705	8.01748e-06	0.000202234	0.000149582	IB01G00750/IB01G03510/IB01G03840/IB01G06660/IB01G08280/IB01G18180/IB01G33760/IB02G01440/IB02G04780/IB02G23930/IB03G03270/IB03G21140/IB04G05670/IB04G10340/IB04G11760/IB04G13380/IB04G14070/IB04G15310/IB05G16490/IB05G25650/IB06G15490/IB06G20850/IB07G03080/IB07G24980/IB07G28860/IB08G05150/IB08G07580/IB08G08120/IB08G08210/IB08G10580/IB08G11430/IB08G22140/IB09G04290/IB09G08090/IB09G19600/IB10G11300/IB1…	62
GO:0035194	posttranscriptional gene silencing by RNA	61/12988	103/34360	0.592233	1.56676	4.49071	8.28764e-06	0.000207854	0.000153739	IB01G02840/IB01G07670/IB01G13970/IB01G32040/IB02G02190/IB02G10020/IB02G17010/IB02G17260/IB02G18640/IB02G24440/IB02G29310/IB03G06550/IB03G10010/IB03G10120/IB03G10460/IB03G18410/IB03G18930/IB04G05000/IB04G09720/IB04G10480/IB04G19480/IB04G21330/IB05G05190/IB05G19740/IB06G06900/IB07G00290/IB07G13690/IB07G16270/IB07G22790/IB07G29770/IB08G07920/IB08G19140/IB08G23860/IB10G00460/IB10G08090/IB10G08400/IB1…	61
GO:0004386	helicase activity	91/12988	167/34360	0.54491	1.44157	4.45921	8.36842e-06	0.000208687	0.000154355	IB01G03200/IB01G15140/IB01G22010/IB01G31050/IB02G11280/IB02G18370/IB02G18640/IB02G19180/IB02G19660/IB02G22390/IB02G22480/IB02G28370/IB02G31890/IB03G00120/IB03G05070/IB03G12300/IB03G13440/IB03G20710/IB04G04290/IB04G06130/IB04G07560/IB04G10250/IB04G13580/IB04G14010/IB04G19900/IB04G20040/IB04G20330/IB04G20400/IB05G01850/IB05G03960/IB05G05050/IB05G07620/IB05G16780/IB05G21870/IB06G03060/IB06G04960/IB0…	91
GO:0009165	nucleotide biosynthetic process	101/12988	189/34360	0.534392	1.41374	4.44633	8.57989e-06	0.000211557	0.000156478	IB01G00590/IB01G05570/IB01G06870/IB01G16880/IB01G17810/IB01G23180/IB02G00020/IB02G04720/IB02G12850/IB02G19620/IB02G28850/IB03G00590/IB03G01670/IB03G01770/IB03G11550/IB03G14280/IB03G16430/IB03G17430/IB03G21130/IB03G21580/IB04G03060/IB04G04760/IB04G06070/IB04G08000/IB04G08060/IB04G15410/IB05G01400/IB05G03740/IB05G12270/IB05G14930/IB05G16500/IB05G18050/IB05G26840/IB06G03690/IB06G09930/IB06G18130/IB0…	101
GO:1901293	nucleoside phosphate biosynthetic process	101/12988	189/34360	0.534392	1.41374	4.44633	8.57989e-06	0.000211557	0.000156478	IB01G00590/IB01G05570/IB01G06870/IB01G16880/IB01G17810/IB01G23180/IB02G00020/IB02G04720/IB02G12850/IB02G19620/IB02G28850/IB03G00590/IB03G01670/IB03G01770/IB03G11550/IB03G14280/IB03G16430/IB03G17430/IB03G21130/IB03G21580/IB04G03060/IB04G04760/IB04G06070/IB04G08000/IB04G08060/IB04G15410/IB05G01400/IB05G03740/IB05G12270/IB05G14930/IB05G16500/IB05G18050/IB05G26840/IB06G03690/IB06G09930/IB06G18130/IB0…	101
GO:0016408	C-acyltransferase activity	18/12988	21/34360	0.857143	2.26759	4.52963	8.70193e-06	0.000213367	0.000157817	IB02G04030/IB02G08370/IB03G07160/IB03G07170/IB03G07310/IB03G07320/IB03G22090/IB03G22680/IB03G22730/IB04G10410/IB08G10730/IB08G16420/IB08G16780/IB13G21320/IB14G06170/IB14G06190/IB14G06500/IB14G22100	18
GO:0006470	protein dephosphorylation	57/12988	95/34360	0.6	1.58731	4.46862	9.3337e-06	0.00022676	0.000167723	IB01G04040/IB01G10350/IB01G23060/IB01G24030/IB01G29700/IB01G29930/IB01G30880/IB01G30920/IB03G04430/IB03G04680/IB03G05110/IB03G21370/IB04G04510/IB04G07290/IB04G08610/IB04G15310/IB04G16510/IB05G03120/IB05G11750/IB05G24470/IB06G04210/IB06G12310/IB06G18890/IB07G02230/IB07G03600/IB07G05150/IB07G13380/IB07G24840/IB08G05070/IB08G20060/IB08G20100/IB09G04350/IB09G12370/IB09G14390/IB09G14820/IB09G21560/IB1…	57
GO:0000178	exosome (RNase complex)	21/12988	26/34360	0.807692	2.13677	4.52027	9.40313e-06	0.00022676	0.000167723	IB01G06050/IB01G06210/IB02G10190/IB02G19180/IB03G11620/IB03G11640/IB04G12060/IB05G01850/IB05G13810/IB06G02810/IB06G02940/IB06G05070/IB06G05160/IB06G17840/IB06G20790/IB07G12080/IB11G21050/IB12G06650/IB12G11590/IB12G25310/IB13G20290	21
GO:1905354	exoribonuclease complex	21/12988	26/34360	0.807692	2.13677	4.52027	9.40313e-06	0.00022676	0.000167723	IB01G06050/IB01G06210/IB02G10190/IB02G19180/IB03G11620/IB03G11640/IB04G12060/IB05G01850/IB05G13810/IB06G02810/IB06G02940/IB06G05070/IB06G05160/IB06G17840/IB06G20790/IB07G12080/IB11G21050/IB12G06650/IB12G11590/IB12G25310/IB13G20290	21
GO:0034440	lipid oxidation	56/12988	93/34360	0.602151	1.593	4.46403	9.578e-06	0.000229715	0.000169908	IB01G02170/IB01G14500/IB01G15200/IB02G08370/IB02G16170/IB02G18710/IB02G18780/IB02G18970/IB02G19040/IB03G00640/IB03G04030/IB04G10410/IB04G11610/IB04G15980/IB04G16010/IB05G19480/IB05G19580/IB05G19610/IB05G19620/IB05G19630/IB05G21020/IB05G21060/IB05G21100/IB05G26460/IB06G02650/IB06G02670/IB06G04500/IB07G10550/IB07G12050/IB07G14020/IB08G00230/IB08G09060/IB08G16420/IB08G16780/IB08G19170/IB09G26330/IB1…	56
GO:0004721	phosphoprotein phosphatase activity	55/12988	91/34360	0.604396	1.59894	4.45987	9.81141e-06	0.000234034	0.000173103	IB01G04040/IB01G10350/IB01G23060/IB01G24030/IB01G29700/IB01G29930/IB01G30880/IB01G30920/IB03G04680/IB03G05110/IB03G21370/IB04G04510/IB04G07290/IB04G08610/IB04G15310/IB04G16510/IB05G03120/IB05G11750/IB05G24470/IB06G04210/IB06G12310/IB06G18890/IB07G02230/IB07G03600/IB07G05150/IB07G13380/IB07G24840/IB08G05070/IB08G20060/IB08G20100/IB09G04350/IB09G12370/IB09G14820/IB09G21560/IB10G10500/IB11G16800/IB1…	55
GO:0005507	copper ion binding	75/12988	133/34360	0.56391	1.49183	4.43026	1.00825e-05	0.000239201	0.000176925	IB01G02170/IB01G04970/IB01G25980/IB02G04820/IB02G08980/IB02G09530/IB02G13490/IB02G17010/IB02G17260/IB02G33740/IB03G11800/IB03G12980/IB03G14570/IB04G00430/IB04G05000/IB04G05540/IB04G16080/IB05G01820/IB05G02110/IB05G11570/IB05G18050/IB05G25120/IB06G22180/IB06G25680/IB07G04600/IB07G07380/IB07G07980/IB07G15880/IB07G27610/IB08G00220/IB08G05840/IB08G08120/IB08G08210/IB08G09400/IB08G16040/IB08G17830/IB0…	75
GO:0051130	positive regulation of cellular component organization	107/12988	203/34360	0.527094	1.39444	4.39393	1.05959e-05	0.000250028	0.000184933	IB01G01670/IB01G10170/IB01G17900/IB01G17950/IB01G18020/IB02G01710/IB02G07690/IB02G31890/IB03G00560/IB03G02900/IB03G12200/IB03G20710/IB04G02310/IB04G05350/IB04G12140/IB05G00360/IB05G00500/IB05G03210/IB05G03590/IB05G03960/IB05G11990/IB05G13810/IB05G19290/IB05G19980/IB05G24480/IB06G01530/IB06G01580/IB06G01660/IB06G05560/IB06G12480/IB06G13900/IB06G15850/IB06G16990/IB06G20790/IB07G05530/IB07G06910/IB0…	107
GO:0008652	cellular amino acid biosynthetic process	85/12988	155/34360	0.548387	1.45077	4.38474	1.18019e-05	0.000276998	0.000204881	IB01G02150/IB01G13620/IB01G28150/IB01G33660/IB02G09150/IB02G16210/IB02G18390/IB02G27800/IB02G28850/IB02G33740/IB03G06050/IB03G14680/IB03G18140/IB04G04230/IB04G04280/IB04G16140/IB04G20480/IB05G01140/IB05G02760/IB05G06810/IB05G15850/IB05G23220/IB05G27710/IB05G28560/IB06G04670/IB06G22180/IB06G26070/IB07G02360/IB07G02810/IB07G04060/IB07G13450/IB07G16220/IB07G18520/IB07G30420/IB08G05870/IB08G07490/IB0…	85
GO:0031461	cullin-RING ubiquitin ligase complex	95/12988	177/34360	0.536723	1.41991	4.36624	1.23587e-05	0.000288523	0.000213406	IB01G10170/IB01G21830/IB01G21900/IB01G24630/IB01G24730/IB02G03520/IB02G04400/IB02G04730/IB02G06580/IB02G09540/IB02G11690/IB02G11700/IB02G12680/IB02G13410/IB02G25330/IB02G33700/IB02G34190/IB02G34370/IB03G01390/IB03G13430/IB04G02250/IB04G05840/IB04G21310/IB05G01700/IB05G07660/IB05G14200/IB05G18640/IB05G19740/IB05G26590/IB06G00370/IB06G03500/IB06G15430/IB06G15530/IB06G19840/IB06G24240/IB07G05490/IB0…	95
GO:0016896	exoribonuclease activity, producing 5'-phosphomonoesters	26/12988	35/34360	0.742857	1.96524	4.45383	1.2535e-05	0.00029109	0.000215304	IB01G06050/IB01G06210/IB03G04090/IB03G11620/IB03G11640/IB04G12060/IB05G07600/IB05G13810/IB06G05070/IB06G05160/IB06G17840/IB06G20790/IB07G12080/IB07G15370/IB09G11610/IB09G27400/IB11G02120/IB12G11590/IB12G25310/IB12G26700/IB13G02940/IB13G09430/IB13G09440/IB13G10420/IB13G20290/IB14G19020	26
GO:0008033	tRNA processing	61/12988	104/34360	0.586538	1.5517	4.39257	1.26775e-05	0.00029285	0.000216606	IB01G04620/IB01G07120/IB01G07870/IB01G10380/IB01G18670/IB02G03150/IB02G03290/IB02G03850/IB02G07210/IB02G09800/IB02G09830/IB02G10600/IB02G23220/IB02G23280/IB02G32460/IB02G33370/IB03G06320/IB03G18380/IB04G08090/IB04G16090/IB04G21730/IB04G23750/IB05G04890/IB05G05390/IB05G06090/IB05G06660/IB05G09120/IB05G15710/IB06G11850/IB07G18790/IB07G25980/IB08G03010/IB08G06330/IB08G06680/IB08G07550/IB08G11820/IB0…	61
GO:0042157	lipoprotein metabolic process	33/12988	48/34360	0.6875	1.81879	4.42528	1.34145e-05	0.000308252	0.000227998	IB01G05650/IB01G31870/IB02G00600/IB02G04120/IB02G26600/IB02G28040/IB04G13960/IB04G21360/IB06G12720/IB07G07110/IB07G11530/IB07G26710/IB07G27220/IB08G01520/IB08G09410/IB09G04290/IB09G09540/IB09G15100/IB11G17400/IB11G24890/IB11G26700/IB11G30930/IB12G14890/IB12G15430/IB12G19260/IB12G24420/IB13G04130/IB13G25410/IB14G00050/IB14G17950/IB14G21720/IB15G09190/IB15G22720	33
GO:0051187	cofactor catabolic process	35/12988	52/34360	0.673077	1.78064	4.3916	1.52499e-05	0.000348604	0.000257845	IB02G23440/IB02G25970/IB02G26260/IB04G11940/IB04G21760/IB05G00630/IB05G02690/IB05G07770/IB05G08680/IB05G08760/IB05G08790/IB05G20300/IB06G00480/IB06G05230/IB06G15390/IB06G24840/IB06G25430/IB06G25440/IB07G06640/IB07G07810/IB08G02490/IB08G16620/IB09G00430/IB09G26670/IB11G05710/IB11G14980/IB11G27620/IB12G06010/IB12G07440/IB12G07660/IB12G07700/IB12G27390/IB13G17650/IB14G05110/IB14G12350	35
GO:0071025	RNA surveillance	23/12988	30/34360	0.766667	2.02823	4.39221	1.68075e-05	0.000382218	0.000282707	IB02G10190/IB02G19180/IB02G34520/IB03G11620/IB03G11640/IB05G01850/IB05G13810/IB06G02810/IB06G02940/IB06G05070/IB06G05160/IB06G20790/IB07G05670/IB07G12080/IB08G14950/IB08G15110/IB11G02120/IB11G21050/IB12G06650/IB12G11590/IB12G25310/IB12G26700/IB13G20290	23
GO:0010494	cytoplasmic stress granule	40/12988	62/34360	0.645161	1.70679	4.34229	1.80452e-05	0.00040825	0.000301961	IB01G08720/IB01G20540/IB02G01140/IB02G08090/IB02G25270/IB02G33920/IB03G02670/IB03G03360/IB04G10160/IB04G20400/IB05G06450/IB05G27380/IB06G03970/IB07G15370/IB08G08100/IB08G08930/IB08G09300/IB08G11040/IB08G14030/IB09G27400/IB10G00270/IB10G04560/IB10G04990/IB10G18740/IB11G03530/IB12G13400/IB13G04530/IB13G08790/IB13G09430/IB13G09440/IB13G10420/IB13G25190/IB13G25500/IB14G09640/IB15G04370/IB15G04770/IB1…	40
GO:0072593	reactive oxygen species metabolic process	45/12988	72/34360	0.625	1.65345	4.32689	1.85295e-05	0.000417056	0.000308475	IB01G01700/IB01G16640/IB01G31950/IB02G15950/IB02G17010/IB02G17260/IB02G17550/IB03G06300/IB03G12070/IB04G05000/IB04G08230/IB04G11940/IB05G01670/IB05G02690/IB05G07770/IB05G18760/IB05G25120/IB06G05230/IB06G15390/IB06G24840/IB06G25430/IB06G25440/IB08G03870/IB08G19220/IB08G21830/IB09G00430/IB10G02230/IB10G02240/IB11G05710/IB11G14980/IB11G15790/IB11G18050/IB11G18110/IB11G20900/IB11G27620/IB11G29830/IB1…	45
GO:0070566	adenylyltransferase activity	29/12988	41/34360	0.707317	1.87122	4.35133	1.91364e-05	0.000428518	0.000316952	IB02G02090/IB02G24700/IB02G34520/IB03G06300/IB03G21130/IB04G04460/IB04G08090/IB05G02720/IB05G03740/IB06G03610/IB06G20850/IB07G24250/IB08G03540/IB08G14950/IB08G15110/IB08G18960/IB08G19300/IB09G01050/IB11G00690/IB11G23080/IB12G16530/IB13G17240/IB14G14320/IB14G29480/IB15G10040/IB15G12110/IB15G20390/IB15G24140/IB15G25530	29
GO:0007005	mitochondrion organization	87/12988	161/34360	0.540373	1.42957	4.25897	1.99882e-05	0.000445322	0.000329381	IB01G12860/IB01G24370/IB01G30970/IB01G31870/IB01G32380/IB01G32390/IB02G00600/IB02G04110/IB02G07540/IB02G15030/IB02G19180/IB02G19660/IB02G24970/IB02G25220/IB02G26910/IB02G27630/IB02G28040/IB02G31280/IB02G31850/IB03G06930/IB03G11880/IB03G12660/IB03G15650/IB04G00430/IB04G17210/IB05G01850/IB05G11570/IB05G12080/IB05G25930/IB05G27810/IB06G06890/IB06G12520/IB06G12720/IB06G12790/IB06G13590/IB06G22270/IB0…	87
GO:0017038	protein import	81/12988	148/34360	0.547297	1.44789	4.25674	2.06073e-05	0.000456795	0.000337867	IB01G00460/IB01G08720/IB01G09250/IB01G09330/IB01G11050/IB01G14500/IB01G15200/IB01G32380/IB01G32390/IB01G32960/IB02G07540/IB02G11090/IB02G24030/IB02G31850/IB03G00290/IB03G00640/IB03G04030/IB03G04340/IB03G05530/IB03G08000/IB03G11880/IB03G12660/IB03G13740/IB03G21970/IB04G00430/IB04G00800/IB04G11610/IB04G19520/IB05G00700/IB05G03210/IB05G09010/IB05G09020/IB05G12080/IB05G27380/IB06G03020/IB06G04500/IB0…	81
GO:0003684	damaged DNA binding	24/12988	32/34360	0.75	1.98414	4.34186	2.08271e-05	0.000459348	0.000339756	IB01G10170/IB02G06580/IB02G24970/IB02G25220/IB04G11760/IB04G14820/IB05G01720/IB05G26320/IB06G24240/IB07G21360/IB07G21790/IB07G26380/IB08G22880/IB09G05670/IB09G19910/IB10G01570/IB11G30270/IB12G16120/IB13G07340/IB14G28040/IB14G28310/IB15G05340/IB15G21720/IB15G22380	24
GO:0098573	intrinsic component of mitochondrial membrane	30/12988	43/34360	0.697674	1.84571	4.32584	2.11415e-05	0.000463366	0.000342728	IB01G26320/IB02G23860/IB03G04710/IB03G11550/IB03G15520/IB05G02020/IB05G02040/IB05G07260/IB05G07530/IB05G09090/IB05G13140/IB05G17690/IB06G06170/IB06G19070/IB06G20510/IB06G26610/IB07G30810/IB10G01380/IB11G09700/IB11G09710/IB11G10910/IB11G18590/IB12G01880/IB12G02000/IB12G25510/IB13G17420/IB15G09470/IB15G09480/IB15G09500/IB15G13330	30
GO:0042594	response to starvation	121/12988	237/34360	0.510549	1.35067	4.22292	2.12204e-05	0.000463366	0.000342728	IB01G02590/IB01G07830/IB01G07840/IB01G08090/IB01G10350/IB02G04560/IB02G04600/IB02G07690/IB02G08330/IB02G08890/IB02G16100/IB02G19770/IB02G25750/IB02G26090/IB02G28040/IB02G29010/IB02G30130/IB03G06340/IB03G09230/IB03G09500/IB03G14470/IB03G15250/IB03G15270/IB03G19460/IB04G00420/IB04G05220/IB04G23240/IB05G00750/IB05G00960/IB05G02130/IB05G05220/IB05G05310/IB05G05410/IB05G11890/IB05G12270/IB05G23060/IB0…	121
GO:0015979	photosynthesis	67/12988	118/34360	0.567797	1.50212	4.25927	2.16132e-05	0.000469605	0.000347342	IB01G02580/IB01G03300/IB01G04050/IB01G04330/IB01G08910/IB01G30350/IB02G00560/IB02G02140/IB02G10560/IB02G10900/IB02G33530/IB04G04270/IB04G08750/IB04G18900/IB04G21880/IB05G07110/IB05G07700/IB05G11670/IB05G24850/IB05G26990/IB06G00480/IB06G16020/IB06G16190/IB06G19460/IB06G26490/IB07G00250/IB07G02520/IB07G12290/IB07G13710/IB07G24870/IB08G01490/IB08G03870/IB08G08080/IB08G09260/IB08G11310/IB08G19360/IB0…	67
GO:0010207	photosystem II assembly	11/12988	11/34360	1	2.64552	4.25511	2.2451e-05	0.000485406	0.00035903	IB01G04330/IB01G08910/IB02G10560/IB04G04270/IB05G26990/IB08G01490/IB09G10870/IB12G22780/IB12G23060/IB13G17650/IB14G19490	11
GO:0004722	protein serine/threonine phosphatase activity	31/12988	45/34360	0.688889	1.82247	4.3038	2.29943e-05	0.000494716	0.000365916	IB01G04040/IB01G23060/IB01G24030/IB01G29700/IB01G29930/IB01G30920/IB03G04680/IB03G05110/IB03G21370/IB04G07290/IB05G03120/IB05G11750/IB06G04210/IB06G12310/IB06G18890/IB07G03600/IB07G05150/IB07G13380/IB07G24840/IB09G14820/IB10G10500/IB11G17440/IB11G28950/IB11G34080/IB12G01760/IB12G12720/IB12G20450/IB13G09650/IB13G14270/IB13G25570/IB15G13530	31
GO:0033365	protein localization to organelle	160/12988	327/34360	0.489297	1.29444	4.17056	2.46673e-05	0.000525715	0.000388844	IB01G00460/IB01G01570/IB01G02960/IB01G06580/IB01G08720/IB01G09250/IB01G09330/IB01G11050/IB01G11550/IB01G14500/IB01G15200/IB01G26010/IB01G32380/IB01G32390/IB01G32960/IB02G03100/IB02G03370/IB02G07540/IB02G11090/IB02G11690/IB02G11700/IB02G15950/IB02G23160/IB02G23670/IB02G24030/IB02G31850/IB02G33280/IB02G33730/IB03G00290/IB03G00640/IB03G04030/IB03G04340/IB03G04560/IB03G05530/IB03G08000/IB03G09030/IB0…	160
GO:0016796	exonuclease activity, active with either ribo- or deoxyribonucleic acids and producing 5'-phosphomonoesters	32/12988	47/34360	0.680851	1.8012	4.28481	2.46747e-05	0.000525715	0.000388844	IB01G06050/IB01G06210/IB02G15140/IB03G04090/IB03G08180/IB03G11620/IB03G11640/IB04G12060/IB05G07600/IB05G13810/IB06G05070/IB06G05160/IB06G17840/IB06G20790/IB07G12080/IB07G15370/IB07G24850/IB08G20550/IB09G11610/IB09G27400/IB11G02120/IB12G11590/IB12G25310/IB12G26700/IB13G02940/IB13G09430/IB13G09440/IB13G10420/IB13G12280/IB13G20290/IB14G18870/IB14G19020	32
GO:0019684	photosynthesis, light reaction	52/12988	87/34360	0.597701	1.58123	4.23156	2.63026e-05	0.000557692	0.000412496	IB01G02580/IB01G03300/IB01G04050/IB01G04330/IB01G08910/IB02G00560/IB02G02140/IB02G10560/IB02G33530/IB04G04270/IB04G08750/IB04G18900/IB04G21880/IB05G07110/IB05G11670/IB05G26990/IB06G00480/IB06G16020/IB06G16190/IB07G00250/IB07G12290/IB07G13710/IB07G24870/IB08G01490/IB08G03870/IB08G08080/IB08G11310/IB08G19360/IB08G23830/IB09G09130/IB09G10870/IB09G20310/IB09G25350/IB10G09230/IB10G09970/IB10G11010/IB1…	52
GO:0071027	nuclear RNA surveillance	21/12988	27/34360	0.777778	2.05763	4.28575	2.7157e-05	0.000573038	0.000423847	IB02G10190/IB02G34520/IB03G11620/IB03G11640/IB05G13810/IB06G02810/IB06G02940/IB06G05070/IB06G05160/IB06G20790/IB07G05670/IB07G12080/IB08G14950/IB08G15110/IB11G02120/IB11G21050/IB12G06650/IB12G11590/IB12G25310/IB12G26700/IB13G20290	21
GO:0009991	response to extracellular stimulus	167/12988	344/34360	0.485465	1.28431	4.13137	2.87461e-05	0.000603668	0.000446502	IB01G02590/IB01G07830/IB01G07840/IB01G08090/IB01G10350/IB01G12300/IB02G04560/IB02G04600/IB02G07690/IB02G08330/IB02G08890/IB02G10060/IB02G10800/IB02G16100/IB02G19770/IB02G25750/IB02G26090/IB02G28040/IB02G29010/IB02G30130/IB03G06340/IB03G09230/IB03G09500/IB03G14470/IB03G15250/IB03G15270/IB03G19460/IB04G00420/IB04G05220/IB04G08250/IB04G14390/IB04G23240/IB05G00750/IB05G00960/IB05G02130/IB05G05220/IB0…	167
GO:0016197	endosomal transport	48/12988	79/34360	0.607595	1.6074	4.2134	2.91001e-05	0.000608192	0.000449848	IB01G01250/IB01G04170/IB01G26010/IB02G02840/IB02G03100/IB03G09030/IB03G14150/IB03G21570/IB03G21810/IB04G06630/IB04G13650/IB05G02450/IB06G13450/IB06G19830/IB07G04640/IB07G17380/IB07G24120/IB07G28800/IB07G28830/IB08G07210/IB08G08780/IB08G14540/IB09G04910/IB10G01800/IB10G02310/IB10G15120/IB11G01900/IB11G19240/IB11G19660/IB11G20230/IB11G20280/IB12G02810/IB12G02820/IB12G16380/IB12G21120/IB13G00860/IB1…	48
GO:0034661	ncRNA catabolic process	37/12988	57/34360	0.649123	1.71727	4.22494	3.02347e-05	0.000625944	0.000462978	IB01G06050/IB01G06210/IB02G07640/IB02G10190/IB02G34520/IB03G11620/IB03G11640/IB04G12060/IB05G13810/IB05G22830/IB06G02810/IB06G02940/IB06G05070/IB06G05160/IB06G20790/IB07G12080/IB07G15370/IB08G14950/IB08G15110/IB09G27400/IB11G02120/IB11G21050/IB11G23450/IB11G23720/IB11G23880/IB12G06650/IB12G11350/IB12G11360/IB12G11590/IB12G25310/IB12G26700/IB13G09430/IB13G09440/IB13G10420/IB13G20290/IB15G17450/IB1…	37
GO:0050684	regulation of mRNA processing	37/12988	57/34360	0.649123	1.71727	4.22494	3.02347e-05	0.000625944	0.000462978	IB01G01670/IB01G08890/IB01G12450/IB02G02190/IB02G13410/IB02G30260/IB03G01840/IB03G10010/IB03G10120/IB03G15300/IB05G14700/IB05G19980/IB05G23190/IB05G27020/IB06G15850/IB07G03120/IB07G03790/IB07G19780/IB08G02850/IB09G08090/IB09G09610/IB09G19600/IB10G01790/IB10G18230/IB10G20240/IB11G05060/IB12G20130/IB12G23210/IB12G24040/IB13G01400/IB13G02450/IB13G02820/IB14G18610/IB14G22090/IB15G00130/IB15G00180/IB1…	37
GO:0016779	nucleotidyltransferase activity	85/12988	158/34360	0.537975	1.42322	4.15662	3.07518e-05	0.000632066	0.000467506	IB01G29530/IB01G29810/IB01G29870/IB02G02090/IB02G09800/IB02G24700/IB02G29310/IB02G34520/IB03G06300/IB03G08180/IB03G17060/IB03G21130/IB03G21520/IB04G03060/IB04G04460/IB04G08090/IB04G11760/IB04G17210/IB05G02130/IB05G02720/IB05G02890/IB05G03740/IB05G07600/IB05G07950/IB05G13140/IB05G23950/IB06G03610/IB06G03740/IB06G04640/IB06G04760/IB06G08870/IB06G18570/IB06G20510/IB06G20850/IB07G02050/IB07G09760/IB0…	85
GO:0016799	hydrolase activity, hydrolyzing N-glycosyl compounds	18/12988	22/34360	0.818182	2.16452	4.2593	3.08184e-05	0.000632066	0.000467506	IB02G03320/IB02G07570/IB02G21160/IB02G21170/IB02G27840/IB05G15850/IB06G25390/IB06G25670/IB09G00630/IB09G11420/IB10G08100/IB10G08410/IB11G09380/IB11G14700/IB11G28530/IB14G14640/IB14G28040/IB15G05340	18
GO:2001020	regulation of response to DNA damage stimulus	27/12988	38/34360	0.710526	1.87971	4.22975	3.26521e-05	0.000666559	0.000493019	IB01G03840/IB03G21140/IB04G05670/IB04G11760/IB04G13380/IB04G14070/IB04G15310/IB06G15490/IB07G03080/IB07G24980/IB08G07580/IB08G10580/IB08G11430/IB08G22140/IB10G14840/IB10G15130/IB10G19740/IB10G19760/IB11G02220/IB11G09410/IB13G12250/IB13G27290/IB14G29200/IB15G04030/IB15G21720/IB15G22380/IB15G25750	27
GO:0006650	glycerophospholipid metabolic process	83/12988	154/34360	0.538961	1.42583	4.12872	3.46969e-05	0.000705021	0.000521468	IB01G04300/IB01G05650/IB01G07220/IB01G10350/IB01G24370/IB01G26320/IB02G04120/IB02G07290/IB02G20280/IB02G20300/IB02G20320/IB02G20330/IB02G25530/IB03G00030/IB03G20720/IB03G21570/IB04G00770/IB04G02620/IB04G03060/IB04G04130/IB04G13650/IB04G13960/IB04G15490/IB04G21360/IB05G00960/IB05G08710/IB05G10230/IB05G13140/IB05G21910/IB05G28900/IB06G12520/IB06G16370/IB06G20510/IB07G11030/IB07G11490/IB07G30920/IB0…	83
GO:0031976	plastid thylakoid	179/12988	373/34360	0.479893	1.26957	4.08067	3.48898e-05	0.000705674	0.00052195	IB01G01740/IB01G02580/IB01G02810/IB01G03300/IB01G03350/IB01G04050/IB01G09250/IB01G14000/IB01G16940/IB01G20790/IB01G20910/IB01G32960/IB02G00560/IB02G00730/IB02G07670/IB02G07960/IB02G07970/IB02G11620/IB02G17420/IB02G26540/IB02G28900/IB02G30490/IB02G33530/IB03G03520/IB03G05210/IB03G05530/IB03G08000/IB03G12580/IB03G13080/IB03G20750/IB04G03430/IB04G03440/IB04G04270/IB04G07510/IB04G08750/IB04G09890/IB0…	179
GO:0060627	regulation of vesicle-mediated transport	64/12988	113/34360	0.566372	1.49835	4.13646	3.63312e-05	0.000731457	0.000541021	IB01G02860/IB02G03370/IB02G08090/IB02G09030/IB02G24810/IB02G25270/IB02G30550/IB02G31600/IB03G00560/IB03G02670/IB03G03360/IB04G05330/IB04G10160/IB04G15340/IB05G06450/IB05G11990/IB05G24540/IB05G24610/IB05G27550/IB06G08390/IB06G12130/IB06G12150/IB06G17280/IB06G17450/IB06G21120/IB06G26260/IB07G08150/IB07G14800/IB07G25790/IB07G31640/IB08G01290/IB08G01640/IB08G02900/IB08G06180/IB08G06260/IB08G14030/IB0…	64
GO:0017144	drug metabolic process	189/12988	397/34360	0.476071	1.25945	4.05341	3.85631e-05	0.000770267	0.000569726	IB01G00590/IB01G05570/IB01G06100/IB01G08300/IB01G12090/IB01G12140/IB01G12840/IB01G16640/IB01G16880/IB01G22030/IB01G23180/IB01G28150/IB01G28800/IB02G03860/IB02G04100/IB02G04420/IB02G04720/IB02G06860/IB02G07670/IB02G08980/IB02G09150/IB02G15950/IB02G16880/IB02G30660/IB02G31310/IB02G32960/IB02G33130/IB02G34730/IB03G00360/IB03G00550/IB03G02750/IB03G03460/IB03G06050/IB03G11550/IB03G16430/IB03G17430/IB0…	189
GO:0048037	cofactor binding	123/12988	244/34360	0.504098	1.3336	4.07674	3.86099e-05	0.000770267	0.000569726	IB01G01410/IB01G01960/IB01G02170/IB01G02580/IB01G03830/IB01G06650/IB01G10060/IB01G12130/IB02G03420/IB02G04860/IB02G10740/IB02G16380/IB02G18390/IB02G29940/IB02G33740/IB03G04870/IB03G05080/IB03G06250/IB03G07770/IB03G12070/IB03G15880/IB04G03890/IB04G04230/IB04G11870/IB04G12680/IB04G20480/IB04G21760/IB05G02690/IB05G05210/IB05G06480/IB05G06930/IB05G07440/IB05G09620/IB05G19300/IB05G19360/IB05G23560/IB0…	123
GO:0006367	transcription initiation from RNA polymerase II promoter	29/12988	42/34360	0.690476	1.82667	4.17891	3.94695e-05	0.000773355	0.000572011	IB01G13990/IB02G13880/IB02G19900/IB02G27040/IB02G27770/IB02G33640/IB03G13530/IB04G20320/IB05G17660/IB05G19790/IB06G25380/IB07G06510/IB11G01510/IB11G04920/IB11G09860/IB11G28520/IB11G37570/IB12G12040/IB12G20370/IB12G24220/IB12G24310/IB13G26160/IB14G05310/IB14G07220/IB15G03200/IB15G04130/IB15G08150/IB15G11850/IB15G14000	29
GO:0006497	protein lipidation	29/12988	42/34360	0.690476	1.82667	4.17891	3.94695e-05	0.000773355	0.000572011	IB01G05650/IB01G31870/IB02G00600/IB02G04120/IB02G26600/IB02G28040/IB04G13960/IB04G21360/IB06G12720/IB07G11530/IB07G26710/IB07G27220/IB08G09410/IB09G09540/IB09G15100/IB11G17400/IB11G24890/IB11G26700/IB11G30930/IB12G14890/IB12G15430/IB12G19260/IB12G24420/IB13G04130/IB13G25410/IB14G00050/IB14G17950/IB14G21720/IB15G09190	29
GO:0032592	integral component of mitochondrial membrane	29/12988	42/34360	0.690476	1.82667	4.17891	3.94695e-05	0.000773355	0.000572011	IB01G26320/IB02G23860/IB03G11550/IB03G15520/IB05G02020/IB05G02040/IB05G07260/IB05G07530/IB05G09090/IB05G13140/IB05G17690/IB06G06170/IB06G19070/IB06G20510/IB06G26610/IB07G30810/IB10G01380/IB11G09700/IB11G09710/IB11G10910/IB11G18590/IB12G01880/IB12G02000/IB12G25510/IB13G17420/IB15G09470/IB15G09480/IB15G09500/IB15G13330	29
GO:0042158	lipoprotein biosynthetic process	29/12988	42/34360	0.690476	1.82667	4.17891	3.94695e-05	0.000773355	0.000572011	IB01G05650/IB01G31870/IB02G00600/IB02G04120/IB02G26600/IB02G28040/IB04G13960/IB04G21360/IB06G12720/IB07G11530/IB07G26710/IB07G27220/IB08G09410/IB09G09540/IB09G15100/IB11G17400/IB11G24890/IB11G26700/IB11G30930/IB12G14890/IB12G15430/IB12G19260/IB12G24420/IB13G04130/IB13G25410/IB14G00050/IB14G17950/IB14G21720/IB15G09190	29
GO:0072329	monocarboxylic acid catabolic process	69/12988	124/34360	0.556452	1.4721	4.10559	4.023e-05	0.000784754	0.000580442	IB01G02170/IB01G02410/IB01G05110/IB01G08300/IB01G14500/IB01G15200/IB02G08370/IB02G16170/IB02G16880/IB02G33550/IB03G00640/IB03G04030/IB04G10410/IB04G11610/IB04G15980/IB04G16010/IB05G19480/IB05G19580/IB05G19610/IB05G19620/IB05G19630/IB05G21020/IB05G21060/IB05G21100/IB05G26460/IB06G02650/IB06G02670/IB06G04500/IB06G06540/IB06G10190/IB06G10300/IB06G10670/IB07G10550/IB07G12050/IB07G14020/IB07G14270/IB0…	69
GO:0061024	membrane organization	122/12988	242/34360	0.504132	1.33369	4.06097	4.12395e-05	0.000800885	0.000592373	IB01G09400/IB01G14780/IB01G16640/IB01G16720/IB01G17080/IB01G17090/IB01G20790/IB01G24370/IB01G26010/IB01G30970/IB02G00560/IB02G02750/IB02G03100/IB02G03370/IB02G03920/IB02G04490/IB02G07060/IB02G10430/IB02G11640/IB02G14590/IB02G14610/IB02G23640/IB02G28900/IB02G30460/IB02G33220/IB02G33530/IB03G04430/IB03G05530/IB03G07040/IB03G07750/IB03G08350/IB03G09030/IB03G20750/IB03G21970/IB04G01000/IB04G06630/IB0…	122
GO:0016591	RNA polymerase II, holoenzyme	51/12988	86/34360	0.593023	1.56885	4.11753	4.21409e-05	0.000814786	0.000602655	IB01G03450/IB01G13990/IB02G13880/IB02G19900/IB02G27040/IB02G30040/IB03G11040/IB03G13530/IB03G18570/IB04G04630/IB04G07290/IB04G20320/IB05G02890/IB05G11750/IB05G17660/IB05G25360/IB06G18890/IB06G25380/IB07G29770/IB07G30200/IB08G04770/IB08G22880/IB09G05620/IB10G03030/IB11G01510/IB11G04920/IB11G09860/IB11G25200/IB11G28520/IB11G34000/IB11G34080/IB11G37570/IB12G12040/IB12G20370/IB12G24220/IB12G24310/IB1…	51
GO:0000209	protein polyubiquitination	67/12988	120/34360	0.558333	1.47708	4.08117	4.47748e-05	0.000846704	0.000626263	IB01G03820/IB01G08040/IB01G10170/IB01G11790/IB01G21900/IB01G32230/IB02G02380/IB02G23160/IB02G23670/IB02G25330/IB03G03300/IB03G17120/IB04G02250/IB04G04450/IB04G08140/IB04G16250/IB05G06130/IB05G13030/IB05G13040/IB05G13320/IB05G23820/IB05G23830/IB05G25650/IB05G26480/IB05G27950/IB06G21230/IB06G23910/IB07G01520/IB07G03050/IB07G06720/IB07G07040/IB07G18820/IB07G21360/IB07G21790/IB07G30300/IB08G00520/IB0…	67
GO:0006664	glycolipid metabolic process	49/12988	82/34360	0.597561	1.58086	4.10524	4.48518e-05	0.000846704	0.000626263	IB01G05650/IB02G04120/IB02G29010/IB02G33240/IB04G13960/IB04G19670/IB04G21360/IB05G11890/IB06G00630/IB06G12130/IB06G12150/IB06G18730/IB06G24620/IB07G09000/IB08G00450/IB08G00760/IB08G01910/IB08G02800/IB08G06010/IB08G07480/IB08G19660/IB09G04010/IB09G14400/IB09G26890/IB09G27150/IB10G00400/IB11G03670/IB11G10090/IB11G17400/IB11G24890/IB11G26700/IB12G14890/IB12G15430/IB12G19260/IB12G21590/IB12G24420/IB1…	49
GO:0044798	nuclear transcription factor complex	49/12988	82/34360	0.597561	1.58086	4.10524	4.48518e-05	0.000846704	0.000626263	IB01G01750/IB01G03450/IB01G13990/IB02G01210/IB02G13880/IB02G19900/IB02G27040/IB03G11040/IB03G13530/IB04G00950/IB04G04630/IB04G20320/IB05G17660/IB05G25360/IB06G24740/IB06G25380/IB07G16110/IB07G29770/IB08G22880/IB10G11560/IB11G04920/IB11G28520/IB11G34000/IB11G35830/IB11G37570/IB11G38860/IB12G12040/IB12G20370/IB12G24220/IB12G24310/IB12G25490/IB13G12170/IB13G14210/IB13G16970/IB13G26160/IB14G05310/IB1…	49
GO:0061077	chaperone-mediated protein folding	49/12988	82/34360	0.597561	1.58086	4.10524	4.48518e-05	0.000846704	0.000626263	IB02G01440/IB02G01710/IB02G02860/IB02G04110/IB02G12270/IB02G15030/IB02G30110/IB02G30460/IB02G31390/IB02G31980/IB03G06930/IB03G11910/IB03G12340/IB03G12620/IB03G12650/IB03G15280/IB04G00430/IB04G07510/IB05G00920/IB05G23810/IB05G28170/IB06G15570/IB06G17000/IB06G20870/IB06G21410/IB07G14700/IB08G01490/IB08G02340/IB08G08120/IB08G08210/IB08G09490/IB08G09990/IB08G13160/IB09G18280/IB10G13580/IB11G04330/IB1…	49
GO:1903509	liposaccharide metabolic process	49/12988	82/34360	0.597561	1.58086	4.10524	4.48518e-05	0.000846704	0.000626263	IB01G05650/IB02G04120/IB02G29010/IB02G33240/IB04G13960/IB04G19670/IB04G21360/IB05G11890/IB06G00630/IB06G12130/IB06G12150/IB06G18730/IB06G24620/IB07G09000/IB08G00450/IB08G00760/IB08G01910/IB08G02800/IB08G06010/IB08G07480/IB08G19660/IB09G04010/IB09G14400/IB09G26890/IB09G27150/IB10G00400/IB11G03670/IB11G10090/IB11G17400/IB11G24890/IB11G26700/IB12G14890/IB12G15430/IB12G19260/IB12G21590/IB12G24420/IB1…	49
GO:0071028	nuclear mRNA surveillance	16/12988	19/34360	0.842105	2.22781	4.1732	4.49492e-05	0.000846704	0.000626263	IB02G10190/IB03G11620/IB03G11640/IB05G13810/IB06G02810/IB06G02940/IB06G05070/IB06G05160/IB06G20790/IB07G05670/IB07G12080/IB11G21050/IB12G06650/IB12G11590/IB12G25310/IB13G20290	16
GO:0009668	plastid membrane organization	32/12988	48/34360	0.666667	1.76368	4.12741	4.71951e-05	0.000881444	0.000651959	IB01G16640/IB01G20790/IB02G00560/IB02G10430/IB02G28900/IB02G33530/IB03G04430/IB03G05530/IB03G07750/IB03G20750/IB04G10680/IB04G24020/IB05G00530/IB05G11680/IB05G27370/IB06G00480/IB06G00630/IB07G01460/IB08G03870/IB08G20770/IB11G10090/IB11G20900/IB11G30090/IB12G03270/IB12G05750/IB12G11720/IB12G14390/IB13G17650/IB14G19490/IB14G27400/IB15G25600/IB15G26120	32
GO:0043631	RNA polyadenylation	32/12988	48/34360	0.666667	1.76368	4.12741	4.71951e-05	0.000881444	0.000651959	IB01G00880/IB01G33500/IB02G24700/IB02G25430/IB02G29360/IB02G34520/IB04G02320/IB05G02720/IB05G05600/IB05G25890/IB06G03610/IB06G23720/IB06G25630/IB08G14950/IB08G15110/IB08G18960/IB08G19300/IB09G08090/IB09G19600/IB10G10020/IB10G17670/IB11G07460/IB11G08420/IB11G10890/IB11G23080/IB12G03730/IB12G27490/IB13G09650/IB14G29070/IB15G10040/IB15G20390/IB15G25530	32
GO:0006400	tRNA modification	44/12988	72/34360	0.611111	1.61671	4.08359	5.06609e-05	0.000942164	0.00069687	IB01G04620/IB01G07870/IB01G10380/IB01G18670/IB02G03290/IB02G03850/IB02G07210/IB02G09800/IB02G09830/IB02G10600/IB02G23220/IB02G23280/IB02G32460/IB03G18380/IB04G16090/IB04G21730/IB04G23750/IB05G04890/IB05G05390/IB05G06090/IB05G06660/IB05G09120/IB05G15710/IB06G11850/IB07G18790/IB07G25980/IB08G06330/IB08G06680/IB08G07550/IB08G11820/IB08G17970/IB09G00290/IB09G26320/IB10G15260/IB11G01700/IB11G05750/IB1…	44
GO:0098796	membrane protein complex	201/12988	427/34360	0.470726	1.24531	3.97644	5.20102e-05	0.000963177	0.000712412	IB01G03440/IB01G04050/IB01G04170/IB01G08040/IB01G09250/IB01G09400/IB01G09850/IB01G12090/IB01G12660/IB01G12840/IB01G12860/IB01G16940/IB01G26010/IB01G32380/IB01G32390/IB01G32960/IB02G02750/IB02G03100/IB02G03370/IB02G03920/IB02G04120/IB02G04490/IB02G04720/IB02G07540/IB02G08770/IB02G09100/IB02G11640/IB02G15540/IB02G23640/IB02G26600/IB02G31260/IB02G31850/IB03G02550/IB03G04340/IB03G07040/IB03G08350/IB0…	201
GO:0004521	endoribonuclease activity	39/12988	62/34360	0.629032	1.66412	4.08014	5.34514e-05	0.000985707	0.000729077	IB01G13970/IB02G03150/IB02G07640/IB02G14390/IB02G24440/IB03G10460/IB03G18410/IB04G10480/IB05G02260/IB05G05190/IB05G22540/IB06G00350/IB07G22790/IB08G23860/IB09G03240/IB09G08090/IB09G19600/IB10G13770/IB10G13800/IB11G04790/IB11G07460/IB11G08420/IB11G18860/IB11G18890/IB11G23450/IB11G23720/IB11G23880/IB12G00780/IB12G11350/IB12G11360/IB12G17320/IB12G18100/IB12G26300/IB13G02370/IB13G14310/IB13G20720/IB1…	39
GO:0005759	mitochondrial matrix	70/12988	127/34360	0.551181	1.45816	4.03242	5.36852e-05	0.000985876	0.000729201	IB01G03810/IB01G12090/IB01G28800/IB01G32380/IB01G32390/IB02G12520/IB02G16100/IB02G19180/IB02G30660/IB02G31290/IB02G31390/IB02G33270/IB03G04710/IB03G16430/IB03G17430/IB03G18220/IB03G21420/IB04G00430/IB04G06640/IB04G08090/IB05G01850/IB05G04740/IB05G04840/IB05G20960/IB05G25120/IB05G26970/IB05G28380/IB07G07980/IB07G22640/IB08G01980/IB08G05090/IB08G08120/IB08G08210/IB08G14590/IB08G16040/IB08G23430/IB0…	70
GO:0009267	cellular response to starvation	110/12988	216/34360	0.509259	1.34726	3.99105	5.59856e-05	0.00102304	0.000756688	IB01G02590/IB01G07830/IB01G07840/IB01G10350/IB02G04560/IB02G04600/IB02G07690/IB02G08330/IB02G08890/IB02G16100/IB02G19770/IB02G25750/IB02G26090/IB02G28040/IB02G29010/IB02G30130/IB03G06340/IB03G09230/IB03G09500/IB03G14470/IB03G15250/IB03G15270/IB03G19460/IB04G00420/IB04G05220/IB04G23240/IB05G00960/IB05G02130/IB05G05310/IB05G05410/IB05G11890/IB05G12270/IB05G23060/IB05G27710/IB06G00480/IB06G12130/IB0…	110
GO:0000045	autophagosome assembly	20/12988	26/34360	0.769231	2.03501	4.11566	5.64081e-05	0.00102304	0.000756688	IB01G31870/IB02G00600/IB02G26910/IB02G27630/IB02G28040/IB04G09320/IB06G12720/IB07G01040/IB07G11530/IB07G26710/IB07G27220/IB08G23880/IB09G15100/IB11G16480/IB11G30930/IB12G01260/IB12G15020/IB12G21120/IB13G25410/IB14G25590	20
GO:0019252	starch biosynthetic process	20/12988	26/34360	0.769231	2.03501	4.11566	5.64081e-05	0.00102304	0.000756688	IB01G15220/IB01G30350/IB03G17620/IB05G04640/IB05G04750/IB05G06950/IB05G27270/IB07G02520/IB07G30520/IB08G03540/IB08G07960/IB09G01050/IB09G21390/IB10G09380/IB10G19420/IB11G14730/IB12G19000/IB13G17240/IB14G16390/IB14G29480	20
GO:0072521	purine-containing compound metabolic process	102/12988	198/34360	0.515152	1.36284	3.99161	5.69281e-05	0.00102747	0.000759966	IB01G00590/IB01G08090/IB01G12090/IB01G12840/IB01G14490/IB01G16880/IB01G17810/IB01G23180/IB02G02080/IB02G02090/IB02G04720/IB02G07500/IB02G08980/IB02G27930/IB02G33550/IB03G00590/IB03G11550/IB03G12070/IB03G18220/IB04G02960/IB04G04760/IB04G06070/IB04G08000/IB04G15410/IB04G19070/IB05G01400/IB05G03740/IB05G04970/IB05G14930/IB05G18050/IB05G25290/IB05G26840/IB06G03690/IB06G19260/IB06G22890/IB06G25390/IB0…	102
GO:0006839	mitochondrial transport	54/12988	93/34360	0.580645	1.53611	4.03575	5.73406e-05	0.00102747	0.000759966	IB01G06780/IB01G32380/IB01G32390/IB02G07540/IB02G10990/IB02G20970/IB02G23860/IB02G31850/IB02G34380/IB03G11880/IB03G12660/IB03G15650/IB04G00430/IB05G09090/IB05G11670/IB05G12080/IB05G17690/IB05G24230/IB05G26960/IB05G27810/IB06G04400/IB06G06170/IB06G18540/IB06G26610/IB07G05780/IB07G15190/IB07G24430/IB08G09490/IB09G03060/IB09G05850/IB09G10510/IB10G10410/IB10G13890/IB11G09700/IB11G09710/IB11G11980/IB1…	54
GO:0009534	chloroplast thylakoid	177/12988	371/34360	0.477089	1.26215	3.95761	5.74983e-05	0.00102747	0.000759966	IB01G01740/IB01G02580/IB01G02810/IB01G03300/IB01G03350/IB01G04050/IB01G09250/IB01G14000/IB01G16940/IB01G20790/IB01G20910/IB01G32960/IB02G00560/IB02G00730/IB02G07670/IB02G07960/IB02G07970/IB02G11620/IB02G17420/IB02G26540/IB02G28900/IB02G30490/IB02G33530/IB03G03520/IB03G05210/IB03G05530/IB03G08000/IB03G12580/IB03G13080/IB03G20750/IB04G03430/IB04G03440/IB04G04270/IB04G07510/IB04G08750/IB04G09890/IB0…	177
GO:0031669	cellular response to nutrient levels	124/12988	248/34360	0.5	1.32276	3.97667	5.75889e-05	0.00102747	0.000759966	IB01G02590/IB01G07830/IB01G07840/IB01G10350/IB02G04560/IB02G04600/IB02G07690/IB02G08330/IB02G08890/IB02G16100/IB02G19770/IB02G25750/IB02G26090/IB02G28040/IB02G29010/IB02G30130/IB03G06340/IB03G09230/IB03G09500/IB03G14470/IB03G15250/IB03G15270/IB03G19460/IB04G00420/IB04G05220/IB04G23240/IB05G00960/IB05G02130/IB05G05310/IB05G05410/IB05G11890/IB05G12270/IB05G23060/IB05G27710/IB06G00480/IB06G12130/IB0…	124
GO:0006547	histidine metabolic process	10/12988	10/34360	1	2.64552	4.05703	5.94231e-05	0.00105164	0.000777847	IB02G27800/IB04G04280/IB05G23220/IB11G15310/IB11G24920/IB11G36440/IB13G06320/IB13G22790/IB15G08040/IB15G08310	10
GO:0052803	imidazole-containing compound metabolic process	10/12988	10/34360	1	2.64552	4.05703	5.94231e-05	0.00105164	0.000777847	IB02G27800/IB04G04280/IB05G23220/IB11G15310/IB11G24920/IB11G36440/IB13G06320/IB13G22790/IB15G08040/IB15G08310	10
GO:0030258	lipid modification	97/12988	187/34360	0.518717	1.37227	3.97934	6.05369e-05	0.0010535	0.000779217	IB01G02170/IB01G07220/IB01G10350/IB01G14500/IB01G15200/IB02G08370/IB02G15950/IB02G16170/IB02G18710/IB02G18780/IB02G18970/IB02G19040/IB02G25440/IB02G25530/IB03G00030/IB03G00640/IB03G02590/IB03G04030/IB03G21570/IB04G00770/IB04G02620/IB04G04130/IB04G10410/IB04G10910/IB04G11610/IB04G13650/IB04G15490/IB04G15980/IB04G16010/IB05G10230/IB05G19480/IB05G19580/IB05G19610/IB05G19620/IB05G19630/IB05G21020/IB0…	97
GO:0000422	autophagy of mitochondrion	14/12988	16/34360	0.875	2.31483	4.10084	6.09679e-05	0.0010535	0.000779217	IB01G31870/IB02G00600/IB02G26910/IB02G27630/IB02G28040/IB06G12720/IB07G01040/IB07G11530/IB07G26710/IB07G27220/IB09G15100/IB11G30930/IB12G01260/IB13G25410	14
GO:0006760	folic acid-containing compound metabolic process	14/12988	16/34360	0.875	2.31483	4.10084	6.09679e-05	0.0010535	0.000779217	IB02G10550/IB04G02010/IB04G19590/IB05G23980/IB05G26970/IB06G22190/IB09G01010/IB13G10590/IB13G16680/IB13G16690/IB13G22990/IB14G25920/IB14G29510/IB15G00520	14
GO:0019336	phenol-containing compound catabolic process	14/12988	16/34360	0.875	2.31483	4.10084	6.09679e-05	0.0010535	0.000779217	IB01G05110/IB01G08300/IB06G06540/IB06G10190/IB06G10300/IB06G10670/IB07G14270/IB07G14980/IB08G12700/IB11G23120/IB11G35910/IB13G10660/IB13G10680/IB15G25020	14
GO:0044804	autophagy of nucleus	14/12988	16/34360	0.875	2.31483	4.10084	6.09679e-05	0.0010535	0.000779217	IB01G31870/IB02G00600/IB02G26910/IB02G27630/IB02G28040/IB06G12720/IB07G01040/IB07G11530/IB07G26710/IB07G27220/IB09G15100/IB11G30930/IB12G15020/IB13G25410	14
GO:0061726	mitochondrion disassembly	14/12988	16/34360	0.875	2.31483	4.10084	6.09679e-05	0.0010535	0.000779217	IB01G31870/IB02G00600/IB02G26910/IB02G27630/IB02G28040/IB06G12720/IB07G01040/IB07G11530/IB07G26710/IB07G27220/IB09G15100/IB11G30930/IB12G01260/IB13G25410	14
GO:0000291	nuclear-transcribed mRNA catabolic process, exonucleolytic	26/12988	37/34360	0.702703	1.85901	4.07546	6.20866e-05	0.00106862	0.000790403	IB02G10190/IB03G05070/IB03G11620/IB03G11640/IB04G12060/IB06G02810/IB06G02940/IB06G05070/IB06G05160/IB07G10870/IB07G12080/IB07G15370/IB08G19930/IB09G11610/IB09G27400/IB11G21050/IB11G39210/IB12G06650/IB12G11590/IB12G25310/IB13G02940/IB13G06450/IB13G09430/IB13G09440/IB13G10420/IB14G07220	26
GO:0033044	regulation of chromosome organization	83/12988	156/34360	0.532051	1.40755	3.97718	6.36354e-05	0.001091	0.000806956	IB01G00760/IB01G01670/IB01G03840/IB01G06660/IB01G08750/IB01G13990/IB02G01710/IB02G03190/IB02G03320/IB02G18370/IB03G09080/IB03G17710/IB03G20710/IB03G21890/IB04G04290/IB04G13380/IB05G00500/IB05G03960/IB05G13810/IB05G18850/IB05G19290/IB05G19980/IB05G27250/IB06G16990/IB06G20790/IB06G21810/IB06G23910/IB06G25670/IB07G06910/IB07G13500/IB07G18000/IB07G19350/IB07G27560/IB07G29770/IB07G30200/IB08G04740/IB0…	83
GO:1901699	cellular response to nitrogen compound	103/12988	201/34360	0.512438	1.35566	3.94234	6.89742e-05	0.00117793	0.000871253	IB01G02840/IB01G07670/IB01G09330/IB01G11640/IB01G13970/IB01G28150/IB01G32040/IB02G02190/IB02G04940/IB02G23940/IB02G24440/IB02G29310/IB02G30130/IB02G31680/IB03G06210/IB03G06490/IB03G06550/IB03G10010/IB03G10120/IB03G10460/IB03G13740/IB03G14470/IB03G18410/IB03G18930/IB04G00420/IB04G04120/IB04G09720/IB04G10480/IB04G19480/IB04G21330/IB05G01280/IB05G05190/IB05G06420/IB05G19740/IB06G06900/IB06G17800/IB0…	103
GO:0005849	mRNA cleavage factor complex	21/12988	28/34360	0.75	1.98414	4.0612	6.97727e-05	0.00118695	0.000877923	IB01G00880/IB01G33500/IB02G22080/IB02G25430/IB02G29360/IB04G02320/IB05G05600/IB06G03610/IB06G23720/IB06G25630/IB09G08090/IB09G19600/IB10G17670/IB11G07460/IB11G08420/IB11G23080/IB12G27490/IB13G09650/IB14G17080/IB15G10040/IB15G20390	21
GO:0000375	RNA splicing, via transesterification reactions	117/12988	233/34360	0.502146	1.32844	3.92147	7.25807e-05	0.00122995	0.000909729	IB01G00880/IB01G03660/IB01G07390/IB01G13040/IB01G13400/IB01G20540/IB01G32040/IB02G02410/IB02G06520/IB02G08840/IB02G10020/IB02G16220/IB02G25330/IB02G25520/IB02G29100/IB03G00080/IB03G12930/IB03G14180/IB04G02250/IB04G07560/IB04G09260/IB04G11490/IB04G12380/IB04G12770/IB04G12890/IB04G13580/IB04G14010/IB04G15290/IB04G23650/IB05G03990/IB05G05190/IB05G14700/IB05G17270/IB05G19980/IB05G20440/IB05G20600/IB0…	117
GO:0009743	response to carbohydrate	102/12988	199/34360	0.512563	1.35599	3.92621	7.36505e-05	0.00124328	0.000919588	IB01G00460/IB01G00590/IB01G04100/IB01G06690/IB01G10500/IB01G10530/IB01G12300/IB01G19900/IB02G02250/IB02G10880/IB02G16100/IB02G17010/IB02G17260/IB02G21400/IB02G28050/IB02G29660/IB03G09670/IB03G10400/IB03G17910/IB03G20740/IB04G02760/IB04G05000/IB04G10770/IB04G16250/IB04G22770/IB04G23350/IB04G24130/IB05G03040/IB05G09050/IB05G09690/IB05G10050/IB05G19980/IB06G15210/IB06G15500/IB06G25330/IB06G25530/IB0…	102
GO:0006378	mRNA polyadenylation	29/12988	43/34360	0.674419	1.78419	4.01114	7.74346e-05	0.00130215	0.000963131	IB01G00880/IB01G33500/IB02G24700/IB02G25430/IB02G29360/IB04G02320/IB05G02720/IB05G05600/IB05G25890/IB06G03610/IB06G23720/IB06G25630/IB08G18960/IB08G19300/IB09G08090/IB09G19600/IB10G10020/IB10G17670/IB11G07460/IB11G08420/IB11G10890/IB11G23080/IB12G03730/IB12G27490/IB13G09650/IB14G29070/IB15G10040/IB15G20390/IB15G25530	29
GO:0006338	chromatin remodeling	44/12988	73/34360	0.60274	1.59456	3.96425	8.10081e-05	0.00135704	0.00100373	IB01G10250/IB01G11150/IB01G17250/IB02G01530/IB02G18370/IB02G31890/IB03G12300/IB03G21890/IB04G04290/IB05G14200/IB05G16060/IB05G22900/IB05G28640/IB06G00370/IB06G08420/IB06G12060/IB07G07970/IB07G11680/IB07G21200/IB07G21590/IB07G23960/IB07G27560/IB08G11610/IB09G03460/IB09G04390/IB09G06060/IB09G09240/IB09G14050/IB09G14180/IB10G14840/IB11G02940/IB11G04060/IB11G15260/IB12G00640/IB12G25550/IB13G21160/IB1…	44
GO:0006206	pyrimidine nucleobase metabolic process	22/12988	30/34360	0.733333	1.94005	4.01552	8.2827e-05	0.001377	0.00101849	IB01G05570/IB02G19620/IB03G01670/IB03G01770/IB05G12270/IB05G16500/IB06G18130/IB07G14050/IB08G04830/IB08G10070/IB08G21560/IB09G02790/IB09G09570/IB11G28560/IB12G03210/IB12G04210/IB12G25730/IB13G00150/IB13G01620/IB14G25100/IB15G01500/IB15G25720	22
GO:0090630	activation of GTPase activity	22/12988	30/34360	0.733333	1.94005	4.01552	8.2827e-05	0.001377	0.00101849	IB01G02640/IB02G09030/IB04G05330/IB05G27550/IB06G13900/IB07G08150/IB07G14800/IB08G02900/IB08G06180/IB09G17670/IB09G27260/IB11G05220/IB11G05230/IB11G10740/IB11G10760/IB13G14700/IB13G14860/IB13G20910/IB13G22800/IB14G24070/IB15G03020/IB15G08060	22
GO:0005048	signal sequence binding	31/12988	47/34360	0.659574	1.74492	3.98379	8.43138e-05	0.00139643	0.00103286	IB01G08720/IB01G09330/IB01G11050/IB02G11090/IB03G00290/IB03G13740/IB04G17740/IB04G17770/IB05G09010/IB05G09020/IB05G27380/IB06G11980/IB06G12000/IB07G08080/IB08G03060/IB08G07580/IB09G03710/IB09G09610/IB09G11510/IB09G12540/IB10G01270/IB10G15130/IB11G36630/IB12G08420/IB12G22900/IB13G02450/IB13G02820/IB13G10970/IB13G13120/IB14G26460/IB14G30290	31
GO:0009247	glycolipid biosynthetic process	42/12988	69/34360	0.608696	1.61032	3.95602	8.49106e-05	0.00140102	0.00103626	IB01G05650/IB02G04120/IB02G29010/IB02G33240/IB04G13960/IB04G19670/IB04G21360/IB05G11890/IB06G00630/IB06G12130/IB06G12150/IB06G18730/IB06G24620/IB08G00450/IB08G00760/IB08G01910/IB08G02800/IB08G06010/IB08G19660/IB09G14400/IB09G26890/IB09G27150/IB10G00400/IB11G03670/IB11G10090/IB11G17400/IB11G24890/IB11G26700/IB12G14890/IB12G15430/IB12G19260/IB12G24420/IB13G04130/IB13G05730/IB14G00050/IB14G17950/IB1…	42
GO:0071824	protein-DNA complex subunit organization	72/12988	133/34360	0.541353	1.43216	3.89274	9.19291e-05	0.00151115	0.00111772	IB01G00360/IB01G00750/IB01G10170/IB01G11150/IB01G13990/IB01G17290/IB01G17670/IB01G17700/IB01G23450/IB02G13880/IB02G18370/IB02G19900/IB02G23930/IB02G27040/IB02G31890/IB02G32470/IB03G09080/IB03G13530/IB03G21890/IB04G00950/IB04G04290/IB04G08070/IB04G08110/IB05G01720/IB05G17660/IB05G20950/IB05G22900/IB05G28640/IB06G03710/IB06G10690/IB06G11030/IB06G21810/IB06G22270/IB06G25380/IB07G05320/IB07G15650/IB0…	72
GO:0006575	cellular modified amino acid metabolic process	52/12988	90/34360	0.577778	1.52852	3.91378	9.33342e-05	0.00152284	0.00112637	IB01G04290/IB01G06300/IB02G10550/IB02G13490/IB02G20280/IB02G20300/IB02G20320/IB02G20330/IB02G21490/IB02G21520/IB02G23440/IB03G14570/IB03G20720/IB04G02010/IB04G04910/IB04G19590/IB04G22010/IB05G00630/IB05G00960/IB05G20300/IB05G23980/IB05G26970/IB06G14030/IB06G14040/IB06G16300/IB06G16310/IB06G22190/IB07G25170/IB07G26580/IB08G02880/IB08G02890/IB08G07320/IB08G07330/IB08G16620/IB09G01010/IB09G26670/IB1…	52
GO:0043087	regulation of GTPase activity	52/12988	90/34360	0.577778	1.52852	3.91378	9.33342e-05	0.00152284	0.00112637	IB01G02640/IB02G09030/IB02G32390/IB03G14470/IB04G05330/IB04G07360/IB04G14560/IB04G24210/IB05G05910/IB05G24540/IB05G24610/IB05G25530/IB05G27550/IB06G13900/IB07G07830/IB07G08150/IB07G14800/IB07G22740/IB07G25790/IB08G02900/IB08G06180/IB08G06260/IB08G08400/IB08G11950/IB08G16460/IB09G08200/IB09G08550/IB09G08750/IB09G17670/IB09G19450/IB09G27260/IB10G02320/IB10G08000/IB10G16520/IB11G05220/IB11G05230/IB1…	52
GO:1905037	autophagosome organization	23/12988	32/34360	0.71875	1.90147	3.97713	9.51919e-05	0.0015474	0.00114453	IB01G31870/IB02G00600/IB02G26380/IB02G26910/IB02G27630/IB02G28040/IB04G02930/IB04G09320/IB04G09450/IB06G12720/IB07G01040/IB07G11530/IB07G26710/IB07G27220/IB08G23880/IB09G15100/IB11G16480/IB11G30930/IB12G01260/IB12G15020/IB12G21120/IB13G25410/IB14G25590	23
GO:0000377	RNA splicing, via transesterification reactions with bulged adenosine as nucleophile	116/12988	232/34360	0.5	1.32276	3.84535	9.77367e-05	0.0015829	0.00117079	IB01G00880/IB01G03660/IB01G07390/IB01G13040/IB01G13400/IB01G20540/IB01G32040/IB02G02410/IB02G06520/IB02G08840/IB02G10020/IB02G16220/IB02G25330/IB02G25520/IB02G29100/IB03G00080/IB03G12930/IB03G14180/IB04G02250/IB04G09260/IB04G11490/IB04G12380/IB04G12770/IB04G12890/IB04G13580/IB04G14010/IB04G15290/IB04G23650/IB05G03990/IB05G05190/IB05G14700/IB05G17270/IB05G19980/IB05G20440/IB05G20600/IB05G21450/IB0…	116
GO:1901137	carbohydrate derivative biosynthetic process	204/12988	438/34360	0.465753	1.23216	3.81199	9.9164e-05	0.00160011	0.00118352	IB01G00590/IB01G03510/IB01G03750/IB01G05650/IB01G06870/IB01G08040/IB01G09010/IB01G16880/IB01G17810/IB01G23180/IB02G00020/IB02G03420/IB02G03820/IB02G04120/IB02G04720/IB02G09100/IB02G10580/IB02G10740/IB02G12850/IB02G19620/IB02G24980/IB02G25230/IB02G28360/IB02G29010/IB02G31440/IB02G33240/IB02G33280/IB03G00590/IB03G01670/IB03G01770/IB03G07770/IB03G11550/IB03G14280/IB03G17570/IB04G06070/IB04G06450/IB0…	204
GO:0000990	obsolete transcription factor activity, core RNA polymerase binding	15/12988	18/34360	0.833333	2.2046	3.98506	0.000100889	0.00160436	0.00118666	IB01G07850/IB01G08910/IB02G29900/IB03G12300/IB04G20320/IB05G26990/IB06G03740/IB07G18770/IB12G24220/IB12G24310/IB14G09240/IB14G09520/IB14G18610/IB15G08150/IB15G20450	15
GO:0016776	phosphotransferase activity, phosphate group as acceptor	15/12988	18/34360	0.833333	2.2046	3.98506	0.000100889	0.00160436	0.00118666	IB02G28850/IB02G31590/IB03G14280/IB04G04760/IB04G08060/IB05G07280/IB05G18190/IB06G22890/IB07G10070/IB07G30840/IB08G06370/IB09G10250/IB11G10000/IB11G12490/IB15G07320	15
GO:0034427	nuclear-transcribed mRNA catabolic process, exonucleolytic, 3'-5'	15/12988	18/34360	0.833333	2.2046	3.98506	0.000100889	0.00160436	0.00118666	IB02G10190/IB03G05070/IB03G11620/IB03G11640/IB06G02810/IB06G02940/IB06G05070/IB06G05160/IB07G10870/IB07G12080/IB11G21050/IB11G39210/IB12G06650/IB12G11590/IB12G25310	15
GO:0042558	pteridine-containing compound metabolic process	15/12988	18/34360	0.833333	2.2046	3.98506	0.000100889	0.00160436	0.00118666	IB02G10550/IB03G03460/IB04G02010/IB04G19590/IB05G23980/IB05G26970/IB06G22190/IB09G01010/IB13G10590/IB13G16680/IB13G16690/IB13G22990/IB14G25920/IB14G29510/IB15G00520	15
GO:0010558	negative regulation of macromolecule biosynthetic process	219/12988	474/34360	0.462025	1.2223	3.7991	0.000102949	0.0016312	0.00120652	IB01G02260/IB01G03370/IB01G07920/IB01G08060/IB01G13990/IB01G21900/IB01G29110/IB02G00570/IB02G01210/IB02G01530/IB02G01730/IB02G01920/IB02G03320/IB02G03510/IB02G06750/IB02G07190/IB02G09730/IB02G18370/IB02G22080/IB02G24620/IB02G27750/IB02G30080/IB02G30810/IB02G33550/IB03G00010/IB03G00150/IB03G00160/IB03G00820/IB03G01200/IB03G01440/IB03G01570/IB03G01840/IB03G02500/IB03G04620/IB03G06550/IB03G06770/IB0…	219
GO:0031050	dsRNA processing	49/12988	84/34360	0.583333	1.54322	3.88587	0.000105793	0.00166425	0.00123096	IB01G02840/IB01G07670/IB01G13970/IB01G32040/IB02G02190/IB02G24440/IB02G29310/IB03G06550/IB03G10010/IB03G10120/IB03G10460/IB03G18410/IB03G18930/IB04G04120/IB04G09720/IB04G10480/IB04G19480/IB04G21330/IB05G05190/IB05G19740/IB06G06900/IB07G00290/IB07G13690/IB07G16270/IB07G22790/IB07G29770/IB08G07920/IB08G19140/IB08G23860/IB10G00460/IB10G08090/IB10G08400/IB10G14220/IB10G17270/IB11G05060/IB12G00780/IB1…	49
GO:0070918	production of small RNA involved in gene silencing by RNA	49/12988	84/34360	0.583333	1.54322	3.88587	0.000105793	0.00166425	0.00123096	IB01G02840/IB01G07670/IB01G13970/IB01G32040/IB02G02190/IB02G24440/IB02G29310/IB03G06550/IB03G10010/IB03G10120/IB03G10460/IB03G18410/IB03G18930/IB04G04120/IB04G09720/IB04G10480/IB04G19480/IB04G21330/IB05G05190/IB05G19740/IB06G06900/IB07G00290/IB07G13690/IB07G16270/IB07G22790/IB07G29770/IB08G07920/IB08G19140/IB08G23860/IB10G00460/IB10G08090/IB10G08400/IB10G14220/IB10G17270/IB11G05060/IB12G00780/IB1…	49
GO:0090502	RNA phosphodiester bond hydrolysis, endonucleolytic	47/12988	80/34360	0.5875	1.55424	3.86895	0.000114314	0.00179187	0.00132535	IB01G04800/IB01G07120/IB01G13970/IB02G03150/IB02G07640/IB02G14390/IB02G24440/IB03G10460/IB03G18410/IB04G00960/IB04G10480/IB05G02260/IB05G05190/IB05G15110/IB05G22540/IB06G00350/IB07G22790/IB07G31630/IB08G23860/IB09G03240/IB09G08090/IB09G15140/IB09G15180/IB09G19600/IB10G13770/IB10G13800/IB11G04790/IB11G07460/IB11G08420/IB11G18860/IB11G18890/IB11G23450/IB11G23720/IB11G23880/IB12G00780/IB12G11350/IB1…	47
GO:0006605	protein targeting	99/12988	194/34360	0.510309	1.35003	3.81137	0.000115533	0.00179233	0.00132569	IB01G00460/IB01G01570/IB01G02960/IB01G09250/IB01G14500/IB01G15200/IB01G32380/IB01G32390/IB01G32960/IB02G00600/IB02G03370/IB02G07540/IB02G11690/IB02G11700/IB02G15950/IB02G31850/IB02G33280/IB02G33730/IB03G00640/IB03G04030/IB03G04340/IB03G05530/IB03G08000/IB03G11880/IB03G12660/IB03G14470/IB03G15650/IB04G00430/IB04G00800/IB04G06630/IB04G11040/IB04G11610/IB04G17740/IB04G17770/IB04G17890/IB04G22810/IB0…	99
GO:0000049	tRNA binding	19/12988	25/34360	0.76	2.01059	3.94046	0.000115977	0.00179233	0.00132569	IB01G04620/IB01G07870/IB02G03850/IB02G10600/IB02G23220/IB02G23280/IB04G21730/IB04G23750/IB07G18750/IB07G18790/IB07G25980/IB08G06680/IB08G09140/IB09G00290/IB09G26320/IB11G01700/IB11G06370/IB12G04320/IB15G09460	19
GO:0000175	3'-5'-exoribonuclease activity	19/12988	25/34360	0.76	2.01059	3.94046	0.000115977	0.00179233	0.00132569	IB01G06050/IB01G06210/IB03G04090/IB03G11620/IB03G11640/IB04G12060/IB05G07600/IB05G13810/IB06G05070/IB06G05160/IB06G17840/IB06G20790/IB07G12080/IB09G11610/IB12G11590/IB12G25310/IB13G02940/IB13G20290/IB14G19020	19
GO:0009501	amyloplast	19/12988	25/34360	0.76	2.01059	3.94046	0.000115977	0.00179233	0.00132569	IB01G06720/IB01G12130/IB03G18240/IB04G04460/IB05G06950/IB05G27270/IB06G25530/IB07G30520/IB08G03540/IB09G01050/IB10G09380/IB11G05770/IB12G15080/IB12G27410/IB13G17240/IB14G29480/IB15G05470/IB15G08390/IB15G24810	19
GO:1903320	regulation of protein modification by small protein conjugation or removal	25/12988	36/34360	0.694444	1.83717	3.91771	0.000116852	0.00179952	0.00133101	IB01G00760/IB01G21900/IB02G10360/IB02G11670/IB02G23160/IB02G23670/IB03G00680/IB03G12200/IB03G13830/IB05G18850/IB05G23930/IB06G17920/IB06G26280/IB07G13330/IB07G18820/IB09G01190/IB11G09540/IB11G23480/IB11G23630/IB12G21140/IB13G19430/IB14G11810/IB14G24120/IB15G00270/IB15G14170	25
GO:0010564	regulation of cell cycle process	82/12988	156/34360	0.525641	1.39059	3.81169	0.000120959	0.00185626	0.00137298	IB01G00760/IB01G06660/IB01G08000/IB01G17210/IB01G21900/IB01G31010/IB02G01920/IB02G12500/IB02G12580/IB02G18370/IB02G29600/IB03G00970/IB03G06020/IB03G13830/IB03G21140/IB04G04290/IB04G08360/IB04G14070/IB04G14820/IB05G01720/IB05G03210/IB05G08240/IB05G18850/IB05G24480/IB05G28000/IB06G11410/IB06G17790/IB06G19830/IB06G20930/IB06G21810/IB07G24980/IB07G26380/IB07G27560/IB07G31570/IB07G31830/IB08G03680/IB0…	82
GO:0016569	covalent chromatin modification	119/12988	240/34360	0.495833	1.31174	3.77796	0.000125718	0.00192256	0.00142202	IB01G02260/IB01G03040/IB01G03450/IB01G07360/IB01G10170/IB01G10250/IB02G03260/IB02G06350/IB02G09670/IB02G15350/IB02G21460/IB02G24620/IB02G28790/IB03G00010/IB03G00150/IB03G00160/IB03G01390/IB03G02190/IB03G02490/IB03G02500/IB03G02970/IB03G03230/IB03G10460/IB03G12680/IB03G13280/IB03G13530/IB03G14610/IB03G14620/IB03G17680/IB03G21840/IB04G08240/IB04G08300/IB04G08360/IB04G11000/IB04G14210/IB04G15310/IB0…	119
GO:0031329	regulation of cellular catabolic process	105/12988	208/34360	0.504808	1.33548	3.78318	0.000126802	0.00192835	0.0014263	IB01G07920/IB01G09530/IB01G17900/IB01G17950/IB01G18020/IB02G00580/IB02G07500/IB02G07640/IB02G07690/IB02G10360/IB02G12580/IB02G19180/IB02G19490/IB02G21380/IB02G23490/IB02G30260/IB03G00680/IB03G01840/IB03G02900/IB03G04390/IB03G14470/IB03G20710/IB03G21370/IB03G22090/IB03G22680/IB03G22730/IB04G19820/IB05G01850/IB05G10050/IB05G10700/IB05G12160/IB05G13930/IB05G14320/IB05G15830/IB06G03970/IB06G05070/IB0…	105
GO:0043484	regulation of RNA splicing	44/12988	74/34360	0.594595	1.57301	3.84671	0.000126975	0.00192835	0.0014263	IB01G08890/IB01G12450/IB02G02190/IB02G06350/IB02G12580/IB02G13410/IB03G01840/IB03G10010/IB03G10120/IB03G11870/IB03G15300/IB05G14700/IB05G19980/IB05G23190/IB05G27020/IB06G15850/IB07G03120/IB07G03790/IB07G19780/IB08G02850/IB08G19140/IB09G09610/IB10G01790/IB10G07330/IB10G14220/IB10G18230/IB10G20240/IB11G05060/IB11G08530/IB12G20130/IB12G22700/IB12G23210/IB12G24040/IB13G01400/IB13G02450/IB13G02820/IB1…	44
GO:0016573	histone acetylation	43/12988	72/34360	0.597222	1.57996	3.84029	0.000131043	0.00198327	0.00146692	IB01G03040/IB01G03450/IB01G07360/IB01G10250/IB02G06350/IB02G15350/IB02G24620/IB02G28790/IB03G00010/IB03G01390/IB03G03230/IB03G13530/IB04G14210/IB05G17660/IB05G19090/IB06G25380/IB07G05910/IB07G15650/IB07G17240/IB07G21200/IB07G21590/IB07G24750/IB07G28010/IB08G06330/IB08G17550/IB09G09240/IB09G26070/IB10G06420/IB11G04060/IB11G21790/IB11G28520/IB11G33410/IB11G37570/IB12G13000/IB12G13010/IB12G20370/IB1…	43
GO:0022804	active transmembrane transporter activity	186/12988	397/34360	0.468514	1.23946	3.74109	0.000132291	0.00199527	0.0014758	IB01G01680/IB01G03440/IB01G09250/IB01G18490/IB01G25950/IB01G32380/IB01G32390/IB02G04720/IB02G06370/IB02G07520/IB02G07540/IB02G10670/IB02G10800/IB02G11550/IB02G11600/IB02G15540/IB02G16190/IB02G17100/IB02G17840/IB02G18300/IB02G19060/IB02G20540/IB02G20570/IB02G21120/IB02G25750/IB02G26090/IB02G31180/IB02G32440/IB02G32450/IB02G33320/IB02G33710/IB03G00900/IB03G01740/IB03G04830/IB03G05090/IB03G07260/IB0…	186
GO:0016891	endoribonuclease activity, producing 5'-phosphomonoesters	27/12988	40/34360	0.675	1.78573	3.87611	0.000133577	0.00200777	0.00148504	IB01G13970/IB02G03150/IB02G24440/IB03G18410/IB04G10480/IB05G05190/IB05G22540/IB06G00350/IB07G22790/IB08G23860/IB09G03240/IB10G13770/IB10G13800/IB11G04790/IB11G18860/IB11G18890/IB11G23450/IB11G23720/IB11G23880/IB12G00780/IB12G18100/IB13G02370/IB13G14310/IB13G20720/IB14G20260/IB14G24010/IB15G17450	27
GO:0015748	organophosphate ester transport	42/12988	70/34360	0.6	1.58731	3.83444	0.000134971	0.0020218	0.00149542	IB01G00730/IB01G17080/IB01G17090/IB02G04660/IB02G10990/IB02G14590/IB02G14610/IB02G20970/IB02G23860/IB03G05750/IB03G06080/IB04G01000/IB05G07580/IB05G11670/IB05G15110/IB05G24230/IB06G04400/IB06G13450/IB07G05780/IB07G24430/IB07G31380/IB08G09430/IB08G22180/IB09G00980/IB09G05930/IB10G00060/IB10G12720/IB10G13890/IB11G09700/IB11G09710/IB11G15350/IB12G01780/IB12G05130/IB12G08360/IB13G04400/IB13G08450/IB1…	42
GO:0044440	endosomal part	80/12988	152/34360	0.526316	1.39238	3.77948	0.000137465	0.00205216	0.00151788	IB01G00730/IB01G02800/IB01G02860/IB01G04170/IB01G26010/IB02G03100/IB02G03370/IB02G03920/IB02G11640/IB03G02550/IB03G06760/IB03G07040/IB03G08350/IB03G09030/IB03G13830/IB03G14150/IB03G21570/IB03G21810/IB04G06630/IB04G13650/IB05G21660/IB05G23340/IB06G03780/IB06G05870/IB06G11540/IB07G04640/IB07G05970/IB07G06140/IB07G11870/IB07G13080/IB07G17380/IB07G24120/IB08G07830/IB08G07840/IB08G08780/IB08G14540/IB0…	80
GO:0000305	response to oxygen radical	13/12988	15/34360	0.866667	2.29278	3.90399	0.000142021	0.00209876	0.00155234	IB01G31950/IB02G09530/IB02G17010/IB02G17260/IB02G17550/IB04G05000/IB04G05060/IB05G25120/IB10G02230/IB10G02240/IB11G29830/IB11G29900/IB12G06020	13
GO:0034472	snRNA 3'-end processing	13/12988	15/34360	0.866667	2.29278	3.90399	0.000142021	0.00209876	0.00155234	IB02G10190/IB03G11620/IB03G11640/IB06G02810/IB06G02940/IB06G05070/IB06G05160/IB07G12080/IB11G21050/IB12G06650/IB12G11590/IB12G25310/IB14G20360	13
GO:1902884	positive regulation of response to oxidative stress	13/12988	15/34360	0.866667	2.29278	3.90399	0.000142021	0.00209876	0.00155234	IB01G18180/IB04G11000/IB04G16250/IB08G08120/IB08G08210/IB11G06570/IB11G09820/IB13G16450/IB13G23810/IB14G02090/IB14G02100/IB14G28220/IB15G14170	13
GO:0016893	endonuclease activity, active with either ribo- or deoxyribonucleic acids and producing 5'-phosphomonoesters	29/12988	44/34360	0.659091	1.74364	3.84776	0.00014517	0.00212778	0.00157381	IB01G13970/IB02G03150/IB02G24440/IB03G18410/IB04G10480/IB05G05190/IB05G22540/IB06G00350/IB07G22790/IB08G23860/IB09G03240/IB10G13770/IB10G13800/IB11G04790/IB11G11480/IB11G18860/IB11G18890/IB11G23450/IB11G23720/IB11G23880/IB12G00780/IB12G08380/IB12G18100/IB13G02370/IB13G14310/IB13G20720/IB14G20260/IB14G24010/IB15G17450	29
GO:2000070	regulation of response to water deprivation	29/12988	44/34360	0.659091	1.74364	3.84776	0.00014517	0.00212778	0.00157381	IB01G09250/IB01G18830/IB01G18900/IB02G00580/IB02G04560/IB02G04600/IB02G19180/IB02G25430/IB02G29410/IB02G30490/IB03G06340/IB04G02320/IB05G01850/IB05G21910/IB06G11960/IB06G17790/IB08G02670/IB08G11060/IB08G19220/IB08G23590/IB09G14090/IB09G14160/IB10G19660/IB12G02260/IB13G03740/IB13G11170/IB13G17650/IB14G21560/IB15G13410	29
GO:0090575	RNA polymerase II transcription factor complex	39/12988	64/34360	0.609375	1.61211	3.82093	0.00014544	0.00212778	0.00157381	IB01G03450/IB01G13990/IB02G01210/IB02G13880/IB02G19900/IB02G27040/IB03G11040/IB03G13530/IB04G04630/IB04G20320/IB05G17660/IB05G25360/IB06G24740/IB06G25380/IB07G29770/IB08G22880/IB11G04920/IB11G28520/IB11G34000/IB11G37570/IB11G38860/IB12G12040/IB12G20370/IB12G24220/IB12G24310/IB12G25490/IB13G12170/IB13G26160/IB14G05310/IB14G15960/IB14G23440/IB15G03200/IB15G04130/IB15G08150/IB15G11850/IB15G12550/IB1…	39
GO:0010027	thylakoid membrane organization	30/12988	46/34360	0.652174	1.72534	3.83754	0.000149144	0.00217473	0.00160853	IB01G16640/IB01G20790/IB02G00560/IB02G10430/IB02G28900/IB02G33530/IB03G04430/IB03G05530/IB03G07750/IB03G20750/IB04G10680/IB04G24020/IB05G00530/IB05G27370/IB06G00480/IB06G00630/IB07G01460/IB08G03870/IB08G20770/IB11G10090/IB11G20900/IB11G30090/IB12G03270/IB12G05750/IB12G11720/IB12G14390/IB13G17650/IB14G19490/IB14G27400/IB15G26120	30
GO:1901607	alpha-amino acid biosynthetic process	69/12988	128/34360	0.539062	1.4261	3.76504	0.000150912	0.00219322	0.00162221	IB01G02150/IB01G13620/IB01G28150/IB02G09150/IB02G16210/IB02G18390/IB02G27800/IB02G33740/IB03G06050/IB03G14680/IB03G18140/IB04G04230/IB04G04280/IB04G20480/IB05G01140/IB05G02760/IB05G15850/IB05G23220/IB05G27710/IB05G28560/IB06G04670/IB06G22180/IB06G26070/IB07G02360/IB07G02810/IB07G04060/IB07G13450/IB07G16220/IB07G30420/IB08G05870/IB08G18100/IB08G19560/IB08G20830/IB08G22160/IB09G00630/IB09G01940/IB0…	69
GO:0016859	cis-trans isomerase activity	36/12988	58/34360	0.62069	1.64205	3.81495	0.000152687	0.00220243	0.00162902	IB01G05110/IB01G14910/IB02G02860/IB02G03190/IB02G12270/IB02G21370/IB02G29100/IB03G04780/IB04G07510/IB05G00920/IB05G23810/IB06G04250/IB06G10190/IB06G10300/IB06G10670/IB06G13530/IB06G15570/IB06G21410/IB06G24410/IB07G02270/IB07G04280/IB08G01490/IB08G13580/IB09G18280/IB11G04330/IB11G16390/IB11G23120/IB11G24720/IB11G28800/IB12G02320/IB12G14200/IB13G10660/IB13G10680/IB14G21140/IB14G29030/IB15G22580	36
GO:0009251	glucan catabolic process	32/12988	50/34360	0.64	1.69313	3.82349	0.000153827	0.00220243	0.00162902	IB01G03290/IB01G06720/IB01G12130/IB02G02300/IB02G10640/IB02G21770/IB03G05000/IB03G05080/IB06G16400/IB06G21260/IB07G01700/IB07G11010/IB07G15870/IB08G07960/IB08G16560/IB09G10070/IB10G15840/IB10G16660/IB10G17610/IB11G05770/IB11G12110/IB11G33590/IB12G01260/IB12G02030/IB12G21280/IB13G21490/IB13G23640/IB14G18580/IB15G06450/IB15G08560/IB15G13790/IB15G24810	32
GO:0048024	regulation of mRNA splicing, via spliceosome	32/12988	50/34360	0.64	1.69313	3.82349	0.000153827	0.00220243	0.00162902	IB01G08890/IB01G12450/IB02G02190/IB02G13410/IB03G01840/IB03G10010/IB03G10120/IB03G15300/IB05G14700/IB05G19980/IB05G23190/IB05G27020/IB06G15850/IB07G03120/IB07G03790/IB07G19780/IB08G02850/IB09G09610/IB10G01790/IB10G18230/IB10G20240/IB11G05060/IB12G20130/IB12G23210/IB12G24040/IB13G01400/IB13G02450/IB13G02820/IB14G22090/IB15G00130/IB15G00180/IB15G08440	32
GO:0009064	glutamine family amino acid metabolic process	35/12988	56/34360	0.625	1.65345	3.81507	0.000154055	0.00220243	0.00162902	IB02G16880/IB02G17420/IB02G32400/IB02G32430/IB03G12580/IB05G20300/IB05G27710/IB05G28560/IB06G02610/IB06G08320/IB06G22180/IB07G02810/IB07G06570/IB07G13450/IB07G16220/IB07G26680/IB07G28460/IB07G29740/IB08G19980/IB09G04120/IB10G07390/IB11G12180/IB11G14110/IB11G14170/IB11G25990/IB11G26160/IB11G30620/IB13G10550/IB13G19380/IB13G26030/IB14G04100/IB14G19990/IB15G05450/IB15G13220/IB15G25870	35
GO:0016879	ligase activity, forming carbon-nitrogen bonds	35/12988	56/34360	0.625	1.65345	3.81507	0.000154055	0.00220243	0.00162902	IB01G17810/IB01G29790/IB02G17420/IB02G17590/IB03G11180/IB03G18140/IB05G01140/IB05G01820/IB05G16500/IB05G23980/IB05G26970/IB05G27710/IB06G14030/IB06G14040/IB06G22190/IB07G02970/IB07G16220/IB07G18480/IB07G20560/IB07G26800/IB07G27610/IB08G21460/IB09G09570/IB09G10060/IB10G11450/IB10G11900/IB11G12180/IB11G14830/IB11G25990/IB11G26160/IB11G28560/IB12G09740/IB12G13180/IB15G00520/IB15G25870	35
GO:0035195	gene silencing by miRNA	33/12988	52/34360	0.634615	1.67889	3.81918	0.000154716	0.0022047	0.00163071	IB01G13970/IB01G32040/IB02G02190/IB02G17010/IB02G17260/IB03G06550/IB03G10010/IB03G10120/IB03G18930/IB04G05000/IB04G09720/IB04G21330/IB05G05190/IB06G06900/IB07G00290/IB07G13690/IB07G16270/IB07G22790/IB07G29770/IB08G19140/IB08G23860/IB10G08090/IB10G08400/IB10G14220/IB11G05060/IB11G11510/IB11G11520/IB11G11530/IB12G06020/IB12G19640/IB13G07740/IB14G20260/IB15G13190	33
GO:1903311	regulation of mRNA metabolic process	57/12988	102/34360	0.558824	1.47838	3.77189	0.000155241	0.00220502	0.00163094	IB01G01670/IB01G07920/IB01G08890/IB01G12450/IB02G02190/IB02G12580/IB02G13410/IB02G19490/IB02G30260/IB02G31540/IB03G01840/IB03G10010/IB03G10120/IB03G15300/IB05G14700/IB05G15830/IB05G19980/IB05G23190/IB05G27020/IB06G03970/IB06G05070/IB06G05160/IB06G15850/IB07G03120/IB07G03790/IB07G06980/IB07G07400/IB07G12080/IB07G19780/IB08G02850/IB08G23760/IB09G08090/IB09G09610/IB09G19600/IB10G01790/IB10G18230/IB1…	57
GO:0009123	nucleoside monophosphate metabolic process	68/12988	126/34360	0.539683	1.42774	3.74978	0.000160372	0.00227056	0.00167941	IB01G00590/IB01G12090/IB01G12840/IB01G16880/IB01G23180/IB02G04720/IB02G19620/IB02G28850/IB03G01670/IB03G01770/IB03G11550/IB03G14280/IB03G18220/IB04G04760/IB04G08000/IB04G08060/IB04G15410/IB05G01400/IB05G04970/IB05G12270/IB05G14930/IB05G18050/IB05G26840/IB06G03690/IB06G09930/IB06G18130/IB06G22890/IB06G25810/IB06G25910/IB07G04780/IB07G10070/IB07G13090/IB07G19650/IB07G24050/IB07G30940/IB08G11580/IB0…	68
GO:0000303	response to superoxide	11/12988	12/34360	0.916667	2.42506	3.84894	0.000176111	0.00248537	0.0018383	IB01G31950/IB02G17010/IB02G17260/IB02G17550/IB04G05000/IB05G25120/IB10G02230/IB10G02240/IB11G29830/IB11G29900/IB12G06020	11
GO:0045934	negative regulation of nucleobase-containing compound metabolic process	215/12988	468/34360	0.459402	1.21536	3.65679	0.000177305	0.0024942	0.00184483	IB01G02260/IB01G08060/IB01G13990/IB01G21900/IB01G29110/IB02G00570/IB02G01210/IB02G01530/IB02G01730/IB02G01920/IB02G03320/IB02G03510/IB02G06750/IB02G07190/IB02G09730/IB02G12580/IB02G18370/IB02G22080/IB02G24620/IB02G27750/IB02G30080/IB02G30260/IB02G30810/IB02G31540/IB03G00010/IB03G00150/IB03G00160/IB03G00820/IB03G01200/IB03G01440/IB03G01570/IB03G02500/IB03G04620/IB03G06550/IB03G06770/IB03G09080/IB0…	215
GO:0004527	exonuclease activity	45/12988	77/34360	0.584416	1.54608	3.73967	0.00018779	0.00263326	0.00194769	IB01G06050/IB01G06210/IB02G07500/IB02G15140/IB03G01010/IB03G04090/IB03G08180/IB03G11620/IB03G11640/IB04G12060/IB04G14820/IB04G17210/IB05G00940/IB05G07600/IB05G13810/IB06G05070/IB06G05160/IB06G17840/IB06G20790/IB07G12080/IB07G15370/IB07G24850/IB08G20550/IB09G11610/IB09G27400/IB10G03540/IB11G02120/IB11G09980/IB11G11480/IB11G23110/IB12G06650/IB12G11590/IB12G25310/IB12G26700/IB13G02940/IB13G09430/IB1…	45
GO:0015693	magnesium ion transport	17/12988	22/34360	0.772727	2.04426	3.81947	0.000191128	0.00264625	0.00195729	IB02G26480/IB03G07750/IB03G18150/IB05G08980/IB06G04330/IB08G11260/IB09G00520/IB09G03800/IB09G10870/IB11G09900/IB11G17220/IB11G20480/IB11G36530/IB12G05750/IB13G03370/IB14G29960/IB15G26370	17
GO:0016925	protein sumoylation	17/12988	22/34360	0.772727	2.04426	3.81947	0.000191128	0.00264625	0.00195729	IB01G10400/IB02G04560/IB02G04600/IB02G23160/IB02G23670/IB03G06340/IB05G03210/IB05G05440/IB05G18810/IB09G10920/IB10G10530/IB11G15280/IB14G22460/IB14G28890/IB14G29580/IB15G12000/IB15G25150	17
GO:0032509	endosome transport via multivesicular body sorting pathway	17/12988	22/34360	0.772727	2.04426	3.81947	0.000191128	0.00264625	0.00195729	IB01G26010/IB02G03100/IB03G09030/IB03G21810/IB05G02450/IB06G19830/IB09G04910/IB10G01800/IB10G02310/IB10G15120/IB11G19240/IB11G19660/IB12G02820/IB13G27100/IB14G05170/IB14G20200/IB15G11380	17
GO:0071985	multivesicular body sorting pathway	17/12988	22/34360	0.772727	2.04426	3.81947	0.000191128	0.00264625	0.00195729	IB01G26010/IB02G03100/IB03G09030/IB03G21810/IB05G02450/IB06G19830/IB09G04910/IB10G01800/IB10G02310/IB10G15120/IB11G19240/IB11G19660/IB12G02820/IB13G27100/IB14G05170/IB14G20200/IB15G11380	17
GO:0015291	secondary active transmembrane transporter activity	90/12988	176/34360	0.511364	1.35282	3.65822	0.000209365	0.00282978	0.00209304	IB01G09250/IB01G18490/IB02G06370/IB02G07520/IB02G10800/IB02G17100/IB02G17840/IB02G18300/IB02G19060/IB02G20540/IB02G20570/IB02G21120/IB02G25750/IB02G26090/IB02G32440/IB02G32450/IB02G33320/IB02G33710/IB03G00900/IB03G04830/IB03G05090/IB03G08010/IB03G15870/IB03G20750/IB04G05030/IB04G07570/IB04G07590/IB04G12830/IB04G15400/IB05G07580/IB05G10090/IB05G23340/IB05G28350/IB06G14210/IB06G15820/IB06G17190/IB0…	90
GO:0031401	positive regulation of protein modification process	90/12988	176/34360	0.511364	1.35282	3.65822	0.000209365	0.00282978	0.00209304	IB01G01670/IB01G03270/IB01G07250/IB01G20540/IB01G21900/IB01G24750/IB02G03520/IB02G10360/IB02G18240/IB02G23160/IB02G23670/IB02G23940/IB03G00680/IB03G03440/IB03G03450/IB03G18850/IB04G02040/IB04G04340/IB04G04560/IB04G08250/IB04G14390/IB05G00500/IB05G03960/IB05G05290/IB05G13810/IB05G17390/IB05G17400/IB05G19290/IB05G19980/IB05G20230/IB06G12790/IB06G17920/IB06G19840/IB06G20790/IB06G21810/IB06G26280/IB0…	90
GO:0001882	nucleoside binding	42/12988	71/34360	0.591549	1.56495	3.71479	0.000210186	0.00282978	0.00209304	IB01G01690/IB01G04800/IB01G09880/IB02G02430/IB02G09800/IB02G22600/IB02G26600/IB03G03460/IB04G14560/IB05G05910/IB06G11900/IB06G17280/IB06G25290/IB07G01320/IB07G06480/IB07G10980/IB07G18510/IB07G22090/IB07G31640/IB08G02660/IB08G05800/IB08G09530/IB09G01400/IB09G11680/IB10G02320/IB11G01540/IB11G06620/IB11G20900/IB11G24530/IB13G06450/IB13G14650/IB13G20200/IB13G21340/IB13G25440/IB13G25830/IB14G00920/IB1…	42
GO:0001883	purine nucleoside binding	42/12988	71/34360	0.591549	1.56495	3.71479	0.000210186	0.00282978	0.00209304	IB01G01690/IB01G04800/IB01G09880/IB02G02430/IB02G09800/IB02G22600/IB02G26600/IB03G03460/IB04G14560/IB05G05910/IB06G11900/IB06G17280/IB06G25290/IB07G01320/IB07G06480/IB07G10980/IB07G18510/IB07G22090/IB07G31640/IB08G02660/IB08G05800/IB08G09530/IB09G01400/IB09G11680/IB10G02320/IB11G01540/IB11G06620/IB11G20900/IB11G24530/IB13G06450/IB13G14650/IB13G20200/IB13G21340/IB13G25440/IB13G25830/IB14G00920/IB1…	42
GO:0005525	GTP binding	42/12988	71/34360	0.591549	1.56495	3.71479	0.000210186	0.00282978	0.00209304	IB01G01690/IB01G04800/IB01G09880/IB02G02430/IB02G09800/IB02G22600/IB02G26600/IB03G03460/IB04G14560/IB05G05910/IB06G11900/IB06G17280/IB06G25290/IB07G01320/IB07G06480/IB07G10980/IB07G18510/IB07G22090/IB07G31640/IB08G02660/IB08G05800/IB08G09530/IB09G01400/IB09G11680/IB10G02320/IB11G01540/IB11G06620/IB11G20900/IB11G24530/IB13G06450/IB13G14650/IB13G20200/IB13G21340/IB13G25440/IB13G25830/IB14G00920/IB1…	42
GO:0019001	guanyl nucleotide binding	42/12988	71/34360	0.591549	1.56495	3.71479	0.000210186	0.00282978	0.00209304	IB01G01690/IB01G04800/IB01G09880/IB02G02430/IB02G09800/IB02G22600/IB02G26600/IB03G03460/IB04G14560/IB05G05910/IB06G11900/IB06G17280/IB06G25290/IB07G01320/IB07G06480/IB07G10980/IB07G18510/IB07G22090/IB07G31640/IB08G02660/IB08G05800/IB08G09530/IB09G01400/IB09G11680/IB10G02320/IB11G01540/IB11G06620/IB11G20900/IB11G24530/IB13G06450/IB13G14650/IB13G20200/IB13G21340/IB13G25440/IB13G25830/IB14G00920/IB1…	42
GO:0032549	ribonucleoside binding	42/12988	71/34360	0.591549	1.56495	3.71479	0.000210186	0.00282978	0.00209304	IB01G01690/IB01G04800/IB01G09880/IB02G02430/IB02G09800/IB02G22600/IB02G26600/IB03G03460/IB04G14560/IB05G05910/IB06G11900/IB06G17280/IB06G25290/IB07G01320/IB07G06480/IB07G10980/IB07G18510/IB07G22090/IB07G31640/IB08G02660/IB08G05800/IB08G09530/IB09G01400/IB09G11680/IB10G02320/IB11G01540/IB11G06620/IB11G20900/IB11G24530/IB13G06450/IB13G14650/IB13G20200/IB13G21340/IB13G25440/IB13G25830/IB14G00920/IB1…	42
GO:0032550	purine ribonucleoside binding	42/12988	71/34360	0.591549	1.56495	3.71479	0.000210186	0.00282978	0.00209304	IB01G01690/IB01G04800/IB01G09880/IB02G02430/IB02G09800/IB02G22600/IB02G26600/IB03G03460/IB04G14560/IB05G05910/IB06G11900/IB06G17280/IB06G25290/IB07G01320/IB07G06480/IB07G10980/IB07G18510/IB07G22090/IB07G31640/IB08G02660/IB08G05800/IB08G09530/IB09G01400/IB09G11680/IB10G02320/IB11G01540/IB11G06620/IB11G20900/IB11G24530/IB13G06450/IB13G14650/IB13G20200/IB13G21340/IB13G25440/IB13G25830/IB14G00920/IB1…	42
GO:0032561	guanyl ribonucleotide binding	42/12988	71/34360	0.591549	1.56495	3.71479	0.000210186	0.00282978	0.00209304	IB01G01690/IB01G04800/IB01G09880/IB02G02430/IB02G09800/IB02G22600/IB02G26600/IB03G03460/IB04G14560/IB05G05910/IB06G11900/IB06G17280/IB06G25290/IB07G01320/IB07G06480/IB07G10980/IB07G18510/IB07G22090/IB07G31640/IB08G02660/IB08G05800/IB08G09530/IB09G01400/IB09G11680/IB10G02320/IB11G01540/IB11G06620/IB11G20900/IB11G24530/IB13G06450/IB13G14650/IB13G20200/IB13G21340/IB13G25440/IB13G25830/IB14G00920/IB1…	42
GO:0043085	positive regulation of catalytic activity	139/12988	289/34360	0.480969	1.27241	3.62537	0.00021517	0.00288802	0.00213612	IB01G02640/IB01G03270/IB01G07250/IB01G16430/IB01G16970/IB01G18770/IB01G18950/IB01G21900/IB01G24750/IB02G01440/IB02G03520/IB02G09030/IB02G18240/IB02G23160/IB02G23670/IB02G23940/IB02G30260/IB02G32390/IB03G03440/IB03G03450/IB03G06300/IB03G12200/IB03G14470/IB03G18850/IB04G02040/IB04G04340/IB04G04560/IB04G05330/IB04G07360/IB04G08250/IB04G14390/IB04G19840/IB04G21590/IB04G24210/IB05G02020/IB05G02040/IB0…	139
GO:0016570	histone modification	117/12988	238/34360	0.491597	1.30053	3.62681	0.00022157	0.00296485	0.00219295	IB01G02260/IB01G03040/IB01G03450/IB01G07360/IB01G10170/IB01G10250/IB02G03260/IB02G06350/IB02G09670/IB02G15350/IB02G21460/IB02G24620/IB02G28790/IB03G00010/IB03G00150/IB03G00160/IB03G01390/IB03G02190/IB03G02490/IB03G02500/IB03G02970/IB03G03230/IB03G10460/IB03G12680/IB03G13280/IB03G13530/IB03G14610/IB03G14620/IB03G17680/IB03G21840/IB04G08240/IB04G08300/IB04G08360/IB04G11000/IB04G14210/IB04G15310/IB0…	117
GO:0071359	cellular response to dsRNA	50/12988	88/34360	0.568182	1.50314	3.68405	0.000222846	0.00296961	0.00219647	IB01G02840/IB01G07670/IB01G13970/IB01G32040/IB02G02190/IB02G24440/IB02G29310/IB03G06550/IB03G10010/IB03G10120/IB03G10460/IB03G18410/IB03G18930/IB04G04120/IB04G09720/IB04G10480/IB04G19480/IB04G21330/IB05G05190/IB05G19740/IB06G06900/IB07G00290/IB07G13690/IB07G16270/IB07G22790/IB07G29770/IB08G07920/IB08G19140/IB08G23860/IB10G00460/IB10G08090/IB10G08400/IB10G14220/IB10G17270/IB11G05060/IB11G08530/IB1…	50
GO:0031327	negative regulation of cellular biosynthetic process	226/12988	496/34360	0.455645	1.20542	3.59235	0.000223399	0.00296961	0.00219647	IB01G02260/IB01G03370/IB01G07920/IB01G08060/IB01G13990/IB01G21900/IB01G29110/IB02G00570/IB02G01210/IB02G01530/IB02G01730/IB02G01920/IB02G03320/IB02G03510/IB02G06750/IB02G07190/IB02G09730/IB02G18370/IB02G22080/IB02G24620/IB02G27750/IB02G30080/IB02G30810/IB02G33550/IB03G00010/IB03G00150/IB03G00160/IB03G00820/IB03G01200/IB03G01440/IB03G01570/IB03G01840/IB03G02500/IB03G04620/IB03G06550/IB03G06770/IB0…	226
GO:0000176	nuclear exosome (RNase complex)	14/12988	17/34360	0.823529	2.17866	3.78934	0.000224283	0.00296961	0.00219647	IB01G06050/IB01G06210/IB02G10190/IB03G11620/IB03G11640/IB06G02810/IB06G02940/IB06G05070/IB06G05160/IB07G12080/IB11G21050/IB12G06650/IB12G11590/IB12G25310	14
GO:0009528	plastid inner membrane	40/12988	67/34360	0.597015	1.57941	3.70077	0.000224632	0.00296961	0.00219647	IB01G20790/IB01G32960/IB02G09280/IB02G33710/IB03G04340/IB03G08000/IB04G10680/IB04G11990/IB04G12030/IB04G14610/IB05G12820/IB05G17620/IB05G17890/IB05G27810/IB06G00630/IB06G02730/IB06G05220/IB06G15800/IB06G20220/IB07G15190/IB08G00580/IB08G13160/IB08G18250/IB08G21950/IB08G22180/IB09G10030/IB11G02260/IB11G10090/IB11G11150/IB11G11970/IB11G13430/IB11G31430/IB12G05630/IB12G06010/IB13G17650/IB14G17450/IB1…	40
GO:0035196	production of miRNAs involved in gene silencing by miRNA	25/12988	37/34360	0.675676	1.78751	3.73624	0.000230947	0.00304393	0.00225143	IB01G13970/IB01G32040/IB02G02190/IB03G06550/IB03G10010/IB03G10120/IB04G09720/IB04G21330/IB05G05190/IB06G06900/IB07G00290/IB07G13690/IB07G16270/IB07G22790/IB07G29770/IB08G19140/IB08G23860/IB10G08090/IB10G08400/IB10G14220/IB11G05060/IB12G19640/IB13G07740/IB14G20260/IB15G13190	25
GO:0019867	outer membrane	56/12988	101/34360	0.554455	1.46682	3.66264	0.000233049	0.00305329	0.00225836	IB01G01570/IB01G02810/IB01G08640/IB01G12090/IB02G02330/IB02G07540/IB02G09280/IB02G33240/IB03G11550/IB03G18220/IB03G22380/IB04G06270/IB04G06720/IB05G07260/IB05G09090/IB05G13140/IB05G26940/IB05G27540/IB06G15770/IB06G19070/IB06G20510/IB06G23670/IB06G24620/IB06G26610/IB07G01320/IB07G09000/IB07G14770/IB07G30810/IB08G00760/IB08G11940/IB08G15420/IB09G05570/IB09G25370/IB10G10410/IB11G05750/IB11G18590/IB1…	56
GO:0031968	organelle outer membrane	56/12988	101/34360	0.554455	1.46682	3.66264	0.000233049	0.00305329	0.00225836	IB01G01570/IB01G02810/IB01G08640/IB01G12090/IB02G02330/IB02G07540/IB02G09280/IB02G33240/IB03G11550/IB03G18220/IB03G22380/IB04G06270/IB04G06720/IB05G07260/IB05G09090/IB05G13140/IB05G26940/IB05G27540/IB06G15770/IB06G19070/IB06G20510/IB06G23670/IB06G24620/IB06G26610/IB07G01320/IB07G09000/IB07G14770/IB07G30810/IB08G00760/IB08G11940/IB08G15420/IB09G05570/IB09G25370/IB10G10410/IB11G05750/IB11G18590/IB1…	56
GO:0005677	chromatin silencing complex	18/12988	24/34360	0.75	1.98414	3.75973	0.000235824	0.00307131	0.00227169	IB01G02260/IB03G00150/IB03G00160/IB04G08240/IB05G00500/IB05G05520/IB05G08020/IB05G14200/IB05G19290/IB06G00370/IB07G06910/IB09G03460/IB09G04390/IB10G07840/IB11G15260/IB14G22570/IB14G26610/IB15G13710	18
GO:0009218	pyrimidine ribonucleotide metabolic process	18/12988	24/34360	0.75	1.98414	3.75973	0.000235824	0.00307131	0.00227169	IB02G12850/IB02G19620/IB03G01670/IB03G01770/IB05G12270/IB05G16500/IB06G18130/IB08G21560/IB09G09570/IB11G11290/IB11G25510/IB11G28560/IB12G04210/IB13G00150/IB13G01620/IB13G12350/IB15G01500/IB15G25720	18
GO:0019751	polyol metabolic process	36/12988	59/34360	0.610169	1.61421	3.68097	0.000249666	0.00324197	0.00239792	IB02G04100/IB02G16880/IB03G03460/IB03G22090/IB03G22680/IB03G22730/IB04G04130/IB04G15490/IB05G00960/IB05G07280/IB05G08050/IB05G14930/IB07G08070/IB07G15200/IB07G30840/IB08G00450/IB08G10880/IB08G19980/IB09G04080/IB09G09160/IB09G13670/IB11G02490/IB11G06710/IB11G07580/IB11G09840/IB11G25160/IB12G06590/IB13G23330/IB14G01180/IB14G01210/IB14G06170/IB14G06190/IB14G06500/IB14G24120/IB15G02480/IB15G05500	36
GO:0051783	regulation of nuclear division	35/12988	57/34360	0.614035	1.62444	3.67817	0.000254529	0.00329536	0.00243741	IB01G00760/IB01G06660/IB01G08000/IB01G17210/IB02G12500/IB04G14820/IB05G03210/IB05G28000/IB06G19830/IB06G21810/IB07G31570/IB08G03680/IB08G04740/IB08G05800/IB09G02150/IB09G07310/IB09G21590/IB09G27330/IB11G02940/IB11G04410/IB11G17150/IB11G22960/IB11G23020/IB11G39130/IB12G07410/IB12G24770/IB13G07340/IB13G14650/IB13G17400/IB13G20200/IB13G24190/IB14G11810/IB14G20200/IB14G23190/IB15G25750	35
GO:0001510	RNA methylation	34/12988	55/34360	0.618182	1.63541	3.67643	0.000258582	0.00333799	0.00246894	IB01G04620/IB02G03850/IB02G10600/IB03G01840/IB03G15300/IB03G16770/IB03G17680/IB04G00960/IB04G16090/IB05G06090/IB05G06660/IB05G09120/IB05G11990/IB05G17440/IB06G04230/IB06G21790/IB07G04790/IB07G12500/IB07G12710/IB07G25980/IB08G06680/IB09G02250/IB10G04820/IB10G08090/IB10G08400/IB10G18690/IB11G01700/IB11G02390/IB11G06370/IB12G16220/IB12G26620/IB13G13760/IB15G01750/IB15G05890	34
GO:0043331	response to dsRNA	54/12988	97/34360	0.556701	1.47276	3.63484	0.000260318	0.00334734	0.00247586	IB01G02840/IB01G07670/IB01G13970/IB01G32040/IB02G02190/IB02G24440/IB02G29310/IB03G06550/IB03G10010/IB03G10120/IB03G10460/IB03G18410/IB03G18930/IB03G20710/IB04G04120/IB04G09720/IB04G10480/IB04G19480/IB04G21330/IB05G05190/IB05G19740/IB06G06900/IB06G16990/IB07G00290/IB07G13690/IB07G16270/IB07G18000/IB07G22790/IB07G29770/IB08G07920/IB08G19140/IB08G23860/IB10G00460/IB10G08090/IB10G08400/IB10G14220/IB1…	54
GO:0008173	RNA methyltransferase activity	29/12988	45/34360	0.644444	1.70489	3.68854	0.000261098	0.00334734	0.00247586	IB01G04620/IB02G03850/IB02G10600/IB03G01840/IB03G16770/IB03G17680/IB04G16090/IB05G06090/IB05G06660/IB05G09120/IB05G17440/IB06G04230/IB06G21790/IB07G04790/IB07G12500/IB07G12710/IB07G25980/IB08G06680/IB09G02250/IB10G04820/IB10G08090/IB10G08400/IB10G18690/IB11G01700/IB11G06370/IB12G16220/IB12G26620/IB13G13760/IB15G01750	29
GO:0005740	mitochondrial envelope	127/12988	262/34360	0.484733	1.28237	3.57662	0.000261594	0.00334734	0.00247586	IB01G02970/IB01G06780/IB01G09850/IB01G12090/IB01G12660/IB01G12840/IB01G12860/IB01G24370/IB01G26320/IB01G26830/IB01G28940/IB01G32380/IB01G32390/IB02G01780/IB02G07540/IB02G08770/IB02G10990/IB02G15140/IB02G20970/IB02G23860/IB02G31850/IB02G32460/IB02G34380/IB03G04710/IB03G11550/IB03G11880/IB03G12660/IB03G15520/IB03G18220/IB04G00850/IB04G06790/IB05G02020/IB05G02040/IB05G07260/IB05G07530/IB05G09090/IB0…	127
GO:0043543	protein acylation	53/12988	95/34360	0.557895	1.47592	3.6211	0.000274943	0.00349821	0.00258745	IB01G03040/IB01G03450/IB01G07360/IB01G09990/IB01G10250/IB02G06350/IB02G07060/IB02G09890/IB02G15350/IB02G24620/IB02G26600/IB02G28790/IB03G00010/IB03G01390/IB03G03230/IB03G13530/IB04G14210/IB05G17660/IB05G19090/IB06G25380/IB07G05910/IB07G15650/IB07G17240/IB07G21200/IB07G21590/IB07G24750/IB07G28010/IB08G06330/IB08G09410/IB08G17550/IB09G09240/IB09G09540/IB09G14690/IB09G26070/IB09G26370/IB10G06420/IB1…	53
GO:0007033	vacuole organization	59/12988	108/34360	0.546296	1.44524	3.61268	0.000274979	0.00349821	0.00258745	IB01G02590/IB01G31870/IB02G00600/IB02G03100/IB02G03370/IB02G08200/IB02G20050/IB02G26380/IB02G26910/IB02G27630/IB02G28040/IB02G28480/IB03G01600/IB03G09030/IB03G15250/IB03G15270/IB03G20150/IB03G20840/IB04G02930/IB04G09320/IB04G09450/IB05G02450/IB06G12720/IB07G01040/IB07G06140/IB07G11530/IB07G13330/IB07G17380/IB07G24120/IB07G26710/IB07G27220/IB08G05230/IB08G08780/IB08G23880/IB09G15100/IB11G01640/IB1…	59
GO:0009583	detection of light stimulus	19/12988	26/34360	0.730769	1.93326	3.71106	0.000277663	0.00352215	0.00260515	IB02G29370/IB03G19520/IB04G04790/IB06G03830/IB06G09670/IB08G06280/IB08G06370/IB08G19890/IB09G11410/IB10G08860/IB11G22660/IB13G07450/IB13G21000/IB13G21700/IB13G21830/IB13G25790/IB14G22320/IB15G02360/IB15G07420	19
GO:0016052	carbohydrate catabolic process	84/12988	164/34360	0.512195	1.35502	3.5527	0.000311525	0.0039403	0.00291443	IB01G00590/IB01G02410/IB01G03290/IB01G06720/IB01G12130/IB01G15220/IB01G16880/IB01G23180/IB02G02300/IB02G03240/IB02G10640/IB02G13920/IB02G20430/IB02G21770/IB02G27070/IB03G05000/IB03G05080/IB03G11550/IB04G00600/IB04G08020/IB04G15410/IB04G16660/IB05G01400/IB05G14930/IB05G26840/IB06G03690/IB06G11280/IB06G16400/IB06G21260/IB06G21340/IB06G25810/IB06G25910/IB07G01700/IB07G01950/IB07G04780/IB07G11010/IB0…	84
GO:0016073	snRNA metabolic process	20/12988	28/34360	0.714286	1.88966	3.67131	0.000315508	0.00397921	0.00294322	IB01G09190/IB02G10190/IB03G01840/IB03G11620/IB03G11640/IB03G16770/IB06G02810/IB06G02940/IB06G05070/IB06G05160/IB07G12080/IB08G13200/IB10G07480/IB11G21050/IB11G36550/IB12G06650/IB12G11590/IB12G25310/IB14G20360/IB15G08150	20
GO:0031966	mitochondrial membrane	121/12988	249/34360	0.485944	1.28557	3.52565	0.000317248	0.00398969	0.00295096	IB01G02970/IB01G06780/IB01G09850/IB01G12090/IB01G12660/IB01G12840/IB01G12860/IB01G24370/IB01G26320/IB01G26830/IB01G28940/IB01G32380/IB01G32390/IB02G07540/IB02G08770/IB02G10990/IB02G15140/IB02G20970/IB02G23860/IB02G31850/IB02G32460/IB02G34380/IB03G04710/IB03G11550/IB03G11880/IB03G12660/IB03G15520/IB03G18220/IB04G06790/IB05G02020/IB05G02040/IB05G07260/IB05G07530/IB05G09090/IB05G11670/IB05G12080/IB0…	121
GO:0008237	metallopeptidase activity	42/12988	72/34360	0.583333	1.54322	3.59699	0.000320987	0.00402518	0.00297721	IB01G12090/IB02G08200/IB02G27900/IB02G28480/IB02G33850/IB03G04980/IB03G18220/IB05G04740/IB05G04840/IB05G16490/IB05G17890/IB05G19120/IB05G25930/IB05G27030/IB06G15240/IB06G24330/IB07G02720/IB07G04570/IB07G05810/IB08G03870/IB08G06530/IB08G10580/IB09G24290/IB09G24890/IB11G16310/IB11G20420/IB11G28490/IB11G36850/IB12G08720/IB12G10210/IB12G10240/IB12G22020/IB12G22050/IB13G26430/IB13G26440/IB14G16220/IB1…	42
GO:0007264	small GTPase mediated signal transduction	12/12988	14/34360	0.857143	2.26759	3.69805	0.00032795	0.00406602	0.00300742	IB01G08720/IB03G18850/IB04G02040/IB05G27380/IB07G08080/IB08G05800/IB09G11510/IB11G09480/IB11G37610/IB13G14650/IB13G19430/IB13G20200	12
GO:0016973	poly(A)+ mRNA export from nucleus	12/12988	14/34360	0.857143	2.26759	3.69805	0.00032795	0.00406602	0.00300742	IB01G00760/IB02G28910/IB06G10450/IB06G15410/IB06G22390/IB06G26120/IB07G04110/IB07G05670/IB11G07460/IB11G08420/IB14G11810/IB14G23670	12
GO:0034475	U4 snRNA 3'-end processing	12/12988	14/34360	0.857143	2.26759	3.69805	0.00032795	0.00406602	0.00300742	IB02G10190/IB03G11620/IB03G11640/IB06G02810/IB06G02940/IB06G05070/IB06G05160/IB07G12080/IB11G21050/IB12G06650/IB12G11590/IB12G25310	12
GO:0051341	regulation of oxidoreductase activity	12/12988	14/34360	0.857143	2.26759	3.69805	0.00032795	0.00406602	0.00300742	IB03G06300/IB04G15800/IB05G02020/IB05G02040/IB05G04150/IB06G23910/IB07G28860/IB08G08120/IB08G08210/IB13G23810/IB14G28220/IB14G28670	12
GO:0000398	mRNA splicing, via spliceosome	101/12988	203/34360	0.497537	1.31624	3.52288	0.000332459	0.00411031	0.00304019	IB01G00880/IB01G07390/IB01G13040/IB01G20540/IB01G32040/IB02G02410/IB02G06520/IB02G08840/IB02G10020/IB02G16220/IB02G25330/IB02G25520/IB02G29100/IB03G00080/IB03G12930/IB03G14180/IB04G02250/IB04G09260/IB04G11490/IB04G12380/IB04G12770/IB04G12890/IB05G03990/IB05G14700/IB05G19980/IB05G20440/IB05G20600/IB05G21450/IB06G04960/IB06G12510/IB06G14220/IB06G21710/IB06G22240/IB06G25630/IB07G00290/IB07G03120/IB0…	101
GO:0071322	cellular response to carbohydrate stimulus	61/12988	113/34360	0.539823	1.42811	3.55348	0.000336425	0.00414767	0.00306782	IB01G00460/IB01G06690/IB01G10500/IB01G10530/IB01G12300/IB02G02250/IB02G17010/IB02G17260/IB02G28050/IB03G09670/IB03G10400/IB04G02760/IB04G05000/IB04G23350/IB04G24130/IB05G09690/IB06G15210/IB06G15500/IB06G25530/IB06G25640/IB07G28010/IB08G00650/IB08G03780/IB08G12040/IB08G16390/IB08G16810/IB09G09540/IB09G20510/IB09G22660/IB09G27000/IB10G00380/IB10G13140/IB10G16520/IB10G17580/IB11G01440/IB11G05010/IB1…	61
GO:0072524	pyridine-containing compound metabolic process	55/12988	100/34360	0.55	1.45504	3.55239	0.000347327	0.00426975	0.00315811	IB01G00590/IB01G04970/IB01G05570/IB01G16880/IB01G23180/IB01G33920/IB02G04420/IB02G34730/IB03G11550/IB03G16430/IB03G17430/IB03G21580/IB04G15410/IB05G01400/IB05G02110/IB05G08180/IB05G14930/IB05G26840/IB05G27580/IB06G03690/IB06G25810/IB06G25910/IB07G04780/IB07G12210/IB07G13090/IB07G14810/IB07G19650/IB07G31340/IB07G31750/IB08G03180/IB08G17930/IB08G21010/IB08G23430/IB09G10060/IB10G03870/IB10G12490/IB1…	55
GO:0006213	pyrimidine nucleoside metabolic process	21/12988	30/34360	0.7	1.85186	3.63884	0.000348713	0.00426975	0.00315811	IB02G19620/IB03G01670/IB03G01770/IB04G08000/IB05G12270/IB05G16500/IB06G09930/IB06G18130/IB06G25390/IB08G21560/IB09G09570/IB11G28530/IB11G28560/IB12G04210/IB13G00150/IB13G01620/IB13G12350/IB14G22350/IB14G25100/IB15G01500/IB15G25720	21
GO:0032259	methylation	165/12988	353/34360	0.467422	1.23657	3.48288	0.000349246	0.00426975	0.00315811	IB01G02260/IB01G04620/IB01G07340/IB01G08750/IB01G22030/IB01G31000/IB02G00590/IB02G03320/IB02G03850/IB02G07190/IB02G10600/IB02G15630/IB02G21160/IB02G21170/IB02G21460/IB02G25440/IB02G25650/IB02G29310/IB02G31690/IB02G32960/IB02G33040/IB03G00010/IB03G00150/IB03G00160/IB03G01390/IB03G01840/IB03G02500/IB03G10460/IB03G12680/IB03G14610/IB03G14620/IB03G15300/IB03G16770/IB03G17680/IB03G18970/IB03G21840/IB0…	165
GO:0009894	regulation of catabolic process	113/12988	231/34360	0.489177	1.29413	3.49663	0.000356552	0.00432215	0.00319687	IB01G07920/IB01G09530/IB01G17900/IB01G17950/IB01G18020/IB02G00580/IB02G04060/IB02G07500/IB02G07640/IB02G07690/IB02G10360/IB02G12580/IB02G19180/IB02G19490/IB02G21380/IB02G23490/IB02G30260/IB03G00680/IB03G01840/IB03G02900/IB03G04390/IB03G07250/IB03G14470/IB03G20710/IB03G21370/IB03G22090/IB03G22680/IB03G22730/IB04G19820/IB05G01850/IB05G10050/IB05G10700/IB05G12160/IB05G13930/IB05G14320/IB05G15830/IB0…	113
GO:0016311	dephosphorylation	137/12988	287/34360	0.477352	1.26284	3.4858	0.000357101	0.00432215	0.00319687	IB01G03290/IB01G03750/IB01G04040/IB01G10350/IB01G23060/IB01G24030/IB01G26320/IB01G29700/IB01G29930/IB01G30350/IB01G30880/IB01G30920/IB02G06570/IB02G07020/IB02G15950/IB02G20580/IB02G28360/IB02G29590/IB03G04430/IB03G04680/IB03G05110/IB03G06300/IB03G20650/IB03G21370/IB04G00360/IB04G00370/IB04G04130/IB04G04510/IB04G05300/IB04G07290/IB04G08610/IB04G10240/IB04G15310/IB04G15490/IB04G16510/IB04G17080/IB0…	137
GO:0010941	regulation of cell death	93/12988	185/34360	0.502703	1.32991	3.50748	0.000357425	0.00432215	0.00319687	IB01G00410/IB01G03840/IB01G06580/IB01G33760/IB02G06750/IB02G07660/IB02G19180/IB02G23160/IB02G23670/IB02G24030/IB03G03270/IB03G03960/IB03G04620/IB03G13830/IB03G14690/IB03G22090/IB03G22680/IB03G22730/IB04G14070/IB05G01850/IB05G02130/IB05G04890/IB05G18760/IB05G25330/IB05G25520/IB05G25650/IB06G03710/IB06G06590/IB06G06890/IB06G13830/IB07G08070/IB07G19420/IB07G19610/IB07G19780/IB08G00330/IB08G04740/IB0…	93
GO:0009161	ribonucleoside monophosphate metabolic process	60/12988	111/34360	0.540541	1.43001	3.53741	0.000357615	0.00432215	0.00319687	IB01G00590/IB01G12090/IB01G12840/IB01G16880/IB01G23180/IB02G04720/IB02G19620/IB03G01670/IB03G01770/IB03G11550/IB03G18220/IB04G04760/IB04G15410/IB05G01400/IB05G04970/IB05G12270/IB05G14930/IB05G18050/IB05G26840/IB06G03690/IB06G18130/IB06G22890/IB06G25810/IB06G25910/IB07G04780/IB07G13090/IB07G19650/IB07G24050/IB07G30940/IB08G11580/IB08G17150/IB08G17930/IB08G21560/IB09G00890/IB09G12190/IB10G01060/IB1…	60
GO:0060968	regulation of gene silencing	48/12988	85/34360	0.564706	1.49394	3.55438	0.000358456	0.00432215	0.00319687	IB01G00760/IB01G01670/IB01G03840/IB01G06660/IB01G08750/IB01G17290/IB01G17670/IB01G17700/IB01G29530/IB01G29810/IB02G02310/IB02G03320/IB02G10190/IB02G22080/IB03G09080/IB04G13380/IB05G27250/IB06G23910/IB06G25670/IB07G05670/IB07G10870/IB08G11610/IB08G22140/IB09G00780/IB10G10020/IB11G02120/IB11G07250/IB11G08500/IB11G18860/IB11G18890/IB11G21050/IB11G26080/IB11G26250/IB12G19360/IB12G19380/IB12G19420/IB1…	48
GO:0015980	energy derivation by oxidation of organic compounds	54/12988	98/34360	0.55102	1.45773	3.53744	0.00036793	0.00442423	0.00327238	IB01G03290/IB01G03830/IB01G06720/IB01G07150/IB01G12090/IB01G12130/IB01G12840/IB01G15220/IB01G28800/IB02G08980/IB02G30660/IB02G31150/IB03G00360/IB03G05080/IB03G18220/IB04G00220/IB05G02130/IB05G03540/IB05G04970/IB05G07260/IB06G21260/IB07G04090/IB07G07980/IB07G11010/IB07G17320/IB07G17750/IB07G24050/IB07G24300/IB07G25540/IB07G30810/IB08G05540/IB08G08530/IB08G11580/IB08G16040/IB08G17150/IB08G21010/IB0…	54
GO:1902531	regulation of intracellular signal transduction	85/12988	167/34360	0.508982	1.34652	3.49936	0.000375257	0.00449632	0.0033257	IB01G07250/IB02G10930/IB02G23940/IB02G24030/IB02G26340/IB02G27770/IB02G28050/IB03G03300/IB03G12300/IB03G13530/IB03G13830/IB03G14470/IB03G18850/IB04G02040/IB04G02860/IB04G08250/IB04G08610/IB04G09490/IB04G14070/IB04G14390/IB04G15340/IB04G23350/IB04G24130/IB05G05310/IB05G15720/IB05G17660/IB05G19790/IB05G20230/IB05G27290/IB06G04230/IB06G17800/IB06G24990/IB06G25640/IB07G03600/IB07G06510/IB07G17830/IB0…	85
GO:0006282	regulation of DNA repair	22/12988	32/34360	0.6875	1.81879	3.61239	0.000376998	0.00449632	0.0033257	IB01G03840/IB04G05670/IB04G11760/IB04G13380/IB04G15310/IB06G15490/IB07G03080/IB07G24980/IB08G10580/IB08G11430/IB08G22140/IB10G14840/IB10G19740/IB10G19760/IB11G02220/IB11G09410/IB13G12250/IB13G27290/IB15G04030/IB15G21720/IB15G22380/IB15G25750	22
GO:0031396	regulation of protein ubiquitination	22/12988	32/34360	0.6875	1.81879	3.61239	0.000376998	0.00449632	0.0033257	IB01G21900/IB02G10360/IB02G11670/IB02G23160/IB02G23670/IB03G00680/IB03G12200/IB05G18850/IB05G23930/IB06G17920/IB06G26280/IB07G13330/IB07G18820/IB09G01190/IB11G09540/IB11G23480/IB11G23630/IB12G21140/IB13G19430/IB14G24120/IB15G00270/IB15G14170	22
GO:0000785	chromatin	102/12988	206/34360	0.495146	1.30992	3.47798	0.000388847	0.00462507	0.00342092	IB01G11150/IB01G11340/IB01G17250/IB01G17290/IB01G17670/IB01G17700/IB01G19960/IB01G33110/IB02G01530/IB02G03510/IB02G07490/IB02G18370/IB02G21460/IB02G30810/IB03G00010/IB03G03230/IB03G05860/IB03G09080/IB03G09490/IB03G10460/IB03G12300/IB03G21010/IB03G21040/IB03G21890/IB04G04290/IB04G08300/IB04G20310/IB05G03960/IB05G07250/IB05G08020/IB05G11690/IB05G13810/IB05G14670/IB05G19680/IB05G21540/IB05G21680/IB0…	102
GO:0031398	positive regulation of protein ubiquitination	16/12988	21/34360	0.761905	2.01563	3.62929	0.000395171	0.00464382	0.00343479	IB01G21900/IB02G10360/IB02G23160/IB02G23670/IB03G00680/IB06G17920/IB06G26280/IB07G18820/IB11G09540/IB11G23480/IB11G23630/IB12G21140/IB13G19430/IB14G24120/IB15G00270/IB15G14170	16
GO:0043633	polyadenylation-dependent RNA catabolic process	16/12988	21/34360	0.761905	2.01563	3.62929	0.000395171	0.00464382	0.00343479	IB02G10190/IB02G34520/IB03G11620/IB03G11640/IB05G13810/IB06G05070/IB06G05160/IB06G20790/IB08G14950/IB08G15110/IB11G02120/IB11G21050/IB12G25310/IB12G26700/IB13G20290/IB15G25530	16
GO:0043634	polyadenylation-dependent ncRNA catabolic process	16/12988	21/34360	0.761905	2.01563	3.62929	0.000395171	0.00464382	0.00343479	IB02G10190/IB02G34520/IB03G11620/IB03G11640/IB05G13810/IB06G05070/IB06G05160/IB06G20790/IB08G14950/IB08G15110/IB11G02120/IB11G21050/IB12G25310/IB12G26700/IB13G20290/IB15G25530	16
GO:1903322	positive regulation of protein modification by small protein conjugation or removal	16/12988	21/34360	0.761905	2.01563	3.62929	0.000395171	0.00464382	0.00343479	IB01G21900/IB02G10360/IB02G23160/IB02G23670/IB03G00680/IB06G17920/IB06G26280/IB07G18820/IB11G09540/IB11G23480/IB11G23630/IB12G21140/IB13G19430/IB14G24120/IB15G00270/IB15G14170	16
GO:0018393	internal peptidyl-lysine acetylation	46/12988	81/34360	0.567901	1.50239	3.52892	0.000396772	0.00464382	0.00343479	IB01G03040/IB01G03450/IB01G07360/IB01G10250/IB02G06350/IB02G15350/IB02G24620/IB02G28790/IB03G00010/IB03G01390/IB03G03230/IB03G13530/IB04G14210/IB05G17660/IB05G19090/IB06G25380/IB07G05910/IB07G15650/IB07G17240/IB07G21200/IB07G21590/IB07G24750/IB07G28010/IB08G06330/IB08G17550/IB09G09240/IB09G26070/IB09G26370/IB10G06420/IB11G04060/IB11G21790/IB11G28520/IB11G33410/IB11G37570/IB12G13000/IB12G13010/IB1…	46
GO:0018394	peptidyl-lysine acetylation	46/12988	81/34360	0.567901	1.50239	3.52892	0.000396772	0.00464382	0.00343479	IB01G03040/IB01G03450/IB01G07360/IB01G10250/IB02G06350/IB02G15350/IB02G24620/IB02G28790/IB03G00010/IB03G01390/IB03G03230/IB03G13530/IB04G14210/IB05G17660/IB05G19090/IB06G25380/IB07G05910/IB07G15650/IB07G17240/IB07G21200/IB07G21590/IB07G24750/IB07G28010/IB08G06330/IB08G17550/IB09G09240/IB09G26070/IB09G26370/IB10G06420/IB11G04060/IB11G21790/IB11G28520/IB11G33410/IB11G37570/IB12G13000/IB12G13010/IB1…	46
GO:0009063	cellular amino acid catabolic process	36/12988	60/34360	0.6	1.58731	3.54949	0.000398052	0.00464641	0.00343671	IB02G16880/IB02G25970/IB02G26260/IB02G32400/IB02G32430/IB03G02750/IB06G06540/IB07G04060/IB07G29740/IB08G05090/IB08G08750/IB08G19980/IB09G01720/IB09G15880/IB10G15360/IB10G15920/IB11G08730/IB11G10910/IB11G24920/IB11G30620/IB11G35910/IB12G07440/IB12G09740/IB12G14290/IB12G23010/IB13G10550/IB13G16140/IB13G17820/IB13G18310/IB13G27170/IB14G10100/IB14G23030/IB15G13220/IB15G19520/IB15G21490/IB15G25020	36
GO:0006536	glutamate metabolic process	23/12988	34/34360	0.676471	1.78962	3.59098	0.00040035	0.00466084	0.00344738	IB02G16880/IB02G17420/IB03G12580/IB05G20300/IB06G02610/IB06G08320/IB07G06570/IB07G13450/IB07G26680/IB07G28460/IB07G29740/IB08G19980/IB11G14110/IB11G14170/IB11G25990/IB11G26160/IB11G30620/IB13G10550/IB13G19380/IB13G26030/IB14G19990/IB15G13220/IB15G25870	23
GO:0031331	positive regulation of cellular catabolic process	58/12988	107/34360	0.542056	1.43402	3.50526	0.000403866	0.00468933	0.00346846	IB01G07920/IB01G17900/IB01G17950/IB01G18020/IB02G07690/IB02G10360/IB02G19180/IB02G19490/IB02G21380/IB03G00680/IB03G01840/IB03G02900/IB03G04390/IB03G21370/IB03G22090/IB03G22680/IB03G22730/IB05G01850/IB05G13930/IB05G14320/IB06G03970/IB06G05560/IB06G12480/IB06G15730/IB06G15850/IB06G17920/IB06G20830/IB06G26280/IB07G07400/IB07G08070/IB07G09300/IB07G09570/IB07G18820/IB08G00330/IB10G02180/IB10G06230/IB1…	58
GO:0016791	phosphatase activity	135/12988	283/34360	0.477032	1.262	3.45006	0.000406222	0.00470424	0.00347948	IB01G03290/IB01G03750/IB01G04040/IB01G10350/IB01G23060/IB01G24030/IB01G26320/IB01G29700/IB01G29930/IB01G30350/IB01G30880/IB01G30920/IB02G06570/IB02G07020/IB02G15950/IB02G20580/IB02G28360/IB02G29590/IB03G04680/IB03G05110/IB03G06300/IB03G20650/IB03G21370/IB04G00360/IB04G00370/IB04G04130/IB04G04510/IB04G05300/IB04G07290/IB04G08610/IB04G10240/IB04G15310/IB04G15490/IB04G16510/IB04G17080/IB04G22790/IB0…	135
GO:0019207	kinase regulator activity	24/12988	36/34360	0.666667	1.76368	3.57382	0.000418935	0.00483869	0.00357893	IB02G03520/IB02G18240/IB03G03440/IB03G03450/IB04G04560/IB04G20130/IB05G04150/IB05G04890/IB05G13850/IB06G00180/IB06G12790/IB07G13080/IB07G28010/IB07G29090/IB08G18670/IB08G19220/IB09G08050/IB09G19700/IB10G01600/IB11G02430/IB11G09620/IB11G16300/IB12G06580/IB13G10300	24
GO:0010008	endosome membrane	67/12988	127/34360	0.527559	1.39567	3.4824	0.000421404	0.00485444	0.00359058	IB01G00730/IB01G02800/IB01G02860/IB01G04170/IB01G26010/IB02G03100/IB02G03920/IB02G11640/IB03G02550/IB03G06760/IB03G07040/IB03G08350/IB03G09030/IB03G13830/IB03G14150/IB03G21570/IB03G21810/IB04G06630/IB04G13650/IB05G21660/IB05G23340/IB06G03780/IB06G05870/IB06G11540/IB07G05970/IB07G06140/IB07G11870/IB07G13080/IB07G17380/IB07G24120/IB08G07830/IB08G08780/IB08G14540/IB09G01440/IB09G03190/IB09G11370/IB1…	67
GO:0009150	purine ribonucleotide metabolic process	83/12988	163/34360	0.509202	1.3471	3.46281	0.000428787	0.00489224	0.00361853	IB01G00590/IB01G08090/IB01G12090/IB01G12840/IB01G14490/IB01G16880/IB01G17810/IB01G23180/IB02G02080/IB02G02090/IB02G04720/IB02G08980/IB02G27930/IB02G33550/IB03G00590/IB03G11550/IB03G18220/IB04G04760/IB04G06070/IB04G15410/IB04G19070/IB05G01400/IB05G03740/IB05G04970/IB05G14930/IB05G18050/IB05G26840/IB06G03690/IB06G19260/IB06G22890/IB06G25810/IB06G25910/IB07G04540/IB07G04780/IB07G07980/IB07G13090/IB0…	83
GO:0070848	response to growth factor	10/12988	11/34360	0.909091	2.40502	3.6332	0.000429143	0.00489224	0.00361853	IB08G08100/IB08G08930/IB11G31370/IB13G08140/IB13G25190/IB14G28220/IB15G01490/IB15G08150/IB15G09410/IB15G11770	10
GO:1901999	homogentisate metabolic process	10/12988	11/34360	0.909091	2.40502	3.6332	0.000429143	0.00489224	0.00361853	IB01G05110/IB06G06540/IB06G10190/IB06G10300/IB06G10670/IB11G23120/IB11G35910/IB13G10660/IB13G10680/IB15G25020	10
GO:1902000	homogentisate catabolic process	10/12988	11/34360	0.909091	2.40502	3.6332	0.000429143	0.00489224	0.00361853	IB01G05110/IB06G06540/IB06G10190/IB06G10300/IB06G10670/IB11G23120/IB11G35910/IB13G10660/IB13G10680/IB15G25020	10
GO:0022900	electron transport chain	44/12988	77/34360	0.571429	1.51173	3.50438	0.000437765	0.00495408	0.00366427	IB01G02170/IB01G03830/IB01G04050/IB01G11860/IB01G12090/IB01G12840/IB02G25970/IB02G26260/IB03G04870/IB03G15880/IB03G18220/IB04G18900/IB05G04970/IB05G07440/IB05G09110/IB06G00480/IB06G20680/IB07G13710/IB07G17320/IB07G24050/IB07G24870/IB07G30000/IB08G11310/IB08G11580/IB08G17150/IB08G23830/IB09G09130/IB09G12190/IB09G25350/IB10G07910/IB10G11010/IB10G11250/IB11G10910/IB11G34400/IB11G35730/IB11G37730/IB1…	44
GO:0017137	Rab GTPase binding	32/12988	52/34360	0.615385	1.62801	3.53297	0.000437954	0.00495408	0.00366427	IB01G07220/IB01G20570/IB01G29710/IB01G29920/IB02G09030/IB03G14150/IB03G14690/IB04G05330/IB05G23970/IB05G24540/IB05G24610/IB05G27550/IB07G08150/IB07G14800/IB07G19350/IB07G19610/IB07G25740/IB07G25790/IB08G02900/IB08G06180/IB09G17670/IB11G05040/IB11G08090/IB11G09480/IB11G10740/IB11G10760/IB12G16380/IB13G14700/IB13G20910/IB13G22800/IB14G05540/IB15G08060	32
GO:0044247	cellular polysaccharide catabolic process	32/12988	52/34360	0.615385	1.62801	3.53297	0.000437954	0.00495408	0.00366427	IB01G03290/IB01G06720/IB01G12130/IB02G21770/IB03G05080/IB06G16400/IB06G21260/IB07G01700/IB07G11010/IB07G24290/IB08G04890/IB08G07960/IB08G16560/IB09G04260/IB09G10070/IB10G15840/IB10G16660/IB10G17610/IB11G05770/IB11G12110/IB11G33590/IB11G38880/IB12G01260/IB12G02030/IB12G21280/IB13G18200/IB13G23640/IB14G18580/IB15G06450/IB15G08560/IB15G13790/IB15G24810	32
GO:0016075	rRNA catabolic process	26/12988	40/34360	0.65	1.71959	3.54984	0.000443006	0.00499834	0.00369701	IB01G06050/IB01G06210/IB02G07640/IB02G10190/IB02G34520/IB03G11620/IB03G11640/IB05G13810/IB05G22830/IB06G02810/IB06G02940/IB06G05070/IB06G05160/IB06G20790/IB07G12080/IB08G14950/IB08G15110/IB11G02120/IB11G21050/IB12G06650/IB12G11350/IB12G11360/IB12G11590/IB12G25310/IB12G26700/IB13G20290	26
GO:0006304	DNA modification	43/12988	75/34360	0.573333	1.51676	3.49253	0.000459189	0.00515442	0.00381246	IB01G08750/IB01G13650/IB02G03320/IB02G03620/IB02G07190/IB02G29310/IB03G00010/IB03G10460/IB04G04120/IB04G14710/IB05G13810/IB05G27250/IB06G15670/IB06G20790/IB06G25670/IB07G03080/IB07G12080/IB07G18720/IB08G07920/IB08G11430/IB08G11610/IB08G22140/IB09G00780/IB09G01580/IB10G05360/IB10G13360/IB11G01160/IB11G01510/IB11G09860/IB11G21790/IB12G11590/IB12G13440/IB12G13460/IB12G26300/IB13G12250/IB13G26370/IB1…	43
GO:0044275	cellular carbohydrate catabolic process	43/12988	75/34360	0.573333	1.51676	3.49253	0.000459189	0.00515442	0.00381246	IB01G02410/IB01G03290/IB01G06720/IB01G12130/IB02G03240/IB02G13920/IB02G21770/IB02G27070/IB03G05080/IB04G08020/IB05G14930/IB06G11280/IB06G16400/IB06G21260/IB07G01700/IB07G11010/IB07G24290/IB08G04890/IB08G07960/IB08G10880/IB08G16560/IB09G04260/IB09G10070/IB10G09620/IB10G15840/IB10G16660/IB10G17610/IB11G05770/IB11G12110/IB11G33590/IB11G38880/IB12G01260/IB12G02030/IB12G21280/IB12G21590/IB13G18200/IB1…	43
GO:0051726	regulation of cell cycle	171/12988	369/34360	0.463415	1.22597	3.40216	0.000461564	0.00515485	0.00381278	IB01G00760/IB01G03270/IB01G06350/IB01G06660/IB01G06840/IB01G07250/IB01G08000/IB01G17210/IB01G21900/IB01G31010/IB01G32230/IB02G01920/IB02G02380/IB02G02600/IB02G03520/IB02G09270/IB02G12500/IB02G12580/IB02G18240/IB02G18370/IB02G23490/IB02G29600/IB03G00970/IB03G03440/IB03G03450/IB03G06020/IB03G13830/IB03G18850/IB03G21140/IB04G02040/IB04G04290/IB04G04340/IB04G04450/IB04G04560/IB04G07680/IB04G08140/IB0…	171
GO:0006473	protein acetylation	50/12988	90/34360	0.555556	1.46973	3.47843	0.000461576	0.00515485	0.00381278	IB01G03040/IB01G03450/IB01G07360/IB01G09990/IB01G10250/IB02G06350/IB02G07060/IB02G09890/IB02G15350/IB02G24620/IB02G28790/IB03G00010/IB03G01390/IB03G03230/IB03G13530/IB04G14210/IB05G17660/IB05G19090/IB06G25380/IB07G05910/IB07G15650/IB07G17240/IB07G21200/IB07G21590/IB07G24750/IB07G28010/IB08G06330/IB08G17550/IB09G09240/IB09G14690/IB09G26070/IB09G26370/IB10G06420/IB11G04060/IB11G21790/IB11G28520/IB1…	50
GO:0006301	postreplication repair	17/12988	23/34360	0.73913	1.95538	3.57297	0.000473763	0.00525087	0.0038838	IB02G10360/IB03G00680/IB03G17120/IB04G11760/IB04G19840/IB05G25100/IB08G12430/IB11G09540/IB11G16890/IB11G17020/IB11G18640/IB12G26580/IB13G07340/IB13G16530/IB14G28090/IB15G12000/IB15G24860	17
GO:0009220	pyrimidine ribonucleotide biosynthetic process	17/12988	23/34360	0.73913	1.95538	3.57297	0.000473763	0.00525087	0.0038838	IB02G12850/IB02G19620/IB03G01670/IB03G01770/IB05G12270/IB05G16500/IB06G18130/IB08G21560/IB09G09570/IB11G11290/IB11G25510/IB11G28560/IB12G04210/IB13G00150/IB13G01620/IB15G01500/IB15G25720	17
GO:1902584	positive regulation of response to water deprivation	17/12988	23/34360	0.73913	1.95538	3.57297	0.000473763	0.00525087	0.0038838	IB01G18830/IB01G18900/IB02G00580/IB02G19180/IB05G01850/IB06G11960/IB06G17790/IB08G11060/IB08G23590/IB09G14090/IB09G14160/IB10G19660/IB12G02260/IB13G03740/IB13G11170/IB14G21560/IB15G13410	17
GO:0019789	SUMO transferase activity	13/12988	16/34360	0.8125	2.14948	3.58514	0.000493252	0.00543941	0.00402325	IB01G10400/IB02G04560/IB02G04600/IB02G23160/IB02G23670/IB03G06340/IB05G03210/IB05G05440/IB05G18810/IB09G10920/IB10G10530/IB15G12000/IB15G25150	13
GO:0035327	transcriptionally active chromatin	13/12988	16/34360	0.8125	2.14948	3.58514	0.000493252	0.00543941	0.00402325	IB02G18370/IB04G04290/IB05G13810/IB06G13900/IB06G20790/IB07G12080/IB08G19930/IB09G27260/IB11G39210/IB12G11590/IB13G14860/IB13G20290/IB14G18610	13
GO:0051253	negative regulation of RNA metabolic process	190/12988	415/34360	0.457831	1.2112	3.37444	0.000500186	0.00550204	0.00406958	IB01G02260/IB01G08060/IB01G13990/IB01G29110/IB02G01210/IB02G01530/IB02G01730/IB02G03320/IB02G03510/IB02G06750/IB02G07190/IB02G09730/IB02G12580/IB02G18370/IB02G22080/IB02G24620/IB02G27750/IB02G30080/IB02G30260/IB02G30810/IB02G31540/IB03G00010/IB03G00150/IB03G00160/IB03G00820/IB03G01570/IB03G02500/IB03G04620/IB03G06550/IB03G06770/IB03G09080/IB03G10460/IB03G11390/IB03G11800/IB03G13830/IB03G20710/IB0…	190
GO:0018208	peptidyl-proline modification	41/12988	71/34360	0.577465	1.52769	3.46979	0.000503632	0.0055261	0.00408737	IB01G04290/IB01G09010/IB01G14910/IB02G02860/IB02G03190/IB02G12270/IB02G21490/IB02G21520/IB02G29100/IB03G04780/IB03G15280/IB04G04910/IB04G06450/IB04G07510/IB05G00920/IB05G23810/IB06G04250/IB06G13530/IB06G15570/IB06G21410/IB07G02270/IB07G04280/IB07G25170/IB08G01490/IB08G13580/IB09G10740/IB09G18280/IB09G20170/IB11G04330/IB11G16390/IB11G24720/IB11G28800/IB11G33020/IB11G33330/IB12G01820/IB12G02320/IB1…	41
GO:0031347	regulation of defense response	192/12988	420/34360	0.457143	1.20938	3.36568	0.000514834	0.00563493	0.00416786	IB01G03840/IB01G04040/IB01G06340/IB01G07360/IB01G08280/IB01G23670/IB01G27670/IB01G33760/IB02G04560/IB02G04600/IB02G07660/IB02G09590/IB02G09730/IB02G18710/IB02G18780/IB02G23940/IB02G28050/IB02G28880/IB02G29340/IB03G00260/IB03G01570/IB03G03270/IB03G03960/IB03G06340/IB03G11880/IB03G12300/IB03G12660/IB03G18890/IB03G19520/IB04G07230/IB04G08250/IB04G08610/IB04G10130/IB04G10980/IB04G11690/IB04G13380/IB0…	192
GO:0005635	nuclear envelope	87/12988	173/34360	0.50289	1.33041	3.39632	0.000534042	0.00583063	0.00431261	IB01G00760/IB01G08720/IB01G09330/IB01G11050/IB01G11340/IB01G29080/IB02G11090/IB02G11640/IB02G12670/IB02G20280/IB02G20300/IB02G20320/IB02G20330/IB02G24030/IB02G33220/IB03G00290/IB03G05320/IB03G13740/IB03G14170/IB03G20720/IB03G21970/IB04G04530/IB04G19520/IB04G21710/IB05G00700/IB05G03210/IB05G09010/IB05G09020/IB05G09200/IB05G18460/IB05G27380/IB06G03020/IB06G04710/IB06G10450/IB06G10920/IB06G11980/IB0…	87
GO:0044262	cellular carbohydrate metabolic process	186/12988	406/34360	0.458128	1.21199	3.34961	0.000546846	0.0059556	0.00440505	IB01G01620/IB01G02410/IB01G03290/IB01G06580/IB01G06720/IB01G06880/IB01G07150/IB01G12130/IB01G12140/IB01G13160/IB01G15220/IB01G16880/IB01G22030/IB01G23180/IB01G23770/IB01G23820/IB01G29870/IB01G30350/IB02G03240/IB02G10880/IB02G13920/IB02G16880/IB02G21190/IB02G21770/IB02G27070/IB02G29660/IB02G30100/IB02G33130/IB03G05080/IB03G11550/IB03G17620/IB04G00600/IB04G04130/IB04G06200/IB04G08020/IB04G15490/IB0…	186
GO:0008270	zinc ion binding	90/12988	180/34360	0.5	1.32276	3.38453	0.000552064	0.00599755	0.00443607	IB01G03320/IB01G04180/IB01G06300/IB01G06650/IB01G12090/IB01G13020/IB01G15130/IB02G03850/IB02G10080/IB02G10360/IB02G10600/IB02G16100/IB02G16880/IB02G17010/IB02G17260/IB02G18370/IB02G19560/IB02G30660/IB02G31290/IB02G33270/IB03G00680/IB03G00970/IB03G03460/IB03G07210/IB03G14690/IB03G18220/IB03G21420/IB04G04290/IB04G05000/IB05G06420/IB05G18190/IB05G19120/IB05G23610/IB06G16300/IB06G20850/IB06G26280/IB0…	90
GO:0010948	negative regulation of cell cycle process	38/12988	65/34360	0.584615	1.54661	3.43865	0.000573046	0.00619826	0.00458453	IB01G00760/IB01G08000/IB01G17210/IB01G21900/IB01G31010/IB02G01920/IB02G12580/IB02G18370/IB02G29600/IB03G06020/IB03G21140/IB04G04290/IB04G14820/IB05G18850/IB05G24480/IB05G28000/IB06G19830/IB06G20930/IB07G24980/IB07G26380/IB08G04740/IB08G10580/IB09G02150/IB09G27330/IB11G17150/IB11G39130/IB12G07730/IB12G22700/IB12G24770/IB13G07340/IB13G11420/IB13G24190/IB14G11810/IB14G19130/IB14G20200/IB15G14170/IB1…	38
GO:0006475	internal protein amino acid acetylation	46/12988	82/34360	0.560976	1.48407	3.42119	0.000574776	0.00619826	0.00458453	IB01G03040/IB01G03450/IB01G07360/IB01G10250/IB02G06350/IB02G15350/IB02G24620/IB02G28790/IB03G00010/IB03G01390/IB03G03230/IB03G13530/IB04G14210/IB05G17660/IB05G19090/IB06G25380/IB07G05910/IB07G15650/IB07G17240/IB07G21200/IB07G21590/IB07G24750/IB07G28010/IB08G06330/IB08G17550/IB09G09240/IB09G26070/IB09G26370/IB10G06420/IB11G04060/IB11G21790/IB11G28520/IB11G33410/IB11G37570/IB12G13000/IB12G13010/IB1…	46
GO:0030695	GTPase regulator activity	46/12988	82/34360	0.560976	1.48407	3.42119	0.000574776	0.00619826	0.00458453	IB02G09030/IB02G32390/IB03G14470/IB04G05330/IB04G07360/IB04G14560/IB04G24210/IB05G05910/IB05G24540/IB05G24610/IB05G27550/IB07G07830/IB07G08150/IB07G14800/IB07G22740/IB07G25790/IB08G02900/IB08G06180/IB08G06260/IB08G11950/IB08G16460/IB09G08200/IB09G08550/IB09G08750/IB09G17670/IB09G19450/IB10G02320/IB10G08000/IB10G16520/IB11G05220/IB11G05230/IB11G09480/IB11G10740/IB11G10760/IB11G20900/IB11G37610/IB1…	46
GO:0071496	cellular response to external stimulus	146/12988	311/34360	0.469453	1.24195	3.34132	0.00058452	0.00628789	0.00465083	IB01G02590/IB01G07830/IB01G07840/IB01G10350/IB02G04560/IB02G04600/IB02G07690/IB02G08330/IB02G08890/IB02G10060/IB02G16100/IB02G19770/IB02G25750/IB02G26090/IB02G28040/IB02G29010/IB02G30130/IB03G06340/IB03G09230/IB03G09500/IB03G14470/IB03G15250/IB03G15270/IB03G19460/IB04G00420/IB04G05220/IB04G23240/IB05G00960/IB05G02130/IB05G05310/IB05G05410/IB05G11890/IB05G12270/IB05G21910/IB05G23060/IB05G27710/IB0…	146
GO:0044093	positive regulation of molecular function	159/12988	342/34360	0.464912	1.22993	3.33143	0.000596344	0.00638486	0.00472255	IB01G02640/IB01G03270/IB01G07250/IB01G16430/IB01G16970/IB01G18770/IB01G18950/IB01G21900/IB01G24750/IB02G01440/IB02G03520/IB02G09030/IB02G18240/IB02G23160/IB02G23670/IB02G23940/IB02G30260/IB02G32390/IB03G03300/IB03G03440/IB03G03450/IB03G06300/IB03G12200/IB03G13530/IB03G13830/IB03G14470/IB03G18850/IB04G02040/IB04G04340/IB04G04560/IB04G05330/IB04G07360/IB04G08250/IB04G14390/IB04G19840/IB04G21590/IB0…	159
GO:0009706	chloroplast inner membrane	37/12988	63/34360	0.587302	1.55372	3.42925	0.000596444	0.00638486	0.00472255	IB01G20790/IB01G32960/IB02G09280/IB02G33710/IB03G04340/IB03G08000/IB04G10680/IB04G11990/IB04G12030/IB04G14610/IB05G12820/IB05G17620/IB05G17890/IB05G27810/IB06G00630/IB06G02730/IB06G05220/IB06G15800/IB06G20220/IB07G15190/IB08G00580/IB08G13160/IB08G21950/IB09G10030/IB11G02260/IB11G10090/IB11G11150/IB11G11970/IB11G13430/IB11G31430/IB12G05630/IB12G06010/IB14G17450/IB14G20480/IB15G13790/IB15G22120/IB1…	37
GO:0036452	ESCRT complex	19/12988	27/34360	0.703704	1.86166	3.49166	0.000604653	0.00645699	0.0047759	IB01G26010/IB02G03100/IB02G03920/IB02G11640/IB03G02550/IB03G07040/IB03G08350/IB03G09030/IB05G21660/IB06G03780/IB07G05970/IB07G11870/IB09G04910/IB10G02310/IB10G15120/IB11G10130/IB11G28990/IB14G05170/IB15G11380	19
GO:0031668	cellular response to extracellular stimulus	137/12988	290/34360	0.472414	1.24978	3.32996	0.000614219	0.00654322	0.00483968	IB01G02590/IB01G07830/IB01G07840/IB01G10350/IB02G04560/IB02G04600/IB02G07690/IB02G08330/IB02G08890/IB02G10060/IB02G16100/IB02G19770/IB02G25750/IB02G26090/IB02G28040/IB02G29010/IB02G30130/IB03G06340/IB03G09230/IB03G09500/IB03G14470/IB03G15250/IB03G15270/IB03G19460/IB04G00420/IB04G05220/IB04G23240/IB05G00960/IB05G02130/IB05G05310/IB05G05410/IB05G11890/IB05G12270/IB05G21910/IB05G23060/IB05G27710/IB0…	137
GO:0009116	nucleoside metabolic process	36/12988	61/34360	0.590164	1.56129	3.42043	0.0006197	0.00658563	0.00487105	IB01G08090/IB02G02080/IB02G02090/IB02G19620/IB03G01670/IB03G01770/IB04G04760/IB04G08000/IB05G12270/IB05G16500/IB05G18050/IB06G09930/IB06G18130/IB06G22890/IB06G25390/IB08G09260/IB08G21560/IB09G02010/IB09G09570/IB10G05250/IB10G08220/IB11G09380/IB11G28530/IB11G28560/IB12G04210/IB12G16530/IB13G00150/IB13G01620/IB13G12350/IB13G25370/IB14G22350/IB14G25100/IB14G25130/IB15G01500/IB15G24550/IB15G25720	36
GO:0045944	positive regulation of transcription by RNA polymerase II	91/12988	183/34360	0.497268	1.31553	3.33634	0.000648955	0.00687986	0.00508868	IB01G00750/IB01G03870/IB01G06340/IB01G13990/IB01G17900/IB01G17950/IB01G18020/IB02G04230/IB02G09590/IB02G12910/IB02G13640/IB02G14640/IB02G18240/IB02G21700/IB02G26800/IB02G28790/IB03G02900/IB03G03440/IB03G03450/IB03G04000/IB03G05120/IB03G06670/IB03G20710/IB04G04560/IB04G05820/IB04G06860/IB04G16370/IB04G16890/IB05G01180/IB05G03320/IB05G16490/IB05G19980/IB06G05560/IB06G06900/IB06G10690/IB06G11030/IB0…	91
GO:0000177	cytoplasmic exosome (RNase complex)	14/12988	18/34360	0.777778	2.05763	3.49884	0.000656161	0.00690621	0.00510817	IB02G10190/IB02G19180/IB03G11620/IB03G11640/IB05G01850/IB06G02810/IB06G02940/IB06G05070/IB06G05160/IB07G12080/IB11G21050/IB12G06650/IB12G11590/IB12G25310	14
GO:0003691	double-stranded telomeric DNA binding	14/12988	18/34360	0.777778	2.05763	3.49884	0.000656161	0.00690621	0.00510817	IB01G19960/IB01G29310/IB03G05320/IB05G19680/IB05G21540/IB05G23780/IB11G10000/IB11G17200/IB12G00220/IB13G25430/IB14G13670/IB14G28070/IB15G09590/IB15G24520	14
GO:0009514	glyoxysome	14/12988	18/34360	0.777778	2.05763	3.49884	0.000656161	0.00690621	0.00510817	IB02G08370/IB02G16170/IB03G22430/IB04G10410/IB05G02690/IB05G04960/IB05G27400/IB07G12050/IB07G14020/IB08G06500/IB09G02420/IB11G17430/IB11G28930/IB13G19720	14
GO:0006487	protein N-linked glycosylation	34/12988	57/34360	0.596491	1.57803	3.40479	0.000664919	0.00698165	0.00516397	IB01G03750/IB01G08040/IB02G09100/IB02G28360/IB02G31440/IB02G33280/IB03G17570/IB05G07240/IB05G07410/IB05G27950/IB06G15750/IB06G22230/IB07G04540/IB07G06300/IB08G01650/IB08G19660/IB09G03750/IB09G07660/IB09G19470/IB09G23800/IB10G17840/IB10G18430/IB12G22260/IB13G23180/IB13G27010/IB14G09390/IB14G09430/IB14G21600/IB14G21830/IB14G28760/IB14G28870/IB15G04340/IB15G13150/IB15G26310	34
GO:0009896	positive regulation of catabolic process	64/12988	122/34360	0.52459	1.38781	3.34516	0.000681364	0.00713724	0.00527905	IB01G07920/IB01G17900/IB01G17950/IB01G18020/IB02G04060/IB02G07690/IB02G10360/IB02G19180/IB02G19490/IB02G21380/IB03G00680/IB03G01840/IB03G02900/IB03G04390/IB03G07250/IB03G21370/IB03G22090/IB03G22680/IB03G22730/IB05G01850/IB05G13930/IB05G14320/IB06G03970/IB06G05560/IB06G12480/IB06G15730/IB06G15850/IB06G17920/IB06G20830/IB06G26280/IB07G07400/IB07G08070/IB07G09300/IB07G09570/IB07G18820/IB08G00330/IB1…	64
GO:0006739	NADP metabolic process	21/12988	31/34360	0.677419	1.79213	3.43964	0.000696171	0.00727499	0.00538093	IB01G04970/IB01G33920/IB03G16430/IB03G17430/IB05G02110/IB05G08180/IB07G12210/IB07G14810/IB07G31750/IB08G03180/IB08G23430/IB11G25680/IB11G25770/IB11G34310/IB12G23820/IB12G23890/IB12G23970/IB12G24590/IB12G24700/IB13G21180/IB15G20730	21
GO:2000113	negative regulation of cellular macromolecule biosynthetic process	199/12988	439/34360	0.453303	1.19922	3.27494	0.000699239	0.00728969	0.0053918	IB01G02260/IB01G03370/IB01G07920/IB01G08060/IB01G13990/IB01G21900/IB01G29110/IB02G00570/IB02G01210/IB02G01530/IB02G01730/IB02G01920/IB02G03320/IB02G03510/IB02G06750/IB02G07190/IB02G18370/IB02G22080/IB02G24620/IB02G27750/IB02G30080/IB02G30810/IB02G33550/IB03G00010/IB03G00150/IB03G00160/IB03G00820/IB03G01200/IB03G01440/IB03G01840/IB03G02500/IB03G04620/IB03G06550/IB03G06770/IB03G10460/IB03G11390/IB0…	199
GO:0045786	negative regulation of cell cycle	54/12988	100/34360	0.54	1.42858	3.34586	0.000709257	0.00737661	0.0054561	IB01G00760/IB01G08000/IB01G17210/IB01G21900/IB01G31010/IB01G32230/IB02G01920/IB02G09270/IB02G12580/IB02G18370/IB02G23490/IB02G29600/IB03G06020/IB03G21140/IB04G04290/IB04G08140/IB04G14820/IB05G04150/IB05G13850/IB05G18850/IB05G24480/IB05G28000/IB06G00180/IB06G19830/IB06G20930/IB06G23910/IB07G18820/IB07G22940/IB07G24980/IB07G26380/IB07G29090/IB07G31570/IB08G04740/IB08G10580/IB09G02150/IB09G27330/IB1…	54
GO:0005983	starch catabolic process	22/12988	33/34360	0.666667	1.76368	3.42152	0.00072773	0.00751531	0.00555868	IB01G03290/IB01G06720/IB02G21770/IB06G16400/IB06G21260/IB07G01700/IB07G11010/IB08G07960/IB08G16560/IB09G10070/IB10G15840/IB10G16660/IB10G17610/IB11G05770/IB11G12110/IB12G02030/IB12G21280/IB13G23640/IB14G18580/IB15G06450/IB15G08560/IB15G13790	22
GO:0019887	protein kinase regulator activity	22/12988	33/34360	0.666667	1.76368	3.42152	0.00072773	0.00751531	0.00555868	IB02G03520/IB02G18240/IB03G03440/IB03G03450/IB04G04560/IB04G20130/IB05G04150/IB05G04890/IB05G13850/IB06G00180/IB06G12790/IB07G28010/IB07G29090/IB08G19220/IB09G08050/IB09G19700/IB10G01600/IB11G02430/IB11G09620/IB11G16300/IB12G06580/IB13G10300	22
GO:0042162	telomeric DNA binding	22/12988	33/34360	0.666667	1.76368	3.42152	0.00072773	0.00751531	0.00555868	IB01G19960/IB01G29310/IB02G32640/IB03G05320/IB03G17710/IB05G19680/IB05G21540/IB05G23780/IB08G07350/IB09G13070/IB11G10000/IB11G11550/IB11G17200/IB11G33790/IB12G00220/IB13G25430/IB14G13670/IB14G23310/IB14G28070/IB14G29200/IB15G09590/IB15G24520	22
GO:0043067	regulation of programmed cell death	75/12988	147/34360	0.510204	1.34975	3.3128	0.000732054	0.00752456	0.00556552	IB01G00410/IB01G03840/IB01G06580/IB01G33760/IB02G06750/IB02G19180/IB02G23160/IB02G23670/IB02G24030/IB03G03270/IB03G04620/IB03G13830/IB03G14690/IB03G22090/IB03G22680/IB03G22730/IB04G14070/IB05G01850/IB05G18760/IB05G25330/IB05G25520/IB05G25650/IB06G06890/IB07G08070/IB07G19420/IB07G19610/IB07G19780/IB08G00330/IB08G04740/IB08G21830/IB09G04290/IB09G08090/IB09G08930/IB09G09090/IB09G19120/IB09G19600/IB0…	75
GO:0051020	GTPase binding	75/12988	147/34360	0.510204	1.34975	3.3128	0.000732054	0.00752456	0.00556552	IB01G04910/IB01G05490/IB01G06050/IB01G06210/IB01G07220/IB01G15130/IB01G18690/IB01G20570/IB01G29710/IB01G29920/IB02G01580/IB02G03370/IB02G09030/IB02G32860/IB03G00890/IB03G06760/IB03G14150/IB03G14690/IB03G18850/IB04G02040/IB04G05330/IB04G19520/IB05G03210/IB05G06420/IB05G09050/IB05G23970/IB05G24540/IB05G24610/IB05G27550/IB05G28880/IB06G14070/IB06G21300/IB07G08150/IB07G14800/IB07G19350/IB07G19610/IB0…	75
GO:0006801	superoxide metabolic process	11/12988	13/34360	0.846154	2.23852	3.48175	0.000749744	0.00763486	0.00564711	IB01G31950/IB02G17010/IB02G17260/IB02G17550/IB03G12070/IB04G05000/IB05G25120/IB08G21830/IB11G29830/IB11G29900/IB12G06020	11
GO:0007265	Ras protein signal transduction	11/12988	13/34360	0.846154	2.23852	3.48175	0.000749744	0.00763486	0.00564711	IB01G08720/IB03G18850/IB04G02040/IB05G27380/IB07G08080/IB08G05800/IB09G11510/IB11G09480/IB11G37610/IB13G14650/IB13G20200	11
GO:0051184	cofactor transmembrane transporter activity	11/12988	13/34360	0.846154	2.23852	3.48175	0.000749744	0.00763486	0.00564711	IB01G06780/IB02G10990/IB02G20970/IB02G33710/IB03G12580/IB05G24230/IB06G04400/IB07G05780/IB07G24430/IB08G00580/IB15G02500	11
GO:0061085	regulation of histone H3-K27 methylation	11/12988	13/34360	0.846154	2.23852	3.48175	0.000749744	0.00763486	0.00564711	IB01G01670/IB05G00500/IB05G13810/IB05G19290/IB06G20790/IB07G06910/IB08G23760/IB10G07840/IB10G19660/IB12G02260/IB14G18610	11
GO:0000288	nuclear-transcribed mRNA catabolic process, deadenylation-dependent decay	25/12988	39/34360	0.641026	1.69585	3.38949	0.000774389	0.00783132	0.00579242	IB01G00390/IB02G10190/IB03G05070/IB03G06020/IB03G11620/IB03G11640/IB06G05070/IB06G05160/IB06G20930/IB07G10870/IB07G12080/IB08G19930/IB09G11610/IB10G03540/IB11G21050/IB11G39210/IB12G07730/IB12G11590/IB12G25310/IB13G02940/IB13G06450/IB13G21740/IB13G23730/IB14G19130/IB15G07380	25
GO:0010506	regulation of autophagy	25/12988	39/34360	0.641026	1.69585	3.38949	0.000774389	0.00783132	0.00579242	IB02G00580/IB02G07640/IB02G07690/IB02G21380/IB02G23490/IB03G04390/IB03G14470/IB03G22090/IB03G22680/IB03G22730/IB06G15730/IB06G19840/IB07G08070/IB08G00330/IB11G06620/IB12G11350/IB12G11360/IB13G00110/IB13G08110/IB14G06170/IB14G06190/IB14G06500/IB14G19960/IB14G28220/IB15G14170	25
GO:0019783	ubiquitin-like protein-specific protease activity	25/12988	39/34360	0.641026	1.69585	3.38949	0.000774389	0.00783132	0.00579242	IB03G13330/IB03G16510/IB03G16540/IB04G05420/IB04G06490/IB04G06500/IB04G06510/IB04G06520/IB04G07410/IB04G15980/IB04G16010/IB05G14240/IB05G22840/IB06G20820/IB07G04150/IB08G10580/IB09G15010/IB09G15020/IB09G19950/IB10G07520/IB11G01680/IB12G11550/IB14G27340/IB15G11700/IB15G17030	25
GO:0006606	protein import into nucleus	40/12988	70/34360	0.571429	1.51173	3.34096	0.000782942	0.00789961	0.00584294	IB01G08720/IB01G09330/IB01G11050/IB02G11090/IB02G24030/IB03G00290/IB03G13740/IB03G21970/IB04G19520/IB05G00700/IB05G03210/IB05G09010/IB05G09020/IB05G27380/IB06G03020/IB06G11980/IB06G12000/IB06G22390/IB08G00830/IB08G03060/IB08G06990/IB09G03710/IB09G09610/IB09G12540/IB10G07430/IB10G14210/IB11G05160/IB11G11510/IB11G11520/IB11G11530/IB11G24530/IB12G04990/IB12G08420/IB12G22900/IB13G02450/IB13G02820/IB1…	40
GO:0010638	positive regulation of organelle organization	66/12988	127/34360	0.519685	1.37484	3.29906	0.000788984	0.00794232	0.00587452	IB01G01670/IB02G01710/IB02G07690/IB03G20710/IB04G02310/IB04G05350/IB04G12140/IB05G00360/IB05G00500/IB05G03210/IB05G03590/IB05G03960/IB05G13810/IB05G19290/IB05G19980/IB06G13900/IB06G15850/IB06G16990/IB06G20790/IB07G06910/IB07G13500/IB07G18000/IB07G30200/IB08G03680/IB08G05160/IB08G11610/IB09G05620/IB09G07310/IB09G09540/IB09G13070/IB09G17910/IB09G21590/IB09G23520/IB09G27260/IB10G01380/IB10G03170/IB1…	66
GO:0046134	pyrimidine nucleoside biosynthetic process	15/12988	20/34360	0.75	1.98414	3.43194	0.000806672	0.00804655	0.00595162	IB02G19620/IB03G01670/IB03G01770/IB04G08000/IB05G12270/IB05G16500/IB06G18130/IB08G21560/IB09G09570/IB11G28560/IB12G04210/IB13G00150/IB13G01620/IB15G01500/IB15G25720	15
GO:0071029	nuclear ncRNA surveillance	15/12988	20/34360	0.75	1.98414	3.43194	0.000806672	0.00804655	0.00595162	IB02G10190/IB02G34520/IB03G11620/IB03G11640/IB05G13810/IB06G05070/IB06G05160/IB06G20790/IB08G14950/IB08G15110/IB11G02120/IB11G21050/IB12G25310/IB12G26700/IB13G20290	15
GO:0071035	nuclear polyadenylation-dependent rRNA catabolic process	15/12988	20/34360	0.75	1.98414	3.43194	0.000806672	0.00804655	0.00595162	IB02G10190/IB02G34520/IB03G11620/IB03G11640/IB05G13810/IB06G05070/IB06G05160/IB06G20790/IB08G14950/IB08G15110/IB11G02120/IB11G21050/IB12G25310/IB12G26700/IB13G20290	15
GO:0071046	nuclear polyadenylation-dependent ncRNA catabolic process	15/12988	20/34360	0.75	1.98414	3.43194	0.000806672	0.00804655	0.00595162	IB02G10190/IB02G34520/IB03G11620/IB03G11640/IB05G13810/IB06G05070/IB06G05160/IB06G20790/IB08G14950/IB08G15110/IB11G02120/IB11G21050/IB12G25310/IB12G26700/IB13G20290	15
GO:0008170	N-methyltransferase activity	39/12988	68/34360	0.573529	1.51728	3.32855	0.00082176	0.00817846	0.00604919	IB02G00590/IB02G21160/IB02G21170/IB02G21460/IB03G01840/IB03G12680/IB03G14610/IB03G14620/IB03G17680/IB03G18970/IB03G21840/IB04G08300/IB04G11000/IB04G17420/IB05G02200/IB05G05520/IB05G06090/IB05G09120/IB05G14670/IB06G00380/IB07G04790/IB07G05800/IB07G07100/IB07G12500/IB07G12710/IB09G02250/IB09G24510/IB10G05250/IB10G18690/IB11G08470/IB11G09820/IB11G24890/IB11G26700/IB12G24810/IB12G25340/IB13G04130/IB1…	39
GO:0006631	fatty acid metabolic process	131/12988	278/34360	0.471223	1.24663	3.21865	0.000899683	0.00893373	0.00660781	IB01G02170/IB01G02920/IB01G02930/IB01G14500/IB01G15200/IB01G32190/IB02G00410/IB02G00730/IB02G06650/IB02G08100/IB02G08370/IB02G11290/IB02G15950/IB02G16170/IB02G22930/IB02G25370/IB02G33550/IB03G00640/IB03G02060/IB03G03310/IB03G04030/IB03G12200/IB03G12980/IB04G00900/IB04G04570/IB04G05800/IB04G10410/IB04G11610/IB04G11690/IB04G15980/IB04G16010/IB04G16080/IB04G21460/IB04G21480/IB04G22400/IB05G19360/IB0…	131
GO:0042578	phosphoric ester hydrolase activity	157/12988	340/34360	0.461765	1.22161	3.20129	0.00092615	0.00917579	0.00678686	IB01G01620/IB01G03290/IB01G03750/IB01G04040/IB01G04300/IB01G08090/IB01G10350/IB01G23060/IB01G24030/IB01G26320/IB01G29700/IB01G29930/IB01G30350/IB01G30880/IB01G30920/IB02G06570/IB02G07020/IB02G07290/IB02G10900/IB02G14840/IB02G15950/IB02G20580/IB02G28360/IB02G29590/IB02G33110/IB03G04680/IB03G05110/IB03G06300/IB03G20650/IB03G21370/IB04G00360/IB04G00370/IB04G04130/IB04G04510/IB04G05300/IB04G07290/IB0…	157
GO:0019206	nucleoside kinase activity	16/12988	22/34360	0.727273	1.92401	3.37965	0.000939287	0.00924334	0.00683682	IB02G19620/IB03G01670/IB03G01770/IB04G08000/IB05G12270/IB05G18050/IB06G09930/IB06G18130/IB08G21560/IB12G04210/IB13G00150/IB13G01620/IB14G22350/IB15G01500/IB15G24550/IB15G25720	16
GO:0043928	exonucleolytic catabolism of deadenylated mRNA	16/12988	22/34360	0.727273	1.92401	3.37965	0.000939287	0.00924334	0.00683682	IB02G10190/IB03G05070/IB03G11620/IB03G11640/IB06G05070/IB06G05160/IB07G10870/IB07G12080/IB08G19930/IB09G11610/IB11G21050/IB11G39210/IB12G11590/IB12G25310/IB13G02940/IB13G06450	16
GO:0070897	transcription preinitiation complex assembly	16/12988	22/34360	0.727273	1.92401	3.37965	0.000939287	0.00924334	0.00683682	IB01G13990/IB02G13880/IB02G19900/IB02G27040/IB03G13530/IB04G00950/IB05G17660/IB06G25380/IB11G04920/IB11G28520/IB11G37570/IB12G12040/IB13G16970/IB13G26160/IB15G03200/IB15G14000	16
GO:0034976	response to endoplasmic reticulum stress	54/12988	101/34360	0.534653	1.41444	3.25162	0.000968104	0.00950561	0.00703081	IB01G08040/IB01G17900/IB01G17950/IB01G18020/IB01G22000/IB02G04380/IB02G08200/IB02G28480/IB03G02900/IB03G09250/IB03G11450/IB03G13810/IB03G21810/IB04G08120/IB04G09350/IB04G11950/IB05G16490/IB05G27390/IB05G27950/IB05G28740/IB05G28750/IB06G05560/IB06G12480/IB06G15730/IB07G19420/IB07G30300/IB08G01170/IB08G01650/IB08G02010/IB08G06140/IB08G08730/IB09G03750/IB09G17360/IB09G26370/IB10G03760/IB10G06230/IB1…	54
GO:0006163	purine nucleotide metabolic process	85/12988	171/34360	0.497076	1.31502	3.21934	0.000971382	0.00951651	0.00703887	IB01G00590/IB01G08090/IB01G12090/IB01G12840/IB01G14490/IB01G16880/IB01G17810/IB01G23180/IB02G02080/IB02G02090/IB02G04720/IB02G07500/IB02G08980/IB02G27930/IB02G33550/IB03G00590/IB03G11550/IB03G18220/IB04G04760/IB04G06070/IB04G15410/IB04G19070/IB05G01400/IB05G03740/IB05G04970/IB05G14930/IB05G18050/IB05G26840/IB06G03690/IB06G19260/IB06G22890/IB06G25810/IB06G25910/IB07G04540/IB07G04780/IB07G07980/IB0…	85
GO:0031348	negative regulation of defense response	48/12988	88/34360	0.545455	1.44301	3.2438	0.00102341	0.00979661	0.00724605	IB01G04040/IB01G07360/IB01G23670/IB01G33760/IB02G04560/IB02G04600/IB02G07660/IB02G18710/IB02G18780/IB02G28050/IB03G03270/IB03G03960/IB03G06340/IB03G11880/IB03G12660/IB03G18890/IB04G08610/IB05G03120/IB05G05230/IB05G15720/IB07G02960/IB07G24840/IB08G07420/IB08G23760/IB09G00830/IB10G11340/IB11G09540/IB11G33410/IB12G09030/IB12G10670/IB12G11290/IB12G14390/IB12G20340/IB13G04920/IB13G10590/IB13G11630/IB1…	48
GO:0005743	mitochondrial inner membrane	97/12988	199/34360	0.487437	1.28952	3.19312	0.00103155	0.00979661	0.00724605	IB01G02970/IB01G06780/IB01G09850/IB01G12090/IB01G12660/IB01G12840/IB01G12860/IB01G26320/IB01G26830/IB01G28940/IB01G32380/IB01G32390/IB02G07540/IB02G08770/IB02G10990/IB02G15140/IB02G20970/IB02G23860/IB02G31850/IB02G32460/IB02G34380/IB03G04710/IB03G11880/IB03G12660/IB03G15520/IB03G18220/IB04G06790/IB05G07530/IB05G09090/IB05G11670/IB05G12080/IB05G17690/IB05G18190/IB05G18270/IB05G20960/IB05G24230/IB0…	97
GO:0004784	superoxide dismutase activity	9/12988	10/34360	0.9	2.38097	3.40478	0.00103792	0.00979661	0.00724605	IB01G31950/IB02G17010/IB02G17260/IB02G17550/IB04G05000/IB05G25120/IB11G29830/IB11G29900/IB12G06020	9
GO:0016721	oxidoreductase activity, acting on superoxide radicals as acceptor	9/12988	10/34360	0.9	2.38097	3.40478	0.00103792	0.00979661	0.00724605	IB01G31950/IB02G17010/IB02G17260/IB02G17550/IB04G05000/IB05G25120/IB11G29830/IB11G29900/IB12G06020	9
GO:0019430	removal of superoxide radicals	9/12988	10/34360	0.9	2.38097	3.40478	0.00103792	0.00979661	0.00724605	IB01G31950/IB02G17010/IB02G17260/IB02G17550/IB04G05000/IB05G25120/IB11G29830/IB11G29900/IB12G06020	9
GO:0030335	positive regulation of cell migration	9/12988	10/34360	0.9	2.38097	3.40478	0.00103792	0.00979661	0.00724605	IB03G12200/IB05G11990/IB06G13900/IB07G30200/IB09G01190/IB09G27260/IB13G14860/IB14G24120/IB14G28220	9
GO:0033119	negative regulation of RNA splicing	9/12988	10/34360	0.9	2.38097	3.40478	0.00103792	0.00979661	0.00724605	IB05G14700/IB05G23190/IB07G03120/IB07G03790/IB07G19780/IB08G02850/IB12G20130/IB12G23210/IB12G24040	9
GO:0040017	positive regulation of locomotion	9/12988	10/34360	0.9	2.38097	3.40478	0.00103792	0.00979661	0.00724605	IB03G12200/IB05G11990/IB06G13900/IB07G30200/IB09G01190/IB09G27260/IB13G14860/IB14G24120/IB14G28220	9
GO:0043122	regulation of I-kappaB kinase/NF-kappaB signaling	9/12988	10/34360	0.9	2.38097	3.40478	0.00103792	0.00979661	0.00724605	IB02G24030/IB03G03300/IB03G13830/IB11G09890/IB12G21140/IB13G19430/IB15G09470/IB15G09480/IB15G09500	9
GO:0048025	negative regulation of mRNA splicing, via spliceosome	9/12988	10/34360	0.9	2.38097	3.40478	0.00103792	0.00979661	0.00724605	IB05G14700/IB05G23190/IB07G03120/IB07G03790/IB07G19780/IB08G02850/IB12G20130/IB12G23210/IB12G24040	9
GO:0061087	positive regulation of histone H3-K27 methylation	9/12988	10/34360	0.9	2.38097	3.40478	0.00103792	0.00979661	0.00724605	IB01G01670/IB05G00500/IB05G13810/IB05G19290/IB06G20790/IB07G06910/IB10G07840/IB10G19660/IB12G02260	9
GO:0070534	protein K63-linked ubiquitination	9/12988	10/34360	0.9	2.38097	3.40478	0.00103792	0.00979661	0.00724605	IB02G25330/IB03G03300/IB03G17120/IB04G02250/IB10G14840/IB11G09890/IB11G18640/IB13G16530/IB15G24860	9
GO:0071363	cellular response to growth factor stimulus	9/12988	10/34360	0.9	2.38097	3.40478	0.00103792	0.00979661	0.00724605	IB08G08100/IB08G08930/IB11G31370/IB13G08140/IB13G25190/IB15G01490/IB15G08150/IB15G09410/IB15G11770	9
GO:0071450	cellular response to oxygen radical	9/12988	10/34360	0.9	2.38097	3.40478	0.00103792	0.00979661	0.00724605	IB01G31950/IB02G17010/IB02G17260/IB02G17550/IB04G05000/IB05G25120/IB11G29830/IB11G29900/IB12G06020	9
GO:0071451	cellular response to superoxide	9/12988	10/34360	0.9	2.38097	3.40478	0.00103792	0.00979661	0.00724605	IB01G31950/IB02G17010/IB02G17260/IB02G17550/IB04G05000/IB05G25120/IB11G29830/IB11G29900/IB12G06020	9
GO:1901407	regulation of phosphorylation of RNA polymerase II C-terminal domain	9/12988	10/34360	0.9	2.38097	3.40478	0.00103792	0.00979661	0.00724605	IB01G14910/IB02G18240/IB03G03440/IB03G03450/IB04G04560/IB08G19220/IB09G08050/IB09G19700/IB11G02430	9
GO:2000147	positive regulation of cell motility	9/12988	10/34360	0.9	2.38097	3.40478	0.00103792	0.00979661	0.00724605	IB03G12200/IB05G11990/IB06G13900/IB07G30200/IB09G01190/IB09G27260/IB13G14860/IB14G24120/IB14G28220	9
GO:0007602	phototransduction	17/12988	24/34360	0.708333	1.87391	3.33861	0.00105161	0.00988338	0.00731022	IB02G29370/IB03G19520/IB04G04790/IB06G03830/IB06G09670/IB08G06280/IB08G06370/IB08G19890/IB09G11410/IB10G08860/IB11G22660/IB13G21000/IB13G21700/IB13G21830/IB13G25790/IB14G22320/IB15G07420	17
GO:0009585	red, far-red light phototransduction	17/12988	24/34360	0.708333	1.87391	3.33861	0.00105161	0.00988338	0.00731022	IB02G29370/IB03G19520/IB04G04790/IB06G03830/IB06G09670/IB08G06280/IB08G06370/IB08G19890/IB09G11410/IB10G08860/IB11G22660/IB13G21000/IB13G21700/IB13G21830/IB13G25790/IB14G22320/IB15G07420	17
GO:0005315	inorganic phosphate transmembrane transporter activity	12/12988	15/34360	0.8	2.11642	3.37139	0.00107166	0.00994404	0.00735509	IB02G06370/IB02G25750/IB02G26090/IB02G33710/IB03G05090/IB03G15870/IB07G08880/IB07G09060/IB08G00580/IB12G10270/IB13G14660/IB14G20980	12
GO:0006551	leucine metabolic process	12/12988	15/34360	0.8	2.11642	3.37139	0.00107166	0.00994404	0.00735509	IB02G16210/IB02G25970/IB02G26260/IB03G14680/IB08G18100/IB08G19560/IB09G01720/IB09G19270/IB11G10910/IB12G07440/IB12G14290/IB15G13110	12
GO:0018195	peptidyl-arginine modification	12/12988	15/34360	0.8	2.11642	3.37139	0.00107166	0.00994404	0.00735509	IB03G14610/IB03G14620/IB04G11000/IB04G16250/IB04G17420/IB06G00380/IB07G05800/IB07G07100/IB10G05250/IB11G09820/IB14G02090/IB14G02100	12
GO:0018216	peptidyl-arginine methylation	12/12988	15/34360	0.8	2.11642	3.37139	0.00107166	0.00994404	0.00735509	IB03G14610/IB03G14620/IB04G11000/IB04G16250/IB04G17420/IB06G00380/IB07G05800/IB07G07100/IB10G05250/IB11G09820/IB14G02090/IB14G02100	12
GO:0031234	extrinsic component of cytoplasmic side of plasma membrane	12/12988	15/34360	0.8	2.11642	3.37139	0.00107166	0.00994404	0.00735509	IB02G26600/IB04G14560/IB04G22760/IB05G05910/IB05G24480/IB07G08970/IB08G01870/IB09G01400/IB10G02320/IB11G15790/IB11G20900/IB15G08300	12
GO:0051272	positive regulation of cellular component movement	12/12988	15/34360	0.8	2.11642	3.37139	0.00107166	0.00994404	0.00735509	IB01G10350/IB03G12200/IB05G11990/IB06G13900/IB07G30200/IB09G01190/IB09G27260/IB11G16800/IB13G14860/IB14G24120/IB14G28220/IB14G28540	12
GO:0006733	oxidoreduction coenzyme metabolic process	61/12988	117/34360	0.521368	1.37929	3.20365	0.00109845	0.0101537	0.00751017	IB01G00590/IB01G04970/IB01G05570/IB01G16880/IB01G23180/IB01G33920/IB02G08770/IB03G11550/IB03G16430/IB03G17430/IB03G21580/IB04G00850/IB04G15410/IB05G01400/IB05G02110/IB05G08180/IB05G08680/IB05G08760/IB05G08790/IB05G14930/IB05G26840/IB06G03690/IB06G25810/IB06G25910/IB07G04780/IB07G12210/IB07G13090/IB07G14810/IB07G19650/IB07G31340/IB07G31750/IB08G03180/IB08G17930/IB08G21010/IB08G23430/IB09G07810/IB0…	61
GO:0019362	pyridine nucleotide metabolic process	52/12988	97/34360	0.536082	1.41822	3.21546	0.00109889	0.0101537	0.00751017	IB01G00590/IB01G04970/IB01G05570/IB01G16880/IB01G23180/IB01G33920/IB03G11550/IB03G16430/IB03G17430/IB03G21580/IB04G15410/IB05G01400/IB05G02110/IB05G08180/IB05G14930/IB05G26840/IB06G03690/IB06G25810/IB06G25910/IB07G04780/IB07G12210/IB07G13090/IB07G14810/IB07G19650/IB07G31340/IB07G31750/IB08G03180/IB08G17930/IB08G21010/IB08G23430/IB09G10060/IB10G03870/IB10G12490/IB10G12760/IB11G02060/IB11G25680/IB1…	52
GO:0005667	transcription factor complex	65/12988	126/34360	0.515873	1.36475	3.19759	0.001104	0.0101795	0.00752927	IB01G01750/IB01G03450/IB01G03870/IB01G13990/IB02G01210/IB02G04230/IB02G13880/IB02G14640/IB02G19900/IB02G27040/IB03G06670/IB03G11040/IB03G13530/IB04G00950/IB04G04630/IB04G05820/IB04G16890/IB04G20320/IB05G03320/IB05G17660/IB05G25360/IB06G24740/IB06G25380/IB07G05530/IB07G16110/IB07G29770/IB08G08550/IB08G22880/IB09G02740/IB10G09860/IB10G11560/IB11G04920/IB11G04960/IB11G28520/IB11G34000/IB11G35830/IB1…	65
GO:0007031	peroxisome organization	32/12988	54/34360	0.592593	1.56771	3.2547	0.0011093	0.0102069	0.00754953	IB01G14500/IB01G15200/IB02G08370/IB02G15950/IB02G33060/IB02G33550/IB03G00640/IB03G04030/IB03G15650/IB04G10410/IB04G11610/IB04G17740/IB04G17770/IB04G18100/IB05G22640/IB06G04500/IB06G12790/IB08G00900/IB09G24310/IB10G01270/IB10G01760/IB11G09620/IB11G37000/IB12G08720/IB12G11470/IB12G25650/IB13G13120/IB13G20070/IB14G02490/IB15G10300/IB15G21440/IB15G21500	32
GO:0030170	pyridoxal phosphate binding	18/12988	26/34360	0.692308	1.83151	3.30645	0.00114327	0.0104111	0.00770051	IB01G06650/IB01G12130/IB02G18390/IB02G33740/IB03G05080/IB04G04230/IB04G11870/IB04G20480/IB06G22180/IB07G30420/IB11G30620/IB11G33590/IB12G16800/IB14G00030/IB14G10360/IB14G17980/IB14G26830/IB15G24810	18
GO:0044273	sulfur compound catabolic process	18/12988	26/34360	0.692308	1.83151	3.30645	0.00114327	0.0104111	0.00770051	IB02G23440/IB03G09230/IB03G09500/IB05G00630/IB05G20300/IB08G16620/IB09G06190/IB09G26670/IB10G15360/IB10G15920/IB11G10170/IB12G07440/IB12G13630/IB13G26350/IB13G27170/IB14G25540/IB14G25550/IB15G10130	18
GO:0046131	pyrimidine ribonucleoside metabolic process	18/12988	26/34360	0.692308	1.83151	3.30645	0.00114327	0.0104111	0.00770051	IB02G19620/IB03G01670/IB03G01770/IB05G12270/IB05G16500/IB06G18130/IB06G25390/IB08G21560/IB09G09570/IB11G28530/IB11G28560/IB12G04210/IB13G00150/IB13G01620/IB13G12350/IB14G25100/IB15G01500/IB15G25720	18
GO:0070279	vitamin B6 binding	18/12988	26/34360	0.692308	1.83151	3.30645	0.00114327	0.0104111	0.00770051	IB01G06650/IB01G12130/IB02G18390/IB02G33740/IB03G05080/IB04G04230/IB04G11870/IB04G20480/IB06G22180/IB07G30420/IB11G30620/IB11G33590/IB12G16800/IB14G00030/IB14G10360/IB14G17980/IB14G26830/IB15G24810	18
GO:0051170	import into nucleus	40/12988	71/34360	0.56338	1.49043	3.22478	0.00114334	0.0104111	0.00770051	IB01G08720/IB01G09330/IB01G11050/IB02G11090/IB02G24030/IB03G00290/IB03G13740/IB03G21970/IB04G19520/IB05G00700/IB05G03210/IB05G09010/IB05G09020/IB05G27380/IB06G03020/IB06G11980/IB06G12000/IB06G22390/IB08G00830/IB08G03060/IB08G06990/IB09G03710/IB09G09610/IB09G12540/IB10G07430/IB10G14210/IB11G05160/IB11G11510/IB11G11520/IB11G11530/IB11G24530/IB12G04990/IB12G08420/IB12G22900/IB13G02450/IB13G02820/IB1…	40
GO:0006665	sphingolipid metabolic process	31/12988	52/34360	0.596154	1.57714	3.24677	0.00114919	0.0104427	0.00772391	IB01G33940/IB02G14400/IB02G29090/IB03G22090/IB03G22680/IB03G22730/IB04G00900/IB05G12100/IB05G25520/IB07G02420/IB07G04090/IB07G08070/IB07G28230/IB08G00450/IB08G13210/IB09G04010/IB09G16310/IB11G09840/IB11G24890/IB11G26700/IB12G04170/IB12G21590/IB13G00110/IB13G04130/IB14G06170/IB14G06190/IB14G06500/IB14G12800/IB14G19960/IB14G21090/IB14G24120	31
GO:0006518	peptide metabolic process	180/12988	397/34360	0.453401	1.19948	3.11645	0.00119957	0.010878	0.00804586	IB01G02330/IB01G03810/IB01G07870/IB01G11320/IB01G12560/IB01G18350/IB01G18690/IB01G19190/IB01G23120/IB01G23990/IB01G26280/IB01G26300/IB01G30330/IB01G31010/IB02G02140/IB02G07610/IB02G08180/IB02G09040/IB02G10430/IB02G10920/IB02G13490/IB02G14880/IB02G23220/IB02G23280/IB02G23440/IB02G28270/IB02G31900/IB03G04150/IB03G11230/IB03G12820/IB03G13090/IB03G13870/IB03G14260/IB03G14470/IB03G14570/IB03G15790/IB0…	180
GO:0043043	peptide biosynthetic process	150/12988	325/34360	0.461538	1.22101	3.12074	0.00121379	0.0109506	0.0080996	IB01G02330/IB01G03810/IB01G07870/IB01G11320/IB01G12560/IB01G18350/IB01G18690/IB01G19190/IB01G23120/IB01G23990/IB01G26280/IB01G26300/IB01G30330/IB01G31010/IB02G02140/IB02G07610/IB02G08180/IB02G09040/IB02G10430/IB02G10920/IB02G13490/IB02G14880/IB02G23220/IB02G23280/IB02G28270/IB02G31900/IB03G04150/IB03G11230/IB03G12820/IB03G13090/IB03G13870/IB03G14260/IB03G14470/IB03G14570/IB03G15790/IB03G15810/IB0…	150
GO:0017001	antibiotic catabolic process	19/12988	28/34360	0.678571	1.79517	3.28141	0.00121507	0.0109506	0.0080996	IB01G08300/IB04G11940/IB05G02690/IB05G07770/IB06G05230/IB06G15390/IB06G24840/IB06G25430/IB06G25440/IB07G14270/IB07G14980/IB08G12700/IB09G00430/IB11G05710/IB11G14980/IB11G27620/IB12G07660/IB12G07700/IB12G27390	19
GO:0034644	cellular response to UV	19/12988	28/34360	0.678571	1.79517	3.28141	0.00121507	0.0109506	0.0080996	IB01G10170/IB02G17010/IB02G17260/IB04G05000/IB04G21760/IB05G01720/IB07G07810/IB07G07970/IB07G21360/IB07G21790/IB08G13610/IB11G29830/IB11G29900/IB11G38420/IB12G06020/IB12G13700/IB14G28310/IB14G28480/IB15G14170	19
GO:0045017	glycerolipid biosynthetic process	55/12988	104/34360	0.528846	1.39907	3.17738	0.00122488	0.0110164	0.00814823	IB01G03750/IB01G04760/IB01G05650/IB01G19900/IB01G26320/IB02G04120/IB02G20280/IB02G20300/IB02G20320/IB02G20330/IB02G28360/IB02G34620/IB03G20720/IB04G03060/IB04G13960/IB04G19670/IB04G21360/IB05G00960/IB05G10050/IB05G13140/IB06G14430/IB06G20510/IB07G11030/IB07G11490/IB09G04290/IB09G26830/IB09G27060/IB10G00400/IB10G01380/IB11G07610/IB11G16750/IB11G17400/IB11G24890/IB11G26700/IB11G35560/IB12G14890/IB1…	55
GO:0007584	response to nutrient	28/12988	46/34360	0.608696	1.61032	3.22899	0.00125629	0.0112588	0.00832758	IB01G12300/IB02G10800/IB04G08250/IB04G14390/IB07G23240/IB07G23440/IB07G23610/IB07G23800/IB08G21830/IB08G23490/IB09G20210/IB10G11450/IB10G11900/IB11G25040/IB11G30490/IB11G37630/IB12G03710/IB12G15510/IB13G07450/IB13G08380/IB14G01210/IB14G13300/IB14G13430/IB14G18550/IB14G23780/IB14G27370/IB15G02360/IB15G24710	28
GO:0032270	positive regulation of cellular protein metabolic process	131/12988	280/34360	0.467857	1.23772	3.11367	0.0012676	0.0112588	0.00832758	IB01G01670/IB01G03270/IB01G07250/IB01G17900/IB01G17950/IB01G18020/IB01G20540/IB01G21900/IB01G24750/IB02G01250/IB02G03520/IB02G10360/IB02G18240/IB02G21400/IB02G23160/IB02G23670/IB02G23940/IB02G31540/IB03G00680/IB03G02900/IB03G03440/IB03G03450/IB03G13830/IB03G17850/IB03G18850/IB04G02040/IB04G04340/IB04G04560/IB04G08250/IB04G14390/IB05G00500/IB05G03960/IB05G05290/IB05G13810/IB05G14320/IB05G17390/IB0…	131
GO:0006379	mRNA cleavage	20/12988	30/34360	0.666667	1.76368	3.26215	0.00126853	0.0112588	0.00832758	IB01G00880/IB01G33500/IB02G22080/IB02G25430/IB02G29360/IB04G02320/IB05G05600/IB05G25890/IB06G23720/IB06G25630/IB10G08090/IB10G08400/IB10G10020/IB10G17670/IB11G07460/IB11G08420/IB12G03730/IB12G27490/IB14G17080/IB14G29070	20
GO:0009081	branched-chain amino acid metabolic process	20/12988	30/34360	0.666667	1.76368	3.26215	0.00126853	0.0112588	0.00832758	IB02G16210/IB02G25970/IB02G26260/IB03G14680/IB06G26070/IB08G18100/IB08G19560/IB09G01720/IB09G15880/IB09G19270/IB11G08730/IB11G10300/IB11G10910/IB11G11870/IB12G07440/IB12G13180/IB12G14290/IB12G23010/IB14G10100/IB15G13110	20
GO:0016074	snoRNA metabolic process	20/12988	30/34360	0.666667	1.76368	3.26215	0.00126853	0.0112588	0.00832758	IB02G03150/IB02G10190/IB02G34520/IB03G00080/IB03G17680/IB06G02810/IB06G02940/IB07G12080/IB07G12500/IB07G12710/IB08G05160/IB08G14950/IB08G15110/IB09G21660/IB11G13960/IB11G21050/IB12G06650/IB12G11590/IB13G02370/IB15G25530	20
GO:0034097	response to cytokine	20/12988	30/34360	0.666667	1.76368	3.26215	0.00126853	0.0112588	0.00832758	IB01G03510/IB03G03300/IB04G05950/IB04G10340/IB05G06420/IB05G20300/IB05G23610/IB06G03970/IB08G05150/IB08G23760/IB09G08320/IB11G09890/IB12G21140/IB13G17780/IB13G19430/IB14G05560/IB14G05870/IB15G00270/IB15G24620/IB15G24640	20
GO:0045862	positive regulation of proteolysis	38/12988	67/34360	0.567164	1.50044	3.19638	0.00127017	0.0112588	0.00832758	IB01G17900/IB01G17950/IB01G18020/IB02G10360/IB03G00680/IB03G02900/IB03G13830/IB05G14320/IB06G05560/IB06G12480/IB06G17920/IB06G20830/IB06G26280/IB07G09300/IB07G09570/IB07G18820/IB10G01380/IB10G02180/IB10G06230/IB10G12240/IB11G02940/IB11G09020/IB11G09540/IB11G11340/IB11G15300/IB11G16040/IB11G22960/IB11G23480/IB11G23630/IB11G31370/IB13G19430/IB15G07470/IB15G09470/IB15G09480/IB15G09500/IB15G12590/IB1…	38
GO:0000139	Golgi membrane	81/12988	163/34360	0.496933	1.31464	3.13898	0.00127236	0.0112588	0.00832758	IB01G00730/IB01G01250/IB01G02860/IB01G03510/IB01G08020/IB01G09530/IB01G11420/IB01G21460/IB01G32230/IB02G04720/IB02G08200/IB02G09510/IB02G10740/IB02G26600/IB02G28480/IB02G29010/IB02G32860/IB03G05750/IB03G14150/IB03G18980/IB03G19230/IB03G20960/IB04G08140/IB04G10340/IB04G16990/IB04G19820/IB05G06030/IB05G07410/IB05G10700/IB05G16490/IB05G23340/IB05G28350/IB06G01930/IB06G02720/IB06G08390/IB07G01210/IB0…	81
GO:0044877	protein-containing complex binding	149/12988	323/34360	0.4613	1.22038	3.10216	0.00129008	0.0113927	0.00842655	IB01G00880/IB01G01660/IB01G02590/IB01G03930/IB01G08720/IB01G10170/IB01G11150/IB01G18220/IB01G19350/IB01G23150/IB01G25470/IB01G25610/IB01G31010/IB01G33500/IB02G02430/IB02G06550/IB02G07570/IB02G07770/IB02G08090/IB02G08680/IB02G18370/IB02G24780/IB02G25270/IB02G29100/IB02G34520/IB03G00030/IB03G02670/IB03G02830/IB03G03360/IB03G05120/IB03G06850/IB03G09080/IB03G15250/IB03G15270/IB03G15280/IB03G16020/IB0…	149
GO:0048585	negative regulation of response to stimulus	200/12988	446/34360	0.44843	1.18633	3.08768	0.00129866	0.0114336	0.00845681	IB01G03320/IB01G03510/IB01G04040/IB01G06580/IB01G07360/IB01G07380/IB01G23060/IB01G23670/IB01G24030/IB01G26320/IB01G33270/IB01G33760/IB02G02710/IB02G04560/IB02G04600/IB02G07660/IB02G08570/IB02G09260/IB02G10930/IB02G18000/IB02G18710/IB02G18780/IB02G20050/IB02G24030/IB02G24810/IB02G26340/IB02G28050/IB02G29410/IB02G30490/IB02G31690/IB02G34370/IB03G02500/IB03G03270/IB03G03960/IB03G06340/IB03G08180/IB0…	200
GO:0043547	positive regulation of GTPase activity	44/12988	80/34360	0.55	1.45504	3.17642	0.00129992	0.0114336	0.00845681	IB01G02640/IB02G09030/IB02G32390/IB03G14470/IB04G05330/IB04G07360/IB04G24210/IB05G24540/IB05G24610/IB05G27550/IB06G13900/IB07G07830/IB07G08150/IB07G14800/IB07G22740/IB07G25790/IB08G02900/IB08G06180/IB08G06260/IB08G11950/IB08G16460/IB09G08200/IB09G08550/IB09G08750/IB09G17670/IB09G19450/IB09G27260/IB10G08000/IB10G16520/IB11G05220/IB11G05230/IB11G10740/IB11G10760/IB13G06910/IB13G08110/IB13G14700/IB1…	44
GO:0006915	apoptotic process	25/12988	40/34360	0.625	1.65345	3.22357	0.00132669	0.011564	0.0085533	IB01G00410/IB02G07500/IB02G23160/IB02G23670/IB03G06300/IB04G14070/IB05G19980/IB07G19780/IB08G08100/IB08G08930/IB09G26370/IB11G05990/IB11G06080/IB11G31370/IB11G37730/IB12G20370/IB12G21140/IB12G27470/IB13G00180/IB13G09460/IB13G19430/IB13G25190/IB15G00270/IB15G07900/IB15G09410	25
GO:0019842	vitamin binding	25/12988	40/34360	0.625	1.65345	3.22357	0.00132669	0.011564	0.0085533	IB01G06650/IB01G12130/IB02G18390/IB02G33740/IB03G05080/IB04G04230/IB04G11870/IB04G20480/IB06G22180/IB07G30420/IB09G26890/IB09G27150/IB10G11450/IB10G11900/IB11G30620/IB11G33590/IB12G16800/IB13G05730/IB14G00030/IB14G10360/IB14G17980/IB14G26830/IB15G15460/IB15G15610/IB15G24810	25
GO:0017016	Ras GTPase binding	49/12988	91/34360	0.538462	1.42451	3.16102	0.00132763	0.011564	0.0085533	IB01G07220/IB01G15130/IB01G20570/IB01G29710/IB01G29920/IB02G09030/IB03G14150/IB03G14690/IB03G18850/IB04G02040/IB04G05330/IB04G19520/IB05G03210/IB05G23970/IB05G24540/IB05G24610/IB05G27550/IB06G21300/IB07G08150/IB07G14800/IB07G19350/IB07G19610/IB07G25740/IB07G25790/IB08G02740/IB08G02900/IB08G06180/IB08G09140/IB09G17670/IB10G03300/IB10G03490/IB11G03040/IB11G05040/IB11G05220/IB11G05230/IB11G08090/IB1…	49
GO:0031267	small GTPase binding	49/12988	91/34360	0.538462	1.42451	3.16102	0.00132763	0.011564	0.0085533	IB01G07220/IB01G15130/IB01G20570/IB01G29710/IB01G29920/IB02G09030/IB03G14150/IB03G14690/IB03G18850/IB04G02040/IB04G05330/IB04G19520/IB05G03210/IB05G23970/IB05G24540/IB05G24610/IB05G27550/IB06G21300/IB07G08150/IB07G14800/IB07G19350/IB07G19610/IB07G25740/IB07G25790/IB08G02740/IB08G02900/IB08G06180/IB08G09140/IB09G17670/IB10G03300/IB10G03490/IB11G03040/IB11G05040/IB11G05220/IB11G05230/IB11G08090/IB1…	49
GO:0015780	nucleotide-sugar transmembrane transport	22/12988	34/34360	0.647059	1.71181	3.23712	0.00132793	0.011564	0.0085533	IB01G18490/IB03G11200/IB04G11920/IB05G15110/IB05G28350/IB06G22360/IB07G07010/IB07G07020/IB07G28860/IB09G11990/IB10G13890/IB10G19640/IB11G07650/IB11G14460/IB11G39230/IB12G08700/IB12G20160/IB13G18770/IB13G19660/IB13G24450/IB15G08930/IB15G17660	22
GO:0008139	nuclear localization sequence binding	23/12988	36/34360	0.638889	1.69019	3.22992	0.00133774	0.0116034	0.00858244	IB01G08720/IB01G09330/IB01G11050/IB02G11090/IB03G00290/IB03G13740/IB05G09010/IB05G09020/IB05G27380/IB06G11980/IB06G12000/IB07G08080/IB08G03060/IB09G03710/IB09G09610/IB09G11510/IB09G12540/IB12G08420/IB12G22900/IB13G02450/IB13G02820/IB13G10970/IB14G30290	23
GO:0072348	sulfur compound transport	23/12988	36/34360	0.638889	1.69019	3.22992	0.00133774	0.0116034	0.00858244	IB01G06780/IB01G17410/IB01G28440/IB02G01650/IB02G19610/IB02G23860/IB03G01250/IB03G05750/IB05G00630/IB05G07880/IB07G06850/IB11G04930/IB11G06210/IB11G06220/IB11G06270/IB11G09700/IB11G09710/IB12G08360/IB12G19530/IB13G11270/IB15G00650/IB15G00660/IB15G02500	23
GO:0070925	organelle assembly	105/12988	219/34360	0.479452	1.2684	3.10624	0.0013464	0.0116555	0.00862098	IB01G00390/IB01G03930/IB01G08720/IB01G18350/IB01G19190/IB01G26280/IB01G26300/IB01G31870/IB02G00600/IB02G02270/IB02G02690/IB02G07610/IB02G07920/IB02G09260/IB02G10750/IB02G26440/IB02G26910/IB02G27630/IB02G28040/IB02G33920/IB03G00480/IB03G01010/IB03G01390/IB03G01600/IB03G04150/IB03G13830/IB03G16020/IB03G18660/IB03G19250/IB04G01690/IB04G09320/IB04G20400/IB05G02450/IB05G17670/IB05G19540/IB05G27380/IB0…	105
GO:0000982	DNA-binding transcription factor activity, RNA polymerase II-specific	13/12988	17/34360	0.764706	2.02304	3.28903	0.0013674	0.0117677	0.00870397	IB01G06340/IB02G12910/IB04G06860/IB04G16370/IB05G01180/IB05G24450/IB08G16880/IB08G16950/IB10G13130/IB10G13690/IB11G01550/IB13G18390/IB14G26930	13
GO:0031053	primary miRNA processing	13/12988	17/34360	0.764706	2.02304	3.28903	0.0013674	0.0117677	0.00870397	IB01G13970/IB01G32040/IB02G02190/IB03G10010/IB03G10120/IB05G05190/IB07G00290/IB07G13690/IB07G22790/IB08G19140/IB10G14220/IB14G20260/IB15G13190	13
GO:0061912	selective autophagy	13/12988	17/34360	0.764706	2.02304	3.28903	0.0013674	0.0117677	0.00870397	IB02G08090/IB02G25270/IB03G02670/IB03G03360/IB04G10160/IB05G02450/IB05G06450/IB07G13330/IB08G14030/IB12G01260/IB12G13400/IB13G08790/IB15G14020	13
GO:0009260	ribonucleotide biosynthetic process	69/12988	136/34360	0.507353	1.34221	3.11722	0.00140927	0.0120806	0.00893542	IB01G00590/IB01G16880/IB01G17810/IB01G23180/IB02G04720/IB02G12850/IB02G19620/IB03G00590/IB03G01670/IB03G01770/IB03G11550/IB04G06070/IB04G15410/IB05G01400/IB05G03740/IB05G12270/IB05G14930/IB05G16500/IB05G18050/IB05G26840/IB06G03690/IB06G18130/IB06G22890/IB06G25810/IB06G25910/IB07G04780/IB07G13090/IB07G19650/IB07G24250/IB07G30940/IB08G09260/IB08G17930/IB08G21560/IB09G00890/IB09G06190/IB09G09570/IB0…	69
GO:0046390	ribose phosphate biosynthetic process	69/12988	136/34360	0.507353	1.34221	3.11722	0.00140927	0.0120806	0.00893542	IB01G00590/IB01G16880/IB01G17810/IB01G23180/IB02G04720/IB02G12850/IB02G19620/IB03G00590/IB03G01670/IB03G01770/IB03G11550/IB04G06070/IB04G15410/IB05G01400/IB05G03740/IB05G12270/IB05G14930/IB05G16500/IB05G18050/IB05G26840/IB06G03690/IB06G18130/IB06G22890/IB06G25810/IB06G25910/IB07G04780/IB07G13090/IB07G19650/IB07G24250/IB07G30940/IB08G09260/IB08G17930/IB08G21560/IB09G00890/IB09G06190/IB09G09570/IB0…	69
GO:0044433	cytoplasmic vesicle part	110/12988	231/34360	0.47619	1.25977	3.08819	0.00141493	0.0121055	0.00895379	IB01G00730/IB01G02800/IB01G02860/IB01G04170/IB01G07220/IB01G26010/IB02G03100/IB02G03370/IB02G03920/IB02G04720/IB02G11640/IB02G24810/IB02G33690/IB03G02550/IB03G06760/IB03G07040/IB03G08350/IB03G09030/IB03G11450/IB03G13830/IB03G14150/IB03G21570/IB03G21810/IB04G05350/IB04G06630/IB04G13650/IB05G18980/IB05G19180/IB05G21660/IB05G23340/IB05G26530/IB06G03780/IB06G05870/IB06G11540/IB07G04640/IB07G05970/IB0…	110
GO:0051247	positive regulation of protein metabolic process	137/12988	295/34360	0.464407	1.2286	3.07394	0.00142985	0.0122094	0.00903064	IB01G01670/IB01G03270/IB01G07250/IB01G17900/IB01G17950/IB01G18020/IB01G20540/IB01G21900/IB01G24750/IB02G01250/IB02G03520/IB02G04060/IB02G10360/IB02G18240/IB02G21400/IB02G23160/IB02G23670/IB02G23940/IB02G31540/IB03G00680/IB03G02900/IB03G03440/IB03G03450/IB03G07250/IB03G13830/IB03G17850/IB03G18850/IB04G02040/IB04G04340/IB04G04560/IB04G08250/IB04G14390/IB05G00500/IB05G03960/IB05G05290/IB05G13810/IB0…	137
GO:0006412	translation	147/12988	319/34360	0.460815	1.21909	3.06475	0.00145716	0.0124184	0.00918524	IB01G02330/IB01G03810/IB01G07870/IB01G11320/IB01G12560/IB01G18350/IB01G18690/IB01G19190/IB01G23120/IB01G23990/IB01G26280/IB01G26300/IB01G30330/IB01G31010/IB02G02140/IB02G07610/IB02G08180/IB02G09040/IB02G10430/IB02G10920/IB02G13490/IB02G14880/IB02G23220/IB02G23280/IB02G28270/IB02G31900/IB03G04150/IB03G11230/IB03G12820/IB03G13090/IB03G13870/IB03G14260/IB03G14470/IB03G14570/IB03G15790/IB03G15810/IB0…	147
GO:0000932	P-body	42/12988	76/34360	0.552632	1.462	3.14318	0.00146187	0.0124344	0.00919707	IB01G00390/IB01G08890/IB01G12450/IB02G01950/IB03G01600/IB04G12060/IB04G20400/IB05G27020/IB06G12510/IB06G17840/IB06G20930/IB06G21710/IB07G13330/IB07G15370/IB08G11040/IB09G11610/IB09G14770/IB09G27400/IB10G00270/IB10G03170/IB10G03410/IB10G04990/IB11G14730/IB12G05280/IB12G05290/IB13G02940/IB13G04530/IB13G09430/IB13G09440/IB13G10420/IB13G13390/IB13G21740/IB13G23730/IB14G02540/IB14G07220/IB14G09640/IB1…	42
GO:0071806	protein transmembrane transport	52/12988	98/34360	0.530612	1.40374	3.1202	0.00148836	0.0126353	0.00934565	IB01G00460/IB01G09250/IB01G14500/IB01G15200/IB01G32380/IB01G32390/IB01G32960/IB02G07540/IB02G11600/IB02G31850/IB03G00640/IB03G04030/IB03G04340/IB03G05530/IB03G08000/IB03G11880/IB03G12660/IB03G20750/IB04G00430/IB04G00800/IB04G11610/IB05G12080/IB06G04500/IB06G05220/IB06G26610/IB08G09490/IB09G06960/IB10G01760/IB10G10410/IB11G08810/IB11G08880/IB11G08910/IB11G08920/IB11G09090/IB11G11980/IB11G18490/IB1…	52
GO:0016482	cytosolic transport	34/12988	59/34360	0.576271	1.52454	3.14353	0.00154919	0.013101	0.00969012	IB01G01250/IB01G04170/IB02G33730/IB03G14150/IB03G21570/IB04G06630/IB04G13650/IB05G00330/IB05G02450/IB07G04640/IB07G12010/IB07G13080/IB07G28800/IB07G28830/IB08G00560/IB08G07210/IB08G07830/IB08G08780/IB08G14540/IB09G01440/IB10G07500/IB11G01900/IB11G05180/IB11G20230/IB11G20280/IB12G02810/IB12G16380/IB12G23210/IB12G24040/IB13G09390/IB13G22880/IB13G24050/IB13G24210/IB13G24980	34
GO:0097164	ammonium ion metabolic process	34/12988	59/34360	0.576271	1.52454	3.14353	0.00154919	0.013101	0.00969012	IB01G20490/IB01G20510/IB01G29980/IB01G30160/IB02G14400/IB02G32400/IB02G32430/IB03G18530/IB03G22090/IB03G22680/IB03G22730/IB05G01140/IB05G04150/IB07G08070/IB07G31230/IB08G00450/IB10G01380/IB10G18090/IB11G07610/IB11G09840/IB11G10490/IB11G24890/IB11G26700/IB11G35550/IB13G00960/IB13G04130/IB13G05480/IB13G21860/IB14G06170/IB14G06190/IB14G06500/IB14G24120/IB14G25150/IB15G02490	34
GO:0046496	nicotinamide nucleotide metabolic process	51/12988	96/34360	0.53125	1.40543	3.10101	0.00158806	0.0134038	0.00991411	IB01G00590/IB01G04970/IB01G16880/IB01G23180/IB01G33920/IB03G11550/IB03G16430/IB03G17430/IB03G21580/IB04G15410/IB05G01400/IB05G02110/IB05G08180/IB05G14930/IB05G26840/IB06G03690/IB06G25810/IB06G25910/IB07G04780/IB07G12210/IB07G13090/IB07G14810/IB07G19650/IB07G31340/IB07G31750/IB08G03180/IB08G17930/IB08G21010/IB08G23430/IB09G10060/IB10G03870/IB10G12490/IB10G12760/IB11G02060/IB11G25680/IB11G25770/IB1…	51
GO:0009119	ribonucleoside metabolic process	33/12988	57/34360	0.578947	1.53162	3.1314	0.00162301	0.0134958	0.00998212	IB01G08090/IB02G02080/IB02G02090/IB02G19620/IB03G01670/IB03G01770/IB04G04760/IB05G12270/IB05G16500/IB05G18050/IB06G18130/IB06G22890/IB06G25390/IB08G09260/IB08G21560/IB09G02010/IB09G09570/IB10G05250/IB10G08220/IB11G09380/IB11G28530/IB11G28560/IB12G04210/IB12G16530/IB13G00150/IB13G01620/IB13G12350/IB13G25370/IB14G25100/IB14G25130/IB15G01500/IB15G24550/IB15G25720	33
GO:0044743	protein transmembrane import into intracellular organelle	33/12988	57/34360	0.578947	1.53162	3.1314	0.00162301	0.0134958	0.00998212	IB01G09250/IB01G14500/IB01G15200/IB01G32380/IB01G32390/IB02G07540/IB02G31850/IB03G00640/IB03G04030/IB03G05530/IB03G11880/IB03G12660/IB04G00430/IB04G11610/IB05G12080/IB06G04500/IB06G26610/IB08G09490/IB10G01760/IB10G10410/IB11G11980/IB12G11470/IB12G20340/IB13G04920/IB13G13120/IB13G17650/IB13G21070/IB14G02490/IB15G02520/IB15G10300/IB15G12010/IB15G21440/IB15G21500	33
GO:0010508	positive regulation of autophagy	14/12988	19/34360	0.736842	1.94933	3.22668	0.00162355	0.0134958	0.00998212	IB02G07690/IB02G21380/IB03G04390/IB03G22090/IB03G22680/IB03G22730/IB06G15730/IB07G08070/IB08G00330/IB11G06620/IB14G06170/IB14G06190/IB14G06500/IB14G28220	14
GO:0016180	snRNA processing	14/12988	19/34360	0.736842	1.94933	3.22668	0.00162355	0.0134958	0.00998212	IB02G10190/IB03G11620/IB03G11640/IB06G02810/IB06G02940/IB06G05070/IB06G05160/IB07G12080/IB11G21050/IB11G36550/IB12G06650/IB12G11590/IB12G25310/IB14G20360	14
GO:0031365	N-terminal protein amino acid modification	14/12988	19/34360	0.736842	1.94933	3.22668	0.00162355	0.0134958	0.00998212	IB01G10640/IB02G07060/IB02G09890/IB02G15350/IB02G32380/IB04G00410/IB05G07730/IB07G15650/IB07G17240/IB08G09410/IB09G09540/IB09G11180/IB09G14690/IB11G09360	14
GO:0032511	late endosome to vacuole transport via multivesicular body sorting pathway	14/12988	19/34360	0.736842	1.94933	3.22668	0.00162355	0.0134958	0.00998212	IB01G26010/IB02G03100/IB03G09030/IB05G02450/IB06G19830/IB09G04910/IB10G01800/IB10G02310/IB10G15120/IB11G19240/IB11G19660/IB14G05170/IB14G20200/IB15G11380	14
GO:0043174	nucleoside salvage	14/12988	19/34360	0.736842	1.94933	3.22668	0.00162355	0.0134958	0.00998212	IB02G19620/IB03G01670/IB03G01770/IB04G08000/IB05G12270/IB05G18050/IB06G18130/IB08G21560/IB12G04210/IB13G00150/IB13G01620/IB15G01500/IB15G24550/IB15G25720	14
GO:0046132	pyrimidine ribonucleoside biosynthetic process	14/12988	19/34360	0.736842	1.94933	3.22668	0.00162355	0.0134958	0.00998212	IB02G19620/IB03G01670/IB03G01770/IB05G12270/IB05G16500/IB06G18130/IB08G21560/IB09G09570/IB11G28560/IB12G04210/IB13G00150/IB13G01620/IB15G01500/IB15G25720	14
GO:0006997	nucleus organization	40/12988	72/34360	0.555556	1.46973	3.11039	0.00164102	0.0135895	0.0100515	IB01G09690/IB01G11340/IB02G02530/IB02G11640/IB02G12670/IB02G22980/IB02G23020/IB02G30460/IB02G33220/IB03G14170/IB03G21970/IB04G21710/IB05G07250/IB05G18460/IB06G06890/IB06G21790/IB06G22390/IB06G24700/IB07G04110/IB07G30780/IB08G02340/IB08G04640/IB08G06990/IB09G05740/IB09G09240/IB09G09610/IB10G14210/IB11G06830/IB12G18530/IB12G19230/IB12G20670/IB12G20720/IB13G02450/IB13G02820/IB13G13160/IB13G18370/IB1…	40
GO:0016627	oxidoreductase activity, acting on the CH-CH group of donors	40/12988	72/34360	0.555556	1.46973	3.11039	0.00164102	0.0135895	0.0100515	IB01G02810/IB01G03250/IB01G10380/IB01G12840/IB02G11620/IB02G12850/IB03G12980/IB03G13730/IB03G14530/IB04G16080/IB04G22400/IB05G04890/IB05G05390/IB05G15710/IB06G14620/IB06G22090/IB07G08350/IB07G12050/IB07G14050/IB07G24050/IB08G00230/IB08G08650/IB08G17150/IB10G01410/IB10G08100/IB10G08410/IB10G17840/IB10G18430/IB11G38740/IB11G38750/IB12G07440/IB12G22390/IB13G15780/IB13G19070/IB14G14620/IB15G05900/IB1…	40
GO:0001077	DNA-binding transcription activator activity, RNA polymerase II-specific	10/12988	12/34360	0.833333	2.2046	3.2535	0.00169431	0.0138738	0.0102617	IB01G06340/IB02G12910/IB04G06860/IB04G16370/IB05G01180/IB10G13130/IB10G13690/IB11G01550/IB13G18390/IB14G26930	10
GO:0002097	tRNA wobble base modification	10/12988	12/34360	0.833333	2.2046	3.2535	0.00169431	0.0138738	0.0102617	IB02G03850/IB02G10600/IB03G18380/IB04G21730/IB04G23750/IB08G06330/IB11G01700/IB11G06370/IB12G04320/IB14G17480	10
GO:0006296	nucleotide-excision repair, DNA incision, 5'-to lesion	10/12988	12/34360	0.833333	2.2046	3.2535	0.00169431	0.0138738	0.0102617	IB01G10170/IB02G21160/IB02G21170/IB02G31890/IB04G19840/IB07G21360/IB07G21790/IB10G01570/IB12G26580/IB14G28310	10
GO:0009083	branched-chain amino acid catabolic process	10/12988	12/34360	0.833333	2.2046	3.2535	0.00169431	0.0138738	0.0102617	IB02G25970/IB02G26260/IB09G01720/IB09G15880/IB11G08730/IB11G10910/IB12G07440/IB12G14290/IB12G23010/IB14G10100	10
GO:0034260	negative regulation of GTPase activity	10/12988	12/34360	0.833333	2.2046	3.2535	0.00169431	0.0138738	0.0102617	IB04G14560/IB05G05910/IB06G13900/IB08G08400/IB09G27260/IB10G02320/IB11G20900/IB13G14860/IB13G24340/IB14G30540	10
GO:0016999	antibiotic metabolic process	50/12988	94/34360	0.531915	1.40719	3.08176	0.00169432	0.0138738	0.0102617	IB01G08300/IB01G12840/IB01G28800/IB02G06860/IB02G08980/IB02G30660/IB03G00360/IB03G00550/IB03G22430/IB04G00220/IB04G11940/IB05G02690/IB05G05840/IB05G05860/IB05G07770/IB05G18760/IB06G05230/IB06G11960/IB06G15390/IB06G24840/IB06G25430/IB06G25440/IB07G07980/IB07G14270/IB07G14980/IB07G24050/IB07G25540/IB08G05840/IB08G11580/IB08G12700/IB08G16040/IB08G17150/IB09G00430/IB09G00830/IB09G12190/IB09G14090/IB0…	50
GO:1901606	alpha-amino acid catabolic process	32/12988	55/34360	0.581818	1.53921	3.11982	0.00169774	0.013876	0.0102633	IB02G16880/IB02G25970/IB02G26260/IB02G32400/IB02G32430/IB03G02750/IB06G06540/IB07G04060/IB07G29740/IB08G05090/IB08G08750/IB08G19980/IB09G01720/IB10G15360/IB10G15920/IB11G10910/IB11G24920/IB11G30620/IB11G35910/IB12G07440/IB12G14290/IB13G10550/IB13G16140/IB13G17820/IB13G18310/IB13G27170/IB14G10100/IB14G23030/IB15G13220/IB15G19520/IB15G21490/IB15G25020	32
GO:0019904	protein domain specific binding	45/12988	83/34360	0.542169	1.43432	3.08826	0.0017044	0.0138787	0.0102654	IB01G02150/IB01G02580/IB01G02810/IB01G04050/IB01G07410/IB01G08060/IB01G08720/IB01G25980/IB02G24030/IB02G31390/IB03G05530/IB04G18900/IB04G20480/IB05G26370/IB05G27380/IB06G03710/IB06G12060/IB06G19460/IB07G03120/IB07G14560/IB07G14570/IB07G24870/IB07G30200/IB08G02850/IB08G23830/IB09G14050/IB09G14180/IB10G07500/IB10G11010/IB10G11250/IB11G05180/IB11G12440/IB11G27430/IB12G00990/IB12G06320/IB12G20130/IB1…	45
GO:1902275	regulation of chromatin organization	45/12988	83/34360	0.542169	1.43432	3.08826	0.0017044	0.0138787	0.0102654	IB01G01670/IB01G03840/IB01G08750/IB01G13990/IB02G03190/IB02G03320/IB03G09080/IB03G21890/IB04G13380/IB05G00500/IB05G03960/IB05G13810/IB05G19290/IB05G19980/IB05G27250/IB06G20790/IB06G23910/IB06G25670/IB07G06910/IB07G13500/IB07G29770/IB07G30200/IB08G11610/IB08G22140/IB08G23760/IB09G00780/IB09G04390/IB09G05620/IB10G00170/IB10G07840/IB10G19660/IB11G08470/IB11G15260/IB11G33410/IB12G02260/IB12G26580/IB1…	45
GO:0044728	DNA methylation or demethylation	39/12988	70/34360	0.557143	1.47393	3.09421	0.00173731	0.0140901	0.0104217	IB01G08750/IB01G13650/IB02G03320/IB02G03620/IB02G07190/IB02G29310/IB03G00010/IB03G10460/IB04G04120/IB04G14710/IB05G13810/IB05G27250/IB06G15670/IB06G20790/IB06G25670/IB07G03080/IB07G18720/IB08G07920/IB08G11430/IB08G11610/IB08G22140/IB09G00780/IB09G01580/IB10G13360/IB11G01160/IB11G01510/IB11G09860/IB11G21790/IB12G13440/IB12G13460/IB12G26300/IB13G12250/IB13G26370/IB14G14640/IB15G03040/IB15G05070/IB1…	39
GO:0098827	endoplasmic reticulum subcompartment	204/12988	458/34360	0.445415	1.17835	2.99551	0.00173804	0.0140901	0.0104217	IB01G00730/IB01G03290/IB01G03750/IB01G04730/IB01G04760/IB01G05650/IB01G06060/IB01G06200/IB01G08040/IB01G08720/IB01G09530/IB01G11420/IB01G14780/IB01G16720/IB01G18180/IB01G19900/IB01G33190/IB02G02330/IB02G02710/IB02G04120/IB02G06650/IB02G08200/IB02G09100/IB02G14400/IB02G16190/IB02G16610/IB02G18970/IB02G19040/IB02G20280/IB02G20300/IB02G20320/IB02G20330/IB02G24810/IB02G27740/IB02G28360/IB02G28480/IB0…	204
GO:0009744	response to sucrose	54/12988	103/34360	0.524272	1.38697	3.06614	0.00174642	0.0140901	0.0104217	IB01G04100/IB02G16100/IB02G17010/IB02G17260/IB02G21400/IB03G17910/IB03G20740/IB04G05000/IB04G10770/IB04G22770/IB04G23350/IB04G24130/IB05G03040/IB05G10050/IB06G25330/IB06G25530/IB06G25640/IB07G15980/IB07G18640/IB07G22170/IB07G23240/IB07G28010/IB08G00570/IB08G03780/IB08G11080/IB08G12040/IB08G18670/IB09G12060/IB09G27000/IB10G00380/IB10G13140/IB11G01440/IB11G05010/IB11G08730/IB11G11500/IB11G14110/IB1…	54
GO:0034285	response to disaccharide	54/12988	103/34360	0.524272	1.38697	3.06614	0.00174642	0.0140901	0.0104217	IB01G04100/IB02G16100/IB02G17010/IB02G17260/IB02G21400/IB03G17910/IB03G20740/IB04G05000/IB04G10770/IB04G22770/IB04G23350/IB04G24130/IB05G03040/IB05G10050/IB06G25330/IB06G25530/IB06G25640/IB07G15980/IB07G18640/IB07G22170/IB07G23240/IB07G28010/IB08G00570/IB08G03780/IB08G11080/IB08G12040/IB08G18670/IB09G12060/IB09G27000/IB10G00380/IB10G13140/IB11G01440/IB11G05010/IB11G08730/IB11G11500/IB11G14110/IB1…	54
GO:0065004	protein-DNA complex assembly	54/12988	103/34360	0.524272	1.38697	3.06614	0.00174642	0.0140901	0.0104217	IB01G00360/IB01G00750/IB01G10170/IB01G11150/IB01G13990/IB01G23450/IB02G13880/IB02G19900/IB02G27040/IB02G31890/IB02G32470/IB03G09080/IB03G13530/IB04G00950/IB04G08070/IB04G08110/IB05G01720/IB05G17660/IB05G20950/IB05G28640/IB06G03710/IB06G21810/IB06G22270/IB06G25380/IB07G05320/IB07G15650/IB07G17240/IB07G18640/IB07G21360/IB07G21790/IB07G23960/IB07G27560/IB07G30200/IB08G09440/IB08G11610/IB10G06520/IB1…	54
GO:0045787	positive regulation of cell cycle	49/12988	92/34360	0.532609	1.40903	3.06245	0.00180755	0.0145495	0.0107615	IB02G02600/IB02G03520/IB02G12580/IB02G18240/IB03G00970/IB03G03440/IB03G03450/IB03G06020/IB03G13830/IB04G04560/IB05G03210/IB05G05290/IB05G08240/IB05G14200/IB05G23610/IB06G00370/IB06G20930/IB07G27560/IB07G31830/IB08G03680/IB08G05800/IB08G19220/IB09G02510/IB09G03460/IB09G07310/IB09G08050/IB09G19700/IB09G21590/IB10G00540/IB11G02220/IB11G02430/IB11G02760/IB11G02940/IB11G22960/IB11G37730/IB12G07730/IB1…	49
GO:0034504	protein localization to nucleus	44/12988	81/34360	0.54321	1.43707	3.07008	0.00181331	0.0145495	0.0107615	IB01G08720/IB01G09330/IB01G11050/IB01G11550/IB02G11090/IB02G23160/IB02G23670/IB02G24030/IB03G00290/IB03G13740/IB03G21970/IB04G19520/IB05G00700/IB05G03210/IB05G09010/IB05G09020/IB05G18850/IB05G27380/IB06G03020/IB06G11980/IB06G12000/IB06G22390/IB08G00830/IB08G03060/IB08G06990/IB09G03710/IB09G09610/IB09G12540/IB10G07430/IB10G14210/IB11G05160/IB11G11510/IB11G11520/IB11G11530/IB11G24530/IB12G04990/IB1…	44
GO:1901987	regulation of cell cycle phase transition	44/12988	81/34360	0.54321	1.43707	3.07008	0.00181331	0.0145495	0.0107615	IB01G00760/IB01G31010/IB02G12580/IB02G29600/IB03G06020/IB03G21140/IB04G08360/IB04G14070/IB05G01720/IB05G08240/IB05G18850/IB05G24480/IB06G20930/IB06G21810/IB07G24980/IB07G26380/IB07G31830/IB08G04740/IB08G05800/IB08G10580/IB09G02150/IB09G27330/IB10G19660/IB11G02760/IB11G02940/IB11G04410/IB11G17150/IB11G22960/IB11G23020/IB11G39130/IB12G00600/IB12G02260/IB12G07410/IB12G07730/IB12G22700/IB12G24770/IB1…	44
GO:0045824	negative regulation of innate immune response	15/12988	21/34360	0.714286	1.88966	3.17912	0.00183542	0.0146502	0.010836	IB01G33760/IB02G04560/IB02G04600/IB03G03270/IB03G06340/IB07G02960/IB08G23760/IB11G33410/IB12G14390/IB13G11630/IB13G11640/IB13G11660/IB13G19430/IB14G02830/IB15G14170	15
GO:0072523	purine-containing compound catabolic process	15/12988	21/34360	0.714286	1.88966	3.17912	0.00183542	0.0146502	0.010836	IB03G12070/IB04G02960/IB06G25390/IB09G06190/IB10G08970/IB11G00220/IB11G09380/IB11G28530/IB11G33970/IB12G07440/IB13G12350/IB14G02330/IB14G25130/IB14G25540/IB14G25550	15
GO:0042175	nuclear outer membrane-endoplasmic reticulum membrane network	203/12988	456/34360	0.445175	1.17772	2.97826	0.00183586	0.0146502	0.010836	IB01G00730/IB01G03290/IB01G03750/IB01G04730/IB01G04760/IB01G05650/IB01G06060/IB01G06200/IB01G08040/IB01G09530/IB01G11420/IB01G14780/IB01G16720/IB01G18180/IB01G19900/IB01G33190/IB02G02330/IB02G02710/IB02G04120/IB02G06650/IB02G08200/IB02G09100/IB02G14400/IB02G16190/IB02G16610/IB02G18970/IB02G19040/IB02G20280/IB02G20300/IB02G20320/IB02G20330/IB02G24030/IB02G24810/IB02G27740/IB02G28360/IB02G28480/IB0…	203
GO:0006081	cellular aldehyde metabolic process	30/12988	51/34360	0.588235	1.55619	3.09864	0.00184784	0.0146991	0.0108722	IB01G33920/IB02G04420/IB02G27930/IB02G34730/IB03G06250/IB03G16430/IB03G17430/IB05G08180/IB05G14930/IB05G27580/IB06G08870/IB06G24350/IB07G06400/IB07G12210/IB07G14810/IB07G31750/IB08G06500/IB08G09020/IB08G16600/IB08G18530/IB08G22860/IB08G23430/IB11G15970/IB11G16030/IB11G36270/IB13G16450/IB13G21180/IB13G25260/IB15G20730/IB15G20990	30
GO:0033218	amide binding	65/12988	128/34360	0.507812	1.34343	3.03454	0.00184869	0.0146991	0.0108722	IB01G08720/IB01G09330/IB01G10060/IB01G11050/IB01G13020/IB01G20690/IB02G03190/IB02G11090/IB02G29100/IB03G00290/IB03G04780/IB03G13740/IB04G12680/IB04G17740/IB04G17770/IB05G05210/IB05G09010/IB05G09020/IB05G19120/IB05G27380/IB05G27400/IB06G11980/IB06G12000/IB06G12740/IB06G14030/IB06G14040/IB06G16310/IB07G04280/IB07G08080/IB08G03060/IB08G07580/IB08G08000/IB09G03710/IB09G09610/IB09G11510/IB09G12540/IB0…	65
GO:0051052	regulation of DNA metabolic process	88/12988	181/34360	0.486188	1.28622	3.00973	0.001882	0.0149369	0.011048	IB01G01670/IB01G03840/IB01G16970/IB01G21900/IB02G00570/IB02G01710/IB02G01920/IB02G10550/IB02G12500/IB02G29620/IB03G00970/IB03G01200/IB03G01440/IB03G11800/IB03G13830/IB03G17710/IB03G20710/IB04G04120/IB04G05670/IB04G11760/IB04G13380/IB04G14070/IB04G15310/IB04G16250/IB04G19840/IB04G21590/IB05G03960/IB05G13810/IB05G18850/IB06G04530/IB06G11410/IB06G15490/IB06G16990/IB06G20700/IB06G20790/IB06G23910/IB0…	88
GO:0098562	cytoplasmic side of membrane	29/12988	49/34360	0.591837	1.56572	3.08921	0.00192179	0.0152252	0.0112613	IB01G03290/IB01G06580/IB02G04860/IB02G26600/IB02G33690/IB03G11450/IB04G14560/IB04G22760/IB05G05910/IB05G09620/IB05G18730/IB05G19180/IB05G24480/IB05G26530/IB06G14750/IB06G15040/IB07G08970/IB08G01870/IB08G07830/IB08G16460/IB09G01400/IB10G02320/IB11G11580/IB11G15790/IB11G20900/IB12G16690/IB13G06910/IB14G08380/IB15G08300	29
GO:0010043	response to zinc ion	37/12988	66/34360	0.560606	1.48309	3.06241	0.00194359	0.0153701	0.0113685	IB01G04970/IB01G08600/IB01G25210/IB01G28160/IB02G13490/IB02G18390/IB03G14570/IB04G04230/IB05G02110/IB05G05250/IB05G07770/IB05G10090/IB05G16800/IB05G21850/IB05G25120/IB05G27520/IB06G17000/IB06G17190/IB06G19460/IB06G23900/IB06G25430/IB06G25440/IB07G04810/IB07G11120/IB07G19420/IB07G21350/IB07G21780/IB07G23240/IB09G00380/IB09G09660/IB11G12440/IB11G27620/IB12G22360/IB13G19300/IB14G20450/IB14G30150/IB1…	37
GO:0016877	ligase activity, forming carbon-sulfur bonds	28/12988	47/34360	0.595745	1.57605	3.08071	0.00199382	0.015739	0.0116413	IB01G09360/IB01G32190/IB02G00410/IB02G07690/IB02G08980/IB02G11290/IB02G22930/IB02G28040/IB03G22430/IB04G04430/IB04G04570/IB05G26450/IB06G13490/IB07G07980/IB07G14600/IB08G11090/IB08G11830/IB08G16040/IB09G01310/IB09G10300/IB10G10130/IB11G15280/IB12G00010/IB12G16630/IB13G03760/IB13G21370/IB14G28890/IB14G29580	28
GO:0005789	endoplasmic reticulum membrane	201/12988	452/34360	0.44469	1.17644	2.94358	0.00204785	0.0161364	0.0119353	IB01G00730/IB01G03290/IB01G03750/IB01G04730/IB01G04760/IB01G05650/IB01G06060/IB01G06200/IB01G08040/IB01G09530/IB01G11420/IB01G14780/IB01G16720/IB01G18180/IB01G19900/IB01G33190/IB02G02330/IB02G02710/IB02G04120/IB02G06650/IB02G08200/IB02G09100/IB02G14400/IB02G16190/IB02G16610/IB02G18970/IB02G19040/IB02G20280/IB02G20300/IB02G20320/IB02G20330/IB02G24810/IB02G27740/IB02G28360/IB02G28480/IB02G31260/IB0…	201
GO:0008187	poly-pyrimidine tract binding	17/12988	25/34360	0.68	1.79895	3.11524	0.00213029	0.016756	0.0123935	IB01G04050/IB01G13040/IB01G31050/IB02G25520/IB04G12060/IB05G08050/IB05G20440/IB05G20600/IB05G21450/IB07G05820/IB07G22640/IB07G24870/IB10G06420/IB11G13090/IB12G14460/IB14G21770/IB15G24590	17
GO:0005741	mitochondrial outer membrane	25/12988	41/34360	0.609756	1.61312	3.06224	0.00218593	0.0171322	0.0126718	IB01G12090/IB02G07540/IB03G11550/IB03G18220/IB05G07260/IB05G09090/IB05G13140/IB06G19070/IB06G20510/IB06G26610/IB07G30810/IB08G15420/IB10G10410/IB11G05750/IB11G18590/IB12G01880/IB12G02000/IB12G18870/IB12G25510/IB13G10590/IB13G17420/IB15G09470/IB15G09480/IB15G09500/IB15G25790	25
GO:0007052	mitotic spindle organization	25/12988	41/34360	0.609756	1.61312	3.06224	0.00218593	0.0171322	0.0126718	IB01G03930/IB01G08720/IB02G02270/IB02G33220/IB03G00480/IB03G05850/IB03G16020/IB04G20880/IB05G27380/IB06G21810/IB08G10210/IB08G12300/IB10G03740/IB10G04950/IB11G02940/IB11G03900/IB11G04410/IB11G07120/IB11G08580/IB11G24480/IB11G38790/IB13G22120/IB13G26720/IB15G04410/IB15G14360	25
GO:0051181	cofactor transport	18/12988	27/34360	0.666667	1.76368	3.09461	0.00222049	0.0173721	0.0128492	IB01G06780/IB02G01650/IB02G10990/IB02G20970/IB02G23860/IB02G33710/IB03G12580/IB05G00630/IB05G24230/IB06G04400/IB07G05780/IB07G24430/IB08G00580/IB08G07430/IB11G04930/IB11G09700/IB11G09710/IB15G02500	18
GO:0000460	maturation of 5.8S rRNA	23/12988	37/34360	0.621622	1.64451	3.05779	0.00227704	0.0175311	0.0129669	IB02G10190/IB03G11620/IB03G11640/IB04G00960/IB04G05840/IB05G13810/IB05G15110/IB06G05070/IB06G05160/IB06G20790/IB06G24200/IB07G12080/IB07G31630/IB09G15140/IB09G15180/IB11G21050/IB12G11590/IB12G25310/IB13G10980/IB13G11350/IB13G20290/IB14G02660/IB14G25910	23
GO:1901988	negative regulation of cell cycle phase transition	23/12988	37/34360	0.621622	1.64451	3.05779	0.00227704	0.0175311	0.0129669	IB01G00760/IB01G31010/IB02G12580/IB02G29600/IB03G06020/IB03G21140/IB05G18850/IB05G24480/IB06G20930/IB07G24980/IB07G26380/IB08G04740/IB08G10580/IB09G02150/IB09G27330/IB11G17150/IB11G39130/IB12G07730/IB12G22700/IB12G24770/IB13G24190/IB14G11810/IB14G19130	23
GO:0017025	TBP-class protein binding	19/12988	29/34360	0.655172	1.73327	3.07956	0.0022786	0.0175311	0.0129669	IB01G17900/IB01G17950/IB01G18020/IB03G02900/IB03G13530/IB04G02230/IB05G17660/IB06G05560/IB06G12480/IB06G25380/IB10G06230/IB11G04920/IB11G09890/IB11G15300/IB11G28520/IB11G37570/IB12G12040/IB12G23000/IB15G03200	19
GO:1901682	sulfur compound transmembrane transporter activity	19/12988	29/34360	0.655172	1.73327	3.07956	0.0022786	0.0175311	0.0129669	IB01G06780/IB01G17410/IB01G28440/IB02G19610/IB02G23860/IB03G01250/IB03G05750/IB05G07880/IB07G06850/IB11G06210/IB11G06220/IB11G06270/IB11G09700/IB11G09710/IB12G08360/IB13G11270/IB15G00650/IB15G00660/IB15G02500	19
GO:0006305	DNA alkylation	34/12988	60/34360	0.566667	1.49913	3.01654	0.002287	0.0175311	0.0129669	IB01G08750/IB02G03320/IB02G07190/IB02G29310/IB03G00010/IB03G10460/IB04G04120/IB04G14710/IB05G13810/IB05G27250/IB06G15670/IB06G20790/IB06G25670/IB07G03080/IB07G18720/IB08G07920/IB08G11430/IB08G11610/IB08G22140/IB09G00780/IB09G01580/IB11G01160/IB11G01510/IB11G09860/IB12G13440/IB12G13460/IB12G26300/IB13G12250/IB13G26370/IB14G14640/IB15G05070/IB15G23560/IB15G24880/IB15G24920	34
GO:0006306	DNA methylation	34/12988	60/34360	0.566667	1.49913	3.01654	0.002287	0.0175311	0.0129669	IB01G08750/IB02G03320/IB02G07190/IB02G29310/IB03G00010/IB03G10460/IB04G04120/IB04G14710/IB05G13810/IB05G27250/IB06G15670/IB06G20790/IB06G25670/IB07G03080/IB07G18720/IB08G07920/IB08G11430/IB08G11610/IB08G22140/IB09G00780/IB09G01580/IB11G01160/IB11G01510/IB11G09860/IB12G13440/IB12G13460/IB12G26300/IB13G12250/IB13G26370/IB14G14640/IB15G05070/IB15G23560/IB15G24880/IB15G24920	34
GO:0017091	AU-rich element binding	11/12988	14/34360	0.785714	2.07862	3.14676	0.00229632	0.0175311	0.0129669	IB03G11620/IB03G11640/IB06G03970/IB06G05070/IB06G05160/IB06G15850/IB07G12080/IB12G11590/IB12G25310/IB15G24620/IB15G24640	11
GO:0033683	nucleotide-excision repair, DNA incision	11/12988	14/34360	0.785714	2.07862	3.14676	0.00229632	0.0175311	0.0129669	IB01G10170/IB02G21160/IB02G21170/IB02G31890/IB04G19840/IB07G21360/IB07G21790/IB10G01570/IB12G26580/IB13G12280/IB14G28310	11
GO:0034969	histone arginine methylation	11/12988	14/34360	0.785714	2.07862	3.14676	0.00229632	0.0175311	0.0129669	IB03G14610/IB03G14620/IB04G11000/IB04G16250/IB04G17420/IB06G00380/IB07G05800/IB07G07100/IB11G09820/IB14G02090/IB14G02100	11
GO:0046113	nucleobase catabolic process	11/12988	14/34360	0.785714	2.07862	3.14676	0.00229632	0.0175311	0.0129669	IB01G05570/IB03G12070/IB04G02960/IB07G14050/IB08G10070/IB09G02790/IB10G08970/IB11G00220/IB11G33970/IB12G25730/IB14G02330	11
GO:0046838	phosphorylated carbohydrate dephosphorylation	11/12988	14/34360	0.785714	2.07862	3.14676	0.00229632	0.0175311	0.0129669	IB01G03290/IB04G04130/IB04G15490/IB07G01700/IB09G04080/IB09G09160/IB11G06710/IB11G07580/IB11G25160/IB14G01210/IB15G02480	11
GO:0048193	Golgi vesicle transport	85/12988	175/34360	0.485714	1.28497	2.94621	0.00230134	0.0175311	0.0129669	IB01G01560/IB01G21460/IB01G29080/IB02G22600/IB02G32860/IB03G14150/IB03G14710/IB03G22120/IB03G22650/IB04G01000/IB04G06630/IB04G13450/IB04G16990/IB05G02450/IB05G18980/IB06G01930/IB06G08390/IB06G13450/IB06G21810/IB07G01210/IB07G10120/IB07G19350/IB07G21140/IB07G25550/IB07G28800/IB07G28830/IB07G31380/IB08G01290/IB08G06260/IB08G07510/IB08G09430/IB08G09530/IB08G10290/IB08G10310/IB08G10350/IB08G10370/IB0…	85
GO:0016036	cellular response to phosphate starvation	58/12988	113/34360	0.513274	1.35788	2.97051	0.00230386	0.0175311	0.0129669	IB02G04560/IB02G04600/IB02G08890/IB02G19770/IB02G25750/IB02G26090/IB02G29010/IB02G30130/IB03G06340/IB03G19460/IB04G00420/IB04G05220/IB05G00960/IB05G02130/IB05G05310/IB05G11890/IB05G12270/IB05G23060/IB05G27710/IB06G12130/IB06G12150/IB06G18130/IB06G18730/IB07G09000/IB07G16050/IB07G16220/IB07G19200/IB08G01910/IB08G02680/IB08G02800/IB08G05990/IB08G09700/IB09G04520/IB09G05730/IB09G14400/IB09G22500/IB1…	58
GO:0043068	positive regulation of programmed cell death	22/12988	35/34360	0.628571	1.6629	3.05875	0.00230473	0.0175311	0.0129669	IB01G03840/IB05G25330/IB05G25650/IB07G19780/IB08G00330/IB08G04740/IB09G08090/IB09G19600/IB10G01790/IB11G31370/IB11G37490/IB11G37730/IB13G19430/IB14G16990/IB14G26970/IB14G28220/IB15G00130/IB15G00180/IB15G09470/IB15G09480/IB15G09500/IB15G14170	22
GO:0045324	late endosome to vacuole transport	22/12988	35/34360	0.628571	1.6629	3.05875	0.00230473	0.0175311	0.0129669	IB01G26010/IB02G02840/IB02G03100/IB02G11640/IB03G09030/IB03G20150/IB05G02450/IB06G19830/IB07G06140/IB08G23880/IB09G04910/IB10G01800/IB10G02310/IB10G15120/IB11G19240/IB11G19660/IB12G15020/IB13G00860/IB14G05170/IB14G12760/IB14G20200/IB15G11380	22
GO:1901991	negative regulation of mitotic cell cycle phase transition	22/12988	35/34360	0.628571	1.6629	3.05875	0.00230473	0.0175311	0.0129669	IB01G00760/IB01G31010/IB02G12580/IB02G29600/IB03G06020/IB03G21140/IB05G18850/IB05G24480/IB06G20930/IB07G24980/IB07G26380/IB08G04740/IB09G02150/IB09G27330/IB11G17150/IB11G39130/IB12G07730/IB12G22700/IB12G24770/IB13G24190/IB14G11810/IB14G19130	22
GO:0009637	response to blue light	61/12988	120/34360	0.508333	1.34481	2.94962	0.00242779	0.0184352	0.0136356	IB01G01690/IB01G03370/IB01G06090/IB01G06160/IB01G08910/IB01G10720/IB01G10740/IB01G12610/IB01G18510/IB02G04860/IB02G11670/IB02G19030/IB02G21660/IB02G34270/IB02G34370/IB03G18620/IB04G00840/IB04G10130/IB05G08150/IB05G09620/IB05G15740/IB05G26990/IB06G00480/IB06G04670/IB06G09670/IB06G13660/IB06G13770/IB06G14750/IB06G15040/IB06G16020/IB06G16190/IB06G26420/IB07G05060/IB07G23440/IB07G23610/IB07G23800/IB0…	61
GO:0098660	inorganic ion transmembrane transport	191/12988	429/34360	0.445221	1.17784	2.88957	0.00243247	0.0184389	0.0136383	IB01G01680/IB01G02480/IB01G03440/IB01G04220/IB01G05210/IB01G12190/IB01G15810/IB01G17410/IB01G28440/IB01G31370/IB01G33540/IB02G01010/IB02G04720/IB02G06770/IB02G07520/IB02G10800/IB02G15540/IB02G16190/IB02G17100/IB02G17840/IB02G18300/IB02G19060/IB02G19610/IB02G21120/IB02G25750/IB02G26090/IB02G26480/IB02G29990/IB02G32440/IB02G32450/IB02G33320/IB02G33530/IB02G34540/IB03G00900/IB03G01250/IB03G01740/IB0…	191
GO:0015297	antiporter activity	39/12988	71/34360	0.549296	1.45317	2.97978	0.00246121	0.0186246	0.0137756	IB01G18490/IB02G10800/IB02G19060/IB02G20540/IB02G20570/IB02G32440/IB02G32450/IB02G33320/IB03G04830/IB04G05030/IB04G15400/IB05G07580/IB05G10090/IB05G23340/IB05G28350/IB06G14210/IB06G17190/IB07G05780/IB07G07010/IB07G07020/IB07G19220/IB08G00710/IB08G00720/IB08G22180/IB10G00060/IB11G07650/IB11G16830/IB11G16950/IB11G39230/IB12G08700/IB12G17870/IB12G18020/IB13G08450/IB13G22280/IB14G18970/IB14G20800/IB1…	39
GO:0051082	unfolded protein binding	32/12988	56/34360	0.571429	1.51173	2.98763	0.00253697	0.0191648	0.0141752	IB01G08040/IB02G01710/IB02G04110/IB02G15030/IB02G31390/IB02G31980/IB03G06930/IB04G00430/IB05G27950/IB05G28170/IB06G17000/IB06G20870/IB07G03120/IB07G14700/IB08G08120/IB08G08210/IB08G09490/IB08G09990/IB09G03750/IB10G13580/IB11G11980/IB11G20180/IB11G25210/IB12G04120/IB12G20510/IB12G23050/IB12G23210/IB12G24040/IB13G19430/IB13G23810/IB15G02520/IB15G19020	32
GO:0007034	vacuolar transport	60/12988	118/34360	0.508475	1.34518	2.92802	0.00259943	0.0196029	0.0144992	IB01G03440/IB01G26010/IB02G02840/IB02G03100/IB02G03370/IB02G11640/IB02G11690/IB02G11700/IB02G33730/IB03G09030/IB03G14150/IB03G14470/IB03G20150/IB03G21810/IB04G06630/IB05G00360/IB05G02450/IB06G03800/IB06G12040/IB06G19830/IB06G25330/IB07G04640/IB07G06140/IB07G17380/IB07G24120/IB07G30720/IB08G00560/IB08G14540/IB08G23880/IB09G01440/IB09G02160/IB09G04910/IB09G13140/IB10G01800/IB10G02310/IB10G07500/IB1…	60
GO:0031977	thylakoid lumen	38/12988	69/34360	0.550725	1.45695	2.96193	0.00261356	0.0196757	0.0145531	IB01G01740/IB01G03300/IB01G03350/IB01G04050/IB01G20910/IB02G00560/IB02G24850/IB02G25100/IB04G04270/IB04G07510/IB04G09890/IB05G07110/IB05G18190/IB06G15570/IB07G06400/IB07G12290/IB07G24870/IB07G31280/IB08G01490/IB08G03870/IB08G15720/IB08G15730/IB08G15950/IB08G20950/IB09G04880/IB09G10250/IB09G15000/IB09G20310/IB11G05710/IB11G21950/IB11G23830/IB11G31400/IB12G00650/IB13G08640/IB13G14910/IB14G21770/IB1…	38
GO:0003697	single-stranded DNA binding	52/12988	100/34360	0.52	1.37567	2.93279	0.00264277	0.0198615	0.0146905	IB01G00360/IB01G19960/IB01G23450/IB01G33110/IB02G10620/IB02G30490/IB02G32470/IB03G00820/IB03G17710/IB03G20710/IB03G21010/IB03G21040/IB04G03070/IB04G08070/IB04G08110/IB05G01220/IB05G01720/IB05G07950/IB05G19680/IB05G20950/IB05G21540/IB06G04640/IB06G04760/IB06G04960/IB06G16990/IB06G22270/IB07G05320/IB07G18000/IB09G05620/IB09G07870/IB09G10720/IB09G13070/IB10G01570/IB10G03030/IB10G08450/IB11G03370/IB1…	52
GO:0008408	3'-5' exonuclease activity	31/12988	54/34360	0.574074	1.51872	2.97383	0.00266732	0.0199096	0.0147261	IB01G06050/IB01G06210/IB02G07500/IB02G15140/IB03G01010/IB03G04090/IB03G08180/IB03G11620/IB03G11640/IB04G12060/IB04G14820/IB05G00940/IB05G07600/IB05G13810/IB06G05070/IB06G05160/IB06G17840/IB06G20790/IB07G12080/IB07G24850/IB08G20550/IB09G11610/IB11G09980/IB12G06650/IB12G11590/IB12G25310/IB13G02940/IB13G12280/IB13G20290/IB14G18870/IB14G19020	31
GO:0010017	red or far-red light signaling pathway	31/12988	54/34360	0.574074	1.51872	2.97383	0.00266732	0.0199096	0.0147261	IB01G29700/IB01G29930/IB02G08570/IB02G29370/IB02G34370/IB03G19520/IB04G04790/IB04G15730/IB04G16550/IB06G03830/IB06G09670/IB08G02910/IB08G06280/IB08G06370/IB08G19890/IB09G11410/IB09G12940/IB10G08860/IB11G17440/IB11G21060/IB11G22660/IB11G23240/IB11G28950/IB12G13210/IB13G21000/IB13G21700/IB13G21830/IB13G25790/IB14G02120/IB14G22320/IB15G07420	31
GO:0072665	protein localization to vacuole	31/12988	54/34360	0.574074	1.51872	2.97383	0.00266732	0.0199096	0.0147261	IB02G03370/IB02G11690/IB02G11700/IB02G33730/IB03G14470/IB04G06630/IB05G02450/IB06G03800/IB06G19830/IB06G25330/IB07G06140/IB08G00560/IB08G14540/IB09G01440/IB09G02160/IB09G04910/IB10G02310/IB10G07500/IB10G15120/IB11G05180/IB11G28820/IB12G02810/IB12G15020/IB13G08110/IB13G09390/IB14G05170/IB14G15230/IB14G20200/IB14G28170/IB15G11380/IB15G13270	31
GO:0072666	establishment of protein localization to vacuole	31/12988	54/34360	0.574074	1.51872	2.97383	0.00266732	0.0199096	0.0147261	IB02G03370/IB02G11690/IB02G11700/IB02G33730/IB03G14470/IB04G06630/IB05G02450/IB06G03800/IB06G19830/IB06G25330/IB07G06140/IB08G00560/IB08G14540/IB09G01440/IB09G02160/IB09G04910/IB10G02310/IB10G07500/IB10G15120/IB11G05180/IB11G28820/IB12G02810/IB12G15020/IB13G08110/IB13G09390/IB14G05170/IB14G15230/IB14G20200/IB14G28170/IB15G11380/IB15G13270	31
GO:0046165	alcohol biosynthetic process	30/12988	52/34360	0.576923	1.52626	2.96056	0.00280053	0.0208451	0.0154181	IB01G00460/IB01G10500/IB01G10530/IB02G04100/IB03G03460/IB03G22090/IB03G22680/IB03G22730/IB05G00960/IB05G07280/IB05G11680/IB07G04540/IB07G08070/IB07G15200/IB07G23290/IB07G30840/IB09G04080/IB09G13670/IB11G02490/IB11G09840/IB12G06590/IB14G01180/IB14G06170/IB14G06190/IB14G06500/IB14G24120/IB15G03500/IB15G05500/IB15G07320/IB15G25600	30
GO:0043097	pyrimidine nucleoside salvage	12/12988	16/34360	0.75	1.98414	3.06945	0.0028069	0.0208451	0.0154181	IB02G19620/IB03G01670/IB03G01770/IB04G08000/IB05G12270/IB06G18130/IB08G21560/IB12G04210/IB13G00150/IB13G01620/IB15G01500/IB15G25720	12
GO:0060628	regulation of ER to Golgi vesicle-mediated transport	12/12988	16/34360	0.75	1.98414	3.06945	0.0028069	0.0208451	0.0154181	IB02G08090/IB02G25270/IB03G02670/IB03G03360/IB04G10160/IB05G06450/IB08G06260/IB08G14030/IB12G13400/IB13G08790/IB15G08570/IB15G14020	12
GO:0098655	cation transmembrane transport	204/12988	462/34360	0.441558	1.16815	2.83663	0.00283464	0.0210156	0.0155441	IB01G01680/IB01G02480/IB01G02860/IB01G03440/IB01G04220/IB01G05210/IB01G12190/IB01G15810/IB01G30260/IB01G31370/IB01G33540/IB02G01010/IB02G04720/IB02G06770/IB02G07520/IB02G10800/IB02G15540/IB02G16190/IB02G17100/IB02G17840/IB02G18300/IB02G19060/IB02G20540/IB02G20570/IB02G21120/IB02G23860/IB02G26480/IB02G29990/IB02G30130/IB02G32440/IB02G32450/IB02G33320/IB02G34540/IB03G00900/IB03G04830/IB03G06210/IB0…	204
GO:0016246	RNA interference	36/12988	65/34360	0.553846	1.46521	2.92657	0.00294319	0.0217836	0.0161122	IB01G02840/IB01G07670/IB01G13970/IB02G02190/IB02G24440/IB02G29310/IB03G10010/IB03G10120/IB03G10460/IB03G18410/IB03G18930/IB04G10480/IB04G19480/IB05G05190/IB05G19740/IB07G16270/IB07G22790/IB08G07920/IB08G19140/IB08G23860/IB10G00460/IB10G14220/IB10G17270/IB11G05060/IB12G00780/IB12G19360/IB12G19380/IB12G19420/IB12G26300/IB13G07740/IB13G14310/IB13G20720/IB13G23510/IB14G12780/IB14G20260/IB15G23560	36
GO:0003924	GTPase activity	46/12988	87/34360	0.528736	1.39878	2.90326	0.00296633	0.0219179	0.0162115	IB01G01690/IB01G04800/IB01G16640/IB02G00570/IB02G02430/IB02G31120/IB02G31280/IB02G31900/IB03G01160/IB03G01450/IB04G05500/IB04G10680/IB04G11360/IB04G11480/IB04G14560/IB04G18220/IB05G02450/IB05G05910/IB05G24090/IB06G25290/IB07G01320/IB07G15850/IB07G18340/IB07G18510/IB08G01790/IB08G05800/IB08G07830/IB09G01400/IB09G22720/IB10G02320/IB10G17450/IB11G15010/IB11G15790/IB11G20900/IB11G24530/IB11G37000/IB1…	46
GO:0060589	nucleoside-triphosphatase regulator activity	50/12988	96/34360	0.520833	1.37787	2.89023	0.00302435	0.022309	0.0165008	IB02G01440/IB02G09030/IB02G32390/IB03G14470/IB04G05330/IB04G07360/IB04G14560/IB04G24210/IB05G05910/IB05G24540/IB05G24610/IB05G27550/IB07G07830/IB07G08150/IB07G14800/IB07G22740/IB07G25790/IB08G02900/IB08G06180/IB08G06260/IB08G11950/IB08G16460/IB09G08200/IB09G08550/IB09G08750/IB09G17670/IB09G19450/IB10G02320/IB10G08000/IB10G16520/IB11G05220/IB11G05230/IB11G09480/IB11G10740/IB11G10760/IB11G20900/IB1…	50
GO:0005657	replication fork	28/12988	48/34360	0.583333	1.54322	2.9359	0.00307239	0.0225497	0.0166789	IB01G16970/IB01G29240/IB02G32470/IB04G08070/IB04G08110/IB04G19840/IB05G07950/IB06G04640/IB06G04760/IB06G08890/IB06G20700/IB07G07970/IB07G11520/IB08G20610/IB09G06980/IB09G10720/IB09G22900/IB10G00290/IB11G00770/IB11G13150/IB12G07750/IB12G11710/IB12G26580/IB13G09160/IB14G16460/IB14G18870/IB14G22650/IB15G13420	28
GO:0031248	protein acetyltransferase complex	28/12988	48/34360	0.583333	1.54322	2.9359	0.00307239	0.0225497	0.0166789	IB01G03450/IB01G10250/IB01G13990/IB02G07060/IB02G09890/IB03G00010/IB03G01390/IB03G03230/IB03G13530/IB05G17660/IB06G25380/IB07G21200/IB07G21590/IB07G24750/IB07G28010/IB09G14690/IB09G26070/IB10G06420/IB11G04060/IB11G28520/IB12G13000/IB12G13010/IB12G20370/IB13G10300/IB14G05310/IB14G29850/IB15G11850/IB15G24920	28
GO:1902493	acetyltransferase complex	28/12988	48/34360	0.583333	1.54322	2.9359	0.00307239	0.0225497	0.0166789	IB01G03450/IB01G10250/IB01G13990/IB02G07060/IB02G09890/IB03G00010/IB03G01390/IB03G03230/IB03G13530/IB05G17660/IB06G25380/IB07G21200/IB07G21590/IB07G24750/IB07G28010/IB09G14690/IB09G26070/IB10G06420/IB11G04060/IB11G28520/IB12G13000/IB12G13010/IB12G20370/IB13G10300/IB14G05310/IB14G29850/IB15G11850/IB15G24920	28
GO:0006261	DNA-dependent DNA replication	68/12988	137/34360	0.49635	1.3131	2.86259	0.00307985	0.0225667	0.0166915	IB01G13650/IB01G16970/IB01G29240/IB02G03520/IB02G03620/IB02G27030/IB02G29600/IB03G01200/IB03G01440/IB03G02010/IB03G08180/IB03G12820/IB03G13590/IB03G20740/IB03G21140/IB04G14070/IB04G17210/IB04G19840/IB05G07950/IB05G10560/IB05G16080/IB05G22540/IB05G25100/IB06G04640/IB06G04760/IB06G08890/IB06G12060/IB06G15500/IB06G20700/IB07G11520/IB07G15980/IB07G18640/IB08G00570/IB08G12430/IB08G16880/IB08G16950/IB0…	68
GO:0044042	glucan metabolic process	98/12988	207/34360	0.47343	1.25247	2.84018	0.00308929	0.0225982	0.0167147	IB01G01620/IB01G03290/IB01G06580/IB01G06720/IB01G06880/IB01G07150/IB01G12130/IB01G13160/IB01G15220/IB01G23770/IB01G23820/IB01G29870/IB01G30350/IB02G02300/IB02G03240/IB02G10640/IB02G10880/IB02G21190/IB02G21770/IB02G29660/IB02G30100/IB03G05000/IB03G05080/IB03G17620/IB04G00600/IB05G02130/IB05G03540/IB05G04640/IB05G04750/IB05G06950/IB05G19000/IB05G23950/IB05G27270/IB06G04820/IB06G16400/IB06G21260/IB0…	98
GO:0010287	plastoglobule	35/12988	63/34360	0.555556	1.46973	2.90912	0.00312088	0.0227913	0.0168575	IB01G02580/IB04G00280/IB04G09890/IB04G23240/IB05G25260/IB05G27580/IB06G00480/IB06G02730/IB06G14430/IB06G16020/IB06G16190/IB07G17320/IB08G08080/IB09G21180/IB09G26830/IB09G27060/IB10G02250/IB10G10830/IB11G11170/IB11G39250/IB12G13200/IB12G14460/IB12G22780/IB12G23300/IB13G02060/IB13G17200/IB13G21710/IB14G22130/IB14G26560/IB15G01910/IB15G02020/IB15G02270/IB15G02400/IB15G13500/IB15G26170	35
GO:0009156	ribonucleoside monophosphate biosynthetic process	45/12988	85/34360	0.529412	1.40057	2.88248	0.00316914	0.0230669	0.0170614	IB01G00590/IB01G16880/IB01G23180/IB02G04720/IB02G19620/IB03G01670/IB03G01770/IB03G11550/IB04G15410/IB05G01400/IB05G12270/IB05G14930/IB05G18050/IB05G26840/IB06G03690/IB06G18130/IB06G25810/IB06G25910/IB07G04780/IB07G13090/IB07G19650/IB07G30940/IB08G17930/IB08G21560/IB09G00890/IB10G01060/IB10G01070/IB10G03870/IB10G12490/IB10G12760/IB11G02060/IB11G14830/IB11G27650/IB12G04210/IB12G07590/IB12G25510/IB1…	45
GO:0065002	intracellular protein transmembrane transport	45/12988	85/34360	0.529412	1.40057	2.88248	0.00316914	0.0230669	0.0170614	IB01G00460/IB01G09250/IB01G14500/IB01G15200/IB01G32380/IB01G32390/IB01G32960/IB02G07540/IB02G31850/IB03G00640/IB03G04030/IB03G04340/IB03G05530/IB03G08000/IB03G11880/IB03G12660/IB03G20750/IB04G00430/IB04G00800/IB04G11610/IB05G12080/IB06G04500/IB06G05220/IB06G26610/IB08G09490/IB09G06960/IB10G01760/IB10G10410/IB11G11980/IB11G18490/IB12G11470/IB12G13950/IB12G20340/IB13G04920/IB13G13120/IB13G17650/IB1…	45
GO:0035821	modification of morphology or physiology of other organism	27/12988	46/34360	0.586957	1.5528	2.92472	0.00320889	0.0232583	0.017203	IB01G07670/IB01G14140/IB02G06570/IB02G18640/IB02G24440/IB02G33880/IB03G00260/IB03G10460/IB03G18410/IB03G18930/IB04G10480/IB05G23750/IB07G01950/IB07G03140/IB07G03170/IB08G00490/IB08G01910/IB08G03120/IB10G08090/IB10G08400/IB12G00780/IB12G05780/IB12G26300/IB13G20720/IB13G21560/IB14G21950/IB15G09380	27
GO:0015919	peroxisomal membrane transport	13/12988	18/34360	0.722222	1.91065	3.01262	0.00321663	0.0232583	0.017203	IB01G14500/IB01G15200/IB03G00640/IB03G04030/IB04G11610/IB06G04500/IB10G01760/IB12G11470/IB13G13120/IB14G02490/IB15G10300/IB15G21440/IB15G21500	13
GO:0016558	protein import into peroxisome matrix	13/12988	18/34360	0.722222	1.91065	3.01262	0.00321663	0.0232583	0.017203	IB01G14500/IB01G15200/IB03G00640/IB03G04030/IB04G11610/IB06G04500/IB10G01760/IB12G11470/IB13G13120/IB14G02490/IB15G10300/IB15G21440/IB15G21500	13
GO:0042168	heme metabolic process	13/12988	18/34360	0.722222	1.91065	3.01262	0.00321663	0.0232583	0.017203	IB02G08570/IB02G19560/IB02G31150/IB04G21760/IB05G06480/IB05G28990/IB06G03950/IB07G07810/IB11G04810/IB11G11360/IB12G13210/IB13G18320/IB15G25670	13
GO:0008283	cell population proliferation	49/12988	94/34360	0.521277	1.37905	2.86876	0.00323552	0.0233564	0.0172755	IB01G01560/IB01G09530/IB01G11150/IB01G21900/IB02G07610/IB02G09800/IB03G08730/IB03G16020/IB03G18850/IB04G02040/IB04G09720/IB04G12300/IB04G14070/IB04G15340/IB04G15730/IB04G16550/IB04G19820/IB04G23190/IB05G10700/IB05G14200/IB05G16060/IB05G28640/IB06G00370/IB06G08420/IB06G15410/IB07G09740/IB07G09950/IB07G11680/IB08G06330/IB09G03460/IB10G02430/IB10G07520/IB10G11450/IB10G11900/IB11G07120/IB11G08580/IB1…	49
GO:0051338	regulation of transferase activity	88/12988	184/34360	0.478261	1.26525	2.81235	0.00341147	0.0245861	0.0181851	IB01G03270/IB01G07250/IB01G10350/IB01G13990/IB01G16970/IB01G21900/IB01G23060/IB01G24030/IB01G24750/IB02G03520/IB02G11670/IB02G18240/IB02G23160/IB02G23670/IB02G23940/IB02G30260/IB03G03440/IB03G03450/IB03G18850/IB04G02040/IB04G04340/IB04G04560/IB04G08250/IB04G08610/IB04G14390/IB04G19840/IB04G20130/IB04G21590/IB05G04150/IB05G04890/IB05G05290/IB05G13850/IB05G17390/IB05G17400/IB05G18850/IB05G20230/IB0…	88
GO:0032506	cytokinetic process	39/12988	72/34360	0.541667	1.43299	2.86709	0.00343052	0.0246575	0.0182379	IB01G00890/IB01G05620/IB02G33880/IB03G00970/IB03G05850/IB04G10660/IB06G17420/IB07G00640/IB07G13330/IB08G00490/IB08G05800/IB08G07370/IB08G12300/IB08G20190/IB09G00800/IB09G05600/IB10G10510/IB10G19660/IB11G02280/IB11G10780/IB11G20230/IB11G20280/IB11G23020/IB11G34160/IB12G02260/IB12G02820/IB13G05720/IB13G09110/IB13G12760/IB13G14650/IB13G20200/IB13G27100/IB14G29680/IB15G01110/IB15G08020/IB15G11800/IB1…	39
GO:0009411	response to UV	76/12988	156/34360	0.487179	1.28884	2.81873	0.00343261	0.0246575	0.0182379	IB01G10170/IB01G12610/IB01G13620/IB01G13650/IB01G18180/IB01G21830/IB01G24630/IB01G24730/IB01G31950/IB02G04780/IB02G06580/IB02G17010/IB02G17260/IB03G01130/IB03G17060/IB03G20650/IB03G21520/IB04G05000/IB04G11760/IB04G11820/IB04G14210/IB04G21760/IB05G01720/IB05G08680/IB05G08760/IB05G08790/IB05G19040/IB05G23220/IB05G24410/IB05G28880/IB06G11960/IB06G20670/IB06G26420/IB06G26640/IB07G03600/IB07G05490/IB0…	76
GO:0000123	histone acetyltransferase complex	25/12988	42/34360	0.595238	1.57471	2.90525	0.00347546	0.0248838	0.0184053	IB01G03450/IB01G10250/IB01G13990/IB03G00010/IB03G01390/IB03G03230/IB03G13530/IB05G17660/IB06G25380/IB07G21200/IB07G21590/IB07G24750/IB07G28010/IB09G26070/IB10G06420/IB11G04060/IB11G28520/IB12G13000/IB12G13010/IB12G20370/IB13G10300/IB14G05310/IB14G29850/IB15G11850/IB15G24920	25
GO:1902850	microtubule cytoskeleton organization involved in mitosis	25/12988	42/34360	0.595238	1.57471	2.90525	0.00347546	0.0248838	0.0184053	IB01G03930/IB01G08720/IB02G02270/IB02G33220/IB03G00480/IB03G05850/IB03G16020/IB04G20880/IB05G27380/IB06G21810/IB08G10210/IB08G12300/IB10G03740/IB10G04950/IB11G02940/IB11G03900/IB11G04410/IB11G07120/IB11G08580/IB11G24480/IB11G38790/IB13G22120/IB13G26720/IB15G04410/IB15G14360	25
GO:0001522	pseudouridine synthesis	14/12988	20/34360	0.7	1.85186	2.97066	0.0035296	0.0251484	0.018601	IB01G18670/IB02G07210/IB02G15580/IB06G11850/IB06G22330/IB08G05160/IB08G07550/IB08G13200/IB09G26320/IB10G07480/IB10G15260/IB11G13960/IB11G16850/IB15G08390	14
GO:0004707	MAP kinase activity	14/12988	20/34360	0.7	1.85186	2.97066	0.0035296	0.0251484	0.018601	IB02G04780/IB02G17540/IB02G33880/IB08G00490/IB08G03210/IB10G11300/IB11G02420/IB11G17570/IB11G19560/IB11G25820/IB12G16750/IB12G18850/IB13G02070/IB15G05530	14
GO:0051123	RNA polymerase II preinitiation complex assembly	14/12988	20/34360	0.7	1.85186	2.97066	0.0035296	0.0251484	0.018601	IB01G13990/IB02G13880/IB02G19900/IB02G27040/IB03G13530/IB05G17660/IB06G25380/IB11G04920/IB11G28520/IB11G37570/IB12G12040/IB13G26160/IB15G03200/IB15G14000	14
GO:0007088	regulation of mitotic nuclear division	24/12988	40/34360	0.6	1.58731	2.8973	0.00360137	0.0255767	0.0189178	IB01G00760/IB01G06660/IB01G08000/IB01G17210/IB05G03210/IB05G28000/IB06G19830/IB06G21810/IB08G04740/IB08G05800/IB09G02150/IB09G27330/IB11G02940/IB11G04410/IB11G17150/IB11G22960/IB11G39130/IB12G07410/IB12G24770/IB13G14650/IB13G20200/IB13G24190/IB14G11810/IB14G20200	24
GO:0009631	cold acclimation	24/12988	40/34360	0.6	1.58731	2.8973	0.00360137	0.0255767	0.0189178	IB01G09850/IB03G00360/IB04G08250/IB04G11940/IB04G14390/IB06G15390/IB07G22130/IB08G08140/IB09G06050/IB10G15840/IB10G16660/IB11G25040/IB11G31430/IB11G33490/IB12G21280/IB12G27390/IB13G12300/IB13G23730/IB13G23850/IB14G20800/IB15G09370/IB15G12890/IB15G12910/IB15G24590	24
GO:0008324	cation transmembrane transporter activity	197/12988	447/34360	0.440716	1.16592	2.75261	0.00365243	0.0258259	0.019102	IB01G01680/IB01G02480/IB01G02860/IB01G03440/IB01G04220/IB01G05210/IB01G12190/IB01G15810/IB01G30260/IB01G31370/IB01G33540/IB02G01010/IB02G04720/IB02G06770/IB02G07520/IB02G10800/IB02G15540/IB02G16190/IB02G17100/IB02G17840/IB02G18300/IB02G19060/IB02G20540/IB02G20570/IB02G21120/IB02G23860/IB02G26480/IB02G29990/IB02G30130/IB02G32440/IB02G32450/IB02G33320/IB02G34540/IB03G00900/IB03G04830/IB03G06210/IB0…	197
GO:0009561	megagametogenesis	38/12988	70/34360	0.542857	1.43614	2.84747	0.0036541	0.0258259	0.019102	IB02G00560/IB02G02380/IB02G02530/IB02G19180/IB02G22980/IB02G23020/IB02G23930/IB02G30460/IB02G32860/IB04G04450/IB05G01700/IB05G07250/IB05G07800/IB06G06890/IB06G22240/IB06G24700/IB07G05850/IB07G10980/IB07G24640/IB07G30780/IB08G02340/IB08G04640/IB08G12300/IB09G05740/IB11G06830/IB11G09550/IB12G00870/IB12G18530/IB12G19230/IB12G20720/IB12G26560/IB13G18370/IB14G15770/IB14G16080/IB14G16180/IB15G07550/IB1…	38
GO:0033013	tetrapyrrole metabolic process	38/12988	70/34360	0.542857	1.43614	2.84747	0.0036541	0.0258259	0.019102	IB01G31180/IB02G08570/IB02G11620/IB02G19560/IB02G25970/IB02G26260/IB02G31150/IB04G11990/IB04G12030/IB04G21760/IB05G06480/IB05G08680/IB05G08760/IB05G08790/IB05G18860/IB05G28990/IB06G00480/IB06G02730/IB06G03950/IB07G01870/IB07G06640/IB07G07810/IB08G02490/IB11G03520/IB11G04810/IB11G11360/IB11G12020/IB11G13430/IB12G06010/IB12G13210/IB13G17650/IB13G18320/IB13G24600/IB14G05110/IB14G12350/IB14G19020/IB1…	38
GO:0000075	cell cycle checkpoint	32/12988	57/34360	0.561404	1.4852	2.85801	0.00370685	0.0260268	0.0192506	IB01G00760/IB01G31010/IB02G09270/IB02G12580/IB02G29600/IB03G06020/IB03G21140/IB04G14820/IB05G04150/IB05G24480/IB06G20930/IB06G23910/IB07G18820/IB07G22940/IB07G24980/IB07G26380/IB07G31570/IB08G04740/IB08G10580/IB09G02150/IB09G27330/IB11G00770/IB11G02220/IB11G17150/IB11G39130/IB12G07730/IB12G22700/IB12G24770/IB13G24190/IB14G11810/IB14G19130/IB14G23190	32
GO:0005996	monosaccharide metabolic process	51/12988	99/34360	0.515152	1.36284	2.81842	0.00371238	0.0260268	0.0192506	IB01G06720/IB01G15220/IB01G29870/IB01G30350/IB01G33920/IB02G10740/IB02G20430/IB02G33280/IB03G04600/IB04G03890/IB04G06200/IB04G16660/IB05G03010/IB05G03020/IB05G03540/IB05G07410/IB05G08180/IB05G14930/IB05G23950/IB07G02520/IB07G22760/IB07G23240/IB07G24300/IB07G31750/IB08G20720/IB08G23510/IB09G02440/IB09G04080/IB09G07660/IB09G13090/IB09G19030/IB09G27210/IB10G08510/IB10G12490/IB10G12760/IB11G04720/IB1…	51
GO:0010112	regulation of systemic acquired resistance	15/12988	22/34360	0.681818	1.80376	2.93982	0.00375571	0.0260268	0.0192506	IB01G03840/IB01G23670/IB02G04560/IB02G04600/IB03G06340/IB04G07230/IB06G11960/IB06G21800/IB09G14090/IB09G14160/IB11G33410/IB13G07450/IB13G26080/IB13G26090/IB15G02360	15
GO:0031125	rRNA 3'-end processing	15/12988	22/34360	0.681818	1.80376	2.93982	0.00375571	0.0260268	0.0192506	IB02G10190/IB03G11620/IB03G11640/IB06G02810/IB06G02940/IB06G05070/IB06G05160/IB07G12080/IB09G15140/IB09G15180/IB11G21050/IB12G06650/IB12G11590/IB12G25310/IB14G25910	15
GO:0034471	ncRNA 5'-end processing	15/12988	22/34360	0.681818	1.80376	2.93982	0.00375571	0.0260268	0.0192506	IB01G07120/IB02G03150/IB02G09800/IB04G00960/IB07G31630/IB08G03010/IB09G03240/IB11G02120/IB11G23450/IB11G23720/IB11G23880/IB12G26700/IB13G02370/IB15G10250/IB15G17450	15
GO:0005663	DNA replication factor C complex	9/12988	11/34360	0.818182	2.16452	3.0113	0.00377741	0.0260268	0.0192506	IB01G16970/IB04G19840/IB06G08890/IB06G20700/IB08G20610/IB09G06980/IB09G22900/IB12G26580/IB15G13420	9
GO:0008641	ubiquitin-like modifier activating enzyme activity	9/12988	11/34360	0.818182	2.16452	3.0113	0.00377741	0.0260268	0.0192506	IB02G07690/IB02G28040/IB04G04430/IB08G11830/IB11G15280/IB12G00010/IB12G16630/IB14G28890/IB14G29580	9
GO:0009396	folic acid-containing compound biosynthetic process	9/12988	11/34360	0.818182	2.16452	3.0113	0.00377741	0.0260268	0.0192506	IB04G02010/IB05G23980/IB05G26970/IB06G22190/IB09G01010/IB13G10590/IB13G22990/IB14G29510/IB15G00520	9
GO:0016239	positive regulation of macroautophagy	9/12988	11/34360	0.818182	2.16452	3.0113	0.00377741	0.0260268	0.0192506	IB02G07690/IB03G22090/IB03G22680/IB03G22730/IB07G08070/IB14G06170/IB14G06190/IB14G06500/IB14G28220	9
GO:0016273	arginine N-methyltransferase activity	9/12988	11/34360	0.818182	2.16452	3.0113	0.00377741	0.0260268	0.0192506	IB03G14610/IB03G14620/IB04G11000/IB04G17420/IB06G00380/IB07G05800/IB07G07100/IB10G05250/IB11G09820	9
GO:0016274	protein-arginine N-methyltransferase activity	9/12988	11/34360	0.818182	2.16452	3.0113	0.00377741	0.0260268	0.0192506	IB03G14610/IB03G14620/IB04G11000/IB04G17420/IB06G00380/IB07G05800/IB07G07100/IB10G05250/IB11G09820	9
GO:0018342	protein prenylation	9/12988	11/34360	0.818182	2.16452	3.0113	0.00377741	0.0260268	0.0192506	IB01G03320/IB01G04150/IB02G26600/IB03G14690/IB05G23610/IB07G19610/IB11G05040/IB15G15790/IB15G16790	9
GO:0034045	phagophore assembly site membrane	9/12988	11/34360	0.818182	2.16452	3.0113	0.00377741	0.0260268	0.0192506	IB01G31870/IB06G12720/IB07G11530/IB07G26710/IB07G27220/IB09G15100/IB11G30930/IB12G01260/IB13G25410	9
GO:0035246	peptidyl-arginine N-methylation	9/12988	11/34360	0.818182	2.16452	3.0113	0.00377741	0.0260268	0.0192506	IB03G14610/IB03G14620/IB04G11000/IB04G17420/IB06G00380/IB07G05800/IB07G07100/IB10G05250/IB11G09820	9
GO:0097354	prenylation	9/12988	11/34360	0.818182	2.16452	3.0113	0.00377741	0.0260268	0.0192506	IB01G03320/IB01G04150/IB02G26600/IB03G14690/IB05G23610/IB07G19610/IB11G05040/IB15G15790/IB15G16790	9
GO:2000068	regulation of defense response to insect	9/12988	11/34360	0.818182	2.16452	3.0113	0.00377741	0.0260268	0.0192506	IB01G06340/IB02G18710/IB02G18780/IB05G01180/IB05G07280/IB07G23440/IB07G23610/IB07G23800/IB07G30840	9
GO:0050660	flavin adenine dinucleotide binding	22/12988	36/34360	0.611111	1.61671	2.88602	0.00382428	0.0263084	0.019459	IB01G02170/IB01G03830/IB02G29940/IB03G12070/IB03G15880/IB04G03890/IB06G24350/IB07G29740/IB08G00230/IB08G21830/IB10G01410/IB10G07910/IB10G10820/IB11G10910/IB11G14290/IB11G17110/IB11G38740/IB11G38750/IB13G07450/IB13G15780/IB13G19070/IB15G02360	22
GO:1901658	glycosyl compound catabolic process	16/12988	24/34360	0.666667	1.76368	2.9175	0.0039068	0.0267551	0.0197893	IB03G09230/IB03G09500/IB04G10580/IB05G05840/IB05G05860/IB06G25390/IB09G04010/IB11G09380/IB11G10170/IB11G28530/IB12G13630/IB12G21590/IB13G12350/IB13G26350/IB14G25130/IB15G10130	16
GO:0002009	morphogenesis of an epithelium	21/12988	34/34360	0.617647	1.634	2.88326	0.0039137	0.0267551	0.0197893	IB01G00750/IB02G28050/IB04G15340/IB04G19520/IB05G11800/IB05G17670/IB06G03500/IB06G15850/IB06G18850/IB07G02380/IB08G08030/IB11G05220/IB11G05230/IB11G05520/IB12G02820/IB13G27100/IB14G13550/IB14G20890/IB15G03020/IB15G04600/IB15G08540	21
GO:0042646	plastid nucleoid	21/12988	34/34360	0.617647	1.634	2.88326	0.0039137	0.0267551	0.0197893	IB01G03740/IB01G20790/IB01G31950/IB02G17550/IB02G21160/IB02G21170/IB03G03740/IB03G03830/IB03G05210/IB03G11800/IB03G17710/IB05G09430/IB05G27370/IB08G10250/IB08G23830/IB09G07870/IB12G01600/IB12G15080/IB13G12280/IB13G12780/IB14G13210	21
GO:0045930	negative regulation of mitotic cell cycle	31/12988	55/34360	0.563636	1.49111	2.84152	0.00391969	0.0267551	0.0197893	IB01G00760/IB01G08000/IB01G17210/IB01G31010/IB02G12580/IB02G29600/IB03G06020/IB03G21140/IB05G18850/IB05G24480/IB05G28000/IB06G19830/IB06G20930/IB06G23910/IB07G18820/IB07G22940/IB07G24980/IB07G26380/IB08G04740/IB09G02150/IB09G27330/IB11G00770/IB11G17150/IB11G39130/IB12G07730/IB12G22700/IB12G24770/IB13G24190/IB14G11810/IB14G19130/IB14G20200	31
GO:0071489	cellular response to red or far red light	31/12988	55/34360	0.563636	1.49111	2.84152	0.00391969	0.0267551	0.0197893	IB01G29700/IB01G29930/IB02G08570/IB02G29370/IB02G34370/IB03G19520/IB04G04790/IB04G15730/IB04G16550/IB06G03830/IB06G09670/IB08G02910/IB08G06280/IB08G06370/IB08G19890/IB09G11410/IB09G12940/IB10G08860/IB11G17440/IB11G21060/IB11G22660/IB11G23240/IB11G28950/IB12G13210/IB13G21000/IB13G21700/IB13G21830/IB13G25790/IB14G02120/IB14G22320/IB15G07420	31
GO:0031060	regulation of histone methylation	20/12988	32/34360	0.625	1.65345	2.88291	0.00398202	0.0270058	0.0199748	IB01G01670/IB02G03190/IB05G00500/IB05G03960/IB05G13810/IB05G19290/IB05G19980/IB06G20790/IB07G06910/IB07G13500/IB07G29770/IB08G23760/IB09G05620/IB10G07840/IB10G19660/IB11G08470/IB11G33410/IB12G02260/IB12G26580/IB14G18610	20
GO:1902911	protein kinase complex	20/12988	32/34360	0.625	1.65345	2.88291	0.00398202	0.0270058	0.0199748	IB02G03520/IB02G18240/IB03G03440/IB03G03450/IB03G11040/IB04G04560/IB08G19220/IB08G22880/IB09G08050/IB09G19700/IB11G02430/IB11G34000/IB11G38040/IB12G00600/IB12G01260/IB13G19400/IB14G19630/IB15G12550/IB15G14290/IB15G14300	20
GO:0006900	vesicle budding from membrane	17/12988	26/34360	0.653846	1.72976	2.90185	0.00399467	0.0270058	0.0199748	IB01G26010/IB02G03100/IB02G03920/IB03G07040/IB03G08350/IB03G09030/IB04G01000/IB05G21660/IB06G03780/IB06G13450/IB07G05970/IB07G31380/IB08G09430/IB11G10130/IB11G12540/IB12G01780/IB12G05130	17
GO:0017069	snRNA binding	17/12988	26/34360	0.653846	1.72976	2.90185	0.00399467	0.0270058	0.0199748	IB01G20540/IB03G01840/IB03G15830/IB04G12380/IB05G03990/IB06G12510/IB06G22240/IB07G23990/IB09G08320/IB09G14770/IB10G15560/IB11G11410/IB11G36400/IB12G09660/IB12G15900/IB14G19080/IB14G26140	17
GO:0051784	negative regulation of nuclear division	17/12988	26/34360	0.653846	1.72976	2.90185	0.00399467	0.0270058	0.0199748	IB01G00760/IB01G08000/IB01G17210/IB04G14820/IB05G28000/IB06G19830/IB08G04740/IB09G02150/IB09G27330/IB11G17150/IB11G39130/IB12G24770/IB13G07340/IB13G24190/IB14G11810/IB14G20200/IB15G25750	17
GO:0000278	mitotic cell cycle	159/12988	355/34360	0.447887	1.18489	2.72983	0.00399775	0.0270058	0.0199748	IB01G00760/IB01G00890/IB01G01560/IB01G02590/IB01G03930/IB01G05620/IB01G06580/IB01G06880/IB01G08720/IB01G09560/IB01G10350/IB01G11150/IB01G29240/IB01G31010/IB02G00640/IB02G02270/IB02G03520/IB02G07490/IB02G08580/IB02G09540/IB02G09670/IB02G09800/IB02G11640/IB02G12500/IB02G12580/IB02G20620/IB02G24030/IB02G29600/IB02G30100/IB02G33220/IB02G33880/IB03G00480/IB03G00970/IB03G05850/IB03G06020/IB03G06320/IB0…	159
GO:0006073	cellular glucan metabolic process	94/12988	199/34360	0.472362	1.24964	2.75326	0.00400865	0.0270058	0.0199748	IB01G01620/IB01G03290/IB01G06580/IB01G06720/IB01G06880/IB01G07150/IB01G12130/IB01G13160/IB01G15220/IB01G23770/IB01G23820/IB01G29870/IB01G30350/IB02G03240/IB02G10880/IB02G21190/IB02G21770/IB02G29660/IB02G30100/IB03G05080/IB03G17620/IB04G00600/IB05G02130/IB05G03540/IB05G04640/IB05G04750/IB05G06950/IB05G19000/IB05G23950/IB05G27270/IB06G04820/IB06G16400/IB06G21260/IB06G23970/IB06G25530/IB07G00530/IB0…	94
GO:0000741	karyogamy	18/12988	28/34360	0.642857	1.70069	2.89151	0.00403026	0.0270058	0.0199748	IB02G02530/IB02G22980/IB02G23020/IB02G30460/IB05G07250/IB06G06890/IB06G24700/IB07G30780/IB08G02340/IB08G04640/IB09G05740/IB11G06830/IB12G18530/IB12G19230/IB12G20720/IB13G18370/IB14G15770/IB15G13590	18
GO:0005548	phospholipid transporter activity	18/12988	28/34360	0.642857	1.70069	2.89151	0.00403026	0.0270058	0.0199748	IB01G17080/IB01G17090/IB02G04660/IB02G14590/IB02G14610/IB03G06080/IB04G01000/IB06G13450/IB07G31380/IB08G09430/IB09G00980/IB10G12720/IB11G15350/IB12G01780/IB12G05130/IB13G04400/IB13G11040/IB14G29520	18
GO:0006995	cellular response to nitrogen starvation	18/12988	28/34360	0.642857	1.70069	2.89151	0.00403026	0.0270058	0.0199748	IB02G07690/IB02G28040/IB04G23240/IB06G00480/IB06G12130/IB06G12150/IB07G26710/IB07G27220/IB09G14400/IB11G00220/IB11G29570/IB11G33970/IB11G39250/IB12G15020/IB14G01880/IB14G01890/IB14G16230/IB15G06980	18
GO:0008023	transcription elongation factor complex	18/12988	28/34360	0.642857	1.70069	2.89151	0.00403026	0.0270058	0.0199748	IB03G05120/IB05G07250/IB05G28490/IB06G10690/IB06G11030/IB07G20190/IB07G28010/IB07G30780/IB08G07920/IB09G05620/IB09G06060/IB11G03660/IB11G25200/IB13G09020/IB13G10300/IB14G18610/IB15G13770/IB15G25140	18
GO:0010197	polar nucleus fusion	18/12988	28/34360	0.642857	1.70069	2.89151	0.00403026	0.0270058	0.0199748	IB02G02530/IB02G22980/IB02G23020/IB02G30460/IB05G07250/IB06G06890/IB06G24700/IB07G30780/IB08G02340/IB08G04640/IB09G05740/IB11G06830/IB12G18530/IB12G19230/IB12G20720/IB13G18370/IB14G15770/IB15G13590	18
GO:0006417	regulation of translation	70/12988	143/34360	0.48951	1.29501	2.75582	0.00417777	0.0279516	0.0206743	IB01G03370/IB01G07920/IB01G08890/IB01G12450/IB02G01250/IB02G14790/IB02G21400/IB02G31540/IB03G01840/IB03G17850/IB04G20400/IB05G06420/IB05G08150/IB05G27020/IB06G03550/IB06G03970/IB06G06890/IB06G09670/IB06G15410/IB06G15850/IB06G20930/IB07G06980/IB07G07400/IB07G28240/IB08G09880/IB08G16760/IB08G16880/IB08G16950/IB08G23540/IB08G23760/IB09G11610/IB10G00270/IB10G00860/IB10G03170/IB10G03410/IB10G07430/IB1…	70
GO:1902679	negative regulation of RNA biosynthetic process	165/12988	370/34360	0.445946	1.17976	2.71009	0.00421481	0.0281137	0.0207942	IB01G02260/IB01G08060/IB01G13990/IB01G29110/IB02G01210/IB02G01530/IB02G01730/IB02G03320/IB02G03510/IB02G06750/IB02G07190/IB02G09730/IB02G18370/IB02G22080/IB02G24620/IB02G27750/IB02G30080/IB02G30810/IB03G00010/IB03G00150/IB03G00160/IB03G00820/IB03G01570/IB03G02500/IB03G04620/IB03G06550/IB03G06770/IB03G09080/IB03G10460/IB03G11390/IB03G11800/IB03G13830/IB04G00420/IB04G02180/IB04G03150/IB04G03410/IB0…	165
GO:1903507	negative regulation of nucleic acid-templated transcription	165/12988	370/34360	0.445946	1.17976	2.71009	0.00421481	0.0281137	0.0207942	IB01G02260/IB01G08060/IB01G13990/IB01G29110/IB02G01210/IB02G01530/IB02G01730/IB02G03320/IB02G03510/IB02G06750/IB02G07190/IB02G09730/IB02G18370/IB02G22080/IB02G24620/IB02G27750/IB02G30080/IB02G30810/IB03G00010/IB03G00150/IB03G00160/IB03G00820/IB03G01570/IB03G02500/IB03G04620/IB03G06550/IB03G06770/IB03G09080/IB03G10460/IB03G11390/IB03G11800/IB03G13830/IB04G00420/IB04G02180/IB04G03150/IB04G03410/IB0…	165
GO:0051345	positive regulation of hydrolase activity	60/12988	120/34360	0.5	1.32276	2.76103	0.0042349	0.0282048	0.0208617	IB01G02640/IB01G16430/IB02G01440/IB02G09030/IB02G32390/IB03G12200/IB03G14470/IB04G05330/IB04G07360/IB04G24210/IB05G24540/IB05G24610/IB05G26080/IB05G27550/IB06G04670/IB06G13900/IB07G07830/IB07G08150/IB07G14800/IB07G22740/IB07G25790/IB08G02900/IB08G06180/IB08G06260/IB08G11950/IB08G16460/IB09G01190/IB09G08200/IB09G08550/IB09G08750/IB09G17670/IB09G19450/IB09G27260/IB10G08000/IB10G16520/IB11G05220/IB1…	60
GO:0044087	regulation of cellular component biogenesis	119/12988	259/34360	0.459459	1.21551	2.71394	0.00433964	0.0288586	0.0213452	IB01G02590/IB01G07850/IB01G08910/IB01G10170/IB01G10350/IB01G17900/IB01G17950/IB01G18020/IB01G18220/IB01G19350/IB02G00580/IB02G02430/IB02G03370/IB02G06550/IB02G07690/IB02G29660/IB02G29900/IB02G31600/IB02G31890/IB03G02900/IB03G15250/IB03G15270/IB03G19490/IB04G02310/IB04G05350/IB04G11490/IB04G12140/IB04G16350/IB04G18300/IB05G00330/IB05G03590/IB05G17020/IB05G17530/IB05G24480/IB05G26990/IB06G03650/IB0…	119
GO:0006644	phospholipid metabolic process	141/12988	312/34360	0.451923	1.19557	2.70523	0.00435397	0.0289101	0.0213833	IB01G04300/IB01G05650/IB01G07220/IB01G10350/IB01G14490/IB01G24370/IB01G25020/IB01G26320/IB02G00380/IB02G04120/IB02G06570/IB02G07290/IB02G14140/IB02G20280/IB02G20300/IB02G20320/IB02G20330/IB02G25530/IB02G27930/IB02G29010/IB03G00030/IB03G06250/IB03G20650/IB03G20720/IB03G21570/IB04G00770/IB04G01130/IB04G02620/IB04G03060/IB04G04130/IB04G13650/IB04G13960/IB04G15490/IB04G19070/IB04G19670/IB04G21360/IB0…	141
GO:0045333	cellular respiration	35/12988	64/34360	0.546875	1.44677	2.78881	0.00440899	0.0291871	0.0215882	IB01G03830/IB01G12090/IB01G12840/IB01G28800/IB02G08980/IB02G30660/IB02G31150/IB03G00360/IB03G18220/IB04G00220/IB05G04970/IB05G07260/IB07G07980/IB07G17320/IB07G24050/IB07G25540/IB07G30810/IB08G05540/IB08G08530/IB08G11580/IB08G16040/IB08G17150/IB08G21010/IB08G21830/IB09G03090/IB09G12190/IB10G19970/IB11G10910/IB11G34400/IB11G35730/IB11G37730/IB12G23300/IB13G23330/IB15G08510/IB15G25320	35
GO:0060429	epithelium development	35/12988	64/34360	0.546875	1.44677	2.78881	0.00440899	0.0291871	0.0215882	IB01G00750/IB02G02580/IB02G28050/IB02G28870/IB04G15340/IB04G19520/IB04G20630/IB04G20850/IB05G11800/IB05G17670/IB06G03500/IB06G04530/IB06G15850/IB06G18850/IB07G02380/IB08G08030/IB09G04770/IB11G02940/IB11G05220/IB11G05230/IB11G05520/IB11G30080/IB11G35430/IB12G02820/IB12G20370/IB12G26670/IB13G00110/IB13G27100/IB14G13550/IB14G19960/IB14G20890/IB14G22090/IB15G03020/IB15G04600/IB15G08540	35
GO:0010639	negative regulation of organelle organization	66/12988	134/34360	0.492537	1.30302	2.73974	0.00442027	0.0292177	0.0216108	IB01G00760/IB01G02590/IB01G08000/IB01G13990/IB01G17210/IB01G18220/IB01G19350/IB02G03320/IB02G06550/IB02G08580/IB02G18370/IB02G31600/IB03G15250/IB03G15270/IB03G17710/IB04G04290/IB04G14820/IB05G00330/IB05G03960/IB05G13810/IB05G18850/IB05G28000/IB06G03650/IB06G19830/IB06G20790/IB06G21120/IB06G22590/IB06G25670/IB07G12010/IB08G01640/IB08G04740/IB08G08400/IB09G02150/IB09G04390/IB09G09540/IB09G27330/IB1…	66
GO:0009124	nucleoside monophosphate biosynthetic process	48/12988	93/34360	0.516129	1.36543	2.7509	0.00455963	0.0300936	0.0222587	IB01G00590/IB01G16880/IB01G23180/IB02G04720/IB02G19620/IB03G01670/IB03G01770/IB03G11550/IB04G08000/IB04G15410/IB05G01400/IB05G12270/IB05G14930/IB05G18050/IB05G26840/IB06G03690/IB06G09930/IB06G18130/IB06G25810/IB06G25910/IB07G04780/IB07G13090/IB07G19650/IB07G30940/IB08G17930/IB08G21560/IB09G00890/IB10G01060/IB10G01070/IB10G03870/IB10G12490/IB10G12760/IB11G02060/IB11G14830/IB11G27650/IB12G04210/IB1…	48
GO:0010286	heat acclimation	28/12988	49/34360	0.571429	1.51173	2.79439	0.00460653	0.0303574	0.0224538	IB01G00750/IB01G05270/IB01G06660/IB01G17190/IB02G01950/IB02G04560/IB02G04600/IB03G04390/IB03G06340/IB05G15740/IB05G19750/IB06G21410/IB07G13690/IB07G15370/IB08G11900/IB09G27400/IB10G09230/IB11G04330/IB11G07550/IB11G08660/IB11G14030/IB11G20430/IB13G09430/IB13G09440/IB13G10420/IB13G22880/IB14G24200/IB15G02520	28
GO:0044454	nuclear chromosome part	118/12988	257/34360	0.459144	1.21467	2.69289	0.00461399	0.030361	0.0224565	IB01G07940/IB01G11150/IB01G17250/IB01G17290/IB01G17670/IB01G17700/IB01G20080/IB01G29240/IB01G29310/IB01G33110/IB02G01530/IB02G03510/IB02G18370/IB02G30810/IB02G32640/IB03G00010/IB03G03230/IB03G05320/IB03G05860/IB03G08180/IB03G09080/IB03G09490/IB03G10460/IB03G12300/IB03G20740/IB03G21010/IB03G21040/IB03G21890/IB04G04290/IB04G09040/IB04G11490/IB04G14820/IB04G20310/IB05G01220/IB05G07250/IB05G07950/IB0…	118
GO:0044419	interspecies interaction between organisms	62/12988	125/34360	0.496	1.31218	2.72578	0.00465179	0.030564	0.0226066	IB01G07670/IB01G08280/IB01G14140/IB02G06570/IB02G08850/IB02G18640/IB02G24440/IB02G24620/IB02G33880/IB03G00260/IB03G10460/IB03G18410/IB03G18930/IB03G21970/IB04G10480/IB04G13580/IB04G14010/IB04G16600/IB05G03210/IB05G11150/IB05G12260/IB05G23750/IB06G04690/IB06G12260/IB06G12270/IB06G17130/IB06G22180/IB07G01950/IB07G03140/IB07G03170/IB08G00490/IB08G01910/IB08G03120/IB09G09540/IB09G09610/IB09G12540/IB1…	62
GO:0030422	production of siRNA involved in RNA interference	34/12988	62/34360	0.548387	1.45077	2.76939	0.00469074	0.0307738	0.0227618	IB01G02840/IB01G07670/IB01G13970/IB02G02190/IB02G24440/IB02G29310/IB03G10010/IB03G10120/IB03G10460/IB03G18410/IB03G18930/IB04G10480/IB04G19480/IB05G05190/IB05G19740/IB07G16270/IB07G22790/IB08G07920/IB08G23860/IB10G00460/IB10G17270/IB11G05060/IB12G00780/IB12G19360/IB12G19380/IB12G19420/IB12G26300/IB13G07740/IB13G14310/IB13G20720/IB13G23510/IB14G12780/IB14G20260/IB15G23560	34
GO:0002178	palmitoyltransferase complex	10/12988	13/34360	0.769231	2.03501	2.90966	0.00484285	0.0312578	0.0231197	IB03G22090/IB03G22680/IB03G22730/IB05G17020/IB05G17530/IB07G08070/IB08G23620/IB14G06170/IB14G06190/IB14G06500	10
GO:0016241	regulation of macroautophagy	10/12988	13/34360	0.769231	2.03501	2.90966	0.00484285	0.0312578	0.0231197	IB02G00580/IB02G07690/IB03G22090/IB03G22680/IB03G22730/IB07G08070/IB14G06170/IB14G06190/IB14G06500/IB14G28220	10
GO:0017059	serine C-palmitoyltransferase complex	10/12988	13/34360	0.769231	2.03501	2.90966	0.00484285	0.0312578	0.0231197	IB03G22090/IB03G22680/IB03G22730/IB05G17020/IB05G17530/IB07G08070/IB08G23620/IB14G06170/IB14G06190/IB14G06500	10
GO:0031211	endoplasmic reticulum palmitoyltransferase complex	10/12988	13/34360	0.769231	2.03501	2.90966	0.00484285	0.0312578	0.0231197	IB03G22090/IB03G22680/IB03G22730/IB05G17020/IB05G17530/IB07G08070/IB08G23620/IB14G06170/IB14G06190/IB14G06500	10
GO:0034517	ribophagy	10/12988	13/34360	0.769231	2.03501	2.90966	0.00484285	0.0312578	0.0231197	IB02G08090/IB02G25270/IB03G02670/IB03G03360/IB04G10160/IB05G06450/IB08G14030/IB12G13400/IB13G08790/IB15G14020	10
GO:0042559	pteridine-containing compound biosynthetic process	10/12988	13/34360	0.769231	2.03501	2.90966	0.00484285	0.0312578	0.0231197	IB03G03460/IB04G02010/IB05G23980/IB05G26970/IB06G22190/IB09G01010/IB13G10590/IB13G22990/IB14G29510/IB15G00520	10
GO:0050686	negative regulation of mRNA processing	10/12988	13/34360	0.769231	2.03501	2.90966	0.00484285	0.0312578	0.0231197	IB02G30260/IB05G14700/IB05G23190/IB07G03120/IB07G03790/IB07G19780/IB08G02850/IB12G20130/IB12G23210/IB12G24040	10
GO:0070676	intralumenal vesicle formation	10/12988	13/34360	0.769231	2.03501	2.90966	0.00484285	0.0312578	0.0231197	IB01G26010/IB02G03100/IB02G03920/IB03G07040/IB03G08350/IB03G09030/IB05G21660/IB06G03780/IB07G05970/IB11G10130	10
GO:1905538	polysome binding	10/12988	13/34360	0.769231	2.03501	2.90966	0.00484285	0.0312578	0.0231197	IB02G08090/IB02G25270/IB03G02670/IB03G03360/IB04G10160/IB05G06450/IB08G14030/IB12G13400/IB13G08790/IB15G14020	10
GO:1905961	protein-cysteine S-palmitoyltransferase complex	10/12988	13/34360	0.769231	2.03501	2.90966	0.00484285	0.0312578	0.0231197	IB03G22090/IB03G22680/IB03G22730/IB05G17020/IB05G17530/IB07G08070/IB08G23620/IB14G06170/IB14G06190/IB14G06500	10
GO:1990861	Ubp3-Bre5 deubiquitination complex	10/12988	13/34360	0.769231	2.03501	2.90966	0.00484285	0.0312578	0.0231197	IB02G08090/IB02G25270/IB03G02670/IB03G03360/IB04G10160/IB05G06450/IB08G14030/IB12G13400/IB13G08790/IB15G14020	10
GO:0003712	transcription coregulator activity	58/12988	116/34360	0.5	1.32276	2.71447	0.00486305	0.031342	0.0231821	IB01G03450/IB01G08280/IB01G13990/IB01G20540/IB01G29110/IB02G09730/IB02G13880/IB02G18000/IB02G19900/IB02G27040/IB02G27750/IB03G00010/IB03G01570/IB03G09080/IB03G13530/IB03G19520/IB03G21840/IB04G07230/IB05G17660/IB05G19980/IB05G25360/IB05G28450/IB06G01430/IB06G01690/IB06G06900/IB06G25330/IB07G05530/IB07G28170/IB07G29770/IB08G04770/IB08G08090/IB08G08940/IB08G11890/IB08G20880/IB09G09610/IB10G00170/IB1…	58
GO:0009694	jasmonic acid metabolic process	33/12988	60/34360	0.55	1.45504	2.75006	0.00498854	0.0321037	0.0237454	IB02G04030/IB02G08370/IB03G07160/IB03G07170/IB03G07310/IB03G07320/IB04G10410/IB04G22400/IB05G19480/IB05G19580/IB05G19610/IB05G19620/IB05G19630/IB05G21020/IB05G21060/IB05G21100/IB06G21800/IB07G08350/IB07G23440/IB07G23610/IB07G23800/IB08G07990/IB08G10730/IB10G01410/IB10G12740/IB10G14560/IB11G29700/IB11G29710/IB11G30010/IB11G35550/IB12G27450/IB13G15780/IB14G25150	33
GO:0005815	microtubule organizing center	38/12988	71/34360	0.535211	1.41591	2.73477	0.00502774	0.0321673	0.0237925	IB01G01560/IB01G31680/IB02G01580/IB02G02270/IB02G03510/IB02G23160/IB02G23670/IB02G32860/IB03G00480/IB03G01390/IB03G14090/IB03G14710/IB04G09040/IB04G16250/IB04G20880/IB05G03210/IB05G28450/IB08G05800/IB08G10210/IB09G03690/IB09G26790/IB09G27020/IB11G00400/IB11G00520/IB11G28370/IB12G00110/IB12G25660/IB13G09930/IB13G12760/IB13G14150/IB13G14650/IB13G20200/IB13G22120/IB13G26720/IB14G02090/IB14G02100/IB1…	38
GO:0034249	negative regulation of cellular amide metabolic process	38/12988	71/34360	0.535211	1.41591	2.73477	0.00502774	0.0321673	0.0237925	IB01G03370/IB01G07920/IB03G01840/IB05G06420/IB05G08150/IB05G17020/IB05G17530/IB06G03970/IB06G09670/IB06G15850/IB06G20930/IB07G07400/IB07G28240/IB08G16880/IB08G16950/IB08G23620/IB08G23760/IB09G11610/IB10G03170/IB10G03410/IB10G07430/IB10G19430/IB11G05160/IB12G05280/IB12G05290/IB13G02940/IB13G10780/IB13G12990/IB13G22160/IB14G05560/IB14G05870/IB14G19130/IB14G22090/IB15G03090/IB15G07590/IB15G24620/IB1…	38
GO:0042737	drug catabolic process	38/12988	71/34360	0.535211	1.41591	2.73477	0.00502774	0.0321673	0.0237925	IB01G05570/IB01G08300/IB02G07670/IB03G02750/IB03G21580/IB04G02960/IB04G11940/IB05G02690/IB05G07770/IB06G05230/IB06G15390/IB06G24840/IB06G25430/IB06G25440/IB07G14050/IB07G14270/IB07G14980/IB08G05090/IB08G10070/IB08G12700/IB09G00430/IB09G02790/IB10G08970/IB11G00220/IB11G05710/IB11G14980/IB11G27620/IB11G33970/IB12G07660/IB12G07700/IB12G08720/IB12G25730/IB12G27390/IB13G17820/IB14G02330/IB14G25130/IB1…	38
GO:1901990	regulation of mitotic cell cycle phase transition	38/12988	71/34360	0.535211	1.41591	2.73477	0.00502774	0.0321673	0.0237925	IB01G00760/IB01G31010/IB02G12580/IB02G29600/IB03G06020/IB03G21140/IB04G08360/IB04G14070/IB05G01720/IB05G08240/IB05G18850/IB05G24480/IB06G20930/IB06G21810/IB07G24980/IB07G26380/IB07G31830/IB08G04740/IB08G05800/IB09G02150/IB09G27330/IB11G02760/IB11G02940/IB11G04410/IB11G17150/IB11G22960/IB11G39130/IB12G00600/IB12G07410/IB12G07730/IB12G22700/IB12G24770/IB13G14650/IB13G20200/IB13G24190/IB14G11810/IB1…	38
GO:0051817	modification of morphology or physiology of other organism involved in symbiotic interaction	26/12988	45/34360	0.577778	1.52852	2.76564	0.00509691	0.0325624	0.0240847	IB01G07670/IB01G14140/IB02G06570/IB02G18640/IB02G24440/IB02G33880/IB03G00260/IB03G10460/IB03G18410/IB03G18930/IB04G10480/IB05G23750/IB07G03140/IB07G03170/IB08G00490/IB08G01910/IB08G03120/IB10G08090/IB10G08400/IB12G00780/IB12G05780/IB12G26300/IB13G20720/IB13G21560/IB14G21950/IB15G09380	26
GO:0060548	negative regulation of cell death	46/12988	89/34360	0.516854	1.36735	2.70506	0.00523147	0.0333735	0.0246846	IB01G00410/IB01G06580/IB01G33760/IB02G06750/IB02G07660/IB02G19180/IB02G23160/IB02G23670/IB02G24030/IB03G03270/IB03G03960/IB03G04620/IB03G13830/IB04G14070/IB05G01850/IB05G04890/IB05G18760/IB05G25330/IB05G25520/IB06G03710/IB06G06590/IB06G13830/IB08G11620/IB08G21830/IB09G03190/IB09G08930/IB09G09090/IB09G10450/IB09G12290/IB09G19120/IB10G11340/IB11G09890/IB11G14470/IB11G34180/IB12G09030/IB12G10670/IB1…	46
GO:0019220	regulation of phosphate metabolic process	103/12988	222/34360	0.463964	1.22743	2.65012	0.00530387	0.0337372	0.0249537	IB01G03270/IB01G07250/IB01G10350/IB01G13990/IB01G14910/IB01G16640/IB01G20540/IB01G23060/IB01G24030/IB01G24750/IB02G03520/IB02G12930/IB02G18240/IB02G23940/IB03G03440/IB03G03450/IB03G18850/IB03G19780/IB04G02040/IB04G04340/IB04G04560/IB04G08250/IB04G08610/IB04G08730/IB04G14390/IB04G20130/IB05G03740/IB05G04150/IB05G04890/IB05G05290/IB05G10050/IB05G13850/IB05G17390/IB05G17400/IB05G20230/IB05G27290/IB0…	103
GO:0051174	regulation of phosphorus metabolic process	103/12988	222/34360	0.463964	1.22743	2.65012	0.00530387	0.0337372	0.0249537	IB01G03270/IB01G07250/IB01G10350/IB01G13990/IB01G14910/IB01G16640/IB01G20540/IB01G23060/IB01G24030/IB01G24750/IB02G03520/IB02G12930/IB02G18240/IB02G23940/IB03G03440/IB03G03450/IB03G18850/IB03G19780/IB04G02040/IB04G04340/IB04G04560/IB04G08250/IB04G08610/IB04G08730/IB04G14390/IB04G20130/IB05G03740/IB05G04150/IB05G04890/IB05G05290/IB05G10050/IB05G13850/IB05G17390/IB05G17400/IB05G20230/IB05G27290/IB0…	103
GO:0031625	ubiquitin protein ligase binding	60/12988	121/34360	0.495868	1.31183	2.67865	0.00534127	0.0338395	0.0250293	IB01G03820/IB01G08950/IB02G01580/IB02G04400/IB02G06750/IB02G07500/IB02G16100/IB02G25670/IB02G33750/IB03G04620/IB03G11450/IB03G17120/IB04G05960/IB04G09820/IB05G01700/IB05G12220/IB05G12240/IB05G12250/IB05G26910/IB06G15430/IB06G17920/IB06G21230/IB07G01520/IB07G06720/IB07G25010/IB08G00550/IB08G06190/IB08G07430/IB08G08530/IB08G08730/IB09G05730/IB09G20510/IB11G10440/IB11G18640/IB11G30650/IB12G02340/IB1…	60
GO:0019200	carbohydrate kinase activity	25/12988	43/34360	0.581395	1.53809	2.75236	0.00534781	0.0338395	0.0250293	IB01G16880/IB01G23180/IB02G21770/IB03G11550/IB04G06200/IB05G01400/IB06G03690/IB07G22760/IB08G23510/IB09G26640/IB10G03870/IB11G02060/IB11G04720/IB11G04730/IB11G11000/IB11G36080/IB12G00590/IB12G25510/IB13G10940/IB13G16890/IB14G25610/IB14G25620/IB14G29660/IB14G29670/IB15G00480	25
GO:0044003	modification by symbiont of host morphology or physiology	25/12988	43/34360	0.581395	1.53809	2.75236	0.00534781	0.0338395	0.0250293	IB01G07670/IB01G14140/IB02G06570/IB02G18640/IB02G24440/IB02G33880/IB03G00260/IB03G10460/IB03G18410/IB03G18930/IB04G10480/IB05G23750/IB07G03140/IB07G03170/IB08G00490/IB08G01910/IB10G08090/IB10G08400/IB12G00780/IB12G05780/IB12G26300/IB13G20720/IB13G21560/IB14G21950/IB15G09380	25
GO:0044264	cellular polysaccharide metabolic process	123/12988	270/34360	0.455556	1.20518	2.6386	0.00535079	0.0338395	0.0250293	IB01G01620/IB01G03290/IB01G06580/IB01G06720/IB01G06880/IB01G07150/IB01G12130/IB01G12140/IB01G13160/IB01G15220/IB01G22030/IB01G23770/IB01G23820/IB01G29870/IB01G30350/IB02G03240/IB02G10880/IB02G21190/IB02G21770/IB02G29660/IB02G30100/IB02G33130/IB03G05080/IB03G17620/IB04G00600/IB05G02130/IB05G03540/IB05G04640/IB05G04750/IB05G06950/IB05G19000/IB05G23950/IB05G27270/IB06G02720/IB06G04820/IB06G16400/IB0…	123
GO:0006778	porphyrin-containing compound metabolic process	37/12988	69/34360	0.536232	1.41861	2.7134	0.00536866	0.0339037	0.0250768	IB01G31180/IB02G08570/IB02G11620/IB02G19560/IB02G25970/IB02G26260/IB02G31150/IB04G11990/IB04G12030/IB04G21760/IB05G06480/IB05G08680/IB05G08760/IB05G08790/IB05G18860/IB05G28990/IB06G00480/IB06G02730/IB06G03950/IB07G01870/IB07G06640/IB07G07810/IB08G02490/IB11G03520/IB11G04810/IB11G11360/IB11G12020/IB11G13430/IB12G06010/IB12G13210/IB13G17650/IB13G18320/IB14G05110/IB14G12350/IB14G19020/IB15G04780/IB1…	37
GO:0009126	purine nucleoside monophosphate metabolic process	49/12988	96/34360	0.510417	1.35032	2.67946	0.00554275	0.0346238	0.0256094	IB01G00590/IB01G12090/IB01G12840/IB01G16880/IB01G23180/IB02G04720/IB03G11550/IB03G18220/IB04G04760/IB04G15410/IB05G01400/IB05G04970/IB05G14930/IB05G18050/IB05G26840/IB06G03690/IB06G22890/IB06G25810/IB06G25910/IB07G04780/IB07G13090/IB07G19650/IB07G24050/IB07G30940/IB08G11580/IB08G17150/IB08G17930/IB09G00890/IB09G12190/IB10G01060/IB10G01070/IB10G03870/IB10G12490/IB10G12760/IB11G02060/IB11G14830/IB1…	49
GO:0009167	purine ribonucleoside monophosphate metabolic process	49/12988	96/34360	0.510417	1.35032	2.67946	0.00554275	0.0346238	0.0256094	IB01G00590/IB01G12090/IB01G12840/IB01G16880/IB01G23180/IB02G04720/IB03G11550/IB03G18220/IB04G04760/IB04G15410/IB05G01400/IB05G04970/IB05G14930/IB05G18050/IB05G26840/IB06G03690/IB06G22890/IB06G25810/IB06G25910/IB07G04780/IB07G13090/IB07G19650/IB07G24050/IB07G30940/IB08G11580/IB08G17150/IB08G17930/IB09G00890/IB09G12190/IB10G01060/IB10G01070/IB10G03870/IB10G12490/IB10G12760/IB11G02060/IB11G14830/IB1…	49
GO:0046488	phosphatidylinositol metabolic process	49/12988	96/34360	0.510417	1.35032	2.67946	0.00554275	0.0346238	0.0256094	IB01G05650/IB01G07220/IB01G10350/IB02G04120/IB02G25530/IB03G00030/IB03G21570/IB04G00770/IB04G02620/IB04G04130/IB04G13650/IB04G13960/IB04G15490/IB04G21360/IB05G10230/IB05G21910/IB05G28900/IB07G30920/IB08G08780/IB08G17420/IB11G06710/IB11G07580/IB11G16800/IB11G17400/IB11G24890/IB11G25160/IB11G26700/IB12G03670/IB12G14890/IB12G15430/IB12G19260/IB12G21120/IB12G24420/IB13G04130/IB13G24050/IB13G24180/IB1…	49
GO:0000272	polysaccharide catabolic process	41/12988	78/34360	0.525641	1.39059	2.6922	0.00555891	0.0346238	0.0256094	IB01G03290/IB01G06720/IB01G12130/IB02G02300/IB02G10640/IB02G21770/IB03G05000/IB03G05080/IB04G00600/IB06G16400/IB06G21260/IB06G21340/IB07G01700/IB07G11010/IB07G15870/IB07G24290/IB08G04890/IB08G07960/IB08G16560/IB09G03200/IB09G04260/IB09G10070/IB10G15840/IB10G16660/IB10G17610/IB11G05770/IB11G12110/IB11G33590/IB11G37010/IB11G38880/IB12G01260/IB12G02030/IB12G21280/IB13G18200/IB13G21490/IB13G23640/IB1…	41
GO:0043628	ncRNA 3'-end processing	24/12988	41/34360	0.585366	1.5486	2.73997	0.00559965	0.0346238	0.0256094	IB02G10190/IB03G11620/IB03G11640/IB03G17680/IB04G08090/IB06G02810/IB06G02940/IB06G05070/IB06G05160/IB07G12080/IB07G12500/IB07G12710/IB09G15140/IB09G15180/IB10G13770/IB10G13800/IB11G21050/IB12G06650/IB12G11590/IB12G18100/IB12G25310/IB14G20360/IB14G25910/IB15G25530	24
GO:0009695	jasmonic acid biosynthetic process	31/12988	56/34360	0.553571	1.46448	2.71182	0.00563425	0.0346238	0.0256094	IB02G04030/IB02G08370/IB03G07160/IB03G07170/IB03G07310/IB03G07320/IB04G10410/IB04G22400/IB05G19480/IB05G19580/IB05G19610/IB05G19620/IB05G19630/IB05G21020/IB05G21060/IB05G21100/IB07G08350/IB07G23440/IB07G23610/IB07G23800/IB08G07990/IB08G10730/IB10G01410/IB10G14560/IB11G29700/IB11G29710/IB11G30010/IB11G35550/IB12G27450/IB13G15780/IB14G25150	31
GO:0016866	intramolecular transferase activity	31/12988	56/34360	0.553571	1.46448	2.71182	0.00563425	0.0346238	0.0256094	IB01G15220/IB01G18670/IB02G01780/IB02G07210/IB02G15580/IB02G19240/IB02G24980/IB02G25230/IB02G33280/IB03G07490/IB05G00530/IB05G06810/IB05G14230/IB05G15140/IB06G11850/IB06G22330/IB07G10710/IB07G10730/IB07G10750/IB07G10790/IB08G07550/IB09G26320/IB10G15260/IB11G16850/IB11G25010/IB12G19000/IB13G10590/IB14G25100/IB15G07790/IB15G08390/IB15G23550	31
GO:0000002	mitochondrial genome maintenance	11/12988	15/34360	0.733333	1.94005	2.83878	0.00566414	0.0346238	0.0256094	IB02G19660/IB02G24970/IB02G25220/IB04G17210/IB06G22270/IB10G01760/IB11G03370/IB11G16890/IB11G17020/IB13G19430/IB14G02490	11
GO:0004849	uridine kinase activity	11/12988	15/34360	0.733333	1.94005	2.83878	0.00566414	0.0346238	0.0256094	IB02G19620/IB03G01670/IB03G01770/IB05G12270/IB06G18130/IB08G21560/IB12G04210/IB13G00150/IB13G01620/IB15G01500/IB15G25720	11
GO:0006222	UMP biosynthetic process	11/12988	15/34360	0.733333	1.94005	2.83878	0.00566414	0.0346238	0.0256094	IB02G19620/IB03G01670/IB03G01770/IB05G12270/IB06G18130/IB08G21560/IB12G04210/IB13G00150/IB13G01620/IB15G01500/IB15G25720	11
GO:0006783	heme biosynthetic process	11/12988	15/34360	0.733333	1.94005	2.83878	0.00566414	0.0346238	0.0256094	IB02G08570/IB02G19560/IB02G31150/IB05G06480/IB05G28990/IB06G03950/IB11G04810/IB11G11360/IB12G13210/IB13G18320/IB15G25670	11
GO:0009173	pyrimidine ribonucleoside monophosphate metabolic process	11/12988	15/34360	0.733333	1.94005	2.83878	0.00566414	0.0346238	0.0256094	IB02G19620/IB03G01670/IB03G01770/IB05G12270/IB06G18130/IB08G21560/IB12G04210/IB13G00150/IB13G01620/IB15G01500/IB15G25720	11
GO:0009174	pyrimidine ribonucleoside monophosphate biosynthetic process	11/12988	15/34360	0.733333	1.94005	2.83878	0.00566414	0.0346238	0.0256094	IB02G19620/IB03G01670/IB03G01770/IB05G12270/IB06G18130/IB08G21560/IB12G04210/IB13G00150/IB13G01620/IB15G01500/IB15G25720	11
GO:0010337	regulation of salicylic acid metabolic process	11/12988	15/34360	0.733333	1.94005	2.83878	0.00566414	0.0346238	0.0256094	IB02G04560/IB02G04600/IB02G21190/IB03G00550/IB03G06340/IB06G11960/IB09G07120/IB09G14090/IB09G14160/IB11G33670/IB12G09840	11
GO:0019104	DNA N-glycosylase activity	11/12988	15/34360	0.733333	1.94005	2.83878	0.00566414	0.0346238	0.0256094	IB02G03320/IB02G07570/IB02G21160/IB02G21170/IB02G27840/IB06G25670/IB09G11420/IB11G14700/IB14G14640/IB14G28040/IB15G05340	11
GO:0034243	regulation of transcription elongation from RNA polymerase II promoter	11/12988	15/34360	0.733333	1.94005	2.83878	0.00566414	0.0346238	0.0256094	IB03G05120/IB06G10690/IB06G11030/IB07G06140/IB09G05620/IB10G14840/IB11G03660/IB11G25200/IB13G09020/IB14G18610/IB15G08150	11
GO:0034330	cell junction organization	11/12988	15/34360	0.733333	1.94005	2.83878	0.00566414	0.0346238	0.0256094	IB01G02860/IB02G29660/IB03G14090/IB04G15340/IB04G19900/IB04G20040/IB09G26790/IB09G27020/IB11G02220/IB11G19980/IB13G12660	11
GO:0035973	aggrephagy	11/12988	15/34360	0.733333	1.94005	2.83878	0.00566414	0.0346238	0.0256094	IB02G08090/IB02G25270/IB03G02670/IB03G03360/IB04G10160/IB05G06450/IB07G13330/IB08G14030/IB12G13400/IB13G08790/IB15G14020	11
GO:0045216	cell-cell junction organization	11/12988	15/34360	0.733333	1.94005	2.83878	0.00566414	0.0346238	0.0256094	IB01G02860/IB02G29660/IB03G14090/IB04G15340/IB04G19900/IB04G20040/IB09G26790/IB09G27020/IB11G02220/IB11G19980/IB13G12660	11
GO:0046049	UMP metabolic process	11/12988	15/34360	0.733333	1.94005	2.83878	0.00566414	0.0346238	0.0256094	IB02G19620/IB03G01670/IB03G01770/IB05G12270/IB06G18130/IB08G21560/IB12G04210/IB13G00150/IB13G01620/IB15G01500/IB15G25720	11
GO:0048564	photosystem I assembly	11/12988	15/34360	0.733333	1.94005	2.83878	0.00566414	0.0346238	0.0256094	IB02G00560/IB02G02140/IB04G08750/IB04G21880/IB07G12290/IB08G03870/IB08G19360/IB10G09230/IB10G09970/IB14G19490/IB14G29060	11
GO:0071941	nitrogen cycle metabolic process	11/12988	15/34360	0.733333	1.94005	2.83878	0.00566414	0.0346238	0.0256094	IB03G00360/IB04G08230/IB05G01820/IB05G17700/IB05G27710/IB07G14810/IB07G16220/IB07G27610/IB09G10090/IB11G12180/IB15G05450	11
GO:0099116	tRNA 5'-end processing	11/12988	15/34360	0.733333	1.94005	2.83878	0.00566414	0.0346238	0.0256094	IB01G07120/IB02G03150/IB02G09800/IB08G03010/IB09G03240/IB11G23450/IB11G23720/IB11G23880/IB13G02370/IB15G10250/IB15G17450	11
GO:0003730	mRNA 3'-UTR binding	23/12988	39/34360	0.589744	1.56018	2.72865	0.00584949	0.035608	0.0263374	IB01G07920/IB01G29400/IB02G12580/IB02G25430/IB02G31540/IB03G05270/IB04G02320/IB04G15980/IB04G16010/IB05G05600/IB05G23870/IB06G03970/IB06G15850/IB06G23720/IB07G06980/IB07G07400/IB12G09360/IB12G22700/IB14G05180/IB14G22090/IB15G24620/IB15G24640/IB15G26430	23
GO:0006220	pyrimidine nucleotide metabolic process	23/12988	39/34360	0.589744	1.56018	2.72865	0.00584949	0.035608	0.0263374	IB02G12850/IB02G19620/IB03G01670/IB03G01770/IB03G14280/IB04G03060/IB04G08000/IB05G12270/IB05G16500/IB06G18130/IB08G04830/IB08G21560/IB09G09570/IB11G11290/IB11G25510/IB11G28560/IB12G04210/IB13G00150/IB13G01620/IB13G12350/IB13G14290/IB15G01500/IB15G25720	23
GO:0009066	aspartate family amino acid metabolic process	23/12988	39/34360	0.589744	1.56018	2.72865	0.00584949	0.035608	0.0263374	IB01G28150/IB03G18140/IB04G03940/IB04G03950/IB05G01140/IB05G15850/IB06G02610/IB06G08320/IB07G04060/IB07G06570/IB07G30420/IB08G21010/IB09G00630/IB09G01940/IB12G09740/IB12G14310/IB13G19380/IB14G00030/IB14G17980/IB14G19990/IB15G07940/IB15G08890/IB15G12110	23
GO:0034248	regulation of cellular amide metabolic process	74/12988	154/34360	0.480519	1.27122	2.62969	0.0058995	0.0358628	0.0265258	IB01G03370/IB01G07920/IB01G08890/IB01G12450/IB02G01250/IB02G14790/IB02G21400/IB02G31540/IB03G01840/IB03G17850/IB04G20400/IB05G06420/IB05G08150/IB05G17020/IB05G17530/IB05G27020/IB06G03550/IB06G03970/IB06G06890/IB06G09670/IB06G15410/IB06G15850/IB06G20930/IB07G06980/IB07G07400/IB07G28240/IB08G09880/IB08G16760/IB08G16880/IB08G16950/IB08G23540/IB08G23620/IB08G23760/IB09G11610/IB10G00270/IB10G00860/IB1…	74
GO:0016860	intramolecular oxidoreductase activity	40/12988	76/34360	0.526316	1.39238	2.66953	0.00594878	0.0360625	0.0266735	IB01G13620/IB01G22000/IB01G28150/IB02G04380/IB02G16170/IB03G13810/IB03G20960/IB04G08120/IB04G11950/IB05G14930/IB05G21060/IB05G21550/IB05G28740/IB05G28750/IB06G02650/IB06G02670/IB07G14020/IB07G19420/IB07G23240/IB07G23440/IB07G23610/IB07G23800/IB08G03470/IB08G06140/IB09G04870/IB10G07570/IB10G12490/IB10G12760/IB12G18090/IB12G18120/IB13G14690/IB13G17140/IB13G20890/IB13G26640/IB14G16270/IB15G02370/IB1…	40
GO:0051604	protein maturation	40/12988	76/34360	0.526316	1.39238	2.66953	0.00594878	0.0360625	0.0266735	IB01G12090/IB02G07060/IB02G09890/IB02G15350/IB02G32380/IB02G33850/IB03G10200/IB03G18220/IB04G11040/IB05G04740/IB05G04840/IB05G20300/IB05G27470/IB05G28380/IB07G02470/IB07G05890/IB07G15650/IB07G17240/IB08G05090/IB08G18020/IB09G13550/IB09G14690/IB10G01380/IB10G01760/IB10G12880/IB10G18590/IB11G16310/IB11G28490/IB11G30090/IB11G33770/IB12G19820/IB12G24570/IB12G24690/IB13G17820/IB14G02490/IB14G08040/IB1…	40
GO:0009163	nucleoside biosynthetic process	22/12988	37/34360	0.594595	1.57301	2.71857	0.00609358	0.0368893	0.0272851	IB02G19620/IB03G01670/IB03G01770/IB04G08000/IB05G12270/IB05G16500/IB05G18050/IB06G18130/IB06G22890/IB08G09260/IB08G21560/IB09G02010/IB09G09570/IB11G28560/IB12G04210/IB13G00150/IB13G01620/IB13G25370/IB14G25130/IB15G01500/IB15G24550/IB15G25720	22
GO:0072525	pyridine-containing compound biosynthetic process	35/12988	65/34360	0.538462	1.42451	2.67053	0.00611909	0.0369927	0.0273616	IB01G00590/IB01G05570/IB01G16880/IB01G23180/IB02G04420/IB02G34730/IB03G11550/IB03G16430/IB03G17430/IB03G21580/IB04G15410/IB05G01400/IB05G14930/IB05G26840/IB05G27580/IB06G03690/IB06G25810/IB06G25910/IB07G04780/IB07G13090/IB07G19650/IB07G31340/IB08G03180/IB08G17930/IB08G21010/IB08G23430/IB09G10060/IB10G03870/IB10G12490/IB10G12760/IB11G02060/IB11G27650/IB12G25510/IB14G14540/IB15G12110	35
GO:0001664	G protein-coupled receptor binding	12/12988	17/34360	0.705882	1.86743	2.78873	0.00626168	0.0374421	0.027694	IB04G08790/IB04G14560/IB04G23190/IB05G05910/IB07G09740/IB07G09950/IB09G01400/IB10G02320/IB11G17090/IB11G20900/IB13G00110/IB14G19960	12
GO:0006525	arginine metabolic process	12/12988	17/34360	0.705882	1.86743	2.78873	0.00626168	0.0374421	0.027694	IB02G32400/IB02G32430/IB05G27710/IB05G28560/IB06G22180/IB07G16220/IB09G04120/IB10G07390/IB11G12180/IB11G30620/IB14G04100/IB15G05450	12
GO:0008175	tRNA methyltransferase activity	12/12988	17/34360	0.705882	1.86743	2.78873	0.00626168	0.0374421	0.027694	IB01G04620/IB02G03850/IB02G10600/IB04G16090/IB05G06090/IB05G06660/IB05G09120/IB07G25980/IB08G06680/IB11G01700/IB11G06370/IB12G16220	12
GO:0031306	intrinsic component of mitochondrial outer membrane	12/12988	17/34360	0.705882	1.86743	2.78873	0.00626168	0.0374421	0.027694	IB03G11550/IB05G09090/IB05G13140/IB06G19070/IB06G20510/IB11G18590/IB12G01880/IB12G25510/IB13G17420/IB15G09470/IB15G09480/IB15G09500	12
GO:0031307	integral component of mitochondrial outer membrane	12/12988	17/34360	0.705882	1.86743	2.78873	0.00626168	0.0374421	0.027694	IB03G11550/IB05G09090/IB05G13140/IB06G19070/IB06G20510/IB11G18590/IB12G01880/IB12G25510/IB13G17420/IB15G09470/IB15G09480/IB15G09500	12
GO:0043065	positive regulation of apoptotic process	12/12988	17/34360	0.705882	1.86743	2.78873	0.00626168	0.0374421	0.027694	IB07G19780/IB08G04740/IB10G01790/IB11G31370/IB11G37730/IB13G19430/IB15G00130/IB15G00180/IB15G09470/IB15G09480/IB15G09500/IB15G14170	12
GO:0046174	polyol catabolic process	12/12988	17/34360	0.705882	1.86743	2.78873	0.00626168	0.0374421	0.027694	IB04G04130/IB04G15490/IB05G14930/IB08G10880/IB09G04080/IB09G09160/IB11G06710/IB11G07580/IB11G25160/IB13G23330/IB14G01210/IB15G02480	12
GO:0070828	heterochromatin organization	12/12988	17/34360	0.705882	1.86743	2.78873	0.00626168	0.0374421	0.027694	IB01G01670/IB05G14200/IB05G28640/IB06G00370/IB07G27560/IB08G11610/IB09G03460/IB09G04390/IB11G15260/IB14G22570/IB14G26610/IB15G07900	12
GO:0006221	pyrimidine nucleotide biosynthetic process	21/12988	35/34360	0.6	1.58731	2.70998	0.00632715	0.0376796	0.0278697	IB02G12850/IB02G19620/IB03G01670/IB03G01770/IB03G14280/IB04G03060/IB05G12270/IB05G16500/IB06G18130/IB08G04830/IB08G21560/IB09G09570/IB11G11290/IB11G25510/IB11G28560/IB12G04210/IB13G00150/IB13G01620/IB13G14290/IB15G01500/IB15G25720	21
GO:0048729	tissue morphogenesis	21/12988	35/34360	0.6	1.58731	2.70998	0.00632715	0.0376796	0.0278697	IB01G00750/IB02G28050/IB04G15340/IB04G19520/IB05G11800/IB05G17670/IB06G03500/IB06G15850/IB06G18850/IB07G02380/IB08G08030/IB11G05220/IB11G05230/IB11G05520/IB12G02820/IB13G27100/IB14G13550/IB14G20890/IB15G03020/IB15G04600/IB15G08540	21
GO:2000142	regulation of DNA-templated transcription, initiation	21/12988	35/34360	0.6	1.58731	2.70998	0.00632715	0.0376796	0.0278697	IB01G07850/IB01G08910/IB01G17900/IB01G17950/IB01G18020/IB02G29900/IB03G02900/IB05G26990/IB06G03740/IB06G05560/IB06G12480/IB07G05530/IB07G18770/IB07G29770/IB10G06230/IB10G09860/IB11G15300/IB14G09240/IB14G09520/IB15G08150/IB15G20450	21
GO:0031056	regulation of histone modification	29/12988	52/34360	0.557692	1.47539	2.67435	0.00634912	0.0377081	0.0278907	IB01G01670/IB01G13990/IB02G03190/IB03G21890/IB05G00500/IB05G03960/IB05G13810/IB05G19290/IB05G19980/IB06G20790/IB07G06910/IB07G13500/IB07G29770/IB07G30200/IB08G23760/IB09G04390/IB09G05620/IB10G00170/IB10G07840/IB10G19660/IB11G08470/IB11G15260/IB11G33410/IB12G02260/IB12G26580/IB13G21160/IB14G18610/IB14G21880/IB14G29850	29
GO:0044183	protein folding chaperone	29/12988	52/34360	0.557692	1.47539	2.67435	0.00634912	0.0377081	0.0278907	IB02G01710/IB02G04110/IB02G15030/IB02G30110/IB02G31980/IB03G06930/IB03G11910/IB03G12340/IB03G12620/IB03G12650/IB04G00430/IB05G28170/IB06G17000/IB06G20870/IB07G10700/IB07G14700/IB08G09490/IB08G09990/IB08G13160/IB10G13580/IB11G11980/IB11G20180/IB11G25210/IB11G36110/IB12G04120/IB12G20510/IB12G23050/IB14G25530/IB15G19020	29
GO:0005096	GTPase activator activity	39/12988	74/34360	0.527027	1.39426	2.64673	0.00636613	0.0377581	0.0279277	IB02G09030/IB02G32390/IB03G14470/IB04G05330/IB04G07360/IB04G24210/IB05G24540/IB05G24610/IB05G27550/IB07G07830/IB07G08150/IB07G14800/IB07G22740/IB07G25790/IB08G02900/IB08G06180/IB08G06260/IB08G11950/IB08G16460/IB09G08200/IB09G08550/IB09G08750/IB09G17670/IB09G19450/IB10G08000/IB10G16520/IB11G05220/IB11G05230/IB11G10740/IB11G10760/IB13G06910/IB13G08110/IB13G14700/IB13G20910/IB13G22800/IB15G03020/IB1…	39
GO:0043254	regulation of protein complex assembly	84/12988	178/34360	0.47191	1.24845	2.59068	0.00643923	0.0381401	0.0282102	IB01G02590/IB01G07850/IB01G08910/IB01G10170/IB01G17900/IB01G17950/IB01G18020/IB01G18220/IB01G19350/IB02G03370/IB02G06550/IB02G29900/IB02G31600/IB02G31890/IB03G02900/IB03G15250/IB03G15270/IB04G02310/IB04G05350/IB04G11490/IB04G12140/IB05G00330/IB05G03590/IB05G26990/IB06G03650/IB06G03740/IB06G05560/IB06G12480/IB06G21120/IB06G22590/IB07G05530/IB07G12010/IB07G18770/IB07G19350/IB07G21360/IB07G21790/IB0…	84
GO:0009527	plastid outer membrane	34/12988	63/34360	0.539683	1.42774	2.64906	0.00653127	0.0385811	0.0285364	IB01G01570/IB01G02810/IB01G08640/IB02G02330/IB02G09280/IB02G33240/IB03G22380/IB04G06270/IB04G06720/IB05G07260/IB05G26940/IB05G27540/IB06G15770/IB06G23670/IB06G24620/IB07G01320/IB07G09000/IB07G14770/IB07G30810/IB08G00760/IB08G11940/IB09G05570/IB09G25370/IB11G36630/IB11G37000/IB12G02000/IB12G14390/IB13G05010/IB13G05970/IB13G17650/IB14G23720/IB14G26460/IB15G05160/IB15G11900	34
GO:0010109	regulation of photosynthesis	34/12988	63/34360	0.539683	1.42774	2.64906	0.00653127	0.0385811	0.0285364	IB01G07850/IB01G23060/IB01G24030/IB02G33320/IB02G33530/IB03G00360/IB04G00860/IB06G00480/IB06G20310/IB06G24620/IB07G05150/IB07G12720/IB07G13710/IB07G18770/IB07G19420/IB08G00710/IB08G00720/IB08G03870/IB09G02480/IB09G17330/IB11G08810/IB11G08880/IB11G08910/IB11G08920/IB11G09090/IB11G19260/IB11G19270/IB11G19610/IB11G19670/IB11G19680/IB12G00990/IB12G21540/IB13G00360/IB15G09380	34
GO:0043650	dicarboxylic acid biosynthetic process	20/12988	33/34360	0.606061	1.60334	2.70317	0.0065442	0.0386055	0.0285545	IB02G10320/IB02G17240/IB03G00720/IB04G04990/IB05G26970/IB07G13450/IB08G01250/IB08G07490/IB08G21010/IB09G01010/IB11G14110/IB11G14170/IB13G22970/IB13G22990/IB13G26030/IB14G12670/IB14G29510/IB15G05900/IB15G18810/IB15G18820	20
GO:0004652	polynucleotide adenylyltransferase activity	13/12988	19/34360	0.684211	1.81009	2.75343	0.00666831	0.039055	0.028887	IB02G24700/IB02G34520/IB04G08090/IB05G02720/IB06G03610/IB08G14950/IB08G15110/IB08G18960/IB08G19300/IB11G23080/IB15G10040/IB15G20390/IB15G25530	13
GO:0006672	ceramide metabolic process	13/12988	19/34360	0.684211	1.81009	2.75343	0.00666831	0.039055	0.028887	IB03G22090/IB03G22680/IB03G22730/IB04G00900/IB05G25520/IB07G04090/IB07G08070/IB08G13210/IB12G04170/IB12G21590/IB14G06170/IB14G06190/IB14G06500	13
GO:0016538	cyclin-dependent protein serine/threonine kinase regulator activity	13/12988	19/34360	0.684211	1.81009	2.75343	0.00666831	0.039055	0.028887	IB02G03520/IB02G18240/IB03G03440/IB03G03450/IB04G04560/IB05G13850/IB06G00180/IB07G29090/IB08G19220/IB09G08050/IB09G19700/IB11G02430/IB11G16300	13
GO:0046912	transferase activity, transferring acyl groups, acyl groups converted into alkyl on transfer	13/12988	19/34360	0.684211	1.81009	2.75343	0.00666831	0.039055	0.028887	IB02G16210/IB02G30660/IB03G14680/IB04G06070/IB04G19070/IB08G06500/IB08G18100/IB09G12640/IB10G17230/IB11G01460/IB11G17430/IB11G28930/IB13G19720	13
GO:0090480	purine nucleotide-sugar transmembrane transport	13/12988	19/34360	0.684211	1.81009	2.75343	0.00666831	0.039055	0.028887	IB01G18490/IB03G11200/IB04G11920/IB05G15110/IB05G28350/IB07G07010/IB07G07020/IB10G13890/IB11G07650/IB11G39230/IB13G24450/IB15G08930/IB15G17660	13
GO:0015711	organic anion transport	136/12988	303/34360	0.448845	1.18743	2.55459	0.00667379	0.039055	0.028887	IB01G00730/IB01G11640/IB01G17080/IB01G17090/IB01G17180/IB01G30260/IB02G01240/IB02G01650/IB02G04660/IB02G14590/IB02G14610/IB02G20540/IB02G20570/IB02G23860/IB02G30130/IB02G33710/IB02G34330/IB03G05750/IB03G06080/IB03G12580/IB03G15520/IB04G01000/IB04G04720/IB04G08170/IB04G11920/IB04G14130/IB04G14610/IB04G15360/IB04G21450/IB05G00630/IB05G02530/IB05G06420/IB05G06990/IB05G07530/IB05G07580/IB05G07880/IB0…	136
GO:0044389	ubiquitin-like protein ligase binding	60/12988	122/34360	0.491803	1.30107	2.59698	0.00668519	0.0390613	0.0288916	IB01G03820/IB01G08950/IB02G01580/IB02G04400/IB02G06750/IB02G07500/IB02G16100/IB02G25670/IB02G33750/IB03G04620/IB03G11450/IB03G17120/IB04G05960/IB04G09820/IB05G01700/IB05G12220/IB05G12240/IB05G12250/IB05G26910/IB06G15430/IB06G17920/IB06G21230/IB07G01520/IB07G06720/IB07G25010/IB08G00550/IB08G06190/IB08G07430/IB08G08530/IB08G08730/IB09G05730/IB09G20510/IB11G10440/IB11G18640/IB11G30650/IB12G02340/IB1…	60
GO:0033865	nucleoside bisphosphate metabolic process	28/12988	50/34360	0.56	1.48149	2.65602	0.00673281	0.0390613	0.0288916	IB01G08090/IB01G14490/IB01G17810/IB02G08980/IB02G27930/IB02G33550/IB03G00590/IB04G06070/IB04G19070/IB05G03740/IB07G04540/IB07G07980/IB07G24250/IB08G09260/IB08G16040/IB09G06190/IB09G12640/IB10G08220/IB10G17230/IB10G17480/IB11G01460/IB11G33350/IB12G07440/IB13G25370/IB14G25540/IB14G25550/IB15G07320/IB15G13560	28
GO:0033875	ribonucleoside bisphosphate metabolic process	28/12988	50/34360	0.56	1.48149	2.65602	0.00673281	0.0390613	0.0288916	IB01G08090/IB01G14490/IB01G17810/IB02G08980/IB02G27930/IB02G33550/IB03G00590/IB04G06070/IB04G19070/IB05G03740/IB07G04540/IB07G07980/IB07G24250/IB08G09260/IB08G16040/IB09G06190/IB09G12640/IB10G08220/IB10G17230/IB10G17480/IB11G01460/IB11G33350/IB12G07440/IB13G25370/IB14G25540/IB14G25550/IB15G07320/IB15G13560	28
GO:0034032	purine nucleoside bisphosphate metabolic process	28/12988	50/34360	0.56	1.48149	2.65602	0.00673281	0.0390613	0.0288916	IB01G08090/IB01G14490/IB01G17810/IB02G08980/IB02G27930/IB02G33550/IB03G00590/IB04G06070/IB04G19070/IB05G03740/IB07G04540/IB07G07980/IB07G24250/IB08G09260/IB08G16040/IB09G06190/IB09G12640/IB10G08220/IB10G17230/IB10G17480/IB11G01460/IB11G33350/IB12G07440/IB13G25370/IB14G25540/IB14G25550/IB15G07320/IB15G13560	28
GO:0006637	acyl-CoA metabolic process	19/12988	31/34360	0.612903	1.62145	2.69851	0.00673717	0.0390613	0.0288916	IB01G14490/IB02G08980/IB02G27930/IB02G33550/IB04G06070/IB04G19070/IB07G04540/IB07G07980/IB08G16040/IB09G06190/IB09G12640/IB10G17230/IB11G01460/IB11G33350/IB12G07440/IB14G25540/IB14G25550/IB15G07320/IB15G13560	19
GO:0015914	phospholipid transport	19/12988	31/34360	0.612903	1.62145	2.69851	0.00673717	0.0390613	0.0288916	IB01G00730/IB01G17080/IB01G17090/IB02G04660/IB02G14590/IB02G14610/IB03G06080/IB04G01000/IB06G13450/IB07G31380/IB08G09430/IB09G00980/IB10G12720/IB11G15350/IB12G01780/IB12G05130/IB13G04400/IB13G11040/IB14G29520	19
GO:0035383	thioester metabolic process	19/12988	31/34360	0.612903	1.62145	2.69851	0.00673717	0.0390613	0.0288916	IB01G14490/IB02G08980/IB02G27930/IB02G33550/IB04G06070/IB04G19070/IB07G04540/IB07G07980/IB08G16040/IB09G06190/IB09G12640/IB10G17230/IB11G01460/IB11G33350/IB12G07440/IB14G25540/IB14G25550/IB15G07320/IB15G13560	19
GO:0009559	embryo sac central cell differentiation	18/12988	29/34360	0.62069	1.64205	2.69644	0.00689661	0.0398279	0.0294587	IB02G02530/IB02G22980/IB02G23020/IB02G30460/IB05G07250/IB06G06890/IB06G24700/IB07G30780/IB08G02340/IB08G04640/IB09G05740/IB11G06830/IB12G18530/IB12G19230/IB12G20720/IB13G18370/IB14G15770/IB15G13590	18
GO:0042743	hydrogen peroxide metabolic process	18/12988	29/34360	0.62069	1.64205	2.69644	0.00689661	0.0398279	0.0294587	IB04G11940/IB05G02690/IB05G07770/IB05G18760/IB06G05230/IB06G15390/IB06G24840/IB06G25430/IB06G25440/IB09G00430/IB11G05710/IB11G14980/IB11G18050/IB11G18110/IB11G27620/IB12G07660/IB12G07700/IB12G27390	18
GO:1902554	serine/threonine protein kinase complex	18/12988	29/34360	0.62069	1.64205	2.69644	0.00689661	0.0398279	0.0294587	IB02G03520/IB02G18240/IB03G03440/IB03G03450/IB03G11040/IB04G04560/IB08G19220/IB08G22880/IB09G08050/IB09G19700/IB11G02430/IB11G34000/IB12G00600/IB12G01260/IB14G19630/IB15G12550/IB15G14290/IB15G14300	18
GO:0008655	pyrimidine-containing compound salvage	14/12988	21/34360	0.666667	1.76368	2.72895	0.00691797	0.0398464	0.0294723	IB02G19620/IB03G01670/IB03G01770/IB04G08000/IB05G12270/IB06G18130/IB08G21560/IB12G03210/IB12G04210/IB13G00150/IB13G01620/IB14G25100/IB15G01500/IB15G25720	14
GO:0016078	tRNA catabolic process	14/12988	21/34360	0.666667	1.76368	2.72895	0.00691797	0.0398464	0.0294723	IB02G10190/IB02G34520/IB03G11620/IB03G11640/IB06G05070/IB06G05160/IB08G14950/IB08G15110/IB11G21050/IB11G23450/IB11G23720/IB11G23880/IB12G25310/IB15G17450	14
GO:0003713	transcription coactivator activity	33/12988	61/34360	0.540984	1.43118	2.62757	0.00696993	0.0400109	0.029594	IB01G03450/IB01G08280/IB01G13990/IB01G20540/IB02G13880/IB02G19900/IB02G27040/IB02G27750/IB03G13530/IB03G19520/IB03G21840/IB05G17660/IB05G19980/IB05G25360/IB05G28450/IB06G06900/IB07G05530/IB07G28170/IB09G09610/IB10G00170/IB10G09860/IB11G04920/IB11G08530/IB11G27340/IB12G19140/IB12G20370/IB13G02450/IB13G02820/IB13G16600/IB13G21160/IB13G26160/IB15G03200/IB15G04130	33
GO:0000381	regulation of alternative mRNA splicing, via spliceosome	17/12988	27/34360	0.62963	1.6657	2.69756	0.00701076	0.0400109	0.029594	IB01G08890/IB01G12450/IB02G02190/IB02G13410/IB03G10010/IB03G10120/IB03G15300/IB05G27020/IB06G15850/IB07G03120/IB10G01790/IB10G18230/IB10G20240/IB11G05060/IB13G01400/IB15G00130/IB15G00180	17
GO:1903312	negative regulation of mRNA metabolic process	17/12988	27/34360	0.62963	1.6657	2.69756	0.00701076	0.0400109	0.029594	IB02G12580/IB02G30260/IB02G31540/IB05G14700/IB05G15830/IB05G23190/IB06G15850/IB07G03120/IB07G03790/IB07G06980/IB07G19780/IB08G02850/IB08G23760/IB12G20130/IB12G22700/IB12G23210/IB12G24040	17
GO:0016122	xanthophyll metabolic process	15/12988	23/34360	0.652174	1.72534	2.71264	0.00704141	0.0400109	0.029594	IB01G09140/IB01G10500/IB01G10530/IB01G14590/IB01G33670/IB02G30070/IB02G33710/IB05G21550/IB06G02730/IB07G23290/IB08G00580/IB08G07020/IB14G10990/IB14G11890/IB14G19020	15
GO:0042744	hydrogen peroxide catabolic process	15/12988	23/34360	0.652174	1.72534	2.71264	0.00704141	0.0400109	0.029594	IB04G11940/IB05G02690/IB05G07770/IB06G05230/IB06G15390/IB06G24840/IB06G25430/IB06G25440/IB09G00430/IB11G05710/IB11G14980/IB11G27620/IB12G07660/IB12G07700/IB12G27390	15
GO:0043144	snoRNA processing	15/12988	23/34360	0.652174	1.72534	2.71264	0.00704141	0.0400109	0.029594	IB02G03150/IB02G10190/IB03G00080/IB03G17680/IB06G02810/IB06G02940/IB07G12080/IB07G12500/IB07G12710/IB09G21660/IB11G21050/IB12G06650/IB12G11590/IB13G02370/IB15G25530	15
GO:0006505	GPI anchor metabolic process	16/12988	25/34360	0.64	1.69313	2.70263	0.00706503	0.0400109	0.029594	IB01G05650/IB02G04120/IB04G13960/IB04G21360/IB11G17400/IB11G24890/IB11G26700/IB12G14890/IB12G15430/IB12G19260/IB12G24420/IB13G04130/IB14G00050/IB14G17950/IB14G21720/IB15G09190	16
GO:0006506	GPI anchor biosynthetic process	16/12988	25/34360	0.64	1.69313	2.70263	0.00706503	0.0400109	0.029594	IB01G05650/IB02G04120/IB04G13960/IB04G21360/IB11G17400/IB11G24890/IB11G26700/IB12G14890/IB12G15430/IB12G19260/IB12G24420/IB13G04130/IB14G00050/IB14G17950/IB14G21720/IB15G09190	16
GO:0010020	chloroplast fission	16/12988	25/34360	0.64	1.69313	2.70263	0.00706503	0.0400109	0.029594	IB01G01690/IB01G05600/IB03G22380/IB05G17890/IB05G26940/IB06G15800/IB06G25290/IB07G28210/IB08G18250/IB09G00750/IB10G00130/IB11G02260/IB11G37000/IB12G02940/IB13G05010/IB15G11860	16
GO:0016109	tetraterpenoid biosynthetic process	16/12988	25/34360	0.64	1.69313	2.70263	0.00706503	0.0400109	0.029594	IB01G09140/IB01G10500/IB01G10530/IB01G14590/IB01G33670/IB04G21760/IB05G18860/IB05G21550/IB06G14620/IB06G26170/IB07G07810/IB07G23290/IB08G07020/IB08G08650/IB14G19020/IB14G25700	16
GO:0016117	carotenoid biosynthetic process	16/12988	25/34360	0.64	1.69313	2.70263	0.00706503	0.0400109	0.029594	IB01G09140/IB01G10500/IB01G10530/IB01G14590/IB01G33670/IB04G21760/IB05G18860/IB05G21550/IB06G14620/IB06G26170/IB07G07810/IB07G23290/IB08G07020/IB08G08650/IB14G19020/IB14G25700	16
GO:0022904	respiratory electron transport chain	16/12988	25/34360	0.64	1.69313	2.70263	0.00706503	0.0400109	0.029594	IB01G03830/IB01G12090/IB01G12840/IB03G18220/IB05G04970/IB07G17320/IB07G24050/IB08G11580/IB08G17150/IB09G12190/IB11G10910/IB11G34400/IB11G35730/IB11G37730/IB12G23300/IB13G23330	16
GO:0043572	plastid fission	16/12988	25/34360	0.64	1.69313	2.70263	0.00706503	0.0400109	0.029594	IB01G01690/IB01G05600/IB03G22380/IB05G17890/IB05G26940/IB06G15800/IB06G25290/IB07G28210/IB08G18250/IB09G00750/IB10G00130/IB11G02260/IB11G37000/IB12G02940/IB13G05010/IB15G11860	16
GO:0000413	protein peptidyl-prolyl isomerization	27/12988	48/34360	0.5625	1.4881	2.63803	0.00713375	0.040296	0.0298049	IB01G14910/IB02G02860/IB02G03190/IB02G12270/IB02G29100/IB03G04780/IB04G07510/IB05G00920/IB05G23810/IB06G04250/IB06G13530/IB06G15570/IB06G21410/IB07G02270/IB07G04280/IB08G01490/IB08G13580/IB09G18280/IB11G04330/IB11G16390/IB11G24720/IB11G28800/IB12G02320/IB12G14200/IB14G21140/IB14G29030/IB15G22580	27
GO:0003755	peptidyl-prolyl cis-trans isomerase activity	27/12988	48/34360	0.5625	1.4881	2.63803	0.00713375	0.040296	0.0298049	IB01G14910/IB02G02860/IB02G03190/IB02G12270/IB02G29100/IB03G04780/IB04G07510/IB05G00920/IB05G23810/IB06G04250/IB06G13530/IB06G15570/IB06G21410/IB07G02270/IB07G04280/IB08G01490/IB08G13580/IB09G18280/IB11G04330/IB11G16390/IB11G24720/IB11G28800/IB12G02320/IB12G14200/IB14G21140/IB14G29030/IB15G22580	27
GO:0022890	inorganic cation transmembrane transporter activity	171/12988	389/34360	0.439589	1.16294	2.51952	0.00716696	0.0404316	0.0299051	IB01G01680/IB01G02480/IB01G03440/IB01G04220/IB01G05210/IB01G12190/IB01G15810/IB01G31370/IB01G33540/IB02G01010/IB02G04720/IB02G06770/IB02G07520/IB02G10800/IB02G15540/IB02G16190/IB02G17100/IB02G17840/IB02G18300/IB02G19060/IB02G21120/IB02G26480/IB02G29990/IB02G30130/IB02G32440/IB02G32450/IB02G33320/IB02G34540/IB03G00900/IB03G04830/IB03G06210/IB03G06490/IB03G07750/IB03G08010/IB03G18150/IB03G22330/IB0…	171
GO:0007623	circadian rhythm	68/12988	141/34360	0.48227	1.27585	2.55872	0.00725795	0.0408923	0.0302459	IB01G01660/IB01G03870/IB01G04920/IB01G10720/IB01G10740/IB01G18510/IB02G04860/IB02G08890/IB02G18010/IB02G19030/IB02G23020/IB02G28790/IB02G29370/IB02G31540/IB03G05210/IB03G12680/IB04G04420/IB05G00500/IB05G00750/IB05G02140/IB05G03320/IB05G09540/IB05G09620/IB05G14320/IB06G03830/IB06G14600/IB06G14750/IB06G15040/IB06G20830/IB06G23090/IB07G18340/IB07G22640/IB07G23440/IB07G23610/IB07G23800/IB08G02910/IB0…	68
GO:1903047	mitotic cell cycle process	146/12988	328/34360	0.445122	1.17758	2.51914	0.00729345	0.0410397	0.0303549	IB01G00760/IB01G00890/IB01G02590/IB01G03930/IB01G05620/IB01G06580/IB01G06880/IB01G08720/IB01G09560/IB01G10350/IB01G11150/IB01G29240/IB01G31010/IB02G00640/IB02G02270/IB02G07490/IB02G09540/IB02G09670/IB02G09800/IB02G11640/IB02G12500/IB02G12580/IB02G20620/IB02G29600/IB02G30100/IB02G33220/IB02G33880/IB03G00480/IB03G00970/IB03G05850/IB03G06020/IB03G06320/IB03G08180/IB03G12680/IB03G15250/IB03G15270/IB0…	146
GO:0009110	vitamin biosynthetic process	41/12988	79/34360	0.518987	1.37299	2.58734	0.00738796	0.0415183	0.0307089	IB01G06100/IB01G06300/IB01G16510/IB01G29870/IB02G04420/IB02G33280/IB02G34730/IB03G16430/IB03G17430/IB04G00860/IB04G03890/IB04G11690/IB04G21460/IB04G21480/IB05G09480/IB05G23950/IB05G27580/IB06G02730/IB06G13580/IB06G16300/IB07G15970/IB07G23240/IB07G26800/IB08G21460/IB08G23430/IB09G02440/IB09G04080/IB09G19750/IB11G08730/IB11G11300/IB12G08300/IB12G13180/IB12G21130/IB13G00360/IB13G10590/IB13G16140/IB1…	41
GO:0006289	nucleotide-excision repair	32/12988	59/34360	0.542373	1.43486	2.60609	0.00743647	0.0416841	0.0308316	IB01G10170/IB02G21160/IB02G21170/IB02G31890/IB03G08180/IB03G11040/IB03G17060/IB03G21520/IB04G19840/IB05G00380/IB05G01720/IB06G24240/IB07G21360/IB07G21790/IB08G13610/IB08G22880/IB09G19910/IB10G01570/IB11G01510/IB11G09860/IB11G30270/IB11G34000/IB12G13700/IB12G26580/IB13G12280/IB14G18870/IB14G22710/IB14G22750/IB14G28310/IB15G04030/IB15G13100/IB15G24760	32
GO:2000377	regulation of reactive oxygen species metabolic process	32/12988	59/34360	0.542373	1.43486	2.60609	0.00743647	0.0416841	0.0308316	IB01G09250/IB02G19060/IB02G32590/IB04G04130/IB05G05250/IB05G24450/IB05G24560/IB06G03970/IB06G12790/IB07G21350/IB07G21780/IB07G23290/IB08G08120/IB08G08210/IB08G23490/IB10G02230/IB10G02240/IB11G09620/IB11G25160/IB11G28810/IB11G34770/IB13G07450/IB13G17650/IB13G23530/IB13G23810/IB14G08010/IB14G24470/IB14G28220/IB15G00270/IB15G02360/IB15G24620/IB15G24640	32
GO:0009073	aromatic amino acid family biosynthetic process	26/12988	46/34360	0.565217	1.49529	2.62044	0.00755134	0.042274	0.0312679	IB01G02150/IB01G13620/IB02G09150/IB03G06050/IB04G16140/IB05G06810/IB06G04670/IB07G02360/IB07G18520/IB08G05870/IB08G07490/IB08G17740/IB08G20830/IB08G22160/IB11G20900/IB11G23310/IB11G25010/IB11G28890/IB11G36280/IB12G09890/IB12G19740/IB13G22970/IB13G22990/IB14G25360/IB15G08310/IB15G23550	26
GO:0045088	regulation of innate immune response	107/12988	234/34360	0.457265	1.2097	2.50922	0.00776891	0.0434366	0.0321278	IB01G03840/IB01G23670/IB01G27670/IB01G33760/IB02G04560/IB02G04600/IB02G23940/IB02G28880/IB02G29340/IB03G00260/IB03G03270/IB03G06340/IB04G07230/IB04G10980/IB04G24210/IB05G01280/IB05G07280/IB05G15720/IB05G23750/IB05G25650/IB06G11960/IB06G21800/IB07G01020/IB07G02960/IB07G03140/IB07G03170/IB07G07830/IB07G22740/IB07G23440/IB07G23610/IB07G23800/IB07G28500/IB07G28520/IB07G28530/IB07G28560/IB07G28570/IB0…	107
GO:0042325	regulation of phosphorylation	89/12988	191/34360	0.465969	1.23273	2.51431	0.0078526	0.0438487	0.0324326	IB01G03270/IB01G07250/IB01G10350/IB01G13990/IB01G14910/IB01G20540/IB01G23060/IB01G24030/IB01G24750/IB02G03520/IB02G18240/IB02G23940/IB03G03440/IB03G03450/IB03G18850/IB03G19780/IB04G02040/IB04G04340/IB04G04560/IB04G08250/IB04G08610/IB04G14390/IB04G20130/IB05G04150/IB05G04890/IB05G05290/IB05G10050/IB05G13850/IB05G17390/IB05G17400/IB05G20230/IB06G00180/IB06G12790/IB06G19840/IB06G21810/IB07G03600/IB0…	89
GO:0019318	hexose metabolic process	31/12988	57/34360	0.54386	1.43879	2.58463	0.00793231	0.0441813	0.0326786	IB01G06720/IB01G15220/IB01G30350/IB01G33920/IB02G20430/IB02G33280/IB03G04600/IB04G06200/IB04G16660/IB05G03010/IB05G03020/IB05G03540/IB05G07410/IB05G08180/IB05G14930/IB07G02520/IB07G22760/IB07G24300/IB07G31750/IB09G07660/IB09G13090/IB10G12490/IB10G12760/IB11G11000/IB11G11300/IB12G19000/IB13G05910/IB13G21180/IB14G28760/IB14G28870/IB15G03350	31
GO:0036503	ERAD pathway	31/12988	57/34360	0.54386	1.43879	2.58463	0.00793231	0.0441813	0.0326786	IB01G08040/IB01G17900/IB01G17950/IB01G18020/IB03G02900/IB03G11450/IB03G21810/IB04G09350/IB05G27390/IB05G27950/IB06G05560/IB06G12480/IB07G30300/IB08G01650/IB08G02010/IB08G08730/IB09G03750/IB09G17360/IB09G26370/IB10G06230/IB11G02950/IB11G15300/IB11G38930/IB12G27470/IB13G00180/IB13G09460/IB13G11600/IB13G16570/IB14G10760/IB14G28670/IB15G09260	31
GO:0007093	mitotic cell cycle checkpoint	25/12988	44/34360	0.568182	1.50314	2.60335	0.00798457	0.0443038	0.0327692	IB01G00760/IB01G31010/IB02G12580/IB02G29600/IB03G06020/IB03G21140/IB05G24480/IB06G20930/IB06G23910/IB07G18820/IB07G22940/IB07G24980/IB07G26380/IB08G04740/IB09G02150/IB09G27330/IB11G00770/IB11G17150/IB11G39130/IB12G07730/IB12G22700/IB12G24770/IB13G24190/IB14G11810/IB14G19130	25
GO:0016811	hydrolase activity, acting on carbon-nitrogen (but not peptide) bonds, in linear amides	25/12988	44/34360	0.568182	1.50314	2.60335	0.00798457	0.0443038	0.0327692	IB01G05570/IB01G07280/IB01G29980/IB01G30160/IB02G04420/IB02G07500/IB02G12240/IB02G24620/IB03G21990/IB04G13360/IB05G07730/IB05G28440/IB06G13640/IB08G13620/IB08G21910/IB09G10060/IB09G11180/IB11G04020/IB11G09840/IB11G37740/IB12G22150/IB14G05460/IB14G27620/IB14G28220/IB15G17950	25
GO:1990542	mitochondrial transmembrane transport	25/12988	44/34360	0.568182	1.50314	2.60335	0.00798457	0.0443038	0.0327692	IB01G32380/IB01G32390/IB02G07540/IB02G31850/IB03G11880/IB03G12660/IB04G00430/IB05G12080/IB05G17690/IB05G27810/IB06G04400/IB06G06170/IB06G18540/IB06G26610/IB07G05780/IB07G15190/IB08G09490/IB10G10410/IB11G11980/IB12G20340/IB13G04920/IB13G21070/IB15G02520/IB15G12010/IB15G13330	25
GO:0000228	nuclear chromosome	123/12988	273/34360	0.450549	1.19194	2.48207	0.00821559	0.0452982	0.0335047	IB01G07940/IB01G11150/IB01G17250/IB01G17290/IB01G17670/IB01G17700/IB01G20080/IB01G29240/IB01G29310/IB01G33110/IB02G01530/IB02G03510/IB02G18370/IB02G29600/IB02G30810/IB02G32640/IB03G00010/IB03G03230/IB03G05320/IB03G05860/IB03G08180/IB03G09080/IB03G09490/IB03G10460/IB03G12300/IB03G20740/IB03G21010/IB03G21040/IB03G21890/IB04G04290/IB04G09040/IB04G11490/IB04G14820/IB04G20310/IB05G01220/IB05G07250/IB0…	123
GO:0006848	pyruvate transport	8/12988	10/34360	0.8	2.11642	2.75252	0.00828764	0.0452982	0.0335047	IB03G15520/IB05G07530/IB05G17690/IB07G07220/IB11G16830/IB11G16950/IB14G28470/IB15G13330	8
GO:0008469	histone-arginine N-methyltransferase activity	8/12988	10/34360	0.8	2.11642	2.75252	0.00828764	0.0452982	0.0335047	IB03G14610/IB03G14620/IB04G11000/IB04G17420/IB06G00380/IB07G05800/IB07G07100/IB11G09820	8
GO:0009435	NAD biosynthetic process	8/12988	10/34360	0.8	2.11642	2.75252	0.00828764	0.0452982	0.0335047	IB03G16430/IB03G17430/IB03G21580/IB07G31340/IB08G21010/IB08G23430/IB09G10060/IB15G12110	8
GO:0010952	positive regulation of peptidase activity	8/12988	10/34360	0.8	2.11642	2.75252	0.00828764	0.0452982	0.0335047	IB11G09020/IB11G31370/IB13G19430/IB15G09470/IB15G09480/IB15G09500/IB15G12590/IB15G12600	8
GO:0035247	peptidyl-arginine omega-N-methylation	8/12988	10/34360	0.8	2.11642	2.75252	0.00828764	0.0452982	0.0335047	IB03G14610/IB03G14620/IB04G11000/IB04G17420/IB06G00380/IB07G05800/IB07G07100/IB11G09820	8
GO:0046653	tetrahydrofolate metabolic process	8/12988	10/34360	0.8	2.11642	2.75252	0.00828764	0.0452982	0.0335047	IB02G10550/IB04G02010/IB04G19590/IB09G01010/IB13G10590/IB13G22990/IB14G29510/IB15G00520	8
GO:0050308	sugar-phosphatase activity	8/12988	10/34360	0.8	2.11642	2.75252	0.00828764	0.0452982	0.0335047	IB01G30350/IB04G17080/IB07G01700/IB07G02520/IB09G04080/IB11G24570/IB12G09140/IB14G02580	8
GO:0050833	pyruvate transmembrane transporter activity	8/12988	10/34360	0.8	2.11642	2.75252	0.00828764	0.0452982	0.0335047	IB03G15520/IB05G07530/IB05G17690/IB07G07220/IB11G16830/IB11G16950/IB14G28470/IB15G13330	8
GO:0070987	error-free translesion synthesis	8/12988	10/34360	0.8	2.11642	2.75252	0.00828764	0.0452982	0.0335047	IB02G10360/IB03G00680/IB04G11760/IB04G19840/IB11G09540/IB11G16890/IB11G17020/IB12G26580	8
GO:1900407	regulation of cellular response to oxidative stress	8/12988	10/34360	0.8	2.11642	2.75252	0.00828764	0.0452982	0.0335047	IB01G18180/IB08G08120/IB08G08210/IB11G06570/IB13G16450/IB13G23810/IB14G28220/IB15G14170	8
GO:1901475	pyruvate transmembrane transport	8/12988	10/34360	0.8	2.11642	2.75252	0.00828764	0.0452982	0.0335047	IB03G15520/IB05G07530/IB05G17690/IB07G07220/IB11G16830/IB11G16950/IB14G28470/IB15G13330	8
GO:0006066	alcohol metabolic process	63/12988	130/34360	0.484615	1.28206	2.51176	0.00833116	0.0454795	0.0336388	IB01G00460/IB01G10500/IB01G10530/IB01G20490/IB01G20510/IB02G04100/IB02G06000/IB02G06860/IB02G16880/IB03G03460/IB03G22090/IB03G22680/IB03G22730/IB04G04130/IB04G15490/IB05G00960/IB05G07280/IB05G08050/IB05G11680/IB05G14930/IB06G14430/IB07G04540/IB07G08070/IB07G15200/IB07G23290/IB07G30840/IB08G00450/IB08G06750/IB08G10880/IB08G16600/IB08G18530/IB08G19850/IB08G19980/IB09G04080/IB09G09160/IB09G13670/IB0…	63
GO:0071470	cellular response to osmotic stress	43/12988	84/34360	0.511905	1.35425	2.53412	0.00842277	0.0459151	0.033961	IB01G04220/IB01G08910/IB02G10060/IB02G17010/IB02G17260/IB03G01600/IB03G09250/IB03G13830/IB04G04130/IB04G05000/IB05G16490/IB05G18760/IB05G23930/IB05G26990/IB06G15540/IB06G15550/IB06G15560/IB07G13330/IB07G22600/IB07G25030/IB08G21830/IB09G04440/IB09G09540/IB09G09630/IB09G16040/IB09G16080/IB09G25480/IB09G25510/IB09G25670/IB09G25790/IB10G03700/IB11G25160/IB11G28300/IB11G29830/IB11G29900/IB11G34770/IB1…	43
GO:0030433	ubiquitin-dependent ERAD pathway	24/12988	42/34360	0.571429	1.51173	2.58684	0.00843189	0.0459151	0.033961	IB01G08040/IB01G17900/IB01G17950/IB01G18020/IB03G02900/IB04G09350/IB05G27390/IB05G27950/IB06G05560/IB06G12480/IB07G30300/IB08G01650/IB08G08730/IB09G17360/IB09G26370/IB10G06230/IB11G15300/IB12G27470/IB13G00180/IB13G09460/IB13G11600/IB13G16570/IB14G28670/IB15G09260	24
GO:0006458	'de novo' protein folding	30/12988	55/34360	0.545455	1.44301	2.56322	0.00845882	0.0459477	0.0339852	IB02G01440/IB02G01710/IB02G04110/IB02G15030/IB02G30460/IB02G31390/IB02G31980/IB03G06930/IB04G00430/IB05G28170/IB06G17000/IB06G20870/IB07G14700/IB08G02340/IB08G08120/IB08G08210/IB08G09490/IB08G09990/IB09G03750/IB10G13580/IB11G11980/IB11G14380/IB11G14400/IB11G20180/IB11G25210/IB12G04120/IB12G20510/IB12G23050/IB13G23810/IB15G19020	30
GO:0009707	chloroplast outer membrane	30/12988	55/34360	0.545455	1.44301	2.56322	0.00845882	0.0459477	0.0339852	IB01G01570/IB01G02810/IB01G08640/IB02G02330/IB02G09280/IB02G33240/IB03G22380/IB04G06270/IB04G06720/IB05G26940/IB05G27540/IB06G15770/IB06G24620/IB07G01320/IB07G09000/IB07G14770/IB08G00760/IB08G11940/IB09G05570/IB09G25370/IB11G36630/IB11G37000/IB12G14390/IB13G05010/IB13G05970/IB13G17650/IB14G23720/IB14G26460/IB15G05160/IB15G11900	30
GO:0000819	sister chromatid segregation	39/12988	75/34360	0.52	1.37567	2.53895	0.00848729	0.0460454	0.0340574	IB01G08720/IB01G09560/IB01G16690/IB02G03640/IB02G07490/IB02G29890/IB04G05450/IB04G12060/IB05G04930/IB05G18460/IB05G18850/IB05G25100/IB05G27380/IB06G21810/IB07G30200/IB07G31850/IB08G04740/IB08G07950/IB09G02150/IB09G03690/IB09G13300/IB10G04950/IB11G02940/IB11G03900/IB11G04410/IB11G17150/IB11G39130/IB12G06070/IB12G13760/IB12G13790/IB12G14030/IB12G15260/IB12G26510/IB13G01750/IB14G22640/IB15G04410/IB1…	39
GO:0006820	anion transport	185/12988	425/34360	0.435294	1.15158	2.4512	0.00855244	0.0463416	0.0342765	IB01G00730/IB01G11640/IB01G17080/IB01G17090/IB01G17180/IB01G17410/IB01G28440/IB01G30260/IB02G01240/IB02G01650/IB02G04660/IB02G06370/IB02G14590/IB02G14610/IB02G19610/IB02G20540/IB02G20570/IB02G23860/IB02G25750/IB02G26090/IB02G30130/IB02G31680/IB02G32440/IB02G32450/IB02G33530/IB02G33710/IB02G34330/IB03G01250/IB03G05090/IB03G05750/IB03G06080/IB03G12580/IB03G15520/IB03G15870/IB04G01000/IB04G02700/IB0…	185
GO:0005543	phospholipid binding	74/12988	156/34360	0.474359	1.25493	2.48775	0.00865493	0.0468391	0.0346444	IB01G20570/IB01G20690/IB01G24750/IB01G31870/IB02G21260/IB02G21460/IB02G24030/IB02G33110/IB03G00030/IB03G21570/IB04G06720/IB04G07360/IB04G08300/IB04G12680/IB04G13650/IB04G24210/IB05G14670/IB05G24480/IB05G27230/IB05G27400/IB06G06590/IB06G12720/IB06G15410/IB07G04800/IB07G11530/IB07G13330/IB07G22740/IB07G24210/IB08G06010/IB08G08030/IB08G08780/IB08G11620/IB08G11950/IB09G01440/IB09G03370/IB09G03760/IB0…	74
GO:1901264	carbohydrate derivative transport	53/12988	107/34360	0.495327	1.3104	2.50686	0.00869456	0.0469944	0.0347593	IB01G14780/IB01G16720/IB01G18490/IB01G20690/IB02G34330/IB03G05750/IB03G11200/IB04G11920/IB04G21450/IB05G07580/IB05G11670/IB05G15110/IB05G24230/IB05G28350/IB06G04400/IB06G22360/IB06G22890/IB07G05780/IB07G07010/IB07G07020/IB07G28860/IB08G19580/IB08G22180/IB09G05930/IB09G11990/IB09G19890/IB10G00060/IB10G13890/IB10G19640/IB11G05460/IB11G07650/IB11G08240/IB11G14460/IB11G39230/IB12G08360/IB12G08700/IB1…	53
GO:0009642	response to light intensity	90/12988	194/34360	0.463918	1.2273	2.47501	0.00870504	0.0469944	0.0347593	IB01G02580/IB01G02810/IB01G07230/IB01G08280/IB01G11860/IB01G23060/IB01G24030/IB02G06350/IB02G08890/IB02G11670/IB02G16100/IB02G17010/IB02G17260/IB03G00150/IB03G00160/IB04G05000/IB04G10130/IB04G12680/IB04G15800/IB04G23240/IB05G00750/IB05G00960/IB05G01140/IB05G05280/IB05G09110/IB05G19750/IB05G28670/IB06G02730/IB06G04670/IB06G09670/IB07G05150/IB07G19420/IB07G21190/IB07G21570/IB07G23240/IB07G23440/IB0…	90
GO:0048511	rhythmic process	68/12988	142/34360	0.478873	1.26687	2.48418	0.00885072	0.0477221	0.0352976	IB01G01660/IB01G03870/IB01G04920/IB01G10720/IB01G10740/IB01G18510/IB02G04860/IB02G08890/IB02G18010/IB02G19030/IB02G23020/IB02G28790/IB02G29370/IB02G31540/IB03G05210/IB03G12680/IB04G04420/IB05G00500/IB05G00750/IB05G02140/IB05G03320/IB05G09540/IB05G09620/IB05G14320/IB06G03830/IB06G14600/IB06G14750/IB06G15040/IB06G20830/IB06G23090/IB07G18340/IB07G22640/IB07G23440/IB07G23610/IB07G23800/IB08G02910/IB0…	68
GO:0016108	tetraterpenoid metabolic process	23/12988	40/34360	0.575	1.52117	2.57103	0.00889106	0.0478221	0.0353715	IB01G09140/IB01G10500/IB01G10530/IB01G14590/IB01G33670/IB02G30070/IB02G33710/IB04G21760/IB05G18860/IB05G21550/IB06G02730/IB06G14620/IB06G26170/IB07G07810/IB07G23290/IB08G00580/IB08G07020/IB08G08650/IB11G08470/IB14G10990/IB14G11890/IB14G19020/IB14G25700	23
GO:0016116	carotenoid metabolic process	23/12988	40/34360	0.575	1.52117	2.57103	0.00889106	0.0478221	0.0353715	IB01G09140/IB01G10500/IB01G10530/IB01G14590/IB01G33670/IB02G30070/IB02G33710/IB04G21760/IB05G18860/IB05G21550/IB06G02730/IB06G14620/IB06G26170/IB07G07810/IB07G23290/IB08G00580/IB08G07020/IB08G08650/IB11G08470/IB14G10990/IB14G11890/IB14G19020/IB14G25700	23
GO:0008047	enzyme activator activity	62/12988	128/34360	0.484375	1.28142	2.48667	0.00892416	0.0479414	0.0354598	IB01G18770/IB01G18950/IB02G01440/IB02G03520/IB02G09030/IB02G32390/IB03G14470/IB04G05330/IB04G07360/IB04G24210/IB05G24540/IB05G24610/IB05G27550/IB06G12790/IB06G13900/IB07G07830/IB07G08150/IB07G14800/IB07G22740/IB07G25790/IB08G02900/IB08G06180/IB08G06260/IB08G11100/IB08G11950/IB08G16460/IB08G21010/IB09G08200/IB09G08550/IB09G08750/IB09G17670/IB09G19450/IB09G27260/IB10G08000/IB10G10940/IB10G16520/IB1…	62
GO:0000911	cytokinesis by cell plate formation	34/12988	64/34360	0.53125	1.40543	2.53078	0.00893652	0.0479491	0.0354655	IB01G00890/IB01G05620/IB02G33880/IB03G00970/IB03G05850/IB04G10660/IB06G17420/IB07G00640/IB08G00490/IB08G07370/IB08G12300/IB08G20190/IB09G00800/IB09G05600/IB10G10510/IB10G19660/IB11G02280/IB11G10780/IB11G20230/IB11G20280/IB11G23020/IB11G34160/IB12G02260/IB12G02820/IB13G05720/IB13G09110/IB13G27100/IB14G29680/IB15G01110/IB15G08020/IB15G11800/IB15G14170/IB15G16860/IB15G23780	34
GO:0046835	carbohydrate phosphorylation	29/12988	53/34360	0.54717	1.44755	2.54188	0.00901736	0.0483238	0.0357426	IB01G16880/IB01G23180/IB02G21770/IB03G11550/IB04G06200/IB05G01400/IB06G03690/IB07G22760/IB08G20720/IB08G23510/IB09G13670/IB09G26640/IB10G03870/IB11G02060/IB11G02490/IB11G04720/IB11G04730/IB11G11000/IB11G36080/IB12G00590/IB12G25510/IB13G10940/IB13G16890/IB14G25610/IB14G25620/IB14G29660/IB14G29670/IB15G00480/IB15G05500	29
GO:0071417	cellular response to organonitrogen compound	38/12988	73/34360	0.520548	1.37712	2.51446	0.00909819	0.0486975	0.036019	IB01G09330/IB02G23940/IB03G06210/IB03G06490/IB03G13740/IB03G14470/IB05G01280/IB05G06420/IB06G17800/IB06G19840/IB07G28500/IB07G28520/IB07G28530/IB07G28560/IB07G28570/IB07G28590/IB08G05810/IB08G05830/IB09G12670/IB09G12690/IB09G12700/IB09G12710/IB09G12840/IB09G12870/IB09G12880/IB09G15670/IB09G23990/IB12G03710/IB12G08720/IB13G08110/IB13G13980/IB13G20220/IB13G20690/IB13G21060/IB13G26350/IB14G05560/IB1…	38
GO:0006766	vitamin metabolic process	45/12988	89/34360	0.505618	1.33762	2.48617	0.0094611	0.0505783	0.0374101	IB01G05570/IB01G06100/IB01G06300/IB01G16510/IB01G29870/IB02G03860/IB02G04420/IB02G31310/IB02G33280/IB02G34730/IB03G16430/IB03G17430/IB04G00860/IB04G03890/IB04G11690/IB04G21460/IB04G21480/IB05G09480/IB05G23950/IB05G27580/IB06G02730/IB06G13580/IB06G16300/IB07G15970/IB07G23240/IB07G26800/IB08G21460/IB08G23430/IB09G02440/IB09G04080/IB09G19750/IB11G08730/IB11G11300/IB12G08300/IB12G13180/IB12G21130/IB1…	45
GO:0000165	MAPK cascade	28/12988	51/34360	0.54902	1.45244	2.52065	0.00960916	0.0513073	0.0379494	IB01G07250/IB02G04780/IB02G17540/IB02G30260/IB02G33880/IB03G03300/IB04G08250/IB04G14390/IB05G20230/IB07G08080/IB07G17830/IB07G17840/IB08G00490/IB08G03210/IB09G11510/IB09G27000/IB10G11300/IB11G02420/IB11G09890/IB11G17570/IB11G19560/IB11G25040/IB11G25820/IB12G16750/IB12G18850/IB13G02070/IB14G26590/IB15G05530	28
GO:0072527	pyrimidine-containing compound metabolic process	37/12988	71/34360	0.521127	1.37865	2.48977	0.00975405	0.0520176	0.0384748	IB01G05570/IB02G03860/IB02G12850/IB02G19620/IB02G31310/IB03G01670/IB03G01770/IB03G14280/IB04G03060/IB04G08000/IB05G12270/IB05G16500/IB06G09930/IB06G18130/IB06G25390/IB07G14050/IB08G04830/IB08G10070/IB08G21560/IB09G02790/IB09G09570/IB11G11290/IB11G25510/IB11G28530/IB11G28560/IB12G03210/IB12G04210/IB12G25730/IB13G00150/IB13G01620/IB13G12350/IB13G13890/IB13G14290/IB14G22350/IB14G25100/IB15G01500/IB1…	37
GO:0006986	response to unfolded protein	21/12988	36/34360	0.583333	1.54322	2.54212	0.00983117	0.0522385	0.0386381	IB01G08040/IB02G08200/IB02G28480/IB02G31390/IB05G17020/IB05G17530/IB05G19750/IB05G25680/IB05G27950/IB06G15730/IB08G01170/IB08G08120/IB08G08210/IB08G23620/IB09G03750/IB10G00990/IB10G19640/IB11G15790/IB11G20430/IB13G23810/IB14G24200	21
GO:0042455	ribonucleoside biosynthetic process	21/12988	36/34360	0.583333	1.54322	2.54212	0.00983117	0.0522385	0.0386381	IB02G19620/IB03G01670/IB03G01770/IB05G12270/IB05G16500/IB05G18050/IB06G18130/IB06G22890/IB08G09260/IB08G21560/IB09G02010/IB09G09570/IB11G28560/IB12G04210/IB13G00150/IB13G01620/IB13G25370/IB14G25130/IB15G01500/IB15G24550/IB15G25720	21
GO:0046173	polyol biosynthetic process	21/12988	36/34360	0.583333	1.54322	2.54212	0.00983117	0.0522385	0.0386381	IB02G04100/IB03G03460/IB03G22090/IB03G22680/IB03G22730/IB05G00960/IB05G07280/IB07G08070/IB07G15200/IB07G30840/IB09G04080/IB09G13670/IB11G02490/IB11G09840/IB12G06590/IB14G01180/IB14G06170/IB14G06190/IB14G06500/IB14G24120/IB15G05500	21
GO:0006670	sphingosine metabolic process	9/12988	12/34360	0.75	1.98414	2.65806	0.0100267	0.0525773	0.0388887	IB03G22090/IB03G22680/IB03G22730/IB07G08070/IB11G09840/IB14G06170/IB14G06190/IB14G06500/IB14G24120	9
GO:0016123	xanthophyll biosynthetic process	9/12988	12/34360	0.75	1.98414	2.65806	0.0100267	0.0525773	0.0388887	IB01G09140/IB01G10500/IB01G10530/IB01G14590/IB01G33670/IB05G21550/IB07G23290/IB08G07020/IB14G19020	9
GO:0019320	hexose catabolic process	9/12988	12/34360	0.75	1.98414	2.65806	0.0100267	0.0525773	0.0388887	IB01G15220/IB02G20430/IB04G16660/IB09G07660/IB09G13090/IB12G19000/IB13G05910/IB14G28760/IB14G28870	9
GO:0043101	purine-containing compound salvage	9/12988	12/34360	0.75	1.98414	2.65806	0.0100267	0.0525773	0.0388887	IB04G08000/IB05G18050/IB10G01060/IB10G01070/IB11G21260/IB13G00830/IB14G25130/IB15G17080/IB15G24550	9
GO:0046365	monosaccharide catabolic process	9/12988	12/34360	0.75	1.98414	2.65806	0.0100267	0.0525773	0.0388887	IB01G15220/IB02G20430/IB04G16660/IB09G07660/IB09G13090/IB12G19000/IB13G05910/IB14G28760/IB14G28870	9
GO:0046512	sphingosine biosynthetic process	9/12988	12/34360	0.75	1.98414	2.65806	0.0100267	0.0525773	0.0388887	IB03G22090/IB03G22680/IB03G22730/IB07G08070/IB11G09840/IB14G06170/IB14G06190/IB14G06500/IB14G24120	9
GO:0046855	inositol phosphate dephosphorylation	9/12988	12/34360	0.75	1.98414	2.65806	0.0100267	0.0525773	0.0388887	IB04G04130/IB04G15490/IB09G04080/IB09G09160/IB11G06710/IB11G07580/IB11G25160/IB14G01210/IB15G02480	9
GO:0071324	cellular response to disaccharide stimulus	9/12988	12/34360	0.75	1.98414	2.65806	0.0100267	0.0525773	0.0388887	IB02G17010/IB02G17260/IB04G05000/IB06G25530/IB07G28010/IB10G13140/IB12G06020/IB12G19530/IB13G10300	9
GO:0071329	cellular response to sucrose stimulus	9/12988	12/34360	0.75	1.98414	2.65806	0.0100267	0.0525773	0.0388887	IB02G17010/IB02G17260/IB04G05000/IB06G25530/IB07G28010/IB10G13140/IB12G06020/IB12G19530/IB13G10300	9
GO:0071366	cellular response to indolebutyric acid stimulus	9/12988	12/34360	0.75	1.98414	2.65806	0.0100267	0.0525773	0.0388887	IB09G12670/IB09G12690/IB09G12700/IB09G12710/IB09G12840/IB09G12870/IB09G12880/IB13G26350/IB15G10130	9
GO:0071545	inositol phosphate catabolic process	9/12988	12/34360	0.75	1.98414	2.65806	0.0100267	0.0525773	0.0388887	IB04G04130/IB04G15490/IB09G04080/IB09G09160/IB11G06710/IB11G07580/IB11G25160/IB14G01210/IB15G02480	9
GO:0006357	regulation of transcription by RNA polymerase II	192/12988	444/34360	0.432432	1.14401	2.38092	0.0102624	0.0537491	0.0397554	IB01G00750/IB01G03870/IB01G06340/IB01G08060/IB01G13990/IB01G14910/IB01G17900/IB01G17950/IB01G18020/IB01G24140/IB01G27670/IB02G01530/IB02G02710/IB02G03510/IB02G04230/IB02G05020/IB02G09590/IB02G12910/IB02G13640/IB02G14640/IB02G18240/IB02G18370/IB02G21700/IB02G26800/IB02G27750/IB02G28790/IB03G00010/IB03G02900/IB03G03440/IB03G03450/IB03G04000/IB03G05120/IB03G05710/IB03G06670/IB03G11040/IB03G12300/IB0…	192
GO:0070063	RNA polymerase binding	20/12988	34/34360	0.588235	1.55619	2.5294	0.0103021	0.0538282	0.039814	IB01G00880/IB01G33500/IB02G30260/IB03G16660/IB06G12060/IB06G25630/IB07G28010/IB09G05620/IB09G06060/IB09G14050/IB09G14180/IB11G03660/IB11G25200/IB12G20370/IB12G27490/IB13G09020/IB13G10300/IB15G01460/IB15G12530/IB15G25140	20
GO:0072350	tricarboxylic acid metabolic process	20/12988	34/34360	0.588235	1.55619	2.5294	0.0103021	0.0538282	0.039814	IB01G04970/IB01G12840/IB01G28800/IB02G08980/IB02G30660/IB03G00360/IB04G00220/IB05G02110/IB07G07980/IB07G24050/IB07G25540/IB08G05840/IB08G11580/IB08G16040/IB08G17150/IB09G12190/IB10G19970/IB11G12180/IB13G20270/IB15G08510	20
GO:0015630	microtubule cytoskeleton	155/12988	353/34360	0.439093	1.16163	2.37955	0.0105041	0.0548188	0.0405466	IB01G01560/IB01G02300/IB01G03930/IB01G05620/IB01G06580/IB01G07940/IB01G09560/IB01G20340/IB01G31680/IB02G01580/IB02G01710/IB02G02270/IB02G02580/IB02G02690/IB02G03510/IB02G08580/IB02G10620/IB02G10800/IB02G23160/IB02G23670/IB02G28390/IB02G28420/IB02G28930/IB02G32390/IB02G32860/IB02G32880/IB03G00480/IB03G01390/IB03G05850/IB03G09940/IB03G14090/IB03G14590/IB03G14710/IB03G16020/IB03G17760/IB03G21390/IB0…	155
GO:0002520	immune system development	19/12988	32/34360	0.59375	1.57078	2.51818	0.0107639	0.0560413	0.0414509	IB01G33110/IB02G10620/IB03G16020/IB03G21010/IB03G21040/IB04G14070/IB05G23190/IB07G03790/IB07G19780/IB10G14840/IB11G07120/IB11G08580/IB11G16890/IB11G17020/IB12G25340/IB13G19430/IB14G29020/IB15G21720/IB15G22380	19
GO:0006312	mitotic recombination	19/12988	32/34360	0.59375	1.57078	2.51818	0.0107639	0.0560413	0.0414509	IB01G00360/IB01G23450/IB01G33110/IB02G29600/IB02G32470/IB03G13590/IB03G21010/IB03G21040/IB04G08070/IB04G08110/IB05G20950/IB06G22270/IB07G05320/IB07G26380/IB11G10000/IB12G07750/IB12G26090/IB12G26100/IB15G08860	19
GO:0016741	transferase activity, transferring one-carbon groups	123/12988	275/34360	0.447273	1.18327	2.37871	0.0107806	0.0560619	0.0414661	IB01G04620/IB01G06300/IB01G07340/IB01G22030/IB01G31000/IB02G00590/IB02G03850/IB02G10600/IB02G15630/IB02G21160/IB02G21170/IB02G21460/IB02G23020/IB02G25440/IB02G25650/IB02G31690/IB02G32960/IB02G33040/IB03G01840/IB03G02500/IB03G12680/IB03G14610/IB03G14620/IB03G16770/IB03G17680/IB03G18970/IB03G21840/IB04G00850/IB04G03690/IB04G08300/IB04G11000/IB04G12370/IB04G14710/IB04G16090/IB04G17420/IB05G02200/IB0…	123
GO:0072330	monocarboxylic acid biosynthetic process	132/12988	297/34360	0.444444	1.17579	2.37187	0.0108904	0.056532	0.0418138	IB01G00460/IB01G00590/IB01G02150/IB01G02920/IB01G02930/IB01G04140/IB01G06300/IB01G10500/IB01G10530/IB01G16880/IB01G23180/IB02G00410/IB02G04030/IB02G06650/IB02G08100/IB02G08370/IB02G15950/IB02G22930/IB02G25370/IB03G00550/IB03G03310/IB03G07160/IB03G07170/IB03G07310/IB03G07320/IB03G09230/IB03G09500/IB03G11550/IB03G12980/IB03G18140/IB04G00900/IB04G10410/IB04G11690/IB04G15410/IB04G16080/IB04G20480/IB0…	132
GO:0009295	nucleoid	26/12988	47/34360	0.553191	1.46348	2.47867	0.0108968	0.056532	0.0418138	IB01G03740/IB01G03810/IB01G20790/IB01G31950/IB02G16100/IB02G17550/IB02G21160/IB02G21170/IB03G03740/IB03G03830/IB03G05210/IB03G11800/IB03G17710/IB05G09430/IB05G27370/IB06G21670/IB08G10250/IB08G23830/IB09G07870/IB10G00130/IB12G01600/IB12G15080/IB13G12280/IB13G12780/IB13G19430/IB14G13210	26
GO:0044455	mitochondrial membrane part	62/12988	129/34360	0.48062	1.27149	2.40828	0.0109345	0.0566401	0.0418938	IB01G09850/IB01G12090/IB01G12660/IB01G12840/IB01G12860/IB01G26320/IB01G32380/IB01G32390/IB02G07540/IB02G08770/IB02G23860/IB02G31850/IB03G04710/IB03G11550/IB03G11880/IB03G12660/IB03G15520/IB03G18220/IB05G02020/IB05G02040/IB05G07260/IB05G07530/IB05G09090/IB05G13140/IB05G17690/IB06G06170/IB06G19070/IB06G20510/IB06G23670/IB06G26610/IB07G01370/IB07G04650/IB07G22130/IB07G24050/IB07G30810/IB08G17150/IB0…	62
GO:0042180	cellular ketone metabolic process	31/12988	58/34360	0.534483	1.41398	2.45984	0.0109513	0.0566401	0.0418938	IB01G07010/IB01G16510/IB02G08770/IB02G14400/IB04G00850/IB04G00860/IB05G08680/IB05G08760/IB05G08790/IB05G09480/IB06G24350/IB07G06400/IB08G03220/IB09G07810/IB09G07820/IB09G19750/IB10G02250/IB11G18350/IB11G24890/IB11G26700/IB11G36270/IB12G21130/IB13G00360/IB13G04130/IB13G10590/IB13G16450/IB13G23330/IB14G15060/IB14G15350/IB14G27110/IB15G20990	31
GO:0005765	lysosomal membrane	18/12988	30/34360	0.6	1.58731	2.50877	0.0112067	0.0566401	0.0418938	IB01G03440/IB01G29080/IB02G33690/IB03G11450/IB03G21810/IB05G18460/IB05G19180/IB05G26530/IB07G17380/IB07G24120/IB07G30720/IB11G05990/IB11G06080/IB11G11580/IB13G00110/IB13G17270/IB14G08380/IB14G19960	18
GO:0016226	iron-sulfur cluster assembly	18/12988	30/34360	0.6	1.58731	2.50877	0.0112067	0.0566401	0.0418938	IB02G08650/IB03G03090/IB05G03880/IB05G19300/IB05G28380/IB07G22390/IB08G05540/IB08G07580/IB08G20770/IB08G21010/IB09G13550/IB10G15130/IB11G28600/IB11G29870/IB14G26210/IB14G26400/IB15G07040/IB15G08320	18
GO:0031163	metallo-sulfur cluster assembly	18/12988	30/34360	0.6	1.58731	2.50877	0.0112067	0.0566401	0.0418938	IB02G08650/IB03G03090/IB05G03880/IB05G19300/IB05G28380/IB07G22390/IB08G05540/IB08G07580/IB08G20770/IB08G21010/IB09G13550/IB10G15130/IB11G28600/IB11G29870/IB14G26210/IB14G26400/IB15G07040/IB15G08320	18
GO:0043966	histone H3 acetylation	18/12988	30/34360	0.6	1.58731	2.50877	0.0112067	0.0566401	0.0418938	IB01G03040/IB01G03450/IB01G07360/IB02G28790/IB03G13530/IB05G17660/IB06G25380/IB07G15650/IB07G17240/IB07G28010/IB09G26070/IB11G21790/IB11G28520/IB11G33410/IB12G20370/IB13G10300/IB15G12100/IB15G24880	18
GO:0000338	protein deneddylation	10/12988	14/34360	0.714286	1.88966	2.59548	0.0112092	0.0566401	0.0418938	IB01G00310/IB01G29110/IB02G31730/IB05G08240/IB07G31830/IB08G01030/IB08G20880/IB11G02760/IB11G36850/IB14G06780	10
GO:0006896	Golgi to vacuole transport	10/12988	14/34360	0.714286	1.88966	2.59548	0.0112092	0.0566401	0.0418938	IB03G14150/IB04G06630/IB08G14540/IB10G07500/IB11G05180/IB11G28820/IB12G02810/IB12G16380/IB13G09390/IB14G15230	10
GO:0007187	G protein-coupled receptor signaling pathway, coupled to cyclic nucleotide second messenger	10/12988	14/34360	0.714286	1.88966	2.59548	0.0112092	0.0566401	0.0418938	IB01G10350/IB04G14560/IB05G05910/IB09G01400/IB10G02320/IB11G16800/IB11G20900/IB13G00110/IB14G19960/IB14G28540	10
GO:0007188	adenylate cyclase-modulating G protein-coupled receptor signaling pathway	10/12988	14/34360	0.714286	1.88966	2.59548	0.0112092	0.0566401	0.0418938	IB01G10350/IB04G14560/IB05G05910/IB09G01400/IB10G02320/IB11G16800/IB11G20900/IB13G00110/IB14G19960/IB14G28540	10
GO:0015030	Cajal body	10/12988	14/34360	0.714286	1.88966	2.59548	0.0112092	0.0566401	0.0418938	IB02G02430/IB03G10460/IB03G17680/IB04G21590/IB07G12500/IB07G12710/IB09G01580/IB12G09660/IB12G26300/IB14G24150	10
GO:0015095	magnesium ion transmembrane transporter activity	10/12988	14/34360	0.714286	1.88966	2.59548	0.0112092	0.0566401	0.0418938	IB02G26480/IB03G07750/IB03G18150/IB08G11260/IB09G03800/IB09G10870/IB11G17220/IB11G36530/IB12G05750/IB13G03370	10
GO:0016783	sulfurtransferase activity	10/12988	14/34360	0.714286	1.88966	2.59548	0.0112092	0.0566401	0.0418938	IB01G00460/IB01G00580/IB02G02080/IB07G22390/IB08G05090/IB08G18020/IB10G18590/IB13G17820/IB14G17480/IB15G11670	10
GO:0030111	regulation of Wnt signaling pathway	10/12988	14/34360	0.714286	1.88966	2.59548	0.0112092	0.0566401	0.0418938	IB02G09260/IB04G23190/IB05G17670/IB07G09740/IB07G09950/IB08G08060/IB11G17090/IB12G22580/IB13G23670/IB15G08590	10
GO:0031627	telomeric loop formation	10/12988	14/34360	0.714286	1.88966	2.59548	0.0112092	0.0566401	0.0418938	IB01G29310/IB03G05320/IB05G23780/IB11G17200/IB12G00220/IB13G25430/IB14G13670/IB14G28070/IB15G09590/IB15G24520	10
GO:0032210	regulation of telomere maintenance via telomerase	10/12988	14/34360	0.714286	1.88966	2.59548	0.0112092	0.0566401	0.0418938	IB02G01710/IB03G17710/IB05G13810/IB05G18850/IB06G20790/IB08G05160/IB09G13070/IB11G18540/IB13G20290/IB15G25530	10
GO:0034311	diol metabolic process	10/12988	14/34360	0.714286	1.88966	2.59548	0.0112092	0.0566401	0.0418938	IB03G03460/IB03G22090/IB03G22680/IB03G22730/IB07G08070/IB11G09840/IB14G06170/IB14G06190/IB14G06500/IB14G24120	10
GO:0034312	diol biosynthetic process	10/12988	14/34360	0.714286	1.88966	2.59548	0.0112092	0.0566401	0.0418938	IB03G03460/IB03G22090/IB03G22680/IB03G22730/IB07G08070/IB11G09840/IB14G06170/IB14G06190/IB14G06500/IB14G24120	10
GO:0052745	inositol phosphate phosphatase activity	10/12988	14/34360	0.714286	1.88966	2.59548	0.0112092	0.0566401	0.0418938	IB04G04130/IB04G15490/IB09G04080/IB09G09160/IB11G06710/IB11G07580/IB11G15310/IB11G25160/IB14G01210/IB15G02480	10
GO:0060828	regulation of canonical Wnt signaling pathway	10/12988	14/34360	0.714286	1.88966	2.59548	0.0112092	0.0566401	0.0418938	IB02G09260/IB04G23190/IB05G17670/IB07G09740/IB07G09950/IB08G08060/IB11G17090/IB12G22580/IB13G23670/IB15G08590	10
GO:1903830	magnesium ion transmembrane transport	10/12988	14/34360	0.714286	1.88966	2.59548	0.0112092	0.0566401	0.0418938	IB02G26480/IB03G07750/IB03G18150/IB08G11260/IB09G03800/IB09G10870/IB11G17220/IB11G36530/IB12G05750/IB13G03370	10
GO:2001057	reactive nitrogen species metabolic process	10/12988	14/34360	0.714286	1.88966	2.59548	0.0112092	0.0566401	0.0418938	IB01G16640/IB03G00360/IB04G08230/IB05G01820/IB05G17700/IB07G14810/IB07G27610/IB09G10090/IB10G02230/IB10G02240	10
GO:0017148	negative regulation of translation	35/12988	67/34360	0.522388	1.38199	2.43979	0.0112145	0.0566401	0.0418938	IB01G03370/IB01G07920/IB03G01840/IB05G06420/IB05G08150/IB06G03970/IB06G09670/IB06G15850/IB06G20930/IB07G07400/IB07G28240/IB08G16880/IB08G16950/IB08G23760/IB09G11610/IB10G03170/IB10G03410/IB10G07430/IB10G19430/IB11G05160/IB12G05280/IB12G05290/IB13G02940/IB13G10780/IB13G12990/IB13G22160/IB14G05560/IB14G05870/IB14G19130/IB14G22090/IB15G03090/IB15G07590/IB15G24620/IB15G24640/IB15G26430	35
GO:0070838	divalent metal ion transport	83/12988	179/34360	0.463687	1.22669	2.37051	0.0115448	0.0582413	0.0430781	IB01G04220/IB01G12190/IB02G01010/IB02G07520/IB02G10800/IB02G16190/IB02G26480/IB02G29990/IB03G00900/IB03G04830/IB03G06210/IB03G06490/IB03G07750/IB03G18150/IB03G20800/IB03G22330/IB04G23640/IB05G01280/IB05G05280/IB05G06680/IB05G08980/IB05G12020/IB05G16800/IB06G04330/IB06G06170/IB06G23900/IB06G24990/IB07G11120/IB07G12040/IB07G16050/IB07G19200/IB07G21190/IB07G21570/IB07G25030/IB07G28500/IB07G28520/IB0…	83
GO:0098852	lytic vacuole membrane	25/12988	45/34360	0.555556	1.46973	2.45801	0.0115941	0.0582709	0.0431	IB01G03440/IB01G29080/IB02G33690/IB03G11450/IB03G21570/IB03G21810/IB04G13650/IB05G18460/IB05G19180/IB05G26530/IB07G17380/IB07G24120/IB07G30720/IB08G08780/IB09G04910/IB11G05990/IB11G06080/IB11G11580/IB13G00110/IB13G17270/IB13G24050/IB13G24210/IB13G24980/IB14G08380/IB14G19960	25
GO:0000077	DNA damage checkpoint	17/12988	28/34360	0.607143	1.60621	2.50161	0.011617	0.0582709	0.0431	IB01G31010/IB02G12580/IB02G29600/IB03G06020/IB03G21140/IB04G14820/IB05G04150/IB06G20930/IB07G24980/IB07G26380/IB07G31570/IB08G10580/IB11G00770/IB12G07730/IB12G22700/IB14G19130/IB14G23190	17
GO:0000469	cleavage involved in rRNA processing	17/12988	28/34360	0.607143	1.60621	2.50161	0.011617	0.0582709	0.0431	IB01G04800/IB02G10190/IB02G14390/IB03G11620/IB03G11640/IB04G00960/IB05G15110/IB06G05070/IB06G05160/IB07G31630/IB08G13200/IB09G15140/IB09G15180/IB10G07480/IB11G21050/IB12G25310/IB13G10980	17
GO:0080188	RNA-directed DNA methylation	17/12988	28/34360	0.607143	1.60621	2.50161	0.011617	0.0582709	0.0431	IB01G08750/IB03G10460/IB05G13810/IB05G27250/IB06G20790/IB07G03080/IB08G07920/IB08G11430/IB08G22140/IB09G01580/IB11G01510/IB11G09860/IB12G13440/IB12G13460/IB12G26300/IB13G12250/IB15G24880	17
GO:0098797	plasma membrane protein complex	17/12988	28/34360	0.607143	1.60621	2.50161	0.011617	0.0582709	0.0431	IB01G09250/IB02G26600/IB03G20750/IB03G21640/IB04G14560/IB05G02120/IB05G05910/IB08G11960/IB08G21830/IB09G01400/IB10G01940/IB10G02320/IB10G12880/IB11G12540/IB11G15790/IB11G20900/IB12G18830	17
GO:0032879	regulation of localization	183/12988	423/34360	0.432624	1.14452	2.3314	0.0117155	0.0586979	0.0434158	IB01G02860/IB01G08060/IB01G09330/IB01G09530/IB01G10350/IB01G26320/IB02G01710/IB02G02430/IB02G03370/IB02G04860/IB02G08090/IB02G09030/IB02G14420/IB02G18370/IB02G24030/IB02G24810/IB02G25270/IB02G25520/IB02G30550/IB02G31600/IB03G00010/IB03G00560/IB03G01600/IB03G02670/IB03G03360/IB03G12200/IB03G12300/IB03G13740/IB03G13830/IB03G20710/IB03G20960/IB04G04290/IB04G05330/IB04G10160/IB04G15340/IB04G19100/IB0…	183
GO:0044089	positive regulation of cellular component biogenesis	55/12988	113/34360	0.486726	1.28764	2.38753	0.0117526	0.0587886	0.0434829	IB01G10170/IB01G17900/IB01G17950/IB01G18020/IB02G02430/IB02G07690/IB02G31890/IB03G02900/IB04G02310/IB04G05350/IB04G12140/IB04G16350/IB04G18300/IB05G03590/IB06G05560/IB06G12480/IB06G13900/IB06G15850/IB07G05530/IB07G21360/IB07G21790/IB08G05800/IB09G17910/IB09G18170/IB09G23520/IB09G27260/IB10G03170/IB10G03410/IB10G06230/IB10G07330/IB10G09860/IB10G18660/IB10G18690/IB11G03730/IB11G15180/IB11G15300/IB1…	55
GO:0044403	symbiotic process	58/12988	120/34360	0.483333	1.27867	2.38385	0.0117604	0.0587886	0.0434829	IB01G07670/IB01G08280/IB01G14140/IB02G06570/IB02G08850/IB02G18640/IB02G24440/IB02G33880/IB03G00260/IB03G10460/IB03G18410/IB03G18930/IB03G21970/IB04G10480/IB04G13580/IB04G14010/IB04G16600/IB05G03210/IB05G11150/IB05G12260/IB05G23750/IB06G04690/IB06G12260/IB06G12270/IB06G17130/IB07G03140/IB07G03170/IB08G00490/IB08G01910/IB08G03120/IB09G09540/IB09G09610/IB09G12540/IB10G00270/IB10G08090/IB10G08400/IB1…	58
GO:0004012	ATPase-coupled intramembrane lipid transporter activity	11/12988	16/34360	0.6875	1.81879	2.55375	0.0119501	0.0589346	0.0435909	IB01G17080/IB01G17090/IB02G14590/IB02G14610/IB04G01000/IB06G13450/IB07G31380/IB08G09430/IB12G01780/IB12G05130/IB13G04400	11
GO:0004525	ribonuclease III activity	11/12988	16/34360	0.6875	1.81879	2.55375	0.0119501	0.0589346	0.0435909	IB01G13970/IB02G24440/IB03G18410/IB04G10480/IB05G05190/IB07G22790/IB08G23860/IB12G00780/IB13G14310/IB13G20720/IB14G20260	11
GO:0005527	macrolide binding	11/12988	16/34360	0.6875	1.81879	2.55375	0.0119501	0.0589346	0.0435909	IB02G02860/IB02G12270/IB04G07510/IB05G00920/IB05G23810/IB06G15570/IB06G21410/IB08G01490/IB09G18280/IB11G04330/IB14G21140	11
GO:0005528	FK506 binding	11/12988	16/34360	0.6875	1.81879	2.55375	0.0119501	0.0589346	0.0435909	IB02G02860/IB02G12270/IB04G07510/IB05G00920/IB05G23810/IB06G15570/IB06G21410/IB08G01490/IB09G18280/IB11G04330/IB14G21140	11
GO:0006144	purine nucleobase metabolic process	11/12988	16/34360	0.6875	1.81879	2.55375	0.0119501	0.0589346	0.0435909	IB03G12070/IB04G02960/IB08G01870/IB09G00690/IB10G08970/IB11G00220/IB11G21260/IB11G33970/IB13G00830/IB14G02330/IB15G17080	11
GO:0019985	translesion synthesis	11/12988	16/34360	0.6875	1.81879	2.55375	0.0119501	0.0589346	0.0435909	IB02G10360/IB03G00680/IB04G11760/IB04G19840/IB08G12430/IB11G09540/IB11G16890/IB11G17020/IB12G26580/IB14G28090/IB15G12000	11
GO:0032296	double-stranded RNA-specific ribonuclease activity	11/12988	16/34360	0.6875	1.81879	2.55375	0.0119501	0.0589346	0.0435909	IB01G13970/IB02G24440/IB03G18410/IB04G10480/IB05G05190/IB07G22790/IB08G23860/IB12G00780/IB13G14310/IB13G20720/IB14G20260	11
GO:0032300	mismatch repair complex	11/12988	16/34360	0.6875	1.81879	2.55375	0.0119501	0.0589346	0.0435909	IB01G33110/IB02G10620/IB02G24970/IB02G25220/IB03G21010/IB03G21040/IB05G01220/IB05G26320/IB09G05670/IB12G16120/IB13G07340	11
GO:0045332	phospholipid translocation	11/12988	16/34360	0.6875	1.81879	2.55375	0.0119501	0.0589346	0.0435909	IB01G17080/IB01G17090/IB02G14590/IB02G14610/IB04G01000/IB06G13450/IB07G31380/IB08G09430/IB12G01780/IB12G05130/IB13G04400	11
GO:0046513	ceramide biosynthetic process	11/12988	16/34360	0.6875	1.81879	2.55375	0.0119501	0.0589346	0.0435909	IB03G22090/IB03G22680/IB03G22730/IB04G00900/IB07G04090/IB07G08070/IB08G13210/IB12G04170/IB14G06170/IB14G06190/IB14G06500	11
GO:1904356	regulation of telomere maintenance via telomere lengthening	11/12988	16/34360	0.6875	1.81879	2.55375	0.0119501	0.0589346	0.0435909	IB02G01710/IB03G17710/IB05G13810/IB05G18850/IB06G20790/IB08G05160/IB09G13070/IB10G06420/IB11G18540/IB13G20290/IB15G25530	11
GO:0016597	amino acid binding	16/12988	26/34360	0.615385	1.62801	2.49724	0.0119776	0.0589346	0.0435909	IB01G07870/IB01G09770/IB02G23220/IB02G23280/IB04G20480/IB05G28560/IB06G17800/IB07G18790/IB07G22220/IB08G21970/IB09G00290/IB10G00800/IB11G07560/IB11G08600/IB11G30990/IB12G03710	16
GO:0055069	zinc ion homeostasis	16/12988	26/34360	0.615385	1.62801	2.49724	0.0119776	0.0589346	0.0435909	IB01G12360/IB01G12370/IB01G12400/IB03G04830/IB03G22330/IB05G05280/IB05G10090/IB05G16800/IB06G17190/IB07G11120/IB07G21190/IB07G21570/IB09G00890/IB09G09660/IB14G20800/IB15G05690	16
GO:1990391	DNA repair complex	16/12988	26/34360	0.615385	1.62801	2.49724	0.0119776	0.0589346	0.0435909	IB01G33110/IB02G10620/IB02G24970/IB02G25220/IB03G21010/IB03G21040/IB05G01220/IB05G01720/IB05G26320/IB09G05670/IB10G01570/IB12G16120/IB13G07340/IB14G22710/IB14G22750/IB15G13100	16
GO:1902410	mitotic cytokinetic process	34/12988	65/34360	0.523077	1.38381	2.41449	0.0120266	0.0591095	0.0437202	IB01G00890/IB01G05620/IB02G33880/IB03G00970/IB03G05850/IB04G10660/IB06G17420/IB07G00640/IB08G00490/IB08G07370/IB08G12300/IB08G20190/IB09G00800/IB09G05600/IB10G10510/IB10G19660/IB11G02280/IB11G10780/IB11G20230/IB11G20280/IB11G23020/IB11G34160/IB12G02260/IB12G02820/IB13G05720/IB13G09110/IB13G27100/IB14G29680/IB15G01110/IB15G08020/IB15G11800/IB15G14170/IB15G16860/IB15G23780	34
GO:0044430	cytoskeletal part	195/12988	453/34360	0.430464	1.1388	2.31826	0.0120516	0.0591659	0.043762	IB01G01560/IB01G01660/IB01G02300/IB01G02590/IB01G03930/IB01G05620/IB01G06580/IB01G07940/IB01G09560/IB01G18220/IB01G19350/IB01G20340/IB01G23150/IB01G25470/IB01G25610/IB01G31680/IB02G01580/IB02G01710/IB02G02270/IB02G02580/IB02G02690/IB02G03510/IB02G06550/IB02G07770/IB02G08580/IB02G08680/IB02G10800/IB02G23160/IB02G23670/IB02G24780/IB02G28390/IB02G28420/IB02G28930/IB02G32390/IB02G32860/IB02G32880/IB0…	195
GO:0009756	carbohydrate mediated signaling	45/12988	90/34360	0.5	1.32276	2.39008	0.0120933	0.0591724	0.0437668	IB01G00460/IB01G06690/IB01G10500/IB01G10530/IB01G12300/IB02G02250/IB02G28050/IB03G09670/IB03G10400/IB04G23350/IB04G24130/IB06G15500/IB06G25640/IB08G00650/IB08G03780/IB08G12040/IB08G16390/IB08G16810/IB09G20510/IB09G22660/IB09G27000/IB10G00380/IB10G16520/IB11G01440/IB11G05010/IB11G12990/IB11G18110/IB11G27520/IB11G30650/IB11G32670/IB12G13160/IB12G24030/IB13G13010/IB13G16840/IB13G17650/IB13G19330/IB1…	45
GO:0010182	sugar mediated signaling pathway	45/12988	90/34360	0.5	1.32276	2.39008	0.0120933	0.0591724	0.0437668	IB01G00460/IB01G06690/IB01G10500/IB01G10530/IB01G12300/IB02G02250/IB02G28050/IB03G09670/IB03G10400/IB04G23350/IB04G24130/IB06G15500/IB06G25640/IB08G00650/IB08G03780/IB08G12040/IB08G16390/IB08G16810/IB09G20510/IB09G22660/IB09G27000/IB10G00380/IB10G16520/IB11G01440/IB11G05010/IB11G12990/IB11G18110/IB11G27520/IB11G30650/IB11G32670/IB12G13160/IB12G24030/IB13G13010/IB13G16840/IB13G17650/IB13G19330/IB1…	45
GO:0042274	ribosomal small subunit biogenesis	45/12988	90/34360	0.5	1.32276	2.39008	0.0120933	0.0591724	0.0437668	IB01G04800/IB01G18350/IB01G19190/IB01G26280/IB01G26300/IB02G07920/IB02G09870/IB02G11400/IB02G26440/IB03G01350/IB03G18660/IB04G00960/IB04G01690/IB04G16350/IB04G21730/IB04G23600/IB04G23750/IB05G15110/IB06G17760/IB06G21710/IB06G21790/IB06G24200/IB06G25100/IB07G31630/IB08G12370/IB08G14280/IB09G15140/IB09G15180/IB09G18170/IB11G09510/IB11G10680/IB11G10690/IB11G36200/IB11G38670/IB12G03680/IB12G04320/IB1…	45
GO:0098662	inorganic cation transmembrane transport	163/12988	374/34360	0.435829	1.15299	2.31914	0.0122138	0.0596953	0.0441535	IB01G01680/IB01G02480/IB01G03440/IB01G04220/IB01G05210/IB01G12190/IB01G15810/IB01G31370/IB01G33540/IB02G01010/IB02G04720/IB02G06770/IB02G07520/IB02G10800/IB02G15540/IB02G16190/IB02G17100/IB02G17840/IB02G18300/IB02G19060/IB02G21120/IB02G26480/IB02G29990/IB02G32440/IB02G32450/IB02G33320/IB02G34540/IB03G00900/IB03G04830/IB03G06210/IB03G06490/IB03G07750/IB03G18150/IB03G22330/IB04G05030/IB04G07570/IB0…	163
GO:0006368	transcription elongation from RNA polymerase II promoter	15/12988	24/34360	0.625	1.65345	2.49638	0.0122658	0.0598161	0.0442429	IB05G28490/IB06G10690/IB06G11030/IB07G05670/IB07G20190/IB07G28010/IB08G07920/IB09G06060/IB11G01510/IB11G09860/IB13G10300/IB14G18610/IB15G08150/IB15G13770/IB15G25140	15
GO:0006607	NLS-bearing protein import into nucleus	15/12988	24/34360	0.625	1.65345	2.49638	0.0122658	0.0598161	0.0442429	IB01G08720/IB01G09330/IB02G11090/IB03G00290/IB03G13740/IB05G03210/IB05G27380/IB06G11980/IB06G12000/IB08G03060/IB09G03710/IB09G12540/IB10G14210/IB12G08420/IB14G30290	15
GO:0002495	antigen processing and presentation of peptide antigen via MHC class II	12/12988	18/34360	0.666667	1.76368	2.52641	0.0123518	0.0599027	0.0443069	IB01G01560/IB06G21810/IB07G07040/IB10G04950/IB11G03900/IB11G04410/IB11G28370/IB12G00110/IB13G14150/IB13G24500/IB15G04410/IB15G09030	12
GO:0002504	antigen processing and presentation of peptide or polysaccharide antigen via MHC class II	12/12988	18/34360	0.666667	1.76368	2.52641	0.0123518	0.0599027	0.0443069	IB01G01560/IB06G21810/IB07G07040/IB10G04950/IB11G03900/IB11G04410/IB11G28370/IB12G00110/IB13G14150/IB13G24500/IB15G04410/IB15G09030	12
GO:0017056	structural constituent of nuclear pore	12/12988	18/34360	0.666667	1.76368	2.52641	0.0123518	0.0599027	0.0443069	IB02G24030/IB03G21970/IB04G21710/IB06G03020/IB06G22390/IB08G06990/IB09G09610/IB10G14210/IB12G22900/IB13G02450/IB13G02820/IB15G09400	12
GO:0031304	intrinsic component of mitochondrial inner membrane	12/12988	18/34360	0.666667	1.76368	2.52641	0.0123518	0.0599027	0.0443069	IB01G26320/IB02G23860/IB03G04710/IB03G15520/IB05G07530/IB05G17690/IB06G26610/IB10G01380/IB11G09700/IB11G09710/IB11G10910/IB15G13330	12
GO:0045737	positive regulation of cyclin-dependent protein serine/threonine kinase activity	12/12988	18/34360	0.666667	1.76368	2.52641	0.0123518	0.0599027	0.0443069	IB02G03520/IB02G18240/IB03G03440/IB03G03450/IB04G04560/IB05G05290/IB08G19220/IB09G08050/IB09G19700/IB11G02430/IB13G09930/IB15G25950	12
GO:0000407	phagophore assembly site	14/12988	22/34360	0.636364	1.68351	2.49999	0.0124519	0.0602756	0.0445827	IB01G31870/IB02G26910/IB02G27630/IB02G28040/IB06G12720/IB07G11530/IB07G26710/IB07G27220/IB09G15100/IB11G30930/IB12G01260/IB12G15020/IB12G21120/IB13G25410	14
GO:0010586	miRNA metabolic process	13/12988	20/34360	0.65	1.71959	2.50938	0.0124973	0.0602756	0.0445827	IB04G03800/IB04G12060/IB06G03970/IB07G15370/IB09G27400/IB11G02120/IB12G26700/IB13G09430/IB13G09440/IB13G10420/IB15G24620/IB15G24640/IB15G25530	13
GO:0032784	regulation of DNA-templated transcription, elongation	13/12988	20/34360	0.65	1.71959	2.50938	0.0124973	0.0602756	0.0445827	IB03G05120/IB06G10690/IB06G11030/IB07G06140/IB07G29770/IB09G05620/IB10G14840/IB11G03660/IB11G25200/IB13G09020/IB14G18610/IB15G04570/IB15G08150	13
GO:0034204	lipid translocation	13/12988	20/34360	0.65	1.71959	2.50938	0.0124973	0.0602756	0.0445827	IB01G14780/IB01G16720/IB01G17080/IB01G17090/IB02G14590/IB02G14610/IB04G01000/IB06G13450/IB07G31380/IB08G09430/IB12G01780/IB12G05130/IB13G04400	13
GO:0097035	regulation of membrane lipid distribution	13/12988	20/34360	0.65	1.71959	2.50938	0.0124973	0.0602756	0.0445827	IB01G14780/IB01G16720/IB01G17080/IB01G17090/IB02G14590/IB02G14610/IB04G01000/IB06G13450/IB07G31380/IB08G09430/IB12G01780/IB12G05130/IB13G04400	13
GO:2000242	negative regulation of reproductive process	51/12988	104/34360	0.490385	1.29732	2.36725	0.0125265	0.0603502	0.0446379	IB01G00760/IB01G33270/IB02G04560/IB02G04600/IB02G18000/IB02G20050/IB02G30810/IB03G02500/IB03G06340/IB03G07210/IB03G08180/IB03G09250/IB03G20840/IB04G14820/IB05G02660/IB05G23080/IB06G25330/IB06G26640/IB07G01200/IB07G06970/IB07G11680/IB07G18720/IB07G25680/IB07G25690/IB07G25720/IB07G28240/IB08G02910/IB08G05170/IB08G07400/IB08G07720/IB09G04390/IB09G05620/IB09G07950/IB09G17800/IB09G19080/IB09G26870/IB1…	51
GO:0015078	proton transmembrane transporter activity	54/12988	111/34360	0.486486	1.28701	2.36103	0.0126022	0.0606479	0.0448581	IB01G01680/IB01G03440/IB02G04720/IB02G15540/IB02G17100/IB02G17840/IB02G18300/IB02G19060/IB02G21120/IB02G32440/IB02G32450/IB02G33320/IB03G00900/IB03G04830/IB04G05030/IB04G12830/IB04G15400/IB05G23340/IB06G14210/IB06G15820/IB07G06350/IB07G06660/IB07G10080/IB07G14580/IB07G23190/IB07G30720/IB07G31890/IB08G00710/IB08G00720/IB09G00890/IB09G15530/IB09G20280/IB10G06490/IB11G15900/IB11G30530/IB12G03210/IB1…	54
GO:0045892	negative regulation of transcription, DNA-templated	149/12988	340/34360	0.438235	1.15936	2.30208	0.0128621	0.0618309	0.0457331	IB01G02260/IB01G08060/IB01G13990/IB01G29110/IB02G01210/IB02G01530/IB02G01730/IB02G03320/IB02G03510/IB02G06750/IB02G07190/IB02G18370/IB02G22080/IB02G24620/IB02G27750/IB02G30080/IB02G30810/IB03G00010/IB03G00150/IB03G00160/IB03G00820/IB03G02500/IB03G04620/IB03G06550/IB03G06770/IB03G10460/IB03G11390/IB03G11800/IB03G13830/IB04G00420/IB04G02180/IB04G03150/IB04G03410/IB04G04290/IB04G07380/IB04G08240/IB0…	149
GO:0008483	transaminase activity	23/12988	41/34360	0.560976	1.48407	2.4177	0.0130967	0.0626161	0.0463139	IB02G16880/IB02G27800/IB04G11870/IB04G16140/IB06G02610/IB06G08320/IB06G22180/IB07G06570/IB07G26800/IB08G08750/IB08G19980/IB08G21460/IB09G02410/IB11G30620/IB12G21330/IB13G10590/IB13G12540/IB13G16140/IB13G18310/IB13G19380/IB13G22990/IB14G19990/IB14G26830	23
GO:0015925	galactosidase activity	23/12988	41/34360	0.560976	1.48407	2.4177	0.0130967	0.0626161	0.0463139	IB02G04430/IB03G06360/IB04G11090/IB04G11100/IB04G11110/IB04G12040/IB05G21170/IB05G25110/IB07G19300/IB07G24510/IB08G18780/IB08G18800/IB11G12300/IB11G12310/IB11G12320/IB11G12330/IB12G21590/IB13G00110/IB13G02130/IB13G25770/IB13G25870/IB14G17420/IB14G19960	23
GO:0016769	transferase activity, transferring nitrogenous groups	23/12988	41/34360	0.560976	1.48407	2.4177	0.0130967	0.0626161	0.0463139	IB02G16880/IB02G27800/IB04G11870/IB04G16140/IB06G02610/IB06G08320/IB06G22180/IB07G06570/IB07G26800/IB08G08750/IB08G19980/IB08G21460/IB09G02410/IB11G30620/IB12G21330/IB13G10590/IB13G12540/IB13G16140/IB13G18310/IB13G19380/IB13G22990/IB14G19990/IB14G26830	23
GO:0031344	regulation of cell projection organization	23/12988	41/34360	0.560976	1.48407	2.4177	0.0130967	0.0626161	0.0463139	IB01G03510/IB01G10350/IB02G25640/IB03G12200/IB04G02480/IB04G10340/IB06G13900/IB08G05150/IB08G16460/IB09G01190/IB09G27260/IB11G09480/IB11G16800/IB11G37610/IB13G06910/IB13G14860/IB13G17780/IB13G24080/IB13G24180/IB13G24200/IB14G28540/IB15G04600/IB15G08840	23
GO:0120035	regulation of plasma membrane bounded cell projection organization	23/12988	41/34360	0.560976	1.48407	2.4177	0.0130967	0.0626161	0.0463139	IB01G03510/IB01G10350/IB02G25640/IB03G12200/IB04G02480/IB04G10340/IB06G13900/IB08G05150/IB08G16460/IB09G01190/IB09G27260/IB11G09480/IB11G16800/IB11G37610/IB13G06910/IB13G14860/IB13G17780/IB13G24080/IB13G24180/IB13G24200/IB14G28540/IB15G04600/IB15G08840	23
GO:1905368	peptidase complex	47/12988	95/34360	0.494737	1.30884	2.34981	0.0132702	0.0633762	0.0468761	IB01G04100/IB01G17900/IB01G17950/IB01G18020/IB01G25210/IB01G28160/IB02G16520/IB03G02900/IB03G13530/IB04G11040/IB04G14570/IB05G03040/IB05G03510/IB05G11910/IB05G17660/IB05G21850/IB05G24270/IB06G05560/IB06G12480/IB06G25380/IB07G02470/IB07G04810/IB07G06600/IB07G18160/IB08G08760/IB10G04630/IB10G06230/IB10G14390/IB10G15540/IB11G09020/IB11G13180/IB11G15300/IB11G22740/IB11G22950/IB11G28520/IB11G38680/IB1…	47
GO:0022618	ribonucleoprotein complex assembly	88/12988	192/34360	0.458333	1.21253	2.30212	0.0136176	0.0649646	0.048051	IB01G00390/IB01G18350/IB01G19190/IB01G26280/IB01G26300/IB02G07610/IB02G07920/IB02G08840/IB02G10020/IB02G10750/IB02G25330/IB02G26440/IB02G33920/IB03G01010/IB03G01600/IB03G04150/IB03G16020/IB03G18660/IB04G01690/IB04G02250/IB04G20400/IB05G14700/IB05G19540/IB05G19980/IB06G04230/IB06G09560/IB06G09810/IB06G10550/IB06G12260/IB06G12270/IB06G12510/IB06G17310/IB06G25100/IB07G03120/IB07G05580/IB07G13330/IB0…	88
GO:0034399	nuclear periphery	32/12988	61/34360	0.52459	1.38781	2.36328	0.013836	0.0659349	0.0487686	IB01G08720/IB01G09330/IB01G09690/IB01G11340/IB02G24030/IB03G13740/IB05G19980/IB05G27380/IB07G04110/IB07G07970/IB08G08400/IB08G09140/IB08G10250/IB09G03710/IB09G09610/IB10G04950/IB10G11450/IB10G11900/IB11G03900/IB11G04440/IB11G26080/IB11G26250/IB12G26510/IB13G02450/IB13G02820/IB13G24340/IB14G27820/IB14G30290/IB14G30540/IB15G04410/IB15G09400/IB15G09460	32
GO:0007346	regulation of mitotic cell cycle	85/12988	185/34360	0.459459	1.21551	2.29121	0.0140536	0.0668996	0.0494821	IB01G00760/IB01G03270/IB01G06660/IB01G07250/IB01G08000/IB01G17210/IB01G31010/IB02G03520/IB02G12580/IB02G29600/IB03G06020/IB03G18850/IB03G21140/IB04G02040/IB04G04340/IB04G07680/IB04G08250/IB04G08360/IB04G14070/IB04G14390/IB05G01720/IB05G03210/IB05G08240/IB05G17390/IB05G17400/IB05G18850/IB05G20230/IB05G24480/IB05G27110/IB05G28000/IB06G03560/IB06G19830/IB06G20930/IB06G21810/IB06G23910/IB07G12440/IB0…	85

## Sheet: KEGG
ID	Description	GeneRatio	BgRatio	RichFactor	FoldEnrichment	zScore	pvalue	p.adjust	qvalue	geneID	Count
map01240	Biosynthesis of cofactors	223/3971	380/9472	0.586842	1.39979	6.75805	1.46178e-11	1.95879e-09	1.21559e-09	IB01G03630/IB01G06100/IB01G06300/IB01G07130/IB01G09690/IB01G14980/IB01G16180/IB01G16510/IB01G17810/IB01G24370/IB01G26830/IB01G29870/IB02G01150/IB02G02080/IB02G02090/IB02G03860/IB02G04420/IB02G07500/IB02G11620/IB02G12850/IB02G17780/IB02G19560/IB02G23020/IB02G28850/IB02G30820/IB02G31150/IB02G31250/IB02G31310/IB02G31590/IB02G33280/IB02G34730/IB03G00270/IB03G00590/IB03G03460/IB03G04870/IB03G06300/IB0…	223
map03015	mRNA surveillance pathway	138/3971	220/9472	0.627273	1.49623	6.32708	2.64813e-10	1.77425e-08	1.10107e-08	IB01G00880/IB01G01540/IB01G04610/IB01G10610/IB01G26540/IB01G29700/IB01G29930/IB01G32040/IB01G33500/IB02G00460/IB02G05450/IB02G20480/IB02G22080/IB02G24700/IB02G25430/IB02G29360/IB02G30490/IB02G30710/IB03G05110/IB03G05220/IB03G12930/IB03G13450/IB03G14870/IB03G18730/IB03G19780/IB03G21370/IB04G02320/IB04G02720/IB04G08640/IB04G10660/IB04G15010/IB04G16740/IB05G01730/IB05G02550/IB05G03160/IB05G05600/IB0…	138
map01230	Biosynthesis of amino acids	198/3971	341/9472	0.580645	1.38501	6.152	7.40664e-10	3.3083e-08	2.05307e-08	IB01G00590/IB01G02150/IB01G03170/IB01G04140/IB01G04970/IB01G09690/IB01G09840/IB01G13620/IB01G16880/IB01G23180/IB01G31170/IB01G33660/IB02G01780/IB02G06730/IB02G09150/IB02G09610/IB02G10320/IB02G12240/IB02G16210/IB02G17240/IB02G17420/IB02G18390/IB02G23020/IB02G24980/IB02G25230/IB02G26590/IB02G27800/IB02G30660/IB02G32400/IB02G32430/IB02G32480/IB02G33740/IB03G00720/IB03G06050/IB03G11230/IB03G14680/IB0…	198
map04136	Autophagy - other	41/3971	49/9472	0.836735	1.99586	5.93783	2.04588e-09	6.85371e-08	4.25329e-08	IB01G08160/IB02G00460/IB02G00600/IB02G07690/IB02G11440/IB02G26910/IB02G27630/IB02G28040/IB02G30710/IB03G13450/IB03G21370/IB04G09320/IB04G17990/IB05G11150/IB05G12260/IB05G27290/IB05G27830/IB05G28550/IB05G28570/IB06G19840/IB07G01040/IB07G06140/IB07G11530/IB07G20710/IB07G26710/IB07G27220/IB07G29210/IB09G04610/IB11G15180/IB11G16480/IB12G01260/IB12G01760/IB12G15020/IB12G21120/IB12G24170/IB13G14460/IB1…	41
map01200	Carbon metabolism	220/3971	397/9472	0.554156	1.32183	5.56569	2.24176e-08	6.00792e-07	3.7284e-07	IB01G00590/IB01G02410/IB01G03330/IB01G04970/IB01G12840/IB01G16880/IB01G19370/IB01G19510/IB01G23180/IB01G24310/IB01G24320/IB01G24780/IB01G28000/IB01G28800/IB01G30350/IB01G33920/IB02G01780/IB02G08980/IB02G09610/IB02G17290/IB02G17300/IB02G18390/IB02G23020/IB02G26590/IB02G26870/IB02G27490/IB02G27600/IB02G30660/IB02G31290/IB02G31910/IB02G32480/IB02G33270/IB02G33740/IB03G00360/IB03G02800/IB03G06950/IB0…	220
map00970	Aminoacyl-tRNA biosynthesis	58/3971	85/9472	0.682353	1.62761	4.93815	7.83403e-07	1.7496e-05	1.08577e-05	IB01G07870/IB02G17590/IB02G23480/IB02G28270/IB03G11180/IB03G13900/IB03G14470/IB03G14730/IB03G16890/IB03G20380/IB04G08130/IB04G17570/IB04G17750/IB05G04440/IB05G04460/IB05G05490/IB05G06050/IB05G06420/IB06G03510/IB06G06890/IB06G19510/IB07G03380/IB07G05950/IB07G06130/IB07G07450/IB07G09290/IB07G09560/IB07G12720/IB07G18790/IB07G20010/IB08G16080/IB08G19000/IB08G21970/IB09G00290/IB09G01760/IB09G02300/IB0…	58
map04146	Peroxisome	84/3971	141/9472	0.595745	1.42103	4.27938	1.59386e-05	0.00030511	0.000189345	IB01G00620/IB01G04970/IB01G14490/IB01G14500/IB01G15200/IB01G31950/IB01G32190/IB02G00410/IB02G01670/IB02G03110/IB02G03120/IB02G03140/IB02G08370/IB02G11290/IB02G17010/IB02G17260/IB02G17550/IB02G19580/IB02G22930/IB02G33060/IB03G00640/IB03G04030/IB03G12070/IB04G02590/IB04G04570/IB04G05000/IB04G10410/IB04G11610/IB04G17740/IB04G17770/IB05G01020/IB05G02110/IB05G02690/IB05G24230/IB05G25120/IB06G04500/IB0…	84
map03040	Spliceosome	163/3971	306/9472	0.53268	1.2706	4.0881	3.16173e-05	0.00052959	0.000328654	IB01G03200/IB01G06110/IB01G07390/IB01G07530/IB01G10610/IB01G13040/IB01G13070/IB01G24570/IB01G27100/IB01G27670/IB01G27690/IB01G32040/IB02G01990/IB02G05450/IB02G06350/IB02G10020/IB02G10730/IB02G11280/IB02G17080/IB02G19140/IB02G22390/IB02G25330/IB02G25520/IB02G27750/IB02G29100/IB02G31540/IB02G33090/IB03G00120/IB03G02100/IB03G04220/IB03G07960/IB03G10530/IB03G14180/IB03G15500/IB04G02250/IB04G03390/IB0…	163
[truncated: 41 more rows]
