# Supplementary material for: Light-Dependent Temporal Reprogramming of Alternative Splicing Dynamics Under Salt Stress in Sweet Potato (Ipomoea batatas [L]. Lam)
Source: Plants (Basel). 2026 May 20;15(10):1556. doi: 10.3390/plants15101556 (PMC13210731; doi:10.3390/plants15101556)
Supplement: Supplementary file 1 [file plants-15-01556-s001.zip › Table S3.xlsx]

## Sheet: SN0_vs_SD0
AS pattern	geneID	Chr	Strand	IJC_SAMPLE_1	SJC_SAMPLE_1	IJC_SAMPLE_2	SJC_SAMPLE_2	IncFormLen	SkipFormLen	PValue	FDR	IncLevel1	IncLevel2	IncLevelDifference	Best hint in arabidopsis	Symbol	Gene name	Description
RI	IB09G27210	chrLG9	-	36,46,40	74,63,72	35,48,16	36,17,17	567	149	0.00251917	0.0332224	0.113,0.161,0.127	0.203,0.426,0.198	-0.142	AT1G79500	AtkdsA1		Encodes a protein with 3-deoxy-8-phosphooctulonate synthase (KDOP synthase) activity which is involved in the biosynthesis of KDO, a component of cell wall rhamnogalacturonan II.
RI	IB09G26540	chrLG9	-	13,12,6	0,2,0	7,13,7	3,2,1	267	149	0.00414098	0.0467413	1.0,0.77,1.0	0.566,0.784,0.796	0.208	AT1G14590			Nucleotide-diphospho-sugar transferase family protein;(source:Araport11)
RI	IB09G24260	chrLG9	-	2,0,5	3,3,0	3,12,2	1,0,0	244	149	9.16399e-05	0.0027874	0.289,0.0,1.0	0.647,1.0,1.0	-0.453	AT1G53350			Disease resistance protein (CC-NBS-LRR class) family;(source:Araport11)
RI	IB09G22720	chrLG9	-	10,14,12	0,1,0	7,19,12	3,7,2	692	149	1.16613e-06	8.02298e-05	1.0,0.751,1.0	0.334,0.369,0.564	0.495	AT4G21800	QQT2	quatre-quart2	Encodes QQT2. Required for early embryo development. qqt1 mutant lines are embryo-defective. Participates in the organization of microtubules during cell division. Interacts with QQT1 (encoded by AT5G22370).
RI	IB09G19400	chrLG9	-	20,19,39	13,17,23	63,96,66	8,29,16	222	149	5.52648e-05	0.00186123	0.508,0.429,0.532	0.841,0.69,0.735	-0.266	AT1G30500	NF-YA7	nuclear factor Y, subunit A7	nuclear factor Y, subunit A7;(source:Araport11)
RI	IB09G18520	chrLG9	-	4,7,2	13,14,10	2,2,0	18,17,15	227	149	0.00203566	0.0286939	0.168,0.247,0.116	0.068,0.072,0.0	0.13	AT5G45160	RL2	RHD-like2	Root hair defective 3 GTP-binding protein (RHD3);(source:Araport11)
RI	XLOC_050027	chrLG9	-	28,40,32	0,1,0	29,69,50	1,8,5	392	149	1.15591e-05	0.00053873	1.0,0.938,1.0	0.917,0.766,0.792	0.154
RI	IB09G18090	chrLG9	-	6,3,5	4,9,8	8,11,4	2,2,2	180	149	0.0011399	0.0188005	0.554,0.216,0.341	0.768,0.82,0.623	-0.367	AT2G35050			kinase superfamily with octicosapeptide/Phox/Bem1p domain-containing protein;(source:Araport11)
RI	IB09G17940	chrLG9	-	4,8,4	15,9,15	12,8,13	5,6,11	523	149	0.00147855	0.0230195	0.071,0.202,0.071	0.406,0.275,0.252	-0.196	AT2G35100	ARAD1	ARABINAN DEFICIENT 1	Putative glycosyltransferase, similar to other CAZy Family 47 proteins. The protein is predicted to be a type 2 membrane protein with a signal anchor and is predicted to be targeted to the secretory pathway and to have a single transmembrane helix near the N terminus; hence, the protein has the features expected for a type II membrane protein targeted to the Golgi vesicles. The gene was shown to …
RI	IB09G16040	chrLG9	-	142141181	4,4,8	224274202	2,0,1	2657	149	2.60235e-06	0.000157978	0.666,0.664,0.559	0.863,1.0,0.919	-0.298	AT1G05680	UGT74E2	Uridine diphosphate glycosyltransferase 74E2	Encodes a UDP-glucosyltransferase, UGT74E2, that acts on IBA (indole-3-butyric acid) and affects auxin homeostasis. The transcript and protein levels of this enzyme are strongly induced by H2O2 and may allow integration of ROS (reactive oxygen species) and auxin signaling. This enzyme can also transfer glycosyl groups to several compounds related to the explosive TNT when this synthetic compound …
RI	IB09G10050	chrLG9	-	75,55,83	2,7,7	43,87,61	1,0,0	2666	149	5.64114e-07	4.23588e-05	0.677,0.305,0.399	0.706,1.0,1.0	-0.442
RI	IB09G09420	chrLG9	-	1,1,1	5,1,2	1,2,3	0,0,4	240	149	0.00409106	0.046359	0.11,0.383,0.237	1.0,1.0,0.318	-0.529	AT1G30910			Molybdenum cofactor sulfurase family protein;(source:Araport11)
RI	XLOC_049508	chrLG9	-	76,58,79	1,4,3	43,64,53	0,2,0	768	149	0.00351341	0.0415739	0.936,0.738,0.836	1.0,0.861,1.0	-0.117
RI	IB09G07050	chrLG9	-	6,5,8	6,2,3	4,7,1	10,20,11	331	149	0.000468484	0.00945342	0.31,0.529,0.546	0.153,0.136,0.039	0.352	AT1G29800			RING/FYVE/PHD-type zinc finger family protein;(source:Araport11)
RI	IB09G07050	chrLG9	-	7,5,10	12,13,14	4,8,3	29,39,21	340	149	0.00216706	0.0298472	0.204,0.144,0.238	0.057,0.082,0.059	0.129	AT1G29800			RING/FYVE/PHD-type zinc finger family protein;(source:Araport11)
RI	IB09G06960	chrLG9	-	9,7,15	0,1,4	5,17,7	0,1,0	1242	149	0.000708228	0.0132889	1.0,0.456,0.31	1.0,0.671,1.0	-0.302	AT1G78720			SecY protein transport family protein;(source:Araport11)
RI	IB09G02530	chrLG9	-	64,54,75	1,3,1	58,109,70	16,18,8	300	149	2.38218e-07	2.11152e-05	0.969,0.899,0.974	0.643,0.75,0.813	0.212	AT2G04305			Magnesium transporter CorA-like family protein;(source:Araport11)
RI	IB09G02530	chrLG9	-	34,37,51	10,12,4	54,98,60	6,1,5	245	149	0.000875777	0.0154469	0.674,0.652,0.886	0.846,0.983,0.879	-0.165	AT2G04305			Magnesium transporter CorA-like family protein;(source:Araport11)
RI	IB09G02250	chrLG9	-	2,4,6	19,14,13	0,0,0	6,10,3	249	149	4.56431e-05	0.00158522	0.059,0.146,0.216	0.0,0.0,0.0	0.14	AT1G50000			methyltransferase;(source:Araport11)
RI	IB09G00210	chrLG9	-	6,8,11	0,2,0	13,14,3	6,6,1	250	149	8.86671e-05	0.00270266	1.0,0.704,1.0	0.564,0.582,0.641	0.306
RI	IB09G26880	chrLG9	+	2,1,3	0,0,1	3,13,5	3,1,3	443	149	0.000188912	0.00473033	1.0,1.0,0.502	0.252,0.814,0.359	0.359	AT1G08820	VAP27-2	vamp/synaptobrevin-associated protein 27-2	Encodes VAP33-like protein that interacts with cowpea mosaic virus protein 60K. Is a SNARE-like protein that may be involved in vesicular transport to or from the ER.
RI	IB09G26510	chrLG9	+	43,56,47	24,26,41	36,80,45	61,83,70	953	149	8.10796e-05	0.00251382	0.219,0.252,0.152	0.084,0.131,0.091	0.106	AT3G18960			Together with ATHB25 induces the expression of genes controlling shoot stem characteristics by ectopic expression in roots.
RI	IB09G07170	chrLG9	-	4,7,2	66,0,0	4,3,5	0,0,0	256	149	0.00216673	0.0298472	0.034,1.0,1.0	1.0,1.0,1.0	-0.322	AT4G18975			Pentatricopeptide repeat (PPR) superfamily protein;(source:Araport11)
RI	IB09G25790	chrLG9	+	1,0,0	1,1,4	3,0,1	0,3,0	220	149	0.00372378	0.043353	0.404,0.0,0.0	1.0,0.0,1.0	-0.532	AT2G33700	PP2CG1	protein phosphatase 2C G Group 1	Encodes a putative protein phosphatase 2C that positively regulates salt tolerance in abscisic acid-dependent manner.
RI	IB09G25620	chrLG9	+	41,39,46	4,3,2	36,83,50	1,0,2	709	149	0.00269319	0.0347111	0.683,0.732,0.829	0.883,1.0,0.84	-0.16	AT3G14470			NB-ARC domain-containing disease resistance protein;(source:Araport11)
RI	IB09G22220	chrLG9	+	3,3,0	1,4,1	8,11,9	0,0,3	283	149	0.00054119	0.010595	0.612,0.283,0.0	1.0,1.0,0.612	-0.572	AT1G17020	SRG1	senescence-related gene 1	Encodes a novel member of the Fe(II)/ascorbate oxidase gene family; senescence-related gene.
RI	IB09G01480	chrLG9	-	3,2,7	0,0,1	8,15,5	0,6,5	246	149	0.000150774	0.00404516	1.0,1.0,0.809	1.0,0.602,0.377	0.277	AT4G33950	SRK2E		Encodes calcium-independent ABA-activated protein kinase, a member of SNF1-related protein kinases (SnRK2) whose activity is activated by ionic (salt) and non-ionic (mannitol) osmotic stress. Mutations disrupted ABA induction of stomatal closure as well as ABA inhibition of light-induced stomatal opening. However, regulation of stomatal opening/closing by light or CO(2) is not affected in these m…
RI	IB09G16210	chrLG9	+	48,47,64	2,2,3	29,45,37	6,8,7	240	149	0.000211168	0.00510387	0.937,0.936,0.93	0.75,0.777,0.766	0.17	AT4G34450			Member of the Coat Protein I (COPI) complex is a seven-subunit coatomer complex consisting of the &#945;, &#946;, &#946;&#8242;, &#947;, &#948;, &#949;, and &#950; proteins. COPI is required for retrograde transport from the Golgi to the endoplasmic reticulum, Golgi maintenance, and cell plate formation.
RI	XLOC_048313	chrLG9	+	321321352	15,17,23	480571550	10,20,13	1114	149	0.00101528	0.0172865	0.741,0.716,0.672	0.865,0.792,0.85	-0.126
RI	IB09G14170	chrLG9	+	5,5,5	0,66,0	15,14,9	0,0,0	522	149	0.000905297	0.0158735	1.0,0.021,1.0	1.0,1.0,1.0	-0.326	AT3G05700			Encodes a DNA binding protein with transcription activation activity. It is expressed in response to osmotic, drought and ABA stress.
RI	IB09G03580	chrLG9	+	324350411	84,46,64	121016511470	44,62,42	852	149	0	0	0.403,0.571,0.529	0.828,0.823,0.86	-0.336	AT1G10890			arginine/glutamate-rich 1 protein;(source:Araport11)
RI	IB09G03580	chrLG9	+	372360540	11,16,16	89414101027	67,88,92	1133	149	6.1001e-06	0.000317357	0.816,0.747,0.816	0.637,0.678,0.595	0.156	AT1G10890			arginine/glutamate-rich 1 protein;(source:Araport11)
RI	IB09G03580	chrLG9	+	199251229	9,24,18	456737616	60,101,78	405	149	0.000988054	0.016914	0.891,0.794,0.824	0.737,0.729,0.744	0.1	AT1G10890			arginine/glutamate-rich 1 protein;(source:Araport11)
RI	IB09G01840	chrLG9	+	49,43,78	37,37,63	64,104,89	99141109	366	149	0.00151828	0.0233247	0.35,0.321,0.335	0.208,0.231,0.249	0.106	AT4G34150			Calcium-dependent lipid-binding (CaLB domain) family protein;(source:Araport11)
RI	IB09G00800	chrLG9	+	10,13,4	2,4,1	4,7,4	0,1,0	496	149	6.80558e-05	0.0021802	0.6,0.494,0.546	1.0,0.678,1.0	-0.346	AT4G34660			SH3 domain-containing protein;(source:Araport11)
RI	IB09G00780	chrLG9	+	5,6,10	65,55,0	5,2,2	0,0,0	528	149	6.89129e-10	1.31007e-07	0.021,0.03,1.0	1.0,1.0,1.0	-0.65	AT2G16485	NERD	Needed for RDR2-independent DNA methylation	Encodes NERD (Needed for RDR2-independent DNA methylation), a plant-specific GW repeat- and PHD finger-containing protein involved in siRNA-dependent DNA methylation.
RI	IB08G23250	chrLG8	-	18,12,31	26,33,34	30,86,55	32,55,32	278	149	0.00245291	0.0327235	0.271,0.163,0.328	0.334,0.456,0.479	-0.169	AT3G48050	SUO	'shuttle' in chinese	Encodes a large protein with N-terminal bromo-adjacent homology (BAH) and transcription elongation factor S-II (TFS2N) domains and two C-terminal GW (glycine and tryptophan) repeats. It is nuclear and colocalizes with the processing-body component DCP1 in the cytoplasm. SOU is a component of the miRNA pathway and is involved in translational repression.
RI	IB08G19250	chrLG8	-	62,46,68	28,32,34	72,88,71	14,22,29	1733	149	0.00319726	0.0387982	0.16,0.11,0.147	0.307,0.256,0.174	-0.107	AT1G17820			testis-expressed sequence 2-like protein (DUF2404);(source:Araport11)
RI	IB08G17310	chrLG8	-	14,5,22	0,4,3	4,5,12	0,0,0	259	149	0.000300631	0.00664014	1.0,0.418,0.808	1.0,1.0,1.0	-0.258	AT2G40540	TRK2		putative potassium transporter AtKT2p (AtKT2) mRNA,
RI	IB08G14920	chrLG8	-	7,4,7	10,17,16	66,87,73	30,27,15	700	149	1.00279e-10	2.41472e-08	0.13,0.048,0.085	0.319,0.407,0.509	-0.324	AT3G47730	ATH1	ABC2 homolog 1	member of ATH subfamily
RI	IB08G12490	chrLG8	-	6,15,16	18,19,33	2,9,4	17,41,19	222	149	0.00324649	0.039153	0.183,0.346,0.246	0.073,0.128,0.124	0.15	AT2G01940	SGR5	SHOOT GRAVITROPISM 5	Encodes a transcription factor that, together with IDD14 and IDD16, regulates auxin biosynthesis and transport and thus aerial organ morphogenesis and gravitropic responses. May be involved in an early event in shoot gravitropism such as gravity perception and/or a signaling process subsequent to amyloplast sedimentation as a putative transcription factor in gravity-perceptive cells.
RI	IB08G10890	chrLG8	-	27,26,23	51,34,32	65,98,96	40,33,42	463	149	1.07958e-08	1.41798e-06	0.146,0.197,0.188	0.343,0.489,0.424	-0.242	AT1G49390			2-oxoglutarate (2OG) and Fe(II)-dependent oxygenase superfamily protein;(source:Araport11)
RI	IB08G10270	chrLG8	-	24,13,15	6,0,1	15,19,12	0,0,0	249	149	0.000728145	0.0135222	0.705,1.0,0.9	1.0,1.0,1.0	-0.132	AT3G15990	SULTR3;4	sulfate transporter 3;4	Vascular cambium-localized sulfate transporter, mediates xylem-to-phloem transfer of phosphorus. 2 for its preferential distribution
RI	IB08G08390	chrLG8	-	18,10,47	0,0,1	27,23,21	1,6,1	187	149	0.00105149	0.0176855	1.0,1.0,0.974	0.956,0.753,0.944	0.107	AT4G33220	PME44	pectin methylesterase 44	pectin methylesterase 44;(source:Araport11)
RI	IB08G06840	chrLG8	-	9,13,9	252233147	26,63,42	88,70,75	259	149	0	0	0.02,0.031,0.034	0.145,0.341,0.244	-0.215	AT2G04360			transmembrane protein;(source:Araport11)
RI	IB08G06840	chrLG8	-	36,40,37	176,134,81	62,94,41	47,58,41	247	149	3.77476e-15	2.87041e-12	0.11,0.153,0.216	0.443,0.494,0.376	-0.278	AT2G04360			transmembrane protein;(source:Araport11)
RI	IB08G06160	chrLG8	-	2,3,2	14,14,9	0,0,0	4,10,3	230	149	0.00252852	0.0332714	0.085,0.122,0.126	0.0,0.0,0.0	0.111	AT2G32940	AGO6	ARGONAUTE 6	Encodes a nuclear localized 879-amino-acid protein that contains conserved PAZ and PIWI domains that is important for the accumulation of specific heterochromatin-related siRNAs, and for DNA methylation and transcriptional gene silencing.
RI	IB08G05530	chrLG8	-	53,59,36	16,10,15	29,42,23	18,30,16	245	149	0.00123057	0.0199096	0.668,0.782,0.593	0.495,0.46,0.466	0.207	AT4G03260			MASP1 overexpression promotes growth during drought and promotes microtubule stability and recovery after stress as well as microtubule bundling.MASP1 growth promotion and microtubule stabilization activities are dependent upon serine 670 phosphorylation. MASP1 binds microtubules;this activity is not affected by MASP1 phosphorylation status.MASP1 protein levels are induced by drought post-transcr…
RI	IB08G02910	chrLG8	-	144117124	28,25,16	10,11,5	0,0,0	370	149	3.56774e-07	2.89588e-05	0.674,0.653,0.757	1.0,1.0,1.0	-0.305	AT5G02810	PRR7	pseudo-response regulator 7	PRR7 and PRR9 are partially redundant essential components of a temperature-sensitive circadian system. CCA1 and LHY had a positive effect on PRR7 expression levels. Acts as transcriptional repressor of CCA1 and LHY. Acts additively with EC, PRR5 and PRR9 to regulate hypocotyl growth under photoperiodic conditions.
RI	IB08G02910	chrLG8	-	51,30,30	17,22,8	2,2,3	0,1,0	253	149	0.000101491	0.00302337	0.639,0.445,0.688	1.0,0.541,1.0	-0.256	AT5G02810	PRR7	pseudo-response regulator 7	PRR7 and PRR9 are partially redundant essential components of a temperature-sensitive circadian system. CCA1 and LHY had a positive effect on PRR7 expression levels. Acts as transcriptional repressor of CCA1 and LHY. Acts additively with EC, PRR5 and PRR9 to regulate hypocotyl growth under photoperiodic conditions.
RI	IB08G02850	chrLG8	-	50,34,56	14,21,27	34,62,43	48,69,49	739	149	3.11301e-05	0.00118049	0.419,0.246,0.295	0.125,0.153,0.15	0.177	AT3G53500	RSZ32	arginine/serine-rich zinc knuckle-containing protein 32	Barta et al (2010) have proposed a nomenclature for Serine/Arginine-Rich Protein Splicing Factors (SR proteins): Plant Cell. 2010, 22:2926.
RI	IB08G02830	chrLG8	-	20,14,26	1,0,1	6,10,13	3,3,0	980	149	0.000803698	0.0145121	0.753,1.0,0.798	0.233,0.336,1.0	0.327	AT1G05970			Anti-silencing factor. Forms a complex with ASI1-EDM2 that is required for expression of some nonintronic HC-TRE genes
RI	IB08G00300	chrLG8	-	9,5,11	7,3,7	11,23,14	2,3,3	543	149	0.00167044	0.0249582	0.261,0.314,0.301	0.601,0.678,0.562	-0.322	AT3G61600	POB1	POZ/BTB containin G-protein 1	POZ/BTB containing-protein AtPOB1. Involvement in protein ubiquitylation is predicted based on physical interaction with CULLIN 3 proteins. The mRNA is cell-to-cell mobile.
RI	IB08G21980	chrLG8	+	160196213	50,58,27	141158122	15,21,12	467	149	0.0041346	0.0467129	0.505,0.519,0.716	0.75,0.706,0.764	-0.16	AT5G63050	EMB2759	embryo defective 2759	embryo defective 2759;(source:Araport11)
RI	IB08G17690	chrLG8	+	20,39,53	0,0,0	23,13,21	13,0,0	499	149	0.00179766	0.0263413	1.0,1.0,1.0	0.346,1.0,1.0	0.218	AT1G48380	RHL1	ROOT HAIRLESS 1	Encodes a novel nuclear protein required for root hair initiation and ploidy-dependent cell growth. Its sequence has similarity to the C-terminal domain of mammalian DNA topo IIalpha. Shows in vitro DNA binding activity and is likely to be part of the topo VI complex by binding to subunit A.
RI	IB08G17420	chrLG8	+	1,0,1	1,2,1	3,3,1	2,0,0	678	149	0.000397335	0.00836836	0.18,0.0,0.18	0.248,1.0,1.0	-0.629	AT3G51830	SAC8	SAC domain-containing protein 8	putative transmembrane protein G5p (AtG5) mRNA, complete. autophagy-related (ATG) gene
RI	IB08G14000	chrLG8	+	3,5,4	3,1,1	3,2,3	0,0,0	322	149	0.000267808	0.00612228	0.316,0.698,0.649	1.0,1.0,1.0	-0.446	AT1G74120			Encodes a mitochondrial transcription termination factor mTERF15. Required for mitochondrial nad2 intron 3 splicing and functional complex I activity.
RI	IB08G11100	chrLG8	+	267242286	279252229	310437327	171157107	875	149	1.30749e-11	4.01927e-09	0.14,0.141,0.175	0.236,0.322,0.342	-0.148	AT1G73110			P-loop containing nucleoside triphosphate hydrolases superfamily protein;(source:Araport11)
RI	IB08G10820	chrLG8	+	6,3,9	27,29,36	11,13,9	4,12,5	411	149	1.33745e-07	1.2797e-05	0.075,0.036,0.083	0.499,0.282,0.395	-0.327	AT5G32440			Ubiquitin system component Cue protein;(source:Araport11)
RI	IB08G10820	chrLG8	+	9,22,6	26,23,26	14,23,19	3,14,11	227	149	0.000161911	0.00425267	0.185,0.386,0.132	0.754,0.519,0.531	-0.367	AT5G32440			Ubiquitin system component Cue protein;(source:Araport11)
RI	IB08G09590	chrLG8	+	89,78,61	0,1,1	25,39,34	1,2,7	224	149	8.79375e-05	0.00269178	1.0,0.981,0.976	0.943,0.928,0.764	0.107
RI	IB08G08490	chrLG8	+	65,52,65	92,106,79	60,72,60	50,28,43	239	149	6.66685e-05	0.0021405	0.306,0.234,0.339	0.428,0.616,0.465	-0.21	AT1G78915			Tetratricopeptide repeat (TPR)-like superfamily protein;(source:Araport11)
RI	IB08G06780	chrLG8	+	17,22,19	2,2,4	45,68,38	1,0,0	276	149	4.93978e-05	0.00170324	0.821,0.856,0.719	0.96,1.0,1.0	-0.188	AT2G04340			cytoplasmic dynein 2 light intermediate chain;(source:Araport11)
RI	IB08G06520	chrLG8	+	36,35,30	0,238,194	29,34,27	0,0,0	579	149	2.40848e-09	4.24362e-07	1.0,0.036,0.038	1.0,1.0,1.0	-0.642	AT5G63380			Encodes a peroxisomal protein involved in the activation of fatty acids through esterification with CoA. At5g63380 preferentially activates fatty acids with increased chain length (C9:0 to C8:0) and thus shares characteristics with long-chain fatty acyl-CoA synthases. Also able to catalyze the conversion of OPDA to its CoA ester and is therefore thought to be involved in the peroxisomal &#946;-ox…
RI	IB08G04770	chrLG8	+	12,4,10	0,0,0	7,20,5	4,2,0	535	149	0.000162183	0.00425267	1.0,1.0,1.0	0.328,0.736,1.0	0.312	AT1G03760			Prefoldin chaperone subunit family protein;(source:Araport11)
RI	IB08G02640	chrLG8	+	121149173	31,41,38	161237180	94,124,91	919	149	3.18117e-07	2.70841e-05	0.388,0.371,0.425	0.217,0.237,0.243	0.162	AT3G54480	SKP5		Encodes an SKP1 interacting partner (SKIP5).
RI	IB08G02640	chrLG8	+	148175206	2,1,0	210313228	7,8,5	974	149	8.73674e-05	0.00268549	0.919,0.964,1.0	0.821,0.857,0.875	0.11	AT3G54480	SKP5		Encodes an SKP1 interacting partner (SKIP5).
RI	IB08G04900	chrLG8	-	0,6,3	28,25,24	7,11,7	9,21,11	281	149	3.16112e-05	0.0011956	0.0,0.113,0.062	0.292,0.217,0.252	-0.195	AT4G03560	TPC1	two-pore channel 1	Encodes a depolarization-activated Ca(2+) channel. Anti-sense experiments with this gene as well as Sucrose-H(+) symporters and complementation of yeast sucrose uptake mutant cch1 suggest that this protein mediates a voltage-activated Ca(2+ )influx. Mutants lack detectable SV channel activity suggesting TPC1 is essential component of the SV channel. Patch clamp analysis of loss of function mutati…
RI	IB07G31800	chrLG7	-	139123175	19,22,32	226424264	108133101	475	149	5.6584e-07	4.23588e-05	0.696,0.637,0.632	0.396,0.5,0.451	0.206	AT3G27260	GTE8	global transcription factor group E8	Kinase like protein with similarity to yeast BDF1 and human RING3 protein, which have two bromodomains GTE8 has a single bromodomain
RI	IB07G31380	chrLG7	-	7,8,4	15,20,14	2,0,0	8,6,1	280	149	0.000718248	0.0134073	0.199,0.176,0.132	0.117,0.0,0.0	0.13	AT3G27870			ATPase E1-E2 type family protein / haloacid dehalogenase-like hydrolase family protein;(source:Araport11)
RI	IB07G31310	chrLG7	-	20,20,16	9,5,1	32,50,33	0,0,0	234	149	1.10274e-08	1.42254e-06	0.586,0.718,0.911	1.0,1.0,1.0	-0.262	AT5G14780	FDH	formate dehydrogenase	Encodes a NAD-dependent formate dehydrogenase.
RI	IB07G31310	chrLG7	-	15,22,17	3,5,4	51,36,68	0,0,0	221	149	1.64359e-08	1.96252e-06	0.771,0.748,0.741	1.0,1.0,1.0	-0.247	AT5G14780	FDH	formate dehydrogenase	Encodes a NAD-dependent formate dehydrogenase.
RI	IB07G30850	chrLG7	-	38,38,27	13,14,15	6,6,12	12,11,15	219	149	2.35894e-05	0.000944099	0.665,0.649,0.55	0.254,0.271,0.352	0.329	AT5G39940			FAD/NAD(P)-binding oxidoreductase family protein;(source:Araport11)
RI	IB07G29600	chrLG7	-	36,26,47	9,15,14	78,116,68	0,0,17	188	149	2.13749e-06	0.00013369	0.76,0.579,0.727	1.0,1.0,0.76	-0.231	AT5G38600			Proline-rich spliceosome-associated (PSP) family protein / zinc knuckle (CCHC-type) family protein;(source:Araport11)
RI	IB07G29120	chrLG7	-	10,4,10	0,39,0	1,0,3	23,24,17	256	149	2.04399e-06	0.000130095	1.0,0.056,1.0	0.025,0.0,0.093	0.646	AT3G50590			WD40/YVTN repeat protein.
RI	IB07G28580	chrLG7	-	152160198	125116141	277445299	105128100	264	149	2.01289e-11	5.7024e-09	0.407,0.438,0.442	0.598,0.662,0.628	-0.2	AT5G40270			VEN4 is homologous to human SAMHD1 and functions in chloroplast biogenesis.
RI	IB07G28060	chrLG7	-	12,19,25	0,4,5	16,20,27	0,0,0	716	149	9.03535e-07	6.36377e-05	1.0,0.497,0.51	1.0,1.0,1.0	-0.331	AT2G22600			RNA-binding KH domain-containing protein;(source:Araport11)
RI	IB07G28010	chrLG7	-	36,28,53	1,3,10	13,27,18	2,0,0	468	149	0.00114251	0.018822	0.92,0.748,0.628	0.674,1.0,1.0	-0.126	AT3G11220	ELO1	ELONGATA 1	A subunit of Elongator, a histone acetyl transferase complex, consisting of six subunits (ELP1?ELP6), that copurifies with the elongating RNAPII in yeast and humans. Three Arabidopsis thaliana genes, encoding homologs of the yeast Elongator subunits ELP1, ELP3 (histone acetyl transferase), and ELP4 are responsible for the narrow leaf phenotype in elongata mutants and for reduced root growth that …
RI	IB07G28010	chrLG7	-	39,30,57	2,4,3	15,28,18	1,1,0	477	149	0.00400003	0.0455418	0.859,0.701,0.856	0.824,0.897,1.0	-0.102	AT3G11220	ELO1	ELONGATA 1	A subunit of Elongator, a histone acetyl transferase complex, consisting of six subunits (ELP1?ELP6), that copurifies with the elongating RNAPII in yeast and humans. Three Arabidopsis thaliana genes, encoding homologs of the yeast Elongator subunits ELP1, ELP3 (histone acetyl transferase), and ELP4 are responsible for the narrow leaf phenotype in elongata mutants and for reduced root growth that …
RI	IB07G27380	chrLG7	-	1,2,0	5,7,13	8,9,7	15,22,12	221	149	0.000278197	0.00626073	0.119,0.162,0.0	0.264,0.216,0.282	-0.16	AT1G70530	CRK3	cysteine-rich RLK (RECEPTOR-like protein kinase) 3	Encodes a cysteine-rich receptor-like protein kinase.
RI	IB07G21790	chrLG7	-	10,20,4	0,1,0	21,15,19	3,3,3	221	149	0.000244108	0.00572545	1.0,0.931,1.0	0.825,0.771,0.81	0.175	AT4G34280			Encodes a putative substrate receptor for the cullin4-RING ubiquitin E3 ligase complex that is involved in negative regulation of plant UV-B response.
RI	IB08G02900	chrLG8	+	2,4,2	0,1,0	1,6,3	1,2,1	364	149	0.00316446	0.0385824	1.0,0.621,1.0	0.29,0.551,0.551	0.41	AT3G55020			Ypt/Rab-GAP domain of gyp1p superfamily protein;(source:Araport11)
RI	IB07G21200	chrLG7	-	5,1,1	0,1,0	4,4,8	0,26,22	838	149	0.000763428	0.013962	1.0,0.151,1.0	1.0,0.027,0.061	0.354	AT4G37280			MRG family protein;(source:Araport11)
RI	IB07G18010	chrLG7	-	40,35,40	28,17,31	28,38,30	34,56,39	344	149	0.00139036	0.0218584	0.382,0.471,0.359	0.263,0.227,0.25	0.157	AT1G57600			MBOAT (membrane bound O-acyl transferase) family protein;(source:Araport11)
RI	XLOC_043469	chrLG7	-	40,27,42	17,9,19	45,85,56	8,15,11	1487	149	0.00196233	0.0279299	0.191,0.231,0.181	0.36,0.362,0.338	-0.152
RI	IB07G13110	chrLG7	-	8,1,9	0,0,0	40,40,119	3,8,6	246	149	8.56831e-05	0.00264519	1.0,1.0,1.0	0.89,0.752,0.923	0.145	AT3G59140	MRP14	multidrug resistance-associated protein 14	member of MRP subfamily
RI	IB07G08900	chrLG7	-	92121126	12,9,6	191240200	38,56,24	221	149	0.000194638	0.00484014	0.838,0.901,0.934	0.772,0.743,0.849	0.103	AT1G58190	RLP9	receptor like protein 9	receptor like protein 9;(source:Araport11)
RI	IB07G08900	chrLG7	-	86,68,75	13,11,29	124,152,92	40,83,53	220	149	0.0029699	0.0370225	0.818,0.807,0.637	0.677,0.554,0.54	0.164	AT1G58190	RLP9	receptor like protein 9	receptor like protein 9;(source:Araport11)
RI	IB07G08900	chrLG7	-	90,73,86	5,5,2	139166108	26,31,19	235	149	9.07348e-07	6.36377e-05	0.919,0.903,0.965	0.772,0.772,0.783	0.153	AT1G58190	RLP9	receptor like protein 9	receptor like protein 9;(source:Araport11)
RI	IB07G08900	chrLG7	-	107,83,122	5,5,8	75138112	11,19,17	799	149	0.000796094	0.0144253	0.8,0.756,0.74	0.56,0.575,0.551	0.203	AT1G58190	RLP9	receptor like protein 9	receptor like protein 9;(source:Araport11)
RI	IB07G08900	chrLG7	-	123,89,131	12,18,31	84153128	58,71,58	896	149	8.2946e-06	0.000409012	0.63,0.451,0.413	0.194,0.264,0.268	0.256	AT1G58190	RLP9	receptor like protein 9	receptor like protein 9;(source:Araport11)
RI	IB07G05820	chrLG7	-	6,1,1	16,26,19	6,8,17	7,15,13	855	149	1.54153e-06	0.000104075	0.061,0.007,0.009	0.13,0.085,0.186	-0.108	AT4G36690	ATU2AF65A		Regulates flowering time and displays a redundant role in pollen tube growth together with AtU2AF65b.
RI	IB07G05150	chrLG7	-	18,13,44	128103145	65,98,74	101125119	281	149	7.81597e-14	4.44815e-11	0.069,0.063,0.139	0.254,0.294,0.248	-0.175	AT5G57050	AtABI2		Encodes a protein phosphatase 2C and is involved in ABA signal transduction. Binds fibrillin preprotein in vitro and in vivo.
RI	IB07G04360	chrLG7	-	5,9,4	1,2,1	2,2,2	0,0,1	289	149	0.00184969	0.0268857	0.721,0.699,0.673	1.0,1.0,0.508	-0.138	AT3G10640	VPS60.1		SNF7 family protein;(source:Araport11)
RI	IB07G03730	chrLG7	-	4,2,17	15,17,18	16,16,14	6,5,3	1043	149	3.43048e-07	2.81611e-05	0.037,0.017,0.119	0.276,0.314,0.4	-0.272	AT5G13560			structural maintenance of chromosomes protein;(source:Araport11)
RI	IB07G01940	chrLG7	-	12,10,13	2,3,2	3,7,2	0,0,1	352	149	0.000686293	0.0129446	0.717,0.585,0.733	1.0,1.0,0.458	-0.141	AT2G40316			autophagy-like protein;(source:Araport11)
RI	IB07G01150	chrLG7	-	40,38,52	43,28,50	46,72,76	81,177,89	232	149	0.00211778	0.0294514	0.374,0.466,0.4	0.267,0.207,0.354	0.137	AT5G61540			N-terminal nucleophile aminohydrolases (Ntn hydrolases) superfamily protein;(source:Araport11)
RI	IB07G01150	chrLG7	-	117,97,149	10,13,14	113226181	32,59,39	643	149	1.73127e-05	0.000740042	0.731,0.634,0.712	0.45,0.47,0.518	0.213	AT5G61540			N-terminal nucleophile aminohydrolases (Ntn hydrolases) superfamily protein;(source:Araport11)
RI	IB07G01150	chrLG7	-	103,76,126	0,2,0	90187153	6,8,2	591	149	8.64294e-05	0.00266254	1.0,0.905,1.0	0.791,0.855,0.951	0.103	AT5G61540			N-terminal nucleophile aminohydrolases (Ntn hydrolases) superfamily protein;(source:Araport11)
RI	IB07G31960	chrLG7	+	19,19,26	0,1,2	44,55,52	7,5,8	235	149	0.00227646	0.0310286	1.0,0.923,0.892	0.799,0.875,0.805	0.112	AT3G26950			transmembrane protein;(source:Araport11)
RI	IB07G31390	chrLG7	+	45,36,32	6,0,8	27,59,38	0,0,0	564	149	4.84769e-07	3.78592e-05	0.665,1.0,0.514	1.0,1.0,1.0	-0.274	AT5G14720			Protein kinase superfamily protein;(source:Araport11)
RI	IB07G30900	chrLG7	+	8,4,7	9,4,2	11,14,8	0,0,0	273	149	7.74216e-11	1.96243e-08	0.327,0.353,0.656	1.0,1.0,1.0	-0.555	AT3G28470	TDF1	DEFECTIVE IN MERISTEM DEVELOPMENT AND FUNCTION 1	Member of the R2R3 factor gene family.
RI	IB02G21380	chrLG2	-	320298343	15,19,22	6921199914	23,46,19	1381	149	0.0022911	0.03114	0.697,0.629,0.627	0.764,0.738,0.838	-0.129	AT5G15940			NAD(P)-binding Rossmann-fold superfamily protein;(source:Araport11)
RI	IB14G24660	chrLG14	-	4,6,15	4,3,4	3,5,4	0,0,0	244	149	1.62858e-08	1.96081e-06	0.379,0.55,0.696	1.0,1.0,1.0	-0.458	AT4G23180	RLK4		Encodes a receptor-like protein kinase. Naming convention from Chen et al 2003 (PMID 14756307) The mRNA is cell-to-cell mobile.
RI	IB08G03040	chrLG8	-	0,0,1	1,3,0	1,4,3	0,2,0	589	149	0.000153779	0.00408741	0.0,0.0,1.0	1.0,0.336,1.0	-0.445	AT5G03040	iqd2	IQ-domain 2	Member of IQ67 (CaM binding) domain containing family.
RI	XLOC_019814	chrLG14	-	43,18,31	8,6,13	17,50,33	1,3,5	285	149	0.0020054	0.0283503	0.738,0.611,0.555	0.899,0.897,0.775	-0.222
RI	IB13G01340	chrLG13	+	14,20,15	446,0,0	13,15,12	351467377	237	149	8.8561e-07	6.2722e-05	0.019,1.0,1.0	0.023,0.02,0.02	0.652	AT5G40810			Cytochrome C1 family;(source:Araport11)
RI	IB08G12220	chrLG8	-	82,85,86	3,9,8	58,69,57	11,10,15	235	149	0.00214827	0.0297301	0.945,0.857,0.872	0.77,0.814,0.707	0.128	AT1G18030			Protein phosphatase 2C family protein;(source:Araport11)
RI	IB14G16400	chrLG14	-	23,15,21	22,30,39	13,13,15	49,86,38	271	149	0.000317979	0.00696868	0.365,0.216,0.228	0.127,0.077,0.178	0.142	AT3G58530			RNI-like superfamily protein;(source:Araport11)
RI	IB09G18910	chrLG9	-	21,14,30	3,8,4	18,18,16	0,2,0	499	149	6.43749e-05	0.00208074	0.676,0.343,0.691	1.0,0.729,1.0	-0.34	AT3G25690	CHUP1	CHLOROPLAST UNUSUAL POSITIONING 1	actin binding protein required for normal chloroplast positioning The mRNA is cell-to-cell mobile.
RI	IB11G22960	chrLG11	-	46,33,37	4,0,4	10,14,23	0,0,0	615	149	2.12374e-05	0.000871698	0.736,1.0,0.691	1.0,1.0,1.0	-0.191	AT3G05870	APC11	anaphase-promoting complex/cyclosome 11	Subunit of the anaphase promoting complex, a ubiquitin ligase complex that regulates progression through the cell cycle.
RI	IB11G16270	chrLG11	-	3,2,1	0,1,1	0,1,3	3,4,2	376	149	0.00210899	0.0294418	1.0,0.442,0.284	0.0,0.09,0.373	0.421	AT3G19184			AP2/B3-like transcriptional factor family protein;(source:Araport11)
RI	IB11G09700	chrLG11	-	4,16,11	10,9,8	6,5,7	20,25,23	565	149	0.000441827	0.00905566	0.095,0.319,0.266	0.073,0.05,0.074	0.161	AT5G48970			Encodes a mitochondrial thiamin diphosphate carrier.
RI	IB09G25630	chrLG9	-	1,3,10	0,0,0	4,12,3	0,2,2	712	149	0.00421911	0.0472175	1.0,1.0,1.0	1.0,0.557,0.239	0.401
RI	IB14G28510	chrLG14	+	3,2,3	0,0,1	0,0,1	2,1,4	319	149	3.15436e-10	6.70208e-08	1.0,1.0,0.584	0.0,0.0,0.105	0.826	AT4G35220			Cyclase family protein;(source:Araport11)
RI	IB14G28080	chrLG14	+	50,51,61	56,46,54	69,101,96	201351275	346	149	1.13354e-13	5.84905e-11	0.278,0.323,0.327	0.129,0.11,0.131	0.186	AT2G14680	MEE13	maternal effect embryo arrest 13	myosin heavy chain-like protein;(source:Araport11)
RI	IB14G26830	chrLG14	+	4,1,5	1,0,0	3,3,3	2,6,3	229	149	1.93518e-06	0.000125379	0.722,1.0,1.0	0.494,0.245,0.394	0.53	AT2G13810	EDTS5	eds two suppressor 5	ALD1 is a L-lysine alpha-aminotransferase. It is part of the pipecolic acid biosynthetic pathway, where it catalyzes the biochemical conversion of lysine to epsilon-amino-alpha-ketocaproic acid (KAC) which is subject to subsequent transamination, cyclization and isomerization to form 2,3-dehydropipecolic acid.
RI	IB14G26560	chrLG14	+	5,6,2	2,4,5	5,15,16	0,0,1	355	149	1.24687e-08	1.553e-06	0.512,0.386,0.144	1.0,1.0,0.87	-0.609	AT3G26070			localized to chloroplasts
RI	XLOC_030039	chrLG3	-	71,75,100	16,22,20	127213154	73127118	222	149	6.93146e-09	9.53768e-07	0.749,0.696,0.77	0.539,0.53,0.467	0.226
RI	XLOC_030039	chrLG3	-	27,28,29	0,1,5	33,57,51	5,13,18	258	149	0.00106232	0.0178469	1.0,0.942,0.77	0.792,0.717,0.621	0.194
RI	XLOC_030039	chrLG3	-	27,25,25	1,6,3	29,48,43	20,29,26	247	149	5.48334e-06	0.000289136	0.942,0.715,0.834	0.467,0.5,0.499	0.342
RI	XLOC_030039	chrLG3	-	192202274	4,6,7	304482403	19,31,41	1869	149	2.76545e-05	0.0010887	0.793,0.729,0.757	0.561,0.553,0.439	0.242
RI	IB07G29340	chrLG7	+	10,9,11	3,3,0	8,3,4	0,0,1	623	149	0.000136378	0.00378193	0.444,0.418,1.0	1.0,1.0,0.489	-0.209	AT4G31940	CYP82C4	cytochrome P450, family 82, subfamily C, polypeptide 4	The gene encodes a cytochrome P450 enzyme, CYP82C. It is involved in the early Fe deficiency response.CYP82C4 hydroxylates fraxetin to generate sideretin (5-hydroxyfraxetin). Fraxetin and sideretin are catecholic coumarins secreted into the rhizosphere under conditions of low iron availability and help mobilize this nutrient from insoluble iron(III) pools in the soil.The mRNA is cell-to-cell mobi…
RI	IB14G19910	chrLG14	+	20,22,27	0,0,3	25,46,24	1,8,3	275	149	0.00453541	0.0499774	1.0,1.0,0.83	0.931,0.757,0.813	0.11	AT3G51620			PAP/OAS1 substrate-binding domain superfamily;(source:Araport11)
RI	IB14G18930	chrLG14	+	5,4,8	53,29,36	15,19,18	25,26,27	254	149	2.32108e-07	2.07006e-05	0.052,0.075,0.115	0.26,0.3,0.281	-0.2
RI	IB14G18100	chrLG14	+	35,24,24	4,4,4	16,22,27	6,12,9	345	149	0.00376983	0.0436135	0.791,0.722,0.722	0.535,0.442,0.564	0.231	AT3G45940			Glycosyl hydrolases family 31 protein;(source:Araport11)
RI	IB07G23650	chrLG7	-	1,1,0	6,2,3	3,3,2	5,2,2	318	149	0.00120961	0.0197136	0.072,0.19,0.0	0.219,0.413,0.319	-0.23	AT5G38690			Zinc-finger domain of monoamine-oxidase A repressor R1 protein;(source:Araport11)
RI	IB14G29060	chrLG14	-	13,36,23	4,2,2	24,24,23	0,0,2	850	149	0.000663661	0.0126165	0.363,0.759,0.668	1.0,1.0,0.668	-0.293	AT2G15820	OTP51	ORGANELLE TRANSCRIPT PROCESSING 51	Encodes a protein that promotes splicing of type II introns. otp51 mutants fail to splice intron 2 of plastid ycf3 transcripts, a factor required for the assembly of Photosystem I. Therefore, homozygous otp51 mutants have profound photosynthetic defects and can only survive in sucrose-supplemented in vitro cultures under low light conditions. OTP51 may also be involved in splicing several other t…
RI	IB15G01810	chrLG15	-	651682779	59,70,84	7951068798	139244157	480	149	3.73506e-09	6.06339e-07	0.774,0.752,0.742	0.64,0.576,0.612	0.147	AT4G39680			SAP domain-containing protein;(source:Araport11)
RI	IB15G01810	chrLG15	-	59,48,61	184185231	174346235	189254175	654	149	0	0	0.068,0.056,0.057	0.173,0.237,0.234	-0.154	AT4G39680			SAP domain-containing protein;(source:Araport11)
RI	IB14G07880	chrLG14	+	30,53,35	4,2,0	34,38,39	0,0,0	728	149	0.00170969	0.0254132	0.606,0.844,1.0	1.0,1.0,1.0	-0.183	AT1G21600	PTAC6	plastid transcriptionally active 6	Present in transcriptionally active plastid chromosomes. Involved in plastid gene expression. essential subunit of the plastid-encoded RNA polymerase (PEP)
RI	XLOC_032012	chrLG4	+	1,1,5	2,0,2	0,2,8	1,0,0	457	149	0.00113212	0.0186935	0.14,1.0,0.449	0.0,1.0,1.0	-0.137
RI	IB14G01740	chrLG14	+	0,4,5	6,3,16	0,0,1	12,10,6	339	149	0.00112164	0.0185418	0.0,0.369,0.121	0.0,0.0,0.068	0.141	AT5G39960			GTP-binding protein;(source:Araport11)
RI	IB14G01200	chrLG14	+	51,24,45	0,0,3	23,30,37	3,3,4	524	149	0.000954326	0.0164536	1.0,1.0,0.81	0.686,0.74,0.725	0.22	AT3G59630			diphthamide synthesis DPH2 family protein;(source:Araport11)
RI	IB11G37650	chrLG11	+	11,12,16	22,32,21	5,10,9	46,48,26	249	149	0.00235424	0.0318186	0.23,0.183,0.313	0.061,0.111,0.172	0.127	AT3G21175	ZML1	ZIM-like 1	member of a novel family of plant-specific GATA-type transcription factors.
RI	IB11G21900	chrLG11	+	13,18,17	0,2,1	8,14,14	2,3,4	521	149	0.00246502	0.0328549	1.0,0.72,0.829	0.534,0.572,0.5	0.314	AT5G47680	TRM10	tRNA modification 10	Encodes a protein involved in modification of nucleosides in tRNA. Mutants have 50% less 1-methylguanosine than wt counterparts.
RI	IB13G25060	chrLG13	+	226233245	80,73,84	7161221751	111205110	721	149	6.76721e-10	1.30363e-07	0.369,0.397,0.376	0.571,0.552,0.585	-0.189	AT3G14205			Phosphoinositide phosphatase family protein;(source:Araport11)
RI	IB11G01470	chrLG11	-	27,15,20	34,28,42	21,18,27	6,11,15	246	149	4.17425e-05	0.00149493	0.325,0.245,0.224	0.679,0.498,0.522	-0.302
RI	XLOC_016262	chrLG13	-	41,38,82	0,0,0	45,72,45	5,1,4	260	149	0.000152576	0.00407301	1.0,1.0,1.0	0.838,0.976,0.866	0.107
RI	IB04G21430	chrLG4	+	25,27,32	20,30,16	29,40,43	73128106	1110	149	3.04216e-08	3.3552e-06	0.144,0.108,0.212	0.051,0.04,0.052	0.107	AT3G25910			C2H2-type zinc finger protein involved in salt tolerance. Induced by salt stress.
RI	IB04G21430	chrLG4	+	23,26,31	0,0,2	26,39,43	0,4,3	933	149	0.0023913	0.0321338	1.0,1.0,0.712	1.0,0.609,0.696	0.136	AT3G25910			C2H2-type zinc finger protein involved in salt tolerance. Induced by salt stress.
RI	IB04G21430	chrLG4	+	46,45,55	6,2,3	82,107,94	14,34,14	351	149	0.00143716	0.0224234	0.765,0.905,0.886	0.713,0.572,0.74	0.177	AT3G25910			C2H2-type zinc finger protein involved in salt tolerance. Induced by salt stress.
RI	IB04G21430	chrLG4	+	33,36,43	13,14,22	47,48,57	50,127,63	319	149	3.4117e-07	2.81611e-05	0.542,0.546,0.477	0.305,0.15,0.297	0.271	AT3G25910			C2H2-type zinc finger protein involved in salt tolerance. Induced by salt stress.
RI	XLOC_016073	chrLG13	-	52,49,72	6,9,7	56,62,53	27,28,20	678	149	8.21178e-06	0.000406314	0.656,0.545,0.693	0.313,0.327,0.368	0.295
RI	IB11G09620	chrLG11	-	5,8,2	73,102,81	4,7,9	0,0,72	337	149	4.52679e-05	0.00157611	0.029,0.034,0.011	1.0,1.0,0.052	-0.659	AT1G09020	SNF4	homolog of yeast sucrose nonfermenting 4	Component of the regulatory subunit of SNF1-related protein kinase. As part of the regulatory complex it binds maltose which promotes kinase activity.
RI	IB13G13890	chrLG13	-	2,4,1	0,1,0	3,0,1	2,3,0	550	149	1.34658e-05	0.000602333	1.0,0.52,1.0	0.289,0.0,1.0	0.41	AT5G55630	TPK1	TWO PORE K CHANNEL 1	Encodes AtTPK1 (KCO1), a member of the Arabidopsis thaliana K+ channel family of AtTPK/KCO proteins. AtTPK1 is targeted to the vacuolar membrane. Forms homomeric ion channels in vivo. Voltage-independent and Ca2+-activated K+ channel. Activated by 14-3-3 proteins. Vacuolar K+-conducting TPC1 and TPK1/TPK3 channels act in concert to provide for Ca2+- and voltageinduced electrical excitability to t…
RI	IB02G14710	chrLG2	-	6,5,10	3,2,10	3,7,14	2,1,0	253	149	0.00259971	0.0338862	0.541,0.596,0.371	0.469,0.805,1.0	-0.255	AT3G16857	RR1	response regulator 1	Encodes an Arabidopsis response regulator (ARR) protein that acts in concert with other type-B ARRs in the cytokinin signaling pathway. Also involved in cytokinin-dependent inhibition of hypocotyl elongation and cytokinin-dependent greening and shooting in tissue culture. ARR1, ARR10, and ARR12 are redundant regulators of drought response, with ARR1 being the most critical. ARR1, ARR10 and ARR12 …
RI	IB13G12320	chrLG13	-	35,29,35	82,53,83	40,54,43	32,71,39	265	149	0.000102507	0.00304112	0.194,0.235,0.192	0.413,0.3,0.383	-0.158	AT1G18070			Translation elongation factor EF1A/initiation factor IF2gamma family protein;(source:Araport11)
RI	IB14G27130	chrLG14	+	2,3,9	4,4,6	0,0,1	2,5,1	403	149	7.16767e-05	0.00228606	0.156,0.217,0.357	0.0,0.0,0.27	0.153	AT2G14050	MCM9	minichromosome maintenance 9	minichromosome maintenance 9;(source:Araport11)
RI	IB14G24700	chrLG14	-	21,19,26	1,9,9	6,2,11	7,7,12	229	149	0.000480408	0.0096402	0.932,0.579,0.653	0.358,0.157,0.374	0.425	AT4G00960			Protein kinase superfamily protein;(source:Araport11)
RI	IB14G24700	chrLG14	-	3,3,0	3,2,7	6,7,8	2,0,3	227	149	0.000981825	0.0168473	0.396,0.496,0.0	0.663,1.0,0.636	-0.469	AT4G00960			Protein kinase superfamily protein;(source:Araport11)
RI	IB14G24700	chrLG14	-	1,1,3	3,14,5	7,7,9	13,10,5	287	149	0.00444121	0.0491699	0.148,0.036,0.238	0.218,0.267,0.483	-0.182	AT4G00960			Protein kinase superfamily protein;(source:Araport11)
RI	IB13G08490	chrLG13	-	2,2,6	0,0,2	4,3,2	2,5,6	487	149	0.000393027	0.00831399	1.0,1.0,0.479	0.38,0.155,0.093	0.617
RI	IB04G11940	chrLG4	+	331451332	217180123	186153132	184188148	432	149	5.30376e-09	7.87911e-07	0.345,0.464,0.482	0.259,0.219,0.235	0.193	AT1G77490	TAPX	thylakoidal ascorbate peroxidase	Encodes a chloroplastic thylakoid ascorbate peroxidase tAPX. Ascorbate peroxidases are enzymes that scavenge hydrogen peroxide in plant cells. Eight types of APX have been described for Arabidopsis: three cytosolic (APX1, APX2, APX6), two chloroplastic types (stromal sAPX, thylakoid tAPX), and three microsomal (APX3, APX4, APX5) isoforms.
RI	IB13G07840	chrLG13	-	130120145	39,38,32	94144129	13,8,8	1328	149	9.53775e-06	0.000463625	0.272,0.262,0.337	0.448,0.669,0.644	-0.297	AT1G18490			2-aminoethanethiol dioxygenase, putative (DUF1637);(source:Araport11)
RI	IB07G03790	chrLG7	+	172129182	21,27,44	80219147	33,60,74	505	149	0.00129522	0.0208157	0.707,0.585,0.55	0.417,0.519,0.37	0.179	AT3G53500	RSZ32	arginine/serine-rich zinc knuckle-containing protein 32	Barta et al (2010) have proposed a nomenclature for Serine/Arginine-Rich Protein Splicing Factors (SR proteins): Plant Cell. 2010, 22:2926.
RI	IB13G00370	chrLG13	-	16,7,11	4,4,7	9,11,9	0,1,1	508	149	3.52868e-05	0.0013039	0.54,0.339,0.315	1.0,0.763,0.725	-0.431
RI	IB14G19320	chrLG14	-	65,78,81	1,7,6	47,87,86	1,0,2	838	149	0.000574652	0.0111444	0.92,0.665,0.706	0.893,1.0,0.884	-0.162	AT3G42170	DAYSLEEPER	DAYSLEEPER	transposase-like gene with conserved domains from the family of hAT transposases that includes hobo from Drosophila melanogaster, Activator (Ac) from maize, and Tam3 from snapdragon but lacks several amino acids known to be essential for Ac transposition5. The DAYSLEEPER gene lacks 8 bp duplications and TIRs (a common feature of transcriptionally silent hAT transposases), however, DAYSLEEPER expr…
RI	IB13G24450	chrLG13	+	18,21,21	8,5,6	1,6,4	0,1,0	278	149	5.77596e-05	0.00192284	0.547,0.692,0.652	1.0,0.763,1.0	-0.291	AT3G20240			Mitochondrial substrate carrier family protein;(source:Araport11)
RI	XLOC_015131	chrLG13	+	680961921	15,18,18	104914061265	1,2,3	1487	149	4.66294e-15	3.2081e-12	0.82,0.843,0.837	0.991,0.986,0.977	-0.151
RI	XLOC_015131	chrLG13	+	158290222	55,56,52	232332268	87148109	241	149	0.000936043	0.0162316	0.64,0.762,0.725	0.622,0.581,0.603	0.107
RI	IB05G07420	chrLG5	+	47,63,31	27,18,17	32,52,35	52,40,27	240	149	0.00389404	0.0445809	0.519,0.685,0.531	0.276,0.447,0.446	0.189	AT4G21300			Tetratricopeptide repeat (TPR)-like superfamily protein;(source:Araport11)
RI	IB15G21490	chrLG15	+	13,9,17	3,2,5	7,9,11	0,0,2	830	149	0.000921219	0.0160359	0.438,0.447,0.379	1.0,1.0,0.497	-0.411	AT2G26080	GLDP2	glycine decarboxylase P-protein 2	glycine decarboxylase P-protein 2;(source:Araport11)
RI	IB06G10730	chrLG6	-	151156161	17,13,19	334513336	12,25,10	869	149	2.25759e-05	0.000918809	0.604,0.673,0.592	0.827,0.779,0.852	-0.196	AT1G56700			Peptidase C15, pyroglutamyl peptidase I-like protein;(source:Araport11)
RI	XLOC_017519	chrLG14	+	66,78,83	6,6,5	78143122	17,28,19	658	149	0.000662119	0.0126038	0.714,0.746,0.79	0.51,0.536,0.593	0.204
RI	IB13G21630	chrLG13	+	170151107	80,66,64	153,129,94	33,45,20	295	149	0.000288086	0.00642374	0.518,0.536,0.458	0.701,0.591,0.704	-0.161	AT2G32500			Stress responsive alpha-beta barrel domain protein;(source:Araport11)
RI	IB07G22270	chrLG7	+	1,0,2	27,13,31	5,3,7	11,34,21	260	149	0.000190706	0.00475875	0.021,0.0,0.036	0.207,0.048,0.16	-0.119	AT3G49725			GTP-binding protein, HflX;(source:Araport11)
RI	IB13G21070	chrLG13	+	19,16,16	7,5,1	13,25,18	1,0,2	250	149	0.000825721	0.0148015	0.618,0.656,0.905	0.886,1.0,0.843	-0.183	AT2G36070	TIM44-2	translocase inner membrane subunit 44-2	One of two genes in Arabidopsis that encode a putative subunit of the mitochondrial inner membrane translocase complex. TIM44 subunit is thought to provide the energy for translocation via hydrolysis of ATP.
RI	IB13G05870	chrLG13	-	77,64,95	53,63,81	121214158	65,92,56	281	149	4.4311e-05	0.00156148	0.435,0.35,0.383	0.497,0.552,0.599	-0.16	AT1G48540			Outer arm dynein light chain 1 protein;(source:Araport11)
RI	IB12G18100	chrLG12	-	156200247	0,0,0	194275184	0,16,0	2248	149	0.000181938	0.00463605	1.0,1.0,1.0	1.0,0.533,1.0	0.156	AT1G74700	TRZ1	tRNAse Z1	Encodes a protein with RNAse Z activity suggesting a role in tRNA processing.
RI	IB02G09150	chrLG2	+	1,6,2	0,0,1	2,2,1	1,2,1	228	149	0.000529971	0.0104461	1.0,1.0,0.567	0.567,0.395,0.395	0.403	AT1G11790	AtADT1	Arabidopsis thaliana arogenate dehydratase 1	Encodes a plastid-localized arogenate dehydratase involved in phenylalanine biosynthesis. Not less than six genes encoding ADT were identi&#64257;ed in the Arabidopsis genome: ADT1 [At1g11790]; ADT2 [At3g07630]; ADT3 [At2g27820]; ADT4 [At3g44720]; ADT5 [At5g22630]; and ADT6 [At1g08250].
RI	IB02G09150	chrLG2	+	2,4,14	0,3,2	1,1,3	2,2,5	254	149	0.0025758	0.0337268	1.0,0.439,0.804	0.227,0.227,0.26	0.51	AT1G11790	AtADT1	Arabidopsis thaliana arogenate dehydratase 1	Encodes a plastid-localized arogenate dehydratase involved in phenylalanine biosynthesis. Not less than six genes encoding ADT were identi&#64257;ed in the Arabidopsis genome: ADT1 [At1g11790]; ADT2 [At3g07630]; ADT3 [At2g27820]; ADT4 [At3g44720]; ADT5 [At5g22630]; and ADT6 [At1g08250].
RI	IB02G09150	chrLG2	+	5,14,11	1,0,1	6,8,8	2,2,1	638	149	0.00211267	0.0294418	0.539,1.0,0.72	0.412,0.483,0.651	0.238	AT1G11790	AtADT1	Arabidopsis thaliana arogenate dehydratase 1	Encodes a plastid-localized arogenate dehydratase involved in phenylalanine biosynthesis. Not less than six genes encoding ADT were identi&#64257;ed in the Arabidopsis genome: ADT1 [At1g11790]; ADT2 [At3g07630]; ADT3 [At2g27820]; ADT4 [At3g44720]; ADT5 [At5g22630]; and ADT6 [At1g08250].
RI	IB13G15960	chrLG13	+	7,5,5	0,0,2	13,20,9	3,5,6	261	149	0.00128462	0.0206914	1.0,1.0,0.588	0.712,0.695,0.461	0.24	AT3G15354	SPA3	SPA1-related 3	Encodes a member of the SPA (suppressor of phyA-105) protein family (SPA1-SPA4). SPA proteins contain an N-terminal serine/threonine kinase-like motif followed by a coiled-coil structure and a C-terminal WD-repeat domain. SPA proteins function redundantly in suppressing photomorphogenesis in dark- and light-grown seedlings. SPA3 (and SPA4) predominantly regulates elongation growth in adult plants.
RI	IB13G14820	chrLG13	+	563611365	19,21,42	25,16,28	23,39,34	321	149	0	0	0.932,0.931,0.801	0.335,0.16,0.277	0.631	AT4G04790			Tetratricopeptide repeat (TPR)-like superfamily protein;(source:Araport11)
RI	IB13G12050	chrLG13	+	19,28,16	0,46,37	9,29,21	0,0,0	985	149	1.23992e-08	1.553e-06	1.0,0.084,0.061	1.0,1.0,1.0	-0.618	AT2G36330			Uncharacterized protein family (UPF0497);(source:Araport11)
RI	IB14G15080	chrLG14	-	68,93,142	16,16,39	142162180	6,12,1	2643	149	1.80158e-05	0.000761087	0.193,0.247,0.17	0.572,0.432,0.91	-0.435	AT3G52660			RNA-binding (RRM/RBD/RNP motifs) family protein;(source:Araport11)
RI	IB13G23270	chrLG13	+	7,1,9	2,3,3	7,4,1	0,0,0	1277	149	1.09135e-13	5.83993e-11	0.29,0.037,0.259	1.0,1.0,1.0	-0.805	AT1G11320			GDSL esterase/lipase;(source:Araport11)
RI	IB02G11090	chrLG2	-	12,7,11	38,39,48	24,36,31	33,45,30	431	149	2.46393e-07	2.17067e-05	0.098,0.058,0.073	0.201,0.217,0.263	-0.151	AT4G16143	IMPA-2	importin alpha isoform 2	Protein interacts with Agrobacterium proteins VirD2 and VirE2. Is not individually essential for Agrobacterium-mediated root transformation, but when overexpressed can rescue the impa-4 decreased transformation susceptibility phenotype.
RI	IB13G08450	chrLG13	+	5,5,3	13,8,15	48,90,71	13,22,14	1663	149	1.12133e-14	7.04387e-12	0.033,0.053,0.018	0.249,0.268,0.312	-0.242	AT5G17400	ER-ANT1	endoplasmic reticulum-adenine nucleotide transporter 1	This gene is predicted to encode an ER-localized adenine nucleotide transporter with six putative transmembrane helices. It appears to act as a ATP:ADP antiporter when expressed in E.coli plasma membranes. Transcript levels for several ER-localized chaperones (e.g. BIP1/2) and other ATP-requiring ER proteins (e.g. CPK2) are reduced in er-ant1 knock-out lines, suggesting a lack of adequate ATP tra…
RI	XLOC_004681	chrLG10	+	0,0,1	12,2,8	2,6,2	6,9,9	234	149	6.16863e-05	0.00202096	0.0,0.0,0.074	0.175,0.298,0.124	-0.174
RI	IB01G00460	chrLG1	-	66,47,72	5,8,4	45,72,39	2,2,0	861	149	0.0028857	0.0363493	0.696,0.504,0.757	0.796,0.862,1.0	-0.234	AT1G16540	SIR3	SIRTINOL RESISTANT 3	Encodes molybdenum cofactor sulfurase. Involved in Moco biosynthesis. Involved in the conversion of ABA-aldehyde to ABA, the last step of abscisic acid (ABA) biosynthesis. <i>sir</i> loss-of-function mutants are resistant to sirtinol, a modulator of auxin signaling.N terminal domain is similar to bacterial NifS suggesting a common mechanism for sulphur mobilization and transfer. Also involved in …
RI	IB01G00460	chrLG1	-	4,5,5	0,2,0	1,4,4	6,2,0	265	149	0.00186809	0.0270172	1.0,0.584,1.0	0.086,0.529,1.0	0.323	AT1G16540	SIR3	SIRTINOL RESISTANT 3	Encodes molybdenum cofactor sulfurase. Involved in Moco biosynthesis. Involved in the conversion of ABA-aldehyde to ABA, the last step of abscisic acid (ABA) biosynthesis. <i>sir</i> loss-of-function mutants are resistant to sirtinol, a modulator of auxin signaling.N terminal domain is similar to bacterial NifS suggesting a common mechanism for sulphur mobilization and transfer. Also involved in …
RI	IB14G04240	chrLG14	+	1,1,12	0,0,1	11,23,21	0,4,2	478	149	0.000769544	0.0140561	1.0,1.0,0.789	1.0,0.642,0.766	0.127
RI	IB13G06880	chrLG13	+	52,46,57	7,3,3	272496237	2,1,1	2409	149	2.49849e-09	4.34918e-07	0.315,0.487,0.54	0.894,0.968,0.936	-0.485
RI	IB11G38040	chrLG11	+	65,80,94	11,4,6	102155121	1,7,2	1010	149	0.00416613	0.0468422	0.466,0.747,0.698	0.938,0.766,0.899	-0.231	AT2G30980	SKdZeta	SHAGGY-related protein kinase dZeta	Encodes a GSK3-like protein kinase. This protein can interact with the BZR1 protein involved in brassinosteroid-mediated signaling in a Y2H assay and promotes BZR1 phosphorylation in protoplasts.
RI	IB13G03990	chrLG13	+	4,4,2	5,1,4	1,0,2	8,4,4	263	149	0.00186751	0.0270172	0.312,0.694,0.221	0.066,0.0,0.221	0.313	AT5G03100			F-box/RNI-like superfamily protein, expressed in the peroxisome.
RI	IB13G02840	chrLG13	+	62,83,85	28,35,43	94150114	111164126	282	149	1.7755e-08	2.10266e-06	0.539,0.556,0.511	0.309,0.326,0.323	0.216
RI	IB05G13240	chrLG5	-	67,59,89	1,0,0	88,118,97	0,5,3	1688	149	0.000116251	0.0033437	0.855,1.0,1.0	1.0,0.676,0.741	0.146	AT1G76060	EMB1793	EMBRYO DEFECTIVE 1793	mutant has Embryo defect
RI	IB13G00400	chrLG13	+	107,65,110	12,19,10	724787984	11,22,18	1302	149	4.18257e-10	8.51124e-08	0.505,0.281,0.557	0.883,0.804,0.862	-0.402	AT3G47570			Leucine-rich repeat protein kinase family protein;(source:Araport11)
RI	IB10G00060	chrLG10	-	16,16,8	0,28,23	3,2,5	0,0,0	403	149	1.39351e-07	1.30736e-05	1.0,0.174,0.114	1.0,1.0,1.0	-0.571	AT1G80300	NTT1	nucleotide transporter 1	Encodes an ATP/ADP transporter. The mRNA is cell-to-cell mobile.
RI	IB07G15240	chrLG7	-	10,18,13	0,3,3	14,19,14	7,15,9	358	149	0.00130362	0.0209043	1.0,0.714,0.643	0.454,0.345,0.393	0.388
RI	IB02G31600	chrLG2	-	14,16,7	1,4,6	1,2,6	2,8,6	405	149	0.00159767	0.0241709	0.837,0.595,0.3	0.155,0.084,0.269	0.408	AT2G44770			ELMO/CED-12 family protein;(source:Araport11)
RI	IB14G20890	chrLG14	-	3,3,1	28,52,37	8,6,3	15,19,12	270	149	6.06674e-05	0.00200577	0.056,0.031,0.015	0.227,0.148,0.121	-0.131	AT2G38120	WAV5	WAVY ROOTS 5	Encodes an auxin influx transporter. AUX1 resides at the apical plasma membrane of protophloem cells and at highly dynamic subpopulations of Golgi apparatus and endosomes in all cell types. AUX1 action in the lateral root cap and/or epidermal cells influences lateral root initiation and positioning. Shoot supplied ammonium targets AUX1 and inhibits lateral root emergence. The mRNA is cell-to-cell…
RI	IB13G09810	chrLG13	-	7,17,12	0,0,1	7,7,1	1,0,5	230	149	0.0044054	0.0489341	1.0,1.0,0.886	0.819,1.0,0.115	0.317	AT1G74580			Pentatricopeptide repeat (PPR) superfamily protein;(source:Araport11)
RI	IB14G14790	chrLG14	+	5,5,5	0,1,0	2,3,3	2,2,1	449	149	8.42487e-06	0.000414022	1.0,0.624,1.0	0.249,0.332,0.499	0.515	AT1G19490			Putative bZIP transcription factor. Expression is induced by drought and mutants are sensitive to drought.
RI	IB14G27560	chrLG14	+	2,1,4	0,0,0	0,6,0	4,1,3	244	149	3.57515e-10	7.3791e-08	1.0,1.0,1.0	0.0,0.786,0.0	0.738	AT4G37940	AGL21	AGAMOUS-like 21	encodes a MADS box protein, highly expressed in the root.
RI	IB14G27560	chrLG14	+	48,32,58	1,0,4	14,30,14	0,0,0	2372	149	0.002029	0.0286279	0.751,1.0,0.477	1.0,1.0,1.0	-0.257	AT4G37940	AGL21	AGAMOUS-like 21	encodes a MADS box protein, highly expressed in the root.
RI	IB02G05040	chrLG2	+	19,24,6	35,52,39	5,4,8	32,50,39	229	149	0.00144544	0.0225283	0.261,0.231,0.091	0.092,0.049,0.118	0.108	AT5G59830			DNA-binding protein;(source:Araport11)
RI	IB15G18200	chrLG15	-	4,6,10	7,0,3	4,11,9	2,0,0	223	149	0.0025167	0.0332224	0.276,1.0,0.69	0.572,1.0,1.0	-0.202	AT3G43190	SUS4	sucrose synthase 4	Encodes a protein with sucrose synthase activity (SUS4).
RI	IB11G18890	chrLG11	+	24,22,14	4,2,0	24,12,6	0,0,0	694	149	0.000273585	0.00620404	0.563,0.703,1.0	1.0,1.0,1.0	-0.245	AT3G15140			ERI (At3g15140) encodes a protein of 337 amino acids of the ribonuclease H-like superfamily. The protein contains both DEDDh and SAP domains.The first exon contains a TCT-microsatellite structure (starting 226 bp after ATG) that, based on sequence complementarity, is a miR5021-cleavage target site. ERI is predicted to function as an siRNA exonuclease. Overexpression leads to increased post transc…
RI	IB11G22990	chrLG11	-	16,11,14	0,0,0	5,16,7	0,0,72	256	149	0.00312264	0.0382773	1.0,1.0,1.0	1.0,1.0,0.054	0.315	AT5G26749			C2H2 and C2HC zinc fingers superfamily protein;(source:Araport11)
RI	IB02G02190	chrLG2	-	6,12,4	2,0,0	6,8,4	0,4,4	306	149	0.00190228	0.0272931	0.594,1.0,1.0	1.0,0.493,0.327	0.258	AT2G27100	SE	SERRATE	Identified as a leaf form mutant by Redei having serrated leaves. Further analysis of the single loss of function allele indicated pleiotropic effects extending to many aspects of shoot development such as taller meristems, alterations in phase transition, phyllotaxy and branching. Encodes a single zinc finger containing protein that is expressed in meristems and organ primordia and forms a compl…
RI	IB14G20850	chrLG14	+	12,24,10	4,2,1	6,6,4	6,6,5	682	149	0.000234277	0.00552176	0.396,0.724,0.686	0.179,0.179,0.149	0.433	AT2G40070	BPP1	Basic Proline-rich Protein 1	Encodes a microtubule-associated protein involved in cortical microtubule organization during leaf development.
RI	IB05G28720	chrLG5	-	30,27,29	8,8,12	22,25,20	23,16,15	361	149	0.00211794	0.0294514	0.608,0.582,0.499	0.283,0.392,0.355	0.22	AT5G64010			U2 small nuclear ribonucleoprotein auxiliary factor-like protein;(source:Araport11)
RI	IB14G17070	chrLG14	-	26,21,29	1,5,0	45,82,53	14,30,23	552	149	0.000678246	0.0128431	0.875,0.531,1.0	0.465,0.425,0.383	0.378	AT4G01100	ADNT1	adenine nucleotide transporter 1	Adenine nucleotide transporter. Located in mitochondrion. Expressed in a broad range of tissues, but predominantly in root tips. Loss of function mutants exhibit reduced root growth and respiration.
RI	IB01G13140	chrLG1	+	216227200	162143176	300487573	148165200	594	149	5.23326e-08	5.40072e-06	0.251,0.285,0.222	0.337,0.425,0.418	-0.141	AT5G38510			Rhomboid-related intramembrane serine protease family protein;(source:Araport11)
RI	IB03G04170	chrLG3	+	6,8,7	29,47,15	1,3,0	22,31,19	269	149	0.000394603	0.00832331	0.103,0.086,0.205	0.025,0.051,0.0	0.106	AT5G58300			Leucine-rich repeat protein kinase family protein;(source:Araport11)
RI	IB13G07810	chrLG13	-	4,1,3	0,0,0	1,2,5	2,2,1	324	149	2.84132e-05	0.00110258	1.0,1.0,1.0	0.187,0.315,0.697	0.6	AT5G08170	EMB1873	EMBRYO DEFECTIVE 1873	porphyromonas-type peptidyl-arginine deiminase family protein;(source:Araport11)
RI	IB12G15540	chrLG12	-	72,75,121	32,33,34	137210200	30,38,22	2338	149	6.0491e-05	0.00200453	0.125,0.127,0.185	0.225,0.26,0.367	-0.138	AT4G03180			rRNA-processing protein;(source:Araport11)
RI	IB13G13630	chrLG13	+	10,7,7	7,11,10	11,34,15	3,6,3	277	149	1.51724e-05	0.000664332	0.435,0.255,0.274	0.664,0.753,0.729	-0.394
RI	IB12G06070	chrLG12	-	0,0,0	1,2,1	63,102,72	0,1,1	248	149	9.50573e-13	3.89428e-10	0.0,0.0,0.0	1.0,0.984,0.977	-0.987	AT3G44960			shugoshin;(source:Araport11)
RI	IB14G25960	chrLG14	-	21,14,17	1,0,0	28,54,22	2,3,1	553	149	0.00275797	0.0352942	0.85,1.0,1.0	0.79,0.829,0.856	0.125	AT5G49890	CLC-C	chloride channel C	member of Anion channel protein family
RI	IB12G00450	chrLG12	-	67,85,120	11,6,5	70,99,91	2,4,0	790	149	0.00244638	0.0326667	0.535,0.728,0.819	0.868,0.824,1.0	-0.203	AT5G37370	ATSRL1		encodes a putative splicing factor. Over-expression in yeast and Arabidopsis result in increased tolerance to high salt.
RI	IB05G13250	chrLG5	-	69,65,91	4,5,11	65,94,54	16,30,7	1365	149	0.00309936	0.0380976	0.653,0.587,0.475	0.307,0.255,0.457	0.232	AT5G15010			Tetratricopeptide repeat (TPR)-like superfamily protein;(source:Araport11)
RI	IB12G27410	chrLG12	+	3,8,2	21,12,21	1,0,0	10,9,6	228	149	0.000211073	0.00510387	0.085,0.303,0.059	0.061,0.0,0.0	0.129	AT2G36390	SBE2.1	starch branching enzyme 2.1	Encodes a starch branching enzyme (EC.2.4.1.18) similar to SBE2 from maize and rice. Expressed throughout plant tissues. The mRNA is cell-to-cell mobile.
RI	IB12G26750	chrLG12	+	22,7,38	34,30,58	9,7,7	27,62,41	220	149	0.000432151	0.00890688	0.305,0.136,0.307	0.184,0.071,0.104	0.13	AT5G22220	E2FB		Member of the E2F transcription factors, (cell cycle genes), key components of the cyclin D/retinoblastoma/E2F pathway. Binds DPA and RBR1 proteins. Expressed throughout the cell cycle. Abundance increased by auxin through stabilization of the protein. Elevates CDK levels and activity, even under hormone-free conditions. Promotes cell division and shortens cell doubling time, inhibits cell growth…
RI	IB15G05630	chrLG15	+	163143168	58,73,61	107112117	12,9,10	262	149	3.76699e-13	1.75566e-10	0.615,0.527,0.61	0.835,0.876,0.869	-0.276	AT5G18570	EMB3138	EMBRYO DEFECTIVE 3138	Encodes AtObgC, a plant ortholog of bacterial Obg. AtObgC is a chloroplast-targeting GTPase essential for early embryogenesis. Mutations in this locus result in embryo lethality. The protein is dually localized in the stroma and the inner envelope membrane and is involved in thylakoid membrane biogenesis and functions primarily in plastid ribosome biogenesis during chloroplast development.
RI	IB13G16100	chrLG13	+	9,15,23	5,16,13	7,12,6	9,27,22	253	149	0.0013579	0.021583	0.515,0.356,0.51	0.314,0.207,0.138	0.241	AT3G15220			Protein kinase superfamily protein;(source:Araport11)
RI	IB12G23310	chrLG12	-	10,12,17	7,3,0	2,7,5	0,0,0	259	149	1.10927e-05	0.00052422	0.451,0.697,1.0	1.0,1.0,1.0	-0.284	AT5G46560			Man1-Src1p-carboxy-terminal domain protein;(source:Araport11)
RI	IB03G18330	chrLG3	+	23,30,32	25,72,34	34,51,36	23,29,32	252	149	0.00302236	0.0374639	0.352,0.198,0.358	0.466,0.51,0.399	-0.156	AT1G69580			Homeodomain-like superfamily protein;(source:Araport11)
RI	IB12G22260	chrLG12	+	18,28,37	11,5,5	23,17,17	1,0,0	656	149	2.16652e-07	1.95637e-05	0.271,0.56,0.627	0.839,1.0,1.0	-0.46	AT1G67490	KNF	KNOPF	Encodes an alpha-glucosidase I enzyme that catalyzes the first step in N-linked glycan processing. Localized to the endoplasmic reticulum (ER).
RI	IB15G09660	chrLG15	+	129127160	9,5,6	70,77,68	10,15,13	421	149	5.10946e-06	0.000273432	0.835,0.9,0.904	0.712,0.645,0.649	0.211	AT3G13810	IDD11	indeterminate(ID)-domain 11	indeterminate(ID)-domain 11;(source:Araport11)
RI	IB12G18450	chrLG12	+	3,3,2	0,1,0	0,1,2	2,2,1	302	149	4.46226e-07	3.52299e-05	1.0,0.597,1.0	0.0,0.198,0.497	0.634
RI	IB14G18050	chrLG14	-	2,3,5	2,2,6	2,2,0	0,0,1	242	149	0.000836458	0.0149384	0.381,0.48,0.339	1.0,1.0,0.0	-0.267
RI	IB12G17820	chrLG12	+	19,25,13	25,18,15	15,27,26	1,15,6	423	149	0.00335431	0.0399531	0.211,0.329,0.234	0.841,0.388,0.604	-0.353	AT1G67420			Zn-dependent exopeptidases superfamily protein;(source:Araport11)
RI	IB12G17370	chrLG12	+	9,1,0	3,1,1	0,0,0	2,1,4	286	149	0.000110737	0.00323873	0.61,0.343,0.0	0.0,0.0,0.0	0.318	AT1G18390			Serine/Threonine kinase family catalytic domain protein;(source:Araport11)
RI	IB12G17030	chrLG12	+	2,3,1	0,0,1	0,0,0	3,3,4	465	149	5.03165e-07	3.88772e-05	1.0,1.0,0.243	0.0,0.0,0.0	0.748	AT3G50950	ZAR1	HOPZ-ACTIVATED RESISTANCE 1	Encodes a canonical CC-type NLR protein that is required for the recognition of the T3SE HopZ1a as well as several other Hop effectors from the pathogenic bacteria P. syringae.
RI	IB04G10580	chrLG4	+	18,27,25	35,0,41	27,50,47	0,0,0	1643	149	3.06836e-09	5.15484e-07	0.045,1.0,0.052	1.0,1.0,1.0	-0.634	AT3G24180			Beta-glucosidase, GBA2 type family protein;(source:Araport11)
RI	IB06G17640	chrLG6	-	192189220	9,10,19	212256231	26,31,28	560	149	0.00189397	0.027228	0.85,0.834,0.755	0.684,0.687,0.687	0.127
RI	IB14G29440	chrLG14	+	70,66,33	5,10,3	22,14,3	3,10,6	222	149	0.00365869	0.0429413	0.904,0.816,0.881	0.831,0.484,0.251	0.345	AT4G34530	CIB1	cryptochrome-interacting basic-helix-loop-helix 1	Encodes a transcription factor CIB1 (cryptochrome-interacting basic-helix-loop-helix). CIB1 interacts with CRY2 (cryptochrome 2) in a blue light-specific manner in yeast and Arabidopsis cells, and it acts together with additional CIB1-related proteins to promote CRY2-dependent floral initiation. CIB1 positively regulates FT expression.
RI	IB14G29440	chrLG14	+	115,126,51	44,42,20	20,21,17	18,21,12	440	149	0.000136324	0.00378193	0.47,0.504,0.463	0.273,0.253,0.324	0.196	AT4G34530	CIB1	cryptochrome-interacting basic-helix-loop-helix 1	Encodes a transcription factor CIB1 (cryptochrome-interacting basic-helix-loop-helix). CIB1 interacts with CRY2 (cryptochrome 2) in a blue light-specific manner in yeast and Arabidopsis cells, and it acts together with additional CIB1-related proteins to promote CRY2-dependent floral initiation. CIB1 positively regulates FT expression.
RI	IB15G24600	chrLG15	+	76,73,78	0,22,0	89,118,86	0,0,0	377	149	0.000146967	0.00399132	1.0,0.567,1.0	1.0,1.0,1.0	-0.144	AT4G05320	UBQ10	polyubiquitin 10	One of five polyubiquitin genes in A. thaliana. These genes encode the highly conserved 76-amino acid protein ubiquitin that is covalently attached to substrate proteins targeting most for degradation. Polyubiquitin genes are characterized by the presence of tandem repeats of the 228 bp that encode a ubiquitin monomer. Induced by salicylic acid. Independent of NPR1 for their induction by salicyli…
RI	IB08G11280	chrLG8	-	68,49,70	221164145	53,59,47	74,91,45	403	149	2.5494e-06	0.000156075	0.102,0.099,0.151	0.209,0.193,0.279	-0.11	AT1G73060	LPA3	Low PSII Accumulation 3	Low PSII Accumulation 3;(source:Araport11)
RI	XLOC_011161	chrLG12	+	10,16,16	0,1,1	9,31,25	1,3,3	1165	149	0.00211136	0.0294418	1.0,0.672,0.672	0.535,0.569,0.516	0.241
RI	IB12G10350	chrLG12	+	1,0,0	0,1,1	2,3,5	0,0,1	286	149	0.000308546	0.00677489	1.0,0.0,0.0	1.0,1.0,0.723	-0.574	AT5G42310			Encodes a member of the Arabidopsis PPR family, expressed in the chloroplast, that acts as a regulator of chloroplast protein synthesis, interacts with the petB-petD intergenic region, and is required for the generation of petB and petD monocistronic RNAs.
RI	IB02G33480	chrLG2	-	37,82,58	0,0,2	46,65,47	2,0,7	586	149	0.00109805	0.0182772	1.0,1.0,0.881	0.854,1.0,0.631	0.132	AT3G46530	RPP13	RECOGNITION OF PERONOSPORA PARASITICA 13	Confers resistance to the biotrophic oomycete, Peronospora parasitica. Encodes an NBS-LRR type R protein with a putative amino-terminal leucine zipper. Fungal protein ATR13 induces RPP13 gene expression and disease resistance. The mRNA is cell-to-cell mobile.
RI	IB09G05200	chrLG9	+	11,14,18	1,3,4	17,20,24	1,1,0	1000	149	0.000125874	0.00355405	0.621,0.41,0.401	0.717,0.749,1.0	-0.345	AT4G03270	CYCD6;1	Cyclin D6;1	Cyclin D6, involved in cortex/endodermis asymmetric stem cell division.
RI	IB12G05590	chrLG12	+	3,0,1	5,2,6	0,4,2	1,0,0	382	149	0.000203025	0.00500565	0.19,0.0,0.061	0.0,1.0,1.0	-0.583	AT5G22860			Serine carboxypeptidase S28 family protein;(source:Araport11)
RI	IB03G00220	chrLG3	+	9,11,23	6,6,16	37,82,55	180534176	284	149	4.90274e-13	2.08338e-10	0.44,0.49,0.43	0.097,0.075,0.141	0.349	AT4G02080	SAR2	secretion-associated RAS super family 2	A member of ARF-like GTPase family. A thaliana has 21 members, in two subfamilies, ARF and ARF-like (ARL) GTPases.
RI	IB02G13080	chrLG2	+	38,29,66	0,2,2	65,97,55	14,4,6	258	149	0.000740666	0.0136843	1.0,0.893,0.95	0.728,0.933,0.841	0.114	AT4G14590	emb2739	embryo defective 2739	embryo defective 2739;(source:Araport11)
RI	IB01G27770	chrLG1	+	45,26,37	0,1,0	42,62,46	1,6,3	916	149	3.20121e-05	0.0012076	1.0,0.809,1.0	0.872,0.627,0.714	0.199
RI	IB12G03030	chrLG12	+	197184219	108,70,46	184232131	13,22,10	1092	149	7.11239e-11	1.835e-08	0.199,0.264,0.394	0.659,0.59,0.641	-0.344	AT2G03420			hypothetical protein;(source:Araport11)
RI	IB01G26270	chrLG1	+	9131094966	83,94,79	544708481	99144132	771	149	9.70335e-13	3.89428e-10	0.68,0.692,0.703	0.515,0.487,0.413	0.22	AT1G73670	MPK15	MAP kinase 15	member of MAP Kinase The mRNA is cell-to-cell mobile.
RI	IB01G26270	chrLG1	+	166420211804	116126126	10301287840	149161116	1357	149	2.10173e-10	4.53221e-08	0.612,0.638,0.611	0.432,0.467,0.443	0.173	AT1G73670	MPK15	MAP kinase 15	member of MAP Kinase The mRNA is cell-to-cell mobile.
RI	IB01G26270	chrLG1	+	644804725	40,48,43	384455283	74,86,58	560	149	1.11022e-16	9.43559e-14	0.811,0.817,0.818	0.58,0.585,0.565	0.239	AT1G73670	MPK15	MAP kinase 15	member of MAP Kinase The mRNA is cell-to-cell mobile.
RI	IB01G26270	chrLG1	+	190523032067	63,57,60	121615251026	89,88,70	1447	149	1.03023e-10	2.44013e-08	0.757,0.806,0.78	0.585,0.641,0.601	0.172	AT1G73670	MPK15	MAP kinase 15	member of MAP Kinase The mRNA is cell-to-cell mobile.
RI	IB01G26270	chrLG1	+	8851086988	42,44,52	570693469	56,82,57	650	149	3.36747e-10	7.05119e-08	0.828,0.85,0.813	0.7,0.66,0.654	0.159	AT1G73670	MPK15	MAP kinase 15	member of MAP Kinase The mRNA is cell-to-cell mobile.
RI	IB12G01610	chrLG12	+	2,3,6	13,4,22	77,83,9	2,2,3	292	149	5.55112e-16	4.4557e-13	0.073,0.277,0.122	0.952,0.955,0.605	-0.68	AT1G59990	RH22	RNA helicase 22	DEA(D/H)-box RNA helicase family protein;(source:Araport11)
RI	IB14G21560	chrLG14	-	19,15,14	0,0,2	27,34,29	3,3,5	550	149	0.00130794	0.0209448	1.0,1.0,0.655	0.709,0.754,0.611	0.194	AT5G02320	MYB3R-5	myb domain protein 3r-5	Encodes a putative c-MYB-like transcription factor of the MYB3R factor gene family (MYB3R5).
RI	IB12G00800	chrLG12	+	8,4,7	0,0,0	2,9,7	3,1,1	266	149	0.00215882	0.0298306	1.0,1.0,1.0	0.272,0.834,0.797	0.366	AT4G23240	CRK16	cysteine-rich RLK (RECEPTOR-like protein kinase) 16	Encodes a cysteine-rich receptor-like protein kinase.
RI	IB05G13590	chrLG5	+	50,40,48	17,10,9	53,48,53	27,51,19	1932	149	0.0007372	0.0136377	0.185,0.236,0.291	0.131,0.068,0.177	0.112	AT1G76060	EMB1793	EMBRYO DEFECTIVE 1793	mutant has Embryo defect
RI	XLOC_012644	chrLG12	-	13,16,25	1,0,1	18,17,10	8,2,2	674	149	3.33507e-05	0.00124832	0.742,1.0,0.847	0.332,0.653,0.525	0.36
RI	XLOC_012644	chrLG12	-	4,3,10	0,0,1	2,1,2	1,3,1	231	149	3.41642e-05	0.00127218	1.0,1.0,0.866	0.563,0.177,0.563	0.521
RI	XLOC_009757	chrLG11	-	55,71,68	3,4,2	69,104,67	0,0,1	1187	149	1.74057e-05	0.000741822	0.697,0.69,0.81	1.0,1.0,0.894	-0.232
RI	IB03G02500	chrLG3	-	3,6,14	1,0,0	5,1,10	0,4,2	303	149	0.00121164	0.0197136	0.596,1.0,1.0	1.0,0.109,0.711	0.259	AT1G08620	PKDM7D		Member of family of Jumonji C (JmjC)-containing demethylases, its catalytic domain exhibits both H3K4 and H3K9 demethylation activities. Together with MMD1 promotes in male meiocytes gene expression in an H3K9me3-dependent manner and thereby contributes to meiotic chromosome condensation.
RI	IB04G19800	chrLG4	-	18,37,18	1,4,0	7,8,10	0,0,0	1649	149	0.00121453	0.0197385	0.619,0.455,1.0	1.0,1.0,1.0	-0.309	AT1G07705	NOT2a	Negative on TATA less2a	NOT2 / NOT3 / NOT5 family;(source:Araport11)
RI	IB10G19640	chrLG10	+	10,8,10	0,36,0	4,5,9	18,37,28	403	149	0.000285018	0.00637453	1.0,0.076,1.0	0.076,0.048,0.106	0.615	AT1G14360	UTR3	UDP-galactose transporter 3	UDP-galactose transporter 3;(source:Araport11)
RI	IB02G25220	chrLG2	-	1,3,2	1,0,0	0,1,2	2,2,0	353	149	2.86498e-05	0.00110382	0.297,1.0,1.0	0.0,0.174,1.0	0.374	AT3G24320	MSH1	MUTL protein homolog 1	Encodes a DNA binding protein that promotes re-arrangements of mitochondrial genome. Mutations affects mitochondrial gene expression, and impairs mitochondrial function. Dual targeting of the protein to mitochondria and chloroplasts caused by alternative translation initiation. Plastid MSH1 depletion results in variegation, abiotic stress tolerance, variable growth rate, and delayed maturity.
RI	IB06G09750	chrLG6	-	25,15,31	26,15,30	16,16,18	36,52,43	341	149	9.2566e-05	0.00280376	0.296,0.304,0.311	0.163,0.119,0.155	0.158	AT1G57600			MBOAT (membrane bound O-acyl transferase) family protein;(source:Araport11)
RI	IB07G28150	chrLG7	+	5,3,1	5,2,4	2,4,1	0,0,0	241	149	2.41385e-11	6.70678e-09	0.382,0.481,0.134	1.0,1.0,1.0	-0.668	AT5G65500			U-box domain-containing protein kinase family protein;(source:Araport11)
RI	IB09G23330	chrLG9	+	41,43,41	9,6,5	30,45,29	12,20,17	678	149	0.000391268	0.00830109	0.5,0.612,0.643	0.355,0.331,0.273	0.265	AT4G18700	WL4	WPL4-LIKE 4	Encodes CBL-interacting protein kinase 12 (CIPK12).
RI	IB07G14580	chrLG7	+	7,3,5	0,0,0	7,19,10	0,0,15	173	149	0.00298476	0.0371436	1.0,1.0,1.0	1.0,1.0,0.365	0.212	AT5G17010			Major facilitator superfamily protein;(source:Araport11)
RI	IB13G21100	chrLG13	+	1,3,1	3,0,2	3,4,1	0,0,0	244	149	0.000128029	0.00359176	0.169,1.0,0.234	1.0,1.0,1.0	-0.532	AT5G35750	HK2	histidine kinase 2	Encodes histidine kinase AHK2.
RI	IB11G30080	chrLG11	+	9,5,10	0,0,0	3,6,7	25,0,0	365	149	0.00398785	0.0454979	1.0,1.0,1.0	0.047,1.0,1.0	0.318	AT5G24630	MID	MIDGET	This gene is predicted to encode a protein that forms part of the topoisomerase VI complex. BIN4 is a nuclear-localized protein that can bind DNA. bin4 mutants are brassinolide-insensitive dwarves with severely reduced cell size in leaves, roots, and hypocotyls. Proper development of root hairs and trichomes is also disrupted in bin4 mutants and they have elevated levels of double strand breaks i…
RI	IB13G25730	chrLG13	-	64,87,116	33,34,43	69,115,70	55,78,60	291	149	0.000327085	0.00713857	0.498,0.567,0.58	0.391,0.43,0.374	0.15	AT1G17640			Belongs to a member of the RNA-binding glycine-rich (RBG) gene superfamily.
RI	XLOC_012382	chrLG12	-	1,0,0	4,2,3	4,4,4	5,8,6	264	149	7.79141e-05	0.00244187	0.124,0.0,0.0	0.311,0.22,0.273	-0.227
RI	IB06G12450	chrLG6	+	161147168	39,38,39	238294227	10,16,15	2151	149	1.68421e-13	8.11115e-11	0.222,0.211,0.23	0.622,0.56,0.512	-0.344	AT3G49430	SRp34a	SER/ARG-rich protein 34A	Barta et al (2010) have proposed a nomenclature for Serine/Arginine-Rich Protein Splicing Factors (SR proteins): Plant Cell. 2010, 22:2926.
RI	IB01G33740	chrLG1	+	36,32,49	11,10,13	76,82,90	3,7,16	932	149	0.00243211	0.0325585	0.343,0.338,0.376	0.802,0.652,0.473	-0.29
RI	IB10G01790	chrLG10	-	137133173	20,29,29	192332227	16,22,14	349	149	4.79558e-06	0.000260109	0.745,0.662,0.718	0.837,0.866,0.874	-0.151	AT3G54230	SUA	suppressor of abi3-5	Encodes a splicing factor SUA (suppressor of abi3-5), homologous to the human protein RBM5. Controls alternative splicing of the developmental regulator ABI3.
RI	IB14G02220	chrLG14	-	10,10,9	31,46,25	16,28,23	10,3,8	339	149	6.92176e-09	9.53768e-07	0.124,0.087,0.137	0.413,0.804,0.558	-0.476	AT2G35660	CTF2A		Encodes a member of a novel gene family with homology to known proteins involved in hydroxylation and oxidation of an aromatic ring.
RI	IB14G02220	chrLG14	-	2,7,2	31,29,21	9,14,11	7,4,10	245	149	1.27039e-08	1.56877e-06	0.038,0.128,0.055	0.439,0.68,0.401	-0.433	AT2G35660	CTF2A		Encodes a member of a novel gene family with homology to known proteins involved in hydroxylation and oxidation of an aromatic ring.
RI	IB14G02220	chrLG14	-	3,1,1	19,16,17	7,12,11	7,3,7	573	149	5.19601e-09	7.82e-07	0.039,0.016,0.015	0.206,0.51,0.29	-0.312	AT2G35660	CTF2A		Encodes a member of a novel gene family with homology to known proteins involved in hydroxylation and oxidation of an aromatic ring.
RI	XLOC_048673	chrLG9	+	6,2,1	0,0,0	6,10,8	4,4,1	218	149	6.54096e-07	4.82162e-05	1.0,1.0,1.0	0.506,0.631,0.845	0.339
RI	IB11G11480	chrLG11	-	9,7,5	7,3,5	0,0,0	1,3,1	238	149	6.95667e-08	7.02867e-06	0.446,0.594,0.385	0.0,0.0,0.0	0.475	AT1G48360			Encodes a FAN1 homolog that is involved in interstrand crosslink repair. FAN1 appears to act in in a different pathway from MUS81 but in similar pathway with RECQ4A, RAD5A and MFH1.
RI	IB07G16170	chrLG7	+	9,3,9	1,0,1	12,7,4	1,3,4	336	149	0.000807024	0.0145385	0.8,1.0,0.8	0.842,0.509,0.307	0.314	AT5G10770			Eukaryotic aspartyl protease family protein;(source:Araport11)
RI	XLOC_047594	chrLG9	+	0,3,8	14,0,0	15,3,17	0,0,0	438	149	0.00291144	0.0364689	0.0,1.0,1.0	1.0,1.0,1.0	-0.333
RI	IB10G02400	chrLG10	+	31,26,12	6,5,2	13,17,15	2,0,0	499	149	0.000248287	0.00579903	0.607,0.608,0.642	0.66,1.0,1.0	-0.268	AT5G48790			LOW PSII ACCUMULATION protein (DUF1995);(source:Araport11)
RI	IB12G27050	chrLG12	+	1,0,1	0,1,0	1,1,1	0,3,1	303	149	0.000784674	0.0142779	1.0,0.0,1.0	1.0,0.141,0.33	0.176	AT1G08320	TGA9	TGACG (TGA) motif-binding protein 9	bZIP transcription factor family protein;(source:Araport11)
RI	IB10G08450	chrLG10	+	4,15,33	0,0,0	3,8,2	0,21,14	540	149	3.85252e-09	6.15605e-07	1.0,1.0,1.0	1.0,0.095,0.038	0.622	AT1G30680			Twinkle is a dual localized (mitochondria and chloroplast) DNA primase-helicase. It synthesizes RNA primers from a 5&#8242; -(G/C)GGA-3&#8242; template, where the last two 3' nucleotides are cryptic. Mitochondrial protein involved in DNA replication which binds to DNA polymerases, Pol1A and Pol1B.
RI	IB11G35300	chrLG11	+	0,3,1	6,11,6	8,13,12	21,23,23	271	149	0.0028321	0.0359515	0.0,0.13,0.084	0.173,0.237,0.223	-0.14	AT4G23130	RLK6	RECEPTOR-LIKE PROTEIN KINASE 6	Encodes a receptor-like protein kinase. Naming convention from Chen et al 2003 (PMID 14756307)
RI	IB01G11180	chrLG1	-	3,0,1	4,4,0	5,2,1	0,0,0	340	149	2.68201e-08	3.00386e-06	0.247,0.0,1.0	1.0,1.0,1.0	-0.584	AT5G66600			electron transporter, putative (Protein of unknown function, DUF547);(source:Araport11)
RI	XLOC_029947	chrLG3	-	4,2,3	0,0,0	42,87,46	2,9,7	420	149	1.29544e-05	0.000583069	1.0,1.0,1.0	0.882,0.774,0.7	0.215
RI	IB01G33760	chrLG1	+	107112141	95,88,138	242366296	114119102	1082	149	1.40237e-11	4.22113e-09	0.134,0.149,0.123	0.226,0.298,0.286	-0.135	AT5G13190	GILP	GSH-induced LITAF domain protein	Encodes a plasma membrane localized LITAF domain protein that interacts with LSD1 and acts as a negative regulation of hypersensitive cell death.
RI	IB08G00560	chrLG8	+	29,50,51	30,36,37	95154147	33,57,48	230	149	1.2352e-05	0.000566369	0.385,0.474,0.472	0.651,0.636,0.665	-0.207	AT4G00355	ATI2	ATG8-interacting protein 2	Encodes an Atg8-interacting protein that is partially associated with the ER during favorable growth conditions and becomes mainly associated with a spherical compartment that dynamically moves along the ER network.
RI	IB01G10050	chrLG1	-	359346381	35,31,24	489705609	90,106,89	376	149	7.26294e-06	0.000366906	0.803,0.816,0.863	0.683,0.725,0.731	0.114	AT5G67385			Phototropic-responsive NPH3 family protein;(source:Araport11)
RI	IB11G06220	chrLG11	+	1,0,3	9,8,9	2,5,11	2,0,1	232	149	1.36801e-07	1.29664e-05	0.067,0.0,0.176	0.391,1.0,0.876	-0.675	AT5G10180	SULTR2;1	sulfate transporter 2;1	Encodes a low-affinity sulfate transporter expressed in the root cap and central cylinder, where it is induced by sulfur starvation. Expression in the shoot vascular system is not induced by sulfur starvation.
RI	IB07G28890	chrLG7	-	127113128	100,94,113	249401261	92,140,97	1038	149	9.41508e-11	2.30558e-08	0.154,0.147,0.14	0.28,0.291,0.279	-0.136	AT4G39850	PXA1	peroxisomal ABC transporter 1	Encodes a peroxisomal protein of the ATP binding cassette (ABC) transporter class (PMP subfamily) with significant identity to the human X-linked adrenoleukodystrophy protein (ALDP). The gene product promotes germination and represses embryo dormancy. ABI3, ABA1, FUS3 and LEC1 are epistatic to this gene. Mutants accumulate fatty acyl CoA suggesting a defect in uptake of fatty acyl CoA into the pe…
RI	XLOC_006885	chrLG11	+	4,9,7	1,0,0	2,6,12	4,7,5	179	149	5.31863e-07	4.0658e-05	0.769,1.0,1.0	0.294,0.416,0.666	0.464
RI	IB01G06710	chrLG1	+	17,48,40	52,36,35	21,33,27	10,14,9	241	149	0.000900197	0.0158032	0.168,0.452,0.414	0.565,0.593,0.65	-0.258	AT5G09995			transmembrane protein;(source:Araport11)
RI	IB01G31030	chrLG1	-	3,5,1	0,0,62	3,5,4	0,0,0	395	149	0.000418265	0.00868259	1.0,1.0,0.006	1.0,1.0,1.0	-0.331	AT1G09870			histidine acid phosphatase family protein;(source:Araport11)
RI	XLOC_034672	chrLG5	+	78114116	0,0,0	187302217	2,6,2	1551	149	9.20256e-05	0.00279325	1.0,1.0,1.0	0.9,0.829,0.912	0.12
RI	IB13G22510	chrLG13	+	149145161	132,101,95	184249168	57,57,50	1027	149	4.00269e-12	1.41051e-09	0.141,0.172,0.197	0.319,0.388,0.328	-0.175	AT5G37360			LOW protein: ammonium transporter 1-like protein;(source:Araport11)
RI	IB01G26320	chrLG1	+	10,13,12	0,0,0	11,12,14	0,10,6	261	149	5.03186e-07	3.88772e-05	1.0,1.0,1.0	1.0,0.407,0.571	0.341	AT5G56610			Encodes a phosphatidylglycerophosphate (PGP) phosphatase involved in the synthesis of plastidial Phosphatidylglycerol (PG) in conjunction with PGPP1 and PTPMT1 in root. For PTPMT2.1, lower expression levels were detected in leaf and stem as compared to the other tissues.
RI	IB10G10200	chrLG10	+	7,7,3	0,0,0	4,12,8	3,2,1	257	149	0.000248851	0.00579903	1.0,1.0,1.0	0.436,0.777,0.823	0.321	AT2G15530	MBR1	MED25 BINDING RING-H2 PROTEIN 1	RING/U-box superfamily protein;(source:Araport11)
RI	IB12G14500	chrLG12	+	3,2,7	1,3,2	3,6,3	1,0,0	242	149	0.000144489	0.00394626	0.649,0.291,0.683	0.649,1.0,1.0	-0.342	AT5G28060			Ribosomal protein S24e family protein;(source:Araport11)
RI	IB01G26260	chrLG1	-	159198175	5,13,13	148214176	18,37,31	655	149	1.85659e-05	0.000779767	0.879,0.776,0.754	0.652,0.568,0.564	0.208	AT3G42170	DAYSLEEPER	DAYSLEEPER	transposase-like gene with conserved domains from the family of hAT transposases that includes hobo from Drosophila melanogaster, Activator (Ac) from maize, and Tam3 from snapdragon but lacks several amino acids known to be essential for Ac transposition5. The DAYSLEEPER gene lacks 8 bp duplications and TIRs (a common feature of transcriptionally silent hAT transposases), however, DAYSLEEPER expr…
RI	IB11G24720	chrLG11	-	44,40,70	3,4,5	97170126	0,1,1	379	149	1.93395e-06	0.000125379	0.852,0.797,0.846	1.0,0.985,0.98	-0.157	AT4G32420			Cyclophilin-like peptidyl-prolyl cis-trans isomerase family protein;(source:Araport11)
RI	IB11G24720	chrLG11	-	119110178	46,29,48	250425342	45,53,36	832	149	8.51266e-06	0.000416918	0.317,0.405,0.399	0.499,0.59,0.63	-0.199	AT4G32420			Cyclophilin-like peptidyl-prolyl cis-trans isomerase family protein;(source:Araport11)
RI	IB11G24720	chrLG11	-	46,43,63	20,15,29	96195139	15,30,15	403	149	4.20723e-07	3.377e-05	0.46,0.515,0.445	0.703,0.706,0.774	-0.254	AT4G32420			Cyclophilin-like peptidyl-prolyl cis-trans isomerase family protein;(source:Araport11)
RI	IB02G34260	chrLG2	-	1,2,3	2,2,2	2,6,4	0,2,0	223	149	0.000237449	0.00558366	0.25,0.401,0.501	1.0,0.667,1.0	-0.505	AT4G01130			GDSL-motif esterase/acyltransferase/lipase. Enzyme group with broad substrate specificity that may catalyze acyltransfer or hydrolase reactions with lipid and non-lipid substrates.
RI	IB15G11270	chrLG15	+	67,100,46	3,5,3	22,29,26	1,1,0	2577	149	0.00367499	0.0430607	0.564,0.536,0.47	0.56,0.626,1.0	-0.205
RI	IB01G08600	chrLG1	-	23,14,20	0,0,0	10,21,19	0,2,4	243	149	0.00416421	0.0468422	1.0,1.0,1.0	1.0,0.866,0.744	0.13	AT5G53550	YSL3	YELLOW STRIPE like 3	YELLOW STRIPE like 3;(source:Araport11)
RI	IB01G22040	chrLG1	-	30,39,32	1,1,7	30,39,29	0,2,0	1504	149	0.00104605	0.0176147	0.748,0.794,0.312	1.0,0.659,1.0	-0.268	AT5G63860	UVR8	UVB-RESISTANCE 8	UV-B-specific signaling component that orchestrates expression of a range of genes with vital UV-protective functions. Located in the nucleus and the cytosol. Associates with chromatin via histones. UV-B light promotes URV8 protein accumulation in the nucleus. UVR8 interaction with COP1 is negatively regulated by RUP1 and RUP2.
RI	IB05G06510	chrLG5	-	237224360	5,3,9	452745489	20,42,31	601	149	3.66138e-05	0.00133585	0.922,0.949,0.908	0.849,0.815,0.796	0.106	AT3G29390	RIK	RS2-interacting KH protein	Nuclear localized K-homology containing protein that interacts with AS1.
RI	IB05G06510	chrLG5	-	203188310	50,48,46	397636439	37,26,15	567	149	1.77538e-10	3.88648e-08	0.516,0.507,0.639	0.738,0.865,0.885	-0.275	AT3G29390	RIK	RS2-interacting KH protein	Nuclear localized K-homology containing protein that interacts with AS1.
RI	IB08G21780	chrLG8	-	6,9,10	8,3,17	3,5,6	21,26,19	264	149	0.00158366	0.0240091	0.297,0.629,0.249	0.075,0.098,0.151	0.284	AT4G00800	SETH5		transducin family protein / WD-40 repeat family protein;(source:Araport11)
RI	IB01G31310	chrLG1	+	13,26,17	0,0,0	23,26,14	4,0,2	299	149	0.0037703	0.0436135	1.0,1.0,1.0	0.741,1.0,0.777	0.161	AT5G05390	LAC12	laccase 12	putative laccase, a member of laccase family of genes (17 members in Arabidopsis).
RI	IB01G31310	chrLG1	+	20,27,27	0,0,0	23,45,37	2,3,2	461	149	0.000273233	0.00620404	1.0,1.0,1.0	0.788,0.829,0.857	0.175	AT5G05390	LAC12	laccase 12	putative laccase, a member of laccase family of genes (17 members in Arabidopsis).
RI	IB04G00280	chrLG4	-	82111116	20,25,17	279338267	4,2,6	228	149	0	0	0.728,0.744,0.817	0.979,0.991,0.967	-0.216	AT1G26090			P-loop containing nucleoside triphosphate hydrolases superfamily protein;(source:Araport11)
RI	IB04G00280	chrLG4	-	17,27,31	20,19,9	68,83,63	8,6,3	230	149	4.4948e-08	4.672e-06	0.355,0.479,0.691	0.846,0.9,0.932	-0.384	AT1G26090			P-loop containing nucleoside triphosphate hydrolases superfamily protein;(source:Araport11)
RI	IB04G00280	chrLG4	-	3,3,5	12,15,15	3,6,8	0,4,5	235	149	0.00091439	0.0159615	0.137,0.113,0.174	1.0,0.487,0.504	-0.522	AT1G26090			P-loop containing nucleoside triphosphate hydrolases superfamily protein;(source:Araport11)
RI	IB08G04860	chrLG8	-	4,4,2	0,1,0	7,3,3	6,1,2	256	149	1.7603e-05	0.000748023	1.0,0.7,1.0	0.404,0.636,0.466	0.398	AT5G32470			The classical thiamin-requiring th2-1 mutation corresponds to At5g32470, encoding a HAD (haloacid dehalogenase) family phosphatase fused to a TenA (thiamin salvage) family protein. The HAD domain is a thiamin monophosphate-selective phosphatase, and the TenA domain has the expected thiamin salvage activity.
RI	IB11G15010	chrLG11	-	17,13,21	0,0,1	21,29,28	6,9,8	243	149	6.35685e-08	6.46787e-06	1.0,1.0,0.928	0.682,0.664,0.682	0.3	AT2G41670	SIN2	SHORT INTEGUMENT 2	Encodes SIN2 (SHORT INTEGUMENTS 2), a mitochondrial DAR GTPase. SIN2 is hypothesized to function in mitochondrial ribosome assembly. sin2 mutants produce ovules with short integuments due to early cessation of cell division in these structures.
RI	IB01G08190	chrLG1	-	497529545	14,4,13	680826798	4,1,8	1456	149	0.000126601	0.00356556	0.784,0.931,0.811	0.946,0.988,0.911	-0.106	AT5G24610			cyclic AMP-responsive element-binding protein;(source:Araport11)
RI	IB09G14540	chrLG9	-	10,15,2	24,14,16	18,37,20	21,28,16	675	149	0.00380795	0.0438734	0.084,0.191,0.027	0.159,0.226,0.216	-0.1	AT5G45160	RL2	RHD-like2	Root hair defective 3 GTP-binding protein (RHD3);(source:Araport11)
RI	IB01G14280	chrLG1	-	2,2,2	0,1,0	6,3,5	2,2,1	282	149	0.00111184	0.0184642	1.0,0.514,1.0	0.613,0.442,0.725	0.245	AT5G50340			DNA repair protein RadA-like protein;(source:Araport11)
RI	IB01G01700	chrLG1	+	11,21,19	1,4,2	16,47,23	0,1,0	509	149	3.54752e-05	0.00130419	0.763,0.606,0.736	1.0,0.932,1.0	-0.276	AT1G04970			Encodes one of the two LBP/BPI related proteins (AT1G04970/LBR-1, AT3G20270/LBR-2) that bind to LPS directly and regulate PR1 expression. Putative BPI/LBP family protein.
RI	IB10G15260	chrLG10	-	185253219	0,8,0	103175107	5,15,6	592	149	3.06838e-06	0.000181689	1.0,0.888,1.0	0.838,0.746,0.818	0.162	AT1G78910			Pseudouridine synthase family protein;(source:Araport11)
RI	IB01G12500	chrLG1	-	1,1,1	3,3,1	12,34,31	7,24,20	342	149	0.000985805	0.0168955	0.127,0.127,0.303	0.428,0.382,0.403	-0.219	AT5G39660	CDF2	cycling DOF factor 2	Dof-type zinc finger domain-containing protein, identical to H-protein promoter binding factor-2a GI:3386546 from (Arabidopsis thaliana). Interacts with LKP2 and FKF1, but its overexpression does not change flowering time under short or long day conditions.
RI	IB05G27230	chrLG5	-	4,0,2	22,8,8	5,7,2	5,8,6	613	149	0.00268444	0.0346602	0.042,0.0,0.057	0.196,0.175,0.075	-0.116	AT5G24240			Encodes PI4Kc3, localizes to the nucleus and has autophosphorylation activity, but no lipid kinase activity. Overexpression mutants display late-flowering phenotype.
RI	IB11G12830	chrLG11	+	14,8,7	4,0,1	5,5,5	1,0,0	526	149	0.00375612	0.043549	0.498,1.0,0.665	0.586,1.0,1.0	-0.141	AT2G02960			RING/FYVE/PHD zinc finger superfamily protein;(source:Araport11)
RI	IB02G29700	chrLG2	+	6,9,2	3,1,1	0,0,1	4,3,4	248	149	1.53099e-08	1.87456e-06	0.546,0.844,0.546	0.0,0.0,0.131	0.602	AT3G63440	CKX6	cytokinin oxidase/dehydrogenase 6	This gene used to be called AtCKX7. It encodes a protein whose sequence is similar to cytokinin oxidase/dehydrogenase, which catalyzes the degradation of cytokinins.
RI	IB01G33450	chrLG1	+	11,15,8	0,1,2	5,7,8	4,4,1	379	149	0.00283963	0.0359886	1.0,0.855,0.611	0.33,0.408,0.759	0.323
RI	IB01G33450	chrLG1	+	10,14,7	0,0,0	4,6,8	2,0,3	351	149	0.00149725	0.0232798	1.0,1.0,1.0	0.459,1.0,0.531	0.337
RI	IB06G10820	chrLG6	+	158131159	29,22,29	124183121	9,15,12	390	149	0.000464622	0.00941494	0.675,0.695,0.677	0.84,0.823,0.794	-0.137	AT5G26610			D111/G-patch domain-containing protein;(source:Araport11)
RI	IB10G08720	chrLG10	-	8,15,11	5,2,4	7,4,12	0,0,0	394	149	4.01331e-09	6.30264e-07	0.377,0.739,0.51	1.0,1.0,1.0	-0.458	AT2G35140			DCD (Development and Cell Death) domain protein;(source:Araport11)
RI	IB11G28550	chrLG11	+	21,21,38	1,0,4	16,34,12	0,0,0	1097	149	0.00366777	0.0430129	0.74,1.0,0.563	1.0,1.0,1.0	-0.232
RI	IB11G32730	chrLG11	-	17,5,16	6,2,0	6,9,3	1,1,0	224	149	0.00418914	0.0469547	0.653,0.624,1.0	0.8,0.857,1.0	-0.127	AT3G58640			Mitogen activated protein kinase kinase kinase-like protein;(source:Araport11)
RI	IB10G14390	chrLG10	+	2,0,2	2,2,3	2,1,1	0,2,0	270	149	0.00379656	0.043812	0.356,0.0,0.269	1.0,0.216,1.0	-0.53	AT3G26340			N-terminal nucleophile aminohydrolases (Ntn hydrolases) superfamily protein;(source:Araport11)
RI	IB01G01390	chrLG1	-	10,7,14	0,0,1	9,13,10	1,5,1	348	149	2.28373e-05	0.000924628	1.0,1.0,0.857	0.794,0.527,0.811	0.242	AT5G55840			PPR superfamily protein;(source:Araport11)
RI	IB01G01390	chrLG1	-	0,0,0	4,6,6	2,2,3	4,6,3	282	149	0.00026173	0.00602041	0.0,0.0,0.0	0.209,0.15,0.346	-0.235	AT5G55840			PPR superfamily protein;(source:Araport11)
RI	IB02G17980	chrLG2	-	1,1,4	5,2,1	3,5,1	0,1,1	212	149	0.000433382	0.00891953	0.123,0.26,0.738	1.0,0.778,0.413	-0.357	AT1G67690			Zincin-like metalloproteases family protein;(source:Araport11)
RI	IB05G01050	chrLG5	+	73,54,94	2,1,5	88,96,97	8,12,14	510	149	0.000340997	0.00743096	0.914,0.94,0.846	0.763,0.7,0.669	0.189	AT1G58520	RXW8		GDSL-like lipase/acylhydrolase superfamily protein;(source:Araport11)
RI	IB14G29710	chrLG14	+	102,83,109	2,3,6	81,125,91	11,12,10	822	149	0.000878305	0.0154565	0.902,0.834,0.767	0.572,0.654,0.623	0.218	AT1G75560			zinc knuckle (CCHC-type) family protein;(source:Araport11)
RI	IB14G29710	chrLG14	+	94,67,93	14,7,13	66,101,72	30,27,34	784	149	1.43544e-05	0.000634229	0.561,0.645,0.576	0.295,0.416,0.287	0.261	AT1G75560			zinc knuckle (CCHC-type) family protein;(source:Araport11)
RI	IB07G20880	chrLG7	+	48,39,54	2,3,1	42,83,58	35,5,22	238	149	3.62619e-05	0.00132973	0.938,0.891,0.971	0.429,0.912,0.623	0.279	AT3G02860			Encodes a C2H2 zinc finger protein that is localized to the nucleus and is translocated to the cytoplasm in response to ABA or oxidative stress. It functions as a positive regulator countering ABA to break seed dormancy and maintain ROS homeostasis in response to ABA and oxidative stress.
RI	IB11G11620	chrLG11	-	2,0,1	1,4,2	10,9,6	3,6,2	407	149	0.000688771	0.0129744	0.423,0.0,0.155	0.55,0.354,0.523	-0.283	AT5G41770			crooked neck protein, putative / cell cycle protein;(source:Araport11)
RI	IB11G11620	chrLG11	-	2,0,1	2,3,4	10,9,6	2,4,6	404	149	0.000220758	0.00525757	0.269,0.0,0.084	0.648,0.454,0.269	-0.339	AT5G41770			crooked neck protein, putative / cell cycle protein;(source:Araport11)
RI	IB03G09030	chrLG3	+	27,17,21	10,2,3	12,31,19	0,0,1	260	149	1.57479e-06	0.000105336	0.607,0.83,0.8	1.0,1.0,0.916	-0.226	AT2G27600	VPS4	VACUOLAR PROTEIN SORTING 4	Encodes a SKD1 (Suppressor of K+ Transport Growth Defect1) homolog. Localized to the cytoplasm and to multivesicular endosomes. Involved in multivesicular endosome function. The mRNA is cell-to-cell mobile.
RI	IB01G16150	chrLG1	+	15,14,6	2,0,1	1,3,4	3,2,3	243	149	4.15916e-05	0.00149482	0.821,1.0,0.786	0.17,0.479,0.45	0.503	AT1G04390			BTB/POZ domain-containing protein;(source:Araport11)
RI	IB01G13840	chrLG1	-	12,23,20	21,51,30	32,40,46	36,42,38	331	149	0.00396535	0.0452896	0.205,0.169,0.231	0.286,0.3,0.353	-0.111	AT5G38280	PR5K	PR5-like receptor kinase	putative receptor serine/threonine kinase PR5K (PR5K) mRNA, PR5-like receptor kinase
RI	IB01G13230	chrLG1	+	3,7,2	2,5,4	2,1,1	11,4,4	215	149	0.00361643	0.042549	0.51,0.492,0.257	0.112,0.148,0.148	0.284
RI	IB04G03610	chrLG4	+	29,38,36	0,2,0	41,53,36	0,6,4	517	149	0.000881345	0.0154911	1.0,0.846,1.0	1.0,0.718,0.722	0.135	AT5G62760			P-loop containing nucleoside triphosphate hydrolases superfamily protein;(source:Araport11)
RI	IB07G06270	chrLG7	+	2,6,7	5,8,5	2,0,2	6,11,5	219	149	0.00287276	0.0362411	0.214,0.338,0.488	0.185,0.0,0.214	0.214	AT2G19930			RNA-dependent RNA polymerase family protein;(source:Araport11)
RI	IB02G02550	chrLG2	+	3,0,6	7,7,12	0,0,0	8,20,4	236	149	3.69999e-05	0.00134315	0.213,0.0,0.24	0.0,0.0,0.0	0.151	AT1G66150	TMK1	transmembrane kinase 1	receptor-like transmembrane kinase I (TMK1)
RI	IB14G15870	chrLG14	-	1,0,3	2,2,2	2,3,2	1,0,0	535	149	1.1084e-05	0.00052422	0.122,0.0,0.295	0.358,1.0,1.0	-0.647	AT2G35920			RNA helicase family protein;(source:Araport11)
RI	IB10G02230	chrLG10	-	746829967	149188167	139322171898	117158125	1401	149	0	0	0.347,0.319,0.381	0.559,0.599,0.618	-0.243	AT1G32230	RCD1	RADICAL-INDUCED CELL DEATH1	Encodes a protein belonging to the (ADP-ribosyl)transferase domain-containing subfamily of WWE protein-protein interaction domain protein family. Superoxide radicals are necessary and sufficient to propagate cell death or lesion formation in rcd1 mutants. Without stress treatment, RCD1 is localized in the nucleus. Under high salt or oxidative stress, RCD1 is found not only in the nucleus but also…
RI	IB10G02230	chrLG10	-	7928821021	324304343	146023041957	257321271	1434	149	0	0	0.203,0.232,0.236	0.371,0.427,0.429	-0.185	AT1G32230	RCD1	RADICAL-INDUCED CELL DEATH1	Encodes a protein belonging to the (ADP-ribosyl)transferase domain-containing subfamily of WWE protein-protein interaction domain protein family. Superoxide radicals are necessary and sufficient to propagate cell death or lesion formation in rcd1 mutants. Without stress treatment, RCD1 is localized in the nucleus. Under high salt or oxidative stress, RCD1 is found not only in the nucleus but also…
RI	XLOC_039519	chrLG6	-	1,0,0	3,3,2	0,4,6	3,5,4	256	149	0.000168016	0.00437241	0.162,0.0,0.0	0.0,0.318,0.466	-0.207
RI	IB14G24690	chrLG14	-	4,1,2	0,1,0	2,10,2	1,7,4	224	149	4.74656e-05	0.00164456	1.0,0.399,1.0	0.571,0.487,0.25	0.364	AT4G23270	CRK19	cysteine-rich RLK (RECEPTOR-like protein kinase) 19	Encodes a cysteine-rich receptor-like protein kinase. The mRNA is cell-to-cell mobile.
RI	IB14G24690	chrLG14	-	1,0,1	1,2,1	4,2,2	0,0,0	262	149	6.65415e-07	4.88016e-05	0.363,0.0,0.363	1.0,1.0,1.0	-0.758	AT4G23270	CRK19	cysteine-rich RLK (RECEPTOR-like protein kinase) 19	Encodes a cysteine-rich receptor-like protein kinase. The mRNA is cell-to-cell mobile.
RI	IB14G17980	chrLG14	+	1,0,0	2,6,6	2,2,1	0,0,2	245	149	7.74027e-06	0.000384301	0.233,0.0,0.0	1.0,1.0,0.233	-0.667	AT3G57050	CBL	cystathionine beta-lyase	Encodes cystathionine beta-lyase, the second enzyme in the methionine biosynthetic pathway. Mutants show defects in root development, reduced methylation and maintenance of the quiescent center.
RI	IB14G17980	chrLG14	+	5,3,5	4,4,6	0,2,0	1,3,1	220	149	0.00140048	0.021946	0.458,0.337,0.361	0.0,0.311,0.0	0.282	AT3G57050	CBL	cystathionine beta-lyase	Encodes cystathionine beta-lyase, the second enzyme in the methionine biosynthetic pathway. Mutants show defects in root development, reduced methylation and maintenance of the quiescent center.
RI	IB04G12000	chrLG4	+	21,36,22	0,0,0	45,52,54	0,23,0	523	149	0.00131481	0.0210137	1.0,1.0,1.0	1.0,0.392,1.0	0.203
RI	IB11G09230	chrLG11	+	121160109	42,65,64	196280225	54,31,43	311	149	3.36068e-05	0.00125465	0.58,0.541,0.449	0.635,0.812,0.715	-0.197	AT3G13050	NiaP	nicotinate transporter	Encodes a plant nicotinate transporter than can also transport trigonelline (N-methylnicotinate).
RI	IB10G18230	chrLG10	-	140121193	15,21,20	235373331	9,8,14	1320	149	3.27845e-07	2.76302e-05	0.513,0.394,0.521	0.747,0.84,0.727	-0.295	AT1G60200			RMB25 is an alternative splicing factor involved in mediation of abiotic stress response and ABA response. Its expression is modulated by a variety of stressors and it in turn appears to affect the ratio of splice variants of stress responsive genes such as HAB1.2/HAB1.1.
RI	IB01G08490	chrLG1	+	17,18,18	1,1,6	6,8,15	0,0,0	332	149	1.57084e-05	0.000685663	0.884,0.89,0.574	1.0,1.0,1.0	-0.217	AT5G37710			alpha/beta-Hydrolases superfamily protein;(source:Araport11)
RI	IB06G01870	chrLG6	+	35,39,39	4,1,2	17,27,10	0,0,0	377	149	0.00120347	0.0196471	0.776,0.939,0.885	1.0,1.0,1.0	-0.133	AT1G69550			disease resistance protein (TIR-NBS-LRR class);(source:Araport11)
RI	IB01G04800	chrLG1	+	4,9,12	62,0,65	6,9,10	0,0,0	362	149	3.87736e-09	6.15605e-07	0.026,1.0,0.071	1.0,1.0,1.0	-0.634	AT1G06720			P-loop containing nucleoside triphosphate hydrolases superfamily protein;(source:Araport11)
RI	IB14G07800	chrLG14	+	131140134	13,15,16	195225281	7,11,4	1225	149	1.98588e-05	0.000824484	0.551,0.532,0.505	0.772,0.713,0.895	-0.264	AT3G61060	PP2-A13	phloem protein 2-A13	phloem protein 2-A13;(source:Araport11)
RI	IB12G15030	chrLG12	+	60,42,53	9,3,4	47,85,55	0,0,0	552	149	6.00966e-09	8.59678e-07	0.643,0.791,0.781	1.0,1.0,1.0	-0.262	AT1G03290			ELKS/Rab6-interacting/CAST family protein;(source:Araport11)
RI	IB01G07090	chrLG1	+	20,42,39	11,22,19	66,47,40	6,11,8	321	149	0.000115993	0.0033437	0.458,0.47,0.488	0.836,0.665,0.699	-0.261	AT5G24080			Protein kinase superfamily protein;(source:Araport11)
RI	IB11G12130	chrLG11	-	14,10,12	1,0,0	4,2,1	1,2,0	853	149	0.00384188	0.0440885	0.71,1.0,1.0	0.411,0.149,1.0	0.383	AT1G13750			Encodes a purple acid phosphatase whose expression is responsive to both phosphate (Pi) and phosphite (Phi) in roots.
RI	IB04G00020	chrLG4	-	5,3,3	1,0,2	0,2,0	2,1,1	292	149	6.54639e-05	0.00210651	0.718,1.0,0.434	0.0,0.505,0.0	0.549
RI	IB11G01920	chrLG11	+	120,94,118	26,14,25	85,102,89	8,9,7	397	149	0.00106577	0.0178841	0.634,0.716,0.639	0.8,0.81,0.827	-0.149	AT2G20990	SYTA	synaptotagmin A	Encodes a protein specifically localized to the ER-PM boundary with similarity to synaptotagmins, a class of membrane trafficking proteins. SYT1 is expressed in all tissues. Loss of function mutations show hypersensitivity to NaCl and electrolyte leakage from the plasma membrane. SYT1 also affects calcium dependent freezing tolerance and mechanical stress response. Regulates endocytosis endosome …
RI	IB12G01260	chrLG12	-	44,46,76	1,0,0	99,88,98	2,2,7	691	149	0.000155055	0.00410299	0.905,1.0,1.0	0.914,0.905,0.751	0.112	AT4G30790			Encodes autophagy-related 2 (ATG11)
RI	IB01G07230	chrLG1	+	39,38,78	2,6,13	36,76,40	33,40,26	380	149	7.45014e-08	7.47498e-06	0.884,0.713,0.702	0.3,0.427,0.376	0.399	AT5G64060	NAC103	NAC domain containing protein 103	NAC domain containing protein 103;(source:Araport11)
RI	IB15G05240	chrLG15	+	26,37,25	6,8,5	57,79,55	2,3,1	612	149	3.79555e-06	0.000217612	0.513,0.53,0.549	0.874,0.865,0.931	-0.359	AT1G75170			Sec14p-like phosphatidylinositol transfer family protein;(source:Araport11)
RI	IB13G21560	chrLG13	+	17,20,23	49,41,70	115,196,94	60,97,32	273	149	0	0	0.159,0.21,0.152	0.511,0.524,0.616	-0.377	AT4G19660	NPR4	NPR1-like protein 4	Encodes NPR4, a ankyrin repeat BTB/POZ domain-containing protein with 36% sequence identity with NPR1. Mutants are more susceptible to the bacterial pathogen Pseudomonas syringe pv. tomato DC3000 and to the fungal pathogen Erysiphe cichoracearum, but do not differ markedly from wild type in interaction with virulent and avirulent strains of the oomycete Peronospora parasitica. NPR4 is required fo…
RI	IB04G21320	chrLG4	-	9,4,9	0,2,1	6,6,3	9,5,1	256	149	0.000636333	0.0121933	1.0,0.538,0.84	0.28,0.411,0.636	0.35	AT5G20120			testis- and ovary-specific PAZ domain protein;(source:Araport11)
RI	IB01G26570	chrLG1	-	24,17,38	0,0,0	27,66,29	1,4,3	265	149	0.00104157	0.0175801	1.0,1.0,1.0	0.938,0.903,0.845	0.105	AT4G23160	CRK8	cysteine-rich RLK (RECEPTOR-like protein kinase) 8	Encodes a cysteine-rich receptor-like protein kinase.
RI	IB15G03420	chrLG15	+	8,9,14	0,7,6	86,171,86	0,0,0	200	149	1.09228e-08	1.42174e-06	1.0,0.489,0.635	1.0,1.0,1.0	-0.292	AT3G53690			RING/U-box superfamily protein;(source:Araport11)
RI	IB10G03020	chrLG10	+	59,48,40	60,46,32	40,24,38	13,15,9	330	149	0.00111724	0.0185326	0.307,0.32,0.361	0.581,0.419,0.656	-0.223	AT4G19160			transglutaminase family protein;(source:Araport11)
RI	IB12G14550	chrLG12	-	108127129	20,18,20	112,143,88	10,4,3	279	149	1.29177e-05	0.000583069	0.743,0.79,0.775	0.857,0.95,0.94	-0.146	AT1G03250			R3H domain protein;(source:Araport11)
RI	IB14G02190	chrLG14	+	112124142	36,0,36	55,99,80	0,0,0	215	149	1.34502e-10	3.08457e-08	0.683,1.0,0.732	1.0,1.0,1.0	-0.195	AT4G17520			Hyaluronan / mRNA binding family;(source:Araport11)
RI	IB10G00380	chrLG10	-	16,23,48	16,24,50	135324190	399826430	214	149	9.93178e-07	6.89876e-05	0.41,0.4,0.401	0.191,0.215,0.235	0.19	AT4G23050			PAS domain-containing protein tyrosine kinase family protein;(source:Araport11)
RI	IB10G00380	chrLG10	-	1,1,6	3,5,17	72,189,79	59,132,79	302	149	5.74335e-05	0.00191639	0.141,0.09,0.148	0.376,0.414,0.33	-0.247	AT4G23050			PAS domain-containing protein tyrosine kinase family protein;(source:Araport11)
RI	IB01G13040	chrLG1	+	32,20,22	8,6,10	25,51,52	3,2,5	433	149	0.000277313	0.00626034	0.579,0.534,0.431	0.741,0.898,0.782	-0.292	AT4G36690	ATU2AF65A		Regulates flowering time and displays a redundant role in pollen tube growth together with AtU2AF65b.
RI	IB04G15310	chrLG4	+	12,12,10	3,4,6	4,7,1	8,16,7	518	149	1.95156e-05	0.000812568	0.535,0.463,0.324	0.126,0.112,0.039	0.348	AT2G35320	EYA	EYES ABSENT homolog	homologue of the animal Eyes Absent genes. encodes a tyrosine-specific phosphatase. the protein sequence lacks the cys-containing signature of the classical tyrosine phosphatases. belongs to the aspartate-based phosphatases. The enzyme activity is strictly metal-dependent.
RI	IB07G22830	chrLG7	+	17,19,27	0,3,5	5,20,19	0,0,1	215	149	0.00069649	0.0130857	1.0,0.814,0.789	1.0,1.0,0.929	-0.109	AT3G03380	DegP7	DegP protease 7	Encodes a putative DegP protease. The mRNA is cell-to-cell mobile.
RI	IB05G27900	chrLG5	+	75,82,49	0,0,0	82,104,74	525,0,417	606	149	2.95378e-09	5.02074e-07	1.0,1.0,1.0	0.037,1.0,0.042	0.64	AT5G17170	ENH1	enhancer of sos3-1	rubredoxin family protein;(source:Araport11)
RI	IB01G31160	chrLG1	-	20,33,51	18,23,31	111,177,77	52,57,29	373	149	0.00321857	0.0389463	0.307,0.364,0.397	0.46,0.554,0.515	-0.154	AT2G40410	CAN2	calcium dependent nuclease 2	Encodes a Ca(2+)-dependent nuclease that can degrade both DNA and RNA.
RI	IB01G31160	chrLG1	-	5,8,14	22,25,46	47,76,48	77,97,55	217	149	4.2394e-05	0.00150864	0.135,0.18,0.173	0.295,0.35,0.375	-0.177	AT2G40410	CAN2	calcium dependent nuclease 2	Encodes a Ca(2+)-dependent nuclease that can degrade both DNA and RNA.
RI	IB07G14040	chrLG7	+	58,84,59	4,2,1	51,66,39	0,1,0	1716	149	2.8011e-05	0.00109974	0.557,0.785,0.837	1.0,0.851,1.0	-0.224
RI	IB01G24370	chrLG1	+	20,19,41	0,0,0	47,58,39	5,3,2	1373	149	2.4905e-08	2.81116e-06	1.0,1.0,1.0	0.505,0.677,0.679	0.38	AT1G78690	At1g78690p		Encodes a lysoglycerophospholipid O-acyltransferase that acylates 1-acyl lyso PE and 1-acyl lyso PG but not PE or PG.
RI	IB01G24370	chrLG1	+	7,8,11	0,0,1	12,25,10	3,7,0	230	149	0.000206903	0.00504956	1.0,1.0,0.877	0.722,0.698,1.0	0.152	AT1G78690	At1g78690p		Encodes a lysoglycerophospholipid O-acyltransferase that acylates 1-acyl lyso PE and 1-acyl lyso PG but not PE or PG.
RI	IB01G02990	chrLG1	+	6,14,6	1,4,6	4,4,2	0,0,0	260	149	6.11614e-08	6.26709e-06	0.775,0.667,0.364	1.0,1.0,1.0	-0.398	AT5G40610	GPDHp	Glycerol-3-phosphate dehydrogenase plastidic	NAD-dependent glycerol-3-phosphate dehydrogenase family protein;(source:Araport11)
RI	IB10G10050	chrLG10	+	13,15,20	156,0,0	32,43,24	0,0,0	571	149	0.000804555	0.0145121	0.021,1.0,1.0	1.0,1.0,1.0	-0.326	AT2G23070			Encodes a chloroplast localized subunit of casien kinase4. Functions reduntantly with other alpha subunits (1, 2,and 3) in ABA mediated suppression of seed germination, lateral root development and flowering time.
RI	IB13G21210	chrLG13	-	10,18,10	4,2,2	2,4,10	0,0,0	429	149	3.18681e-07	2.70841e-05	0.465,0.758,0.635	1.0,1.0,1.0	-0.381	AT5G28530	FRS10	FAR1-related sequence 10	FAR1-related sequence 10;(source:Araport11)
RI	IB01G13630	chrLG1	+	39,56,50	2,2,4	36,47,47	1,0,0	915	149	0.000106289	0.00312137	0.761,0.82,0.671	0.854,1.0,1.0	-0.201
RI	IB15G20980	chrLG15	+	20,11,8	3,10,5	4,9,13	1,1,1	275	149	0.00257848	0.0337268	0.783,0.373,0.464	0.684,0.83,0.876	-0.257	AT4G32780			FORKED-LIKE family member, part of Group 2 (Group 1 consists of FKD1, FL1-FL3; Group 2 consists of FL4 and FL8 and Group 3 consists of FL5- FL7). May coordinate leaf size with vein density, where Group 1 members and Group 3 members have opposing functions.
RI	IB15G20980	chrLG15	+	12,12,13	13,17,11	11,12,7	3,2,3	243	149	0.000936959	0.0162316	0.361,0.302,0.42	0.692,0.786,0.589	-0.328	AT4G32780			FORKED-LIKE family member, part of Group 2 (Group 1 consists of FKD1, FL1-FL3; Group 2 consists of FL4 and FL8 and Group 3 consists of FL5- FL7). May coordinate leaf size with vein density, where Group 1 members and Group 3 members have opposing functions.
RI	IB01G11100	chrLG1	+	11,11,7	0,0,2	2,5,4	0,5,1	235	149	0.00188784	0.0271939	1.0,1.0,0.689	1.0,0.388,0.717	0.195	AT3G50380			vacuolar protein sorting-associated protein, putative (DUF1162);(source:Araport11)
RI	IB01G06500	chrLG1	-	12,6,7	2,0,8	6,11,15	1,1,0	292	149	0.00141238	0.0220845	0.754,1.0,0.309	0.754,0.849,1.0	-0.18	AT5G10110			DNA-directed RNA polymerase subunit beta;(source:Araport11)
RI	IB01G21730	chrLG1	+	8,5,5	1,0,1	6,6,9	4,4,1	723	149	0.00162189	0.0244604	0.622,1.0,0.507	0.236,0.236,0.65	0.336
RI	IB08G06300	chrLG8	-	21,23,19	1,2,4	26,28,12	0,0,0	250	149	0.000623018	0.0120018	0.926,0.873,0.739	1.0,1.0,1.0	-0.154	AT5G63290			CPO3 (At5g63290) has not been characterized per se, but is a homolog of the CPDH/HEMN (see review by Layer et al, 2010). The homolog from cyanobacteria was recently characterized to be a CPDH (see Goto et al, 2010), but not yet from plants.
RI	IB07G10700	chrLG7	+	12,18,16	0,0,0	17,21,20	0,0,201	312	149	0.00217243	0.0298927	1.0,1.0,1.0	1.0,1.0,0.045	0.318	AT2G07340	PFD1	PREFOLDIN 1	PREFOLDIN 1;(source:Araport11)
RI	IB10G20240	chrLG10	-	1,13,5	0,0,0	11,16,28	1,0,5	310	149	0.00318551	0.0387409	1.0,1.0,1.0	0.841,1.0,0.729	0.143	AT1G60200			RMB25 is an alternative splicing factor involved in mediation of abiotic stress response and ABA response. Its expression is modulated by a variety of stressors and it in turn appears to affect the ratio of splice variants of stress responsive genes such as HAB1.2/HAB1.1.
RI	IB01G10550	chrLG1	-	61,50,62	4,1,5	54102101	15,20,19	398	149	3.73841e-05	0.0013537	0.851,0.949,0.823	0.574,0.656,0.666	0.242	AT4G36980			CLK4-associating serine/arginine-rich protein;(source:Araport11)
RI	IB01G10550	chrLG1	-	119154114	94,90,118	127223187	175329221	333	149	0.000293231	0.00651786	0.362,0.434,0.302	0.245,0.233,0.275	0.115	AT4G36980			CLK4-associating serine/arginine-rich protein;(source:Araport11)
RI	IB01G10550	chrLG1	-	200207255	83,68,88	257406290	160224158	412	149	0.000205831	0.00503226	0.466,0.524,0.512	0.367,0.396,0.399	0.113	AT4G36980			CLK4-associating serine/arginine-rich protein;(source:Araport11)
RI	IB01G01410	chrLG1	+	9,1,6	17,12,13	0,2,1	15,12,9	243	149	0.000625275	0.0120293	0.245,0.049,0.221	0.0,0.093,0.064	0.119	AT4G25434	NUDT10	nudix hydrolase homolog 10	nudix hydrolase homolog 10;(source:Araport11)
RI	XLOC_028691	chrLG3	+	33,31,46	0,0,0	41,51,38	0,0,18	566	149	0.00171444	0.0254577	1.0,1.0,1.0	1.0,1.0,0.357	0.214
RI	IB14G29730	chrLG14	+	157124134	0,2122,0	161230208	0,0,0	371	149	0.0010384	0.0175677	1.0,0.023,1.0	1.0,1.0,1.0	-0.326	AT4G38970	FBA2	fructose-bisphosphate aldolase 2	Protein is tyrosine-phosphorylated and its phosphorylation state is modulated in response to ABA in Arabidopsis thaliana seeds.
RI	IB07G30960	chrLG7	-	234170197	120,94,68	440696573	59,77,62	721	149	0	0	0.287,0.272,0.374	0.606,0.651,0.656	-0.327	AT5G14970			seed maturation-like protein;(source:Araport11)
RI	IB07G30960	chrLG7	-	85,50,75	19,11,15	134217167	71,88,69	266	149	0.000120081	0.00342195	0.715,0.718,0.737	0.514,0.58,0.576	0.167	AT5G14970			seed maturation-like protein;(source:Araport11)
RI	IB12G25030	chrLG12	-	22,16,33	0,1,1	15,16,10	6,7,8	931	149	5.07375e-09	7.71637e-07	1.0,0.719,0.841	0.286,0.268,0.167	0.613	AT1G63440	HMA5	heavy metal atpase 5	The Arabidopsis P-type ATPase HMA5 is involved in Cu detoxification. hma5 mutant plants exhibit Cu hypersensitivity, which is especially dramatic in roots where HMA5 is mostly expressed.
RI	IB12G25030	chrLG12	-	20,15,31	1,3,3	14,16,9	11,9,7	924	149	7.73565e-05	0.00243496	0.763,0.446,0.625	0.17,0.223,0.172	0.423	AT1G63440	HMA5	heavy metal atpase 5	The Arabidopsis P-type ATPase HMA5 is involved in Cu detoxification. hma5 mutant plants exhibit Cu hypersensitivity, which is especially dramatic in roots where HMA5 is mostly expressed.
RI	IB13G08370	chrLG13	+	5,1,4	1,1,0	14,19,8	4,8,5	232	149	0.00324136	0.0391396	0.763,0.391,1.0	0.692,0.604,0.507	0.117	AT3G16210			F-box family protein;(source:Araport11)
RI	IB10G02830	chrLG10	-	19,28,19	6,8,4	5,12,6	0,0,0	717	149	4.55343e-09	7.07397e-07	0.397,0.421,0.497	1.0,1.0,1.0	-0.562	AT1G31850			S-adenosyl-L-methionine-dependent methyltransferases superfamily protein;(source:Araport11)
RI	XLOC_030296	chrLG3	-	10,8,22	0,3,3	12,18,10	1,0,0	318	149	0.00180473	0.0264182	1.0,0.555,0.775	0.849,1.0,1.0	-0.173
RI	IB01G06480	chrLG1	+	137119108	311263175	13,19,11	12,18,9	278	149	0.00215966	0.0298306	0.191,0.195,0.249	0.367,0.361,0.396	-0.163	AT5G06060			NAD(P)-binding Rossmann-fold superfamily protein;(source:Araport11)
RI	IB01G16070	chrLG1	+	37,45,43	1,6,2	55,59,54	14,16,17	548	149	0.00016359	0.00428178	0.91,0.671,0.854	0.516,0.501,0.463	0.318
RI	IB01G33670	chrLG1	+	21,20,19	0,0,1	21,43,26	2,0,6	376	149	0.000377606	0.00808246	1.0,1.0,0.883	0.806,1.0,0.632	0.148	AT1G28100			hypothetical protein;(source:Araport11)
RI	IB01G33670	chrLG1	+	143183224	42,69,46	440694512	57,75,46	525	149	3.06711e-08	3.35709e-06	0.491,0.429,0.58	0.687,0.724,0.76	-0.224	AT1G28100			hypothetical protein;(source:Araport11)
RI	IB15G20910	chrLG15	-	119115131	1,4,1	84,120,96	11,6,7	1044	149	0.00010128	0.00302334	0.944,0.804,0.949	0.521,0.741,0.662	0.258	AT5G11580			Regulator of chromosome condensation (RCC1) family protein;(source:Araport11)
RI	IB02G33710	chrLG2	+	28,40,21	0,374,0	38,39,24	0,0,0	279	149	0.0025083	0.0331968	1.0,0.054,1.0	1.0,1.0,1.0	-0.315	AT4G00370	PHT4;4	anion transporter 2	Encodes an inorganic phosphate transporter (PHT4;4) that can transport ascorbate and is located in the chloroplast envelope membrane. It has been shown to play a role in the xanthophyll cycle during photosynthesis and may be required for tolerance to strong light stress.
RI	IB13G11990	chrLG13	-	81,94,98	1,1,0	88,90,53	4,3,7	932	149	6.94162e-06	0.000354391	0.928,0.938,1.0	0.779,0.827,0.548	0.237
RI	IB13G11990	chrLG13	-	13,22,26	3,3,0	16,23,11	12,7,12	306	149	0.000166448	0.00434086	0.678,0.781,1.0	0.394,0.615,0.309	0.38
RI	IB01G29240	chrLG1	-	11,5,10	1,3,3	9,9,9	0,1,0	555	149	1.16072e-05	0.000539231	0.747,0.309,0.472	1.0,0.707,1.0	-0.393	AT3G12530	PSF2		PSF2;(source:Araport11)
RI	IB09G25590	chrLG9	-	7,3,11	0,0,0	12,21,9	41,0,1	290	149	0.000149478	0.00403922	1.0,1.0,1.0	0.131,1.0,0.822	0.349	AT3G14470			NB-ARC domain-containing disease resistance protein;(source:Araport11)
RI	IB09G25590	chrLG9	-	0,0,2	1,1,2	2,2,2	0,0,1	284	149	1.26368e-07	1.22535e-05	0.0,0.0,0.344	1.0,1.0,0.512	-0.723	AT3G14470			NB-ARC domain-containing disease resistance protein;(source:Araport11)
RI	IB12G22580	chrLG12	+	18,18,22	2,0,2	15,29,28	6,19,9	893	149	0.000294433	0.00652449	0.6,1.0,0.647	0.294,0.203,0.342	0.469	AT1G22870			One of two paralogs in Arabidopsis.Loss of both SCYL2B and SCYL2A results in severe growth defects.
RI	IB14G19150	chrLG14	-	5,5,8	11,8,11	2,2,4	17,21,19	242	149	0.00108825	0.0181559	0.219,0.278,0.309	0.068,0.055,0.115	0.189	AT2G23840			HNH endonuclease;(source:Araport11)
RI	IB04G18980	chrLG4	-	9,7,8	2,1,1	5,7,6	3,8,5	277	149	0.00101129	0.0172504	0.708,0.79,0.811	0.473,0.32,0.392	0.375	AT3G57630			Encodes a glycoprotein glycosyl transferase ExAD. Knockout mutants show truncated root hair phenotype.
RI	IB04G18980	chrLG4	-	7,4,2	0,6,1	3,1,5	0,1,0	282	149	0.00213926	0.0296622	1.0,0.26,0.514	1.0,0.346,1.0	-0.191	AT3G57630			Encodes a glycoprotein glycosyl transferase ExAD. Knockout mutants show truncated root hair phenotype.
RI	IB03G14980	chrLG3	-	3,8,4	0,1,0	8,9,6	4,8,4	336	149	1.37427e-06	9.36578e-05	1.0,0.78,1.0	0.47,0.333,0.399	0.526
RI	IB03G14980	chrLG3	-	49,77,94	7,5,3	132163122	25,37,25	256	149	5.02533e-05	0.00171778	0.803,0.9,0.948	0.754,0.719,0.74	0.146
RI	IB03G14980	chrLG3	-	46,66,87	4,3,5	116150104	33,32,39	220	149	1.8369e-08	2.15769e-06	0.886,0.937,0.922	0.704,0.76,0.644	0.212
RI	IB03G14980	chrLG3	-	95,91,138	2,6,1	137236178	21,20,20	234	149	2.40538e-06	0.000149154	0.968,0.906,0.989	0.806,0.883,0.85	0.108
RI	IB03G14980	chrLG3	-	190181243	6,8,12	295439328	79,106,60	409	149	0	0	0.92,0.892,0.881	0.576,0.601,0.666	0.283
RI	IB03G14980	chrLG3	-	136127151	4,2,0	206274213	17,30,22	262	149	8.93701e-10	1.65541e-07	0.951,0.973,1.0	0.873,0.839,0.846	0.122
RI	IB11G12180	chrLG11	+	9,5,14	0,102,0	3,4,3	67,93,93	264	149	2.57699e-06	0.000157099	1.0,0.027,1.0	0.025,0.024,0.018	0.653	AT4G24830			arginosuccinate synthase family;(source:Araport11)
RI	IB01G20490	chrLG1	+	26,27,16	0,2,2	9,7,4	1,5,2	234	149	0.00261404	0.0339943	1.0,0.896,0.836	0.851,0.471,0.56	0.283	AT1G43710	SDC1	serine decarboxylase 1	Encodes a serine decarboxylase that is involved in ethanolamine metabolism and is crucial for plant growth.
RI	IB02G28770	chrLG2	+	2,5,3	0,0,0	18,29,23	0,23,0	201	149	0.000723994	0.0134797	1.0,1.0,1.0	1.0,0.483,1.0	0.172
RI	IB12G05070	chrLG12	+	19,13,19	0,0,1	37,62,24	3,7,0	762	149	0.000179034	0.00457821	1.0,1.0,0.788	0.707,0.634,1.0	0.149
RI	IB11G34160	chrLG11	-	8,11,16	0,0,0	5,7,4	0,0,31	292	149	0.00442333	0.0490094	1.0,1.0,1.0	1.0,1.0,0.062	0.313	AT2G35630	MOR1	MICROTUBULE ORGANIZATION 1	Member of the MAP215 family of microtubule-associated proteins required to establish interphase arrays of cortical microtubules.Mutants have defects in cytokinesis during pollen development. Vegetative phenotypes observed in temperature sensitive mutants include left-handed organ twisting, isotropic cell expansion and impairment of root hair polarity. The mRNA is cell-to-cell mobile.
RI	IB01G09290	chrLG1	-	10,12,11	6,9,19	2,6,2	11,12,8	955	149	0.00314937	0.0384308	0.206,0.172,0.083	0.028,0.072,0.038	0.108	AT1G34270			Exostosin family protein;(source:Araport11)
RI	IB01G06410	chrLG1	-	2,3,11	3,4,4	18,28,34	2,3,4	252	149	0.000744098	0.0137079	0.283,0.307,0.619	0.842,0.847,0.834	-0.438	AT5G10190			Major facilitator superfamily protein;(source:Araport11)
RI	IB01G06410	chrLG1	-	6,3,2	0,1,0	3,14,10	4,6,7	1205	149	0.000204326	0.00502058	1.0,0.271,1.0	0.085,0.224,0.15	0.604	AT5G10190			Major facilitator superfamily protein;(source:Araport11)
RI	XLOC_019979	chrLG14	-	86,62,93	0,4,0	61,71,79	6,5,2	587	149	0.00320113	0.0388002	1.0,0.797,1.0	0.721,0.783,0.909	0.128
RI	IB05G01730	chrLG5	+	85,98,151	0,75,0	218257236	0,0,0	929	149	0.00433987	0.0483442	1.0,0.173,1.0	1.0,1.0,1.0	-0.276	AT5G37720	DIP2	interacting with DNA-binding domain of Zn-finger PARP 1	Encodes a member of a family of proteins involved in export of RNAs from the nucleus and transcriptional coactivation.
RI	IB11G24700	chrLG11	+	2,3,2	0,0,1	2,2,0	2,0,2	252	149	0.00087669	0.0154469	1.0,1.0,0.542	0.372,1.0,0.0	0.39	AT2G26270			BRCT domain DNA repair protein;(source:Araport11)
RI	IB14G03600	chrLG14	-	1,4,1	1,3,0	1,2,2	0,0,0	381	149	0.00335426	0.0399531	0.281,0.343,1.0	1.0,1.0,1.0	-0.459	AT3G28700			NADH dehydrogenase ubiquinone complex I, assembly factor-like protein (DUF185);(source:Araport11)
RI	IB01G10710	chrLG1	+	15,17,9	11,21,12	5,21,5	27,51,22	414	149	0.000442782	0.00906135	0.329,0.226,0.213	0.062,0.129,0.076	0.167	AT3G50560			NAD(P)-binding Rossmann-fold superfamily protein;(source:Araport11)
RI	IB11G06330	chrLG11	-	24,10,14	0,2,4	2,8,5	0,0,0	251	149	0.00289034	0.0363724	1.0,0.748,0.675	1.0,1.0,1.0	-0.192	AT1G22060			sporulation-specific protein;(source:Araport11)
RI	IB11G05770	chrLG11	+	67,58,82	25,11,22	9,6,0	10,4,4	270	149	0.00151064	0.0233076	0.597,0.744,0.673	0.332,0.453,0.0	0.41	AT4G09020	ISA3	isoamylase 3	Encodes an isoamylase-like protein. Mutant studies show that the gene is strongly involved in starch breakdown. A GUS-protein fusion product was shown to localize to the surface of chloroplastic structures reminiscent of starch granules. In the mutants, the chloroplastic &#945;-amylase AMY3 is upregulated. The mRNA is cell-to-cell mobile.
RI	IB11G06710	chrLG11	+	2,1,9	7,4,7	29,54,43	8,25,12	301	149	0.000416756	0.00868259	0.124,0.11,0.389	0.642,0.517,0.639	-0.392	AT1G71710			DNAse I-like superfamily protein;(source:Araport11)
RI	IB10G16950	chrLG10	+	148265275	2,1,7	441883615	26,47,23	537	149	4.35748e-06	0.000244019	0.954,0.987,0.916	0.825,0.839,0.881	0.104	AT3G26510			Octicosapeptide/Phox/Bem1p family protein;(source:Araport11)
RI	IB09G19700	chrLG9	-	5,3,3	33,28,33	24,50,32	33,42,45	405	149	8.607e-12	2.82623e-09	0.053,0.038,0.032	0.211,0.305,0.207	-0.2	AT5G45190			Encodes a cyclin T partner CYCT1;5. Plays important roles in infection with Cauliflower mosaic virus (CaMV).
RI	IB02G10330	chrLG2	-	24,15,22	72,53,44	13,28,28	17,22,12	833	149	2.89181e-06	0.000173365	0.056,0.048,0.082	0.12,0.185,0.294	-0.138	AT4G03150			plant/protein;(source:Araport11)
RI	IB05G26480	chrLG5	-	43,42,35	8,5,2	27,23,13	0,1,0	233	149	2.84835e-05	0.00110258	0.775,0.843,0.918	1.0,0.936,1.0	-0.133	AT4G20850	TPP2	tripeptidyl peptidase ii	Tripeptidyl Peptidase II. Ser protease that assembles into a large oligomeric complex containing two proteins of 153 and 142 kD that are derived from a single TPP2 gene, with the smaller version missing part of the C-terminal end. Not essential, based on the lack of phenotype of a T-DNA disruption mutant.
RI	IB02G24310	chrLG2	-	18,10,19	2,3,3	13,8,18	0,0,1	546	149	1.67226e-05	0.000723585	0.711,0.476,0.633	1.0,1.0,0.831	-0.337	AT4G33950	SRK2E		Encodes calcium-independent ABA-activated protein kinase, a member of SNF1-related protein kinases (SnRK2) whose activity is activated by ionic (salt) and non-ionic (mannitol) osmotic stress. Mutations disrupted ABA induction of stomatal closure as well as ABA inhibition of light-induced stomatal opening. However, regulation of stomatal opening/closing by light or CO(2) is not affected in these m…
RI	IB04G10180	chrLG4	+	7,4,11	0,1,0	1,2,5	4,0,2	224	149	0.000564604	0.0110086	1.0,0.727,1.0	0.143,1.0,0.624	0.32	AT3G24315	SEC20		Sec20 family protein;(source:Araport11)
RI	IB04G10180	chrLG4	+	7,4,12	12,16,17	1,2,5	22,22,29	245	149	0.000230962	0.00545252	0.262,0.132,0.3	0.027,0.052,0.095	0.173	AT3G24315	SEC20		Sec20 family protein;(source:Araport11)
RI	IB11G18660	chrLG11	+	6,14,14	0,3,0	0,12,6	2,6,4	246	149	0.000134606	0.0037528	1.0,0.739,1.0	0.0,0.548,0.476	0.572	AT1G53210	NCL	Na+/Ca2+ exchanger	Encodes a Na+/Ca 2+ exchanger-like protein that participates in the maintenance of Ca 2+ homeostasis. The mRNA is cell-to-cell mobile.
RI	IB13G24790	chrLG13	-	4,3,3	22,11,13	0,0,0	1,4,2	224	149	0.000383179	0.0081784	0.108,0.154,0.133	0.0,0.0,0.0	0.132	AT1G17745	PGDH2	phosphoglycerate dehydrogenase 2	encodes a 3-Phosphoglycerate dehydrogenase The mRNA is cell-to-cell mobile.
RI	IB02G26480	chrLG2	-	54,53,33	1,1,3	49,90,75	11,18,20	759	149	4.72323e-06	0.000257514	0.914,0.912,0.683	0.467,0.495,0.424	0.374	AT5G64560	MRS2-2		Transmembrane magnesium transporter that is located in plasma membrane of microspores to take up Mg from the locule. One of 9 family members.
RI	IB01G11240	chrLG1	+	2,1,4	0,0,1	92,186,56	16,33,13	506	149	0.000281883	0.00631418	1.0,1.0,0.541	0.629,0.624,0.559	0.243	AT4G36850			PQ-loop repeat family protein / transmembrane family protein;(source:Araport11)
RI	IB11G09770	chrLG11	-	126142148	224,153,0	186247176	0,0,0	439	149	1.12575e-08	1.43937e-06	0.16,0.24,1.0	1.0,1.0,1.0	-0.533	AT3G16560			Protein phosphatase 2C family protein;(source:Araport11)
RI	IB11G21490	chrLG11	+	0,6,12	2,1,1	1,2,4	1,0,0	916	149	0.0009326	0.016195	0.0,0.494,0.661	0.14,1.0,1.0	-0.328	AT3G53170			LOW protein: PPR containing protein;(source:Araport11)
RI	IB11G21490	chrLG11	+	1,6,12	0,0,2	1,2,4	3,1,1	924	149	0.000301031	0.00664014	1.0,1.0,0.492	0.051,0.244,0.392	0.602	AT3G53170			LOW protein: PPR containing protein;(source:Araport11)
RI	IB15G12190	chrLG15	+	1,6,4	11,4,4	0,2,0	3,6,3	244	149	0.00108524	0.0181266	0.053,0.478,0.379	0.0,0.169,0.0	0.247	AT1G55840			Sec14p-like phosphatidylinositol transfer family protein;(source:Araport11)
RI	IB10G03700	chrLG10	-	2,5,6	5,1,4	5,1,3	1,0,0	230	149	2.32397e-05	0.000932688	0.206,0.764,0.493	0.764,1.0,1.0	-0.434	AT4G35920	MCA1	mid1-complementing activity 1	Encodes an integral plasma membrane protein. Functionally complements the yeast mid1 mutant, a deficiency of Ca2+ influx. Involved in Ca2+ influx and mechanical sensing in roots. An over-expression line showed increased Ca2+ uptake than the wild type plant. The primary root of a knock-out mutant failed to penetrate a harder agar medium from a softer medium.
RI	IB01G13160	chrLG1	+	27,30,56	10,11,16	18,44,55	4,7,2	286	149	0.00291287	0.0364689	0.584,0.587,0.646	0.701,0.766,0.935	-0.195	AT1G67140	SWEETIE	SWEETIE	HEAT repeat-containing protein;(source:Araport11)
RI	IB01G27240	chrLG1	-	134144188	10,12,23	171313190	4,7,9	1720	149	9.93894e-05	0.00297921	0.537,0.51,0.415	0.787,0.795,0.646	-0.255	AT3G10650	NUP1		Encodes a nucleoporin involved in mRNA export from the nucleus. It is also involved in the regulation of nuclear morphology.
RI	IB01G07970	chrLG1	-	185193206	120168104	281510414	97,135,93	294	149	6.08802e-09	8.6235e-07	0.439,0.368,0.501	0.595,0.657,0.693	-0.212	AT5G16810			Protein kinase superfamily protein;(source:Araport11)
RI	IB10G08060	chrLG10	-	100130127	33,16,22	151194112	14,15,8	881	149	0.00139285	0.0218738	0.339,0.579,0.494	0.646,0.686,0.703	-0.208	AT4G29750			CRS1 / YhbY (CRM) domain-containing protein;(source:Araport11)
RI	IB05G03640	chrLG5	-	3,0,0	2,2,3	3,3,4	0,2,1	309	149	0.000318337	0.00696868	0.42,0.0,0.0	1.0,0.42,0.659	-0.553	AT3G50910			netrin receptor DCC;(source:Araport11)
RI	IB01G33660	chrLG1	-	25,25,26	0,0,0	14,23,16	149,0,0	255	149	0.00274188	0.0351194	1.0,1.0,1.0	0.052,1.0,1.0	0.316	AT5G13280	AK1	ASPARTATE KINASE 1	Asp kinase inhibited by Lys and S-adenosylmethionine. Contains regulatory domains that belong to the ACT domain family, which allow binding to a extreme variety of ligands. Can function as a monomer or as a dimer with acetohydroxyacid synthase (HSDH).
RI	IB01G33660	chrLG1	-	299245368	18,15,21	145213208	2,1,2	1217	149	1.97166e-08	2.2973e-06	0.67,0.667,0.682	0.899,0.963,0.927	-0.257	AT5G13280	AK1	ASPARTATE KINASE 1	Asp kinase inhibited by Lys and S-adenosylmethionine. Contains regulatory domains that belong to the ACT domain family, which allow binding to a extreme variety of ligands. Can function as a monomer or as a dimer with acetohydroxyacid synthase (HSDH).
RI	IB15G07320	chrLG15	-	1,6,4	3,1,1	3,2,1	0,0,0	571	149	4.70165e-06	0.000257309	0.08,0.61,0.511	1.0,1.0,1.0	-0.6	AT1G31910			GHMP kinase family protein;(source:Araport11)
RI	IB15G07320	chrLG15	-	1,2,4	0,1,0	0,2,0	4,3,3	301	149	2.0647e-08	2.38647e-06	1.0,0.497,1.0	0.0,0.248,0.0	0.75	AT1G31910			GHMP kinase family protein;(source:Araport11)
RI	IB02G29390	chrLG2	-	11,9,11	12,15,16	2,4,11	17,43,33	250	149	0.000105555	0.00311235	0.353,0.263,0.291	0.066,0.053,0.166	0.207	AT3G07940			Calcium-dependent ARF-type GTPase activating protein family;(source:Araport11)
RI	IB13G07720	chrLG13	+	32,44,32	19,24,18	16,24,9	13,30,26	874	149	0.00037658	0.00807244	0.223,0.238,0.233	0.173,0.12,0.056	0.115	AT3G17611	RBL14	RHOMBOID-like protein 14	RHOMBOID-like protein 14;(source:Araport11)
RI	IB13G07720	chrLG13	+	32,43,30	3,4,2	16,23,11	0,0,1	1012	149	8.75461e-05	0.00268549	0.611,0.613,0.688	1.0,1.0,0.618	-0.235	AT3G17611	RBL14	RHOMBOID-like protein 14	RHOMBOID-like protein 14;(source:Araport11)
RI	IB01G08390	chrLG1	-	11,3,4	3,2,2	8,16,11	1,0,0	240	149	2.82788e-05	0.00110258	0.695,0.482,0.554	0.832,1.0,1.0	-0.367	AT1G32960	SBT3.3		Subtilase family protein;(source:Araport11)
RI	IB12G16110	chrLG12	-	642661952	68,65,79	118222451648	41,65,61	1917	149	4.21885e-15	3.0477e-12	0.423,0.441,0.484	0.691,0.729,0.677	-0.25	AT1G02840	SRP34		SR34/SR1 is a plant homologue of the human general/alternative splicing factor SF2/ASF. Barta et al (2010) have proposed a nomenclature for Serine/Arginine-Rich Protein Splicing Factors (SR proteins): Plant Cell. 2010, 22:2926.
RI	IB11G08400	chrLG11	+	3,2,10	5,4,4	0,2,1	5,4,3	239	149	0.00241248	0.0323635	0.272,0.238,0.609	0.0,0.238,0.172	0.236	AT5G62370			Tetratricopeptide repeat (TPR)-like superfamily protein;(source:Araport11)
RI	IB12G20970	chrLG12	-	2,1,2	133117101	1,4,4	99,0,0	279	149	0.000174385	0.0044911	0.008,0.005,0.01	0.005,1.0,1.0	-0.661	AT1G60230			Radical SAM superfamily protein;(source:Araport11)
RI	IB01G00290	chrLG1	-	13,27,12	1,3,3	25,33,14	0,0,2	377	149	0.00179693	0.0263413	0.837,0.781,0.613	1.0,1.0,0.735	-0.168	AT5G56270	WRKY2	WRKY DNA-binding protein 2	Encodes WRKY transcription factor 2, a zinc-finger protein. In wrky2 mutants, egg cells polarize normally but zygotes fail to reestablish polar organelle positioning from a transient symmetric state, resulting in equal cell division and distorted embryo development.
RI	IB01G00290	chrLG1	-	5,10,3	1,1,0	8,10,6	6,0,2	237	149	0.00252783	0.0332714	0.759,0.863,1.0	0.456,1.0,0.654	0.171	AT5G56270	WRKY2	WRKY DNA-binding protein 2	Encodes WRKY transcription factor 2, a zinc-finger protein. In wrky2 mutants, egg cells polarize normally but zygotes fail to reestablish polar organelle positioning from a transient symmetric state, resulting in equal cell division and distorted embryo development.
RI	IB06G17220	chrLG6	+	13,12,16	35,25,31	12,19,22	9,13,8	265	149	2.53936e-05	0.00100517	0.173,0.213,0.225	0.428,0.451,0.607	-0.292	AT3G53570	FC1	FUS3-complementing gene 1	a member of a CDC2-related kinase subfamily, the LAMMER kinases. activates STE12-dependent functions in yeast.
RI	IB11G18410	chrLG11	-	125109130	7,7,4	189308197	0,1,3	3574	149	4.35165e-06	0.000244019	0.427,0.394,0.575	1.0,0.928,0.732	-0.421	AT3G14750			structural maintenance of chromosomes domain protein;(source:Araport11)
RI	XLOC_043603	chrLG7	-	109137162	2,11,5	118242149	2,1,3	919	149	0.00224142	0.0306377	0.898,0.669,0.84	0.905,0.975,0.89	-0.121
RI	IB11G23630	chrLG11	-	11,11,10	4,12,14	2,3,2	0,1,0	229	149	1.67471e-05	0.000723585	0.641,0.374,0.317	1.0,0.661,1.0	-0.443	AT5G25560			CHY-type/CTCHY-type/RING-type Zinc finger protein;(source:Araport11)
RI	IB11G06510	chrLG11	+	93104117	26,31,33	120177139	67,84,71	302	149	0.000392722	0.00831399	0.638,0.623,0.636	0.469,0.51,0.491	0.142	AT4G32180	PANK2	pantothenate kinase 2	Encodes a protein with pantothenate kinase activity.
RI	IB14G25290	chrLG14	+	6,3,2	0,1,0	4,1,9	2,1,3	999	149	0.000149664	0.00403922	1.0,0.309,1.0	0.23,0.13,0.309	0.547	AT3G04130			Tetratricopeptide repeat (TPR)-like superfamily protein;(source:Araport11)
RI	IB12G18420	chrLG12	+	1,1,4	0,0,1	9,19,9	2,4,0	413	149	0.001967	0.0279299	1.0,1.0,0.591	0.619,0.631,1.0	0.114	AT2G17050			disease resistance protein (TIR-NBS-LRR class);(source:Araport11)
RI	IB05G17060	chrLG5	+	361481609	15,29,41	8091183834	5,14,16	549	149	8.00471e-14	4.44815e-11	0.867,0.818,0.801	0.978,0.958,0.934	-0.128
RI	IB02G32460	chrLG2	+	2,5,6	4,7,6	1,0,3	5,10,7	334	149	0.00359663	0.0423505	0.182,0.242,0.308	0.082,0.0,0.161	0.163	AT2G45270	GCP1	glycoprotease 1	Mitochondrial protein essential for embryo development.
RI	IB11G06210	chrLG11	-	58,63,107	22,22,11	221389219	10,19,21	234	149	1.55432e-06	0.00010445	0.627,0.646,0.861	0.934,0.929,0.869	-0.199	AT1G22150	SULTR1;3	sulfate transporter 1;3	sulfate transporter Sultr1;3
RI	IB11G06210	chrLG11	-	35,52,62	29,19,10	95245135	16,15,25	245	149	0.00198633	0.0281082	0.423,0.625,0.79	0.783,0.909,0.767	-0.207	AT1G22150	SULTR1;3	sulfate transporter 1;3	sulfate transporter Sultr1;3
RI	IB11G06210	chrLG11	-	63,79,139	28,23,7	196402194	15,11,24	254	149	0.00139785	0.0219285	0.569,0.668,0.921	0.885,0.955,0.826	-0.169	AT1G22150	SULTR1;3	sulfate transporter 1;3	sulfate transporter Sultr1;3
RI	XLOC_044229	chrLG7	-	13,13,14	1,0,0	24,24,19	2,3,2	229	149	0.00230226	0.0312329	0.894,1.0,1.0	0.886,0.839,0.861	0.103
RI	IB02G17550	chrLG2	+	20,32,24	250224192	18,32,35	35,67,44	219	149	1.31006e-14	7.88658e-12	0.052,0.089,0.078	0.259,0.245,0.351	-0.212	AT5G23310	FSD3	Fe superoxide dismutase 3	Fe superoxide dismutase
RI	IB03G09930	chrLG3	+	30,23,24	24,36,35	24,23,10	8,14,4	231	149	0.00167704	0.0250051	0.446,0.292,0.307	0.659,0.514,0.617	-0.248	AT3G44160			Encodes a chloroplast-localized Omp85 family member. Members of this family chaperone the membrane insertion of beta-barrel-shaped outer membrane proteins in bacteria, mitochondria and probably chloroplasts and facilitate the transfer of nuclear-encoded cytosolically synthesized preproteins across the outer envelope of chloroplasts.
RI	IB11G12020	chrLG11	+	26,29,30	92,94,106	11,20,23	22,30,26	416	149	0.000430985	0.00889554	0.092,0.1,0.092	0.152,0.193,0.241	-0.101	AT1G04620	HCAR	7-hydroxymethyl chlorophyll a (HMChl) reductase	Encodes a 7-hydroxymethyl chlorophyll a reductase, an enzyme of the chlorophyll cycle that converts 7-hydroxymethyl chlorophyll a to chlorophyll a.
RI	IB11G01980	chrLG11	-	9,7,9	52,28,24	12,21,8	2,11,6	253	149	2.26378e-07	2.0315e-05	0.093,0.128,0.181	0.779,0.529,0.44	-0.449	AT4G24175			kinesin-like protein;(source:Araport11)
RI	IB11G13340	chrLG11	+	39,67,43	1,0,8	32,67,60	0,0,0	374	149	0.00020027	0.00494617	0.94,1.0,0.682	1.0,1.0,1.0	-0.126	AT5G17910			cardiomyopathy-associated protein;(source:Araport11)
RI	IB02G12610	chrLG2	-	36,66,61	14,11,11	57,71,52	2,5,6	245	149	0.000756243	0.0138657	0.61,0.785,0.771	0.945,0.896,0.841	-0.172
RI	IB03G18170	chrLG3	-	13,9,26	4,2,0	21,48,26	1,1,0	1026	149	0.000493898	0.00984253	0.321,0.395,1.0	0.753,0.875,1.0	-0.304	AT1G13750			Encodes a purple acid phosphatase whose expression is responsive to both phosphate (Pi) and phosphite (Phi) in roots.
RI	IB13G15580	chrLG13	-	14,9,13	5,2,5	2,5,8	0,0,0	250	149	1.32346e-07	1.27476e-05	0.625,0.728,0.608	1.0,1.0,1.0	-0.346	AT1G64790	ILA	ILITYHIA	ILITHYIA (ILA) is a HEAT repeat protein involved in plant immunity. The gene is also involved in systemic acquired resistance induced by P. syringae expressing avrRps4. Loss-of-function mutants of ILA caused pleiotropic defects in the mutant plants. The mutant plants are smaller in size and the leaves are serrated and yellow to light green in color. Required for bacterium-triggered stomatal closu…
RI	IB08G16950	chrLG8	+	41,41,38	6,8,7	50,81,52	20,35,26	1881	149	0.00102143	0.0173279	0.351,0.289,0.301	0.165,0.155,0.137	0.161	AT5G08550	ILP1	increased level of polyploidy1-1D	Encodes a transcriptional repressor that is homologous to the C-terminal region of mammalian GC binding factor. It regulates endoreduplication through control of CYC2A expression.
RI	IB13G17230	chrLG13	-	0,0,0	1,1,2	5,1,3	3,3,1	228	149	9.6533e-07	6.73773e-05	0.0,0.0,0.0	0.521,0.179,0.662	-0.454	AT1G55730	CAX5	cation exchanger 5	member of Low affinity calcium antiporter CAX2 family
RI	IB02G16970	chrLG2	-	19,26,24	0,1,0	50,66,60	0,7,3	1234	149	0.000205846	0.00503226	1.0,0.758,1.0	1.0,0.532,0.707	0.173	AT2G36980			Tetratricopeptide repeat (TPR)-like superfamily protein;(source:Araport11)
RI	IB11G21410	chrLG11	+	2,2,3	6,8,2	0,0,0	1,4,3	299	149	0.000803444	0.0145121	0.142,0.111,0.428	0.0,0.0,0.0	0.227	AT4G32140			EamA-like transporter family;(source:Araport11)
RI	IB11G18650	chrLG11	-	24,7,10	21,4,9	57,58,53	15,21,13	1012	149	0.000186009	0.00469457	0.144,0.205,0.141	0.359,0.289,0.375	-0.178	AT1G53300	TTL1	tetratricopeptide-repeat thioredoxin-like 1	Encodes one of the 36 carboxylate clamp (CC)-tetratricopeptide repeat (TPR) proteins (Prasad 2010, Pubmed ID: 20856808) with potential to interact with Hsp90/Hsp70 as co-chaperones. The TTL family is required for osmotic stress tolerance and male sporogenesis. The mRNA is cell-to-cell mobile.
RI	IB13G05490	chrLG13	-	32,41,45	52,63,58	203381290	102188131	263	149	4.20886e-13	1.9003e-10	0.259,0.269,0.305	0.53,0.534,0.556	-0.262
RI	IB13G05490	chrLG13	-	28,33,45	33,55,55	181368320	134220149	803	149	1.37311e-07	1.29664e-05	0.136,0.1,0.132	0.2,0.237,0.285	-0.118
RI	IB13G05490	chrLG13	-	36,51,54	40,37,39	221339309	130179128	565	149	0.00195355	0.0278627	0.192,0.267,0.267	0.31,0.333,0.389	-0.102
RI	IB07G15600	chrLG7	-	32,23,31	0,0,2	34,34,46	4,4,4	549	149	0.000173273	0.00448644	1.0,1.0,0.808	0.698,0.698,0.757	0.218
RI	IB09G15310	chrLG9	-	1,3,3	0,1,2	0,2,0	3,2,3	170	149	3.00361e-05	0.00114502	1.0,0.724,0.568	0.0,0.467,0.0	0.608	AT1G54920			hypothetical protein;(source:Araport11)
RI	IB11G24380	chrLG11	+	11,14,20	0,0,2	12,34,27	3,2,3	312	149	0.00196207	0.0279299	1.0,1.0,0.827	0.656,0.89,0.811	0.157	AT5G62370			Tetratricopeptide repeat (TPR)-like superfamily protein;(source:Araport11)
RI	XLOC_043052	chrLG7	-	60,51,64	31,23,30	79,92,72	12,24,20	275	149	0.000960002	0.0165317	0.512,0.546,0.536	0.781,0.675,0.661	-0.174
RI	IB03G16930	chrLG3	+	29,30,44	4,10,10	10,23,18	12,12,18	815	149	0.000220885	0.00525757	0.57,0.354,0.446	0.132,0.259,0.155	0.275	AT3G28050	UMAMIT41	Usually multiple acids move in and out Transporters 41	nodulin MtN21-like transporter family protein
RI	IB11G24590	chrLG11	+	5,3,4	6,3,0	1,2,1	0,0,0	209	149	4.44264e-06	0.000246874	0.373,0.416,1.0	1.0,1.0,1.0	-0.404	AT3G32400			Actin-binding FH2/DRF autoregulatory protein;(source:Araport11)
RI	IB11G24590	chrLG11	+	5,3,3	3,5,3	1,1,1	0,1,0	179	149	0.000113494	0.00329269	0.581,0.333,0.454	1.0,0.454,1.0	-0.362	AT3G32400			Actin-binding FH2/DRF autoregulatory protein;(source:Araport11)
RI	IB11G25690	chrLG11	+	12,12,16	2,1,1	7,6,5	3,5,4	368	149	0.000272632	0.00620404	0.708,0.829,0.866	0.486,0.327,0.336	0.418	AT1G03260			SNARE associated Golgi protein family;(source:Araport11)
RI	IB03G02390	chrLG3	+	40,36,55	24,38,21	64,105,79	22,29,16	411	149	0.00195234	0.0278627	0.377,0.256,0.487	0.513,0.568,0.642	-0.201
RI	IB03G02390	chrLG3	+	62,61,49	10,23,21	78,99,89	10,15,10	245	149	0.0028019	0.0356669	0.79,0.617,0.587	0.826,0.801,0.844	-0.159
RI	IB11G27410	chrLG11	+	16,27,22	1,1,1	17,31,33	2,9,8	292	149	0.000217707	0.00520767	0.891,0.932,0.918	0.813,0.637,0.678	0.204	AT3G11470			Encodes one of three splice variants. Differs in having CM in positions 88 and 89. The protein is localized to the mitochondria where it phosphopantetheinylates the mature apo mtACP isoforms. It is an essential gene as homozygous mutants cannot be recovered (embryo lethal).
RI	IB11G27410	chrLG11	+	37,38,50	33,18,51	25,62,30	80,106,65	373	149	1.23874e-05	0.000566369	0.309,0.457,0.281	0.111,0.189,0.156	0.197	AT3G11470			Encodes one of three splice variants. Differs in having CM in positions 88 and 89. The protein is localized to the mitochondria where it phosphopantetheinylates the mature apo mtACP isoforms. It is an essential gene as homozygous mutants cannot be recovered (embryo lethal).
RI	IB09G18950	chrLG9	+	33,24,30	0,0,5	9,15,20	8,3,6	268	149	0.000214051	0.00514577	1.0,1.0,0.769	0.385,0.735,0.65	0.333	AT5G38640			NagB/RpiA/CoA transferase-like superfamily protein;(source:Araport11)
RI	XLOC_007538	chrLG11	+	88,88,98	58,53,53	122,183,87	145212111	257	149	1.59955e-06	0.000106499	0.468,0.49,0.517	0.328,0.334,0.312	0.167
RI	IB04G24170	chrLG4	-	34,33,52	3,2,5	60,111,69	0,0,0	340	149	4.325e-06	0.000244019	0.832,0.879,0.82	1.0,1.0,1.0	-0.156
RI	IB03G10720	chrLG3	+	51,27,53	0,0,0	66151133	0,8,5	2184	149	7.0907e-07	5.12232e-05	1.0,1.0,1.0	1.0,0.563,0.645	0.264	AT3G46530	RPP13	RECOGNITION OF PERONOSPORA PARASITICA 13	Confers resistance to the biotrophic oomycete, Peronospora parasitica. Encodes an NBS-LRR type R protein with a putative amino-terminal leucine zipper. Fungal protein ATR13 induces RPP13 gene expression and disease resistance. The mRNA is cell-to-cell mobile.
RI	IB09G00290	chrLG9	-	31,45,34	25,16,25	34,51,37	49,105,46	242	149	0.000173893	0.00448644	0.433,0.634,0.456	0.299,0.23,0.331	0.221	AT5G22800	EMB86	EMBRYO DEFECTIVE 86	A locus involved in embryogenesis. Mutations in this locus result in embryo lethality.
RI	IB14G27040	chrLG14	-	3,5,7	1,5,4	2,3,2	0,2,0	256	149	0.00254821	0.0334696	0.636,0.368,0.505	1.0,0.466,1.0	-0.319	AT5G10350			Encodes a nuclear-localized RNA recognition motif-containing protein that forms homodimers. It interacts with telomere and non-telomere associated proteins. Null mutation does not result in changes in telomerase activity or telomere length.
RI	IB06G18890	chrLG6	-	6,8,10	0,3,2	10,6,9	0,0,0	347	149	0.00304967	0.0377563	1.0,0.534,0.682	1.0,1.0,1.0	-0.261	AT5G01270	CPL2	carboxyl-terminal domain (ctd) phosphatase-like 2	Encodes CPL2, a carboxyl-terminal domain (CTD) phosphatase that dephosphorylates CTD Ser5-PO4 of the RNA polymerase II complex. Regulates plant growth, stress and auxin responses.
RI	IB06G18890	chrLG6	-	6,8,10	2,2,2	10,7,9	1,0,0	362	149	0.000132597	0.00371271	0.553,0.622,0.673	0.805,1.0,1.0	-0.319	AT5G01270	CPL2	carboxyl-terminal domain (ctd) phosphatase-like 2	Encodes CPL2, a carboxyl-terminal domain (CTD) phosphatase that dephosphorylates CTD Ser5-PO4 of the RNA polymerase II complex. Regulates plant growth, stress and auxin responses.
RI	IB14G09780	chrLG14	+	49,30,75	18,11,28	83135121	8,26,18	225	149	0.000150129	0.00403922	0.643,0.644,0.639	0.873,0.775,0.817	-0.18	AT4G23180	RLK4		Encodes a receptor-like protein kinase. Naming convention from Chen et al 2003 (PMID 14756307) The mRNA is cell-to-cell mobile.
RI	IB13G01480	chrLG13	-	11,1,15	0,0,1	14,30,27	5,14,9	224	149	4.3694e-07	3.46863e-05	1.0,1.0,0.909	0.651,0.588,0.666	0.335
RI	IB02G01560	chrLG2	+	62,70,93	71,89,63	103174109	76,54,42	612	149	0.000186856	0.00469511	0.175,0.161,0.264	0.248,0.44,0.387	-0.158	AT4G31530			Atypical short-chain dehydrogenase-reductase that functions as a qH-relaxation factor.
RI	IB02G20300	chrLG2	-	8,9,2	4,3,4	2,8,2	1,0,1	326	149	0.00198519	0.0281082	0.478,0.578,0.186	0.478,1.0,0.478	-0.238	AT1G15110	PSS1	phosphatidylserine synthase 1	PSS1 encodes a base-exchange-type Phosphatidylserine (PS) synthase. Mutant analysis revealed its role in pollen maturation.
RI	IB10G03010	chrLG10	-	23,12,20	21,18,43	5,25,16	56,91,61	240	149	6.24946e-05	0.00204281	0.405,0.293,0.224	0.053,0.146,0.14	0.194	AT1G48635	PEX3-2	PEROXIN 3-2	peroxin 3;(source:Araport11)
RI	IB05G15090	chrLG5	-	82,78,115	40,37,53	77,111,82	62,110,59	237	149	0.000275413	0.00622717	0.563,0.57,0.577	0.438,0.388,0.466	0.139
RI	IB11G02220	chrLG11	-	27,24,26	5,2,4	19,15,15	0,0,0	242	149	5.7753e-06	0.000302325	0.769,0.881,0.8	1.0,1.0,1.0	-0.183	AT4G29860	TAN	TANMEI	Encodes a WD repeat protein with seven WD repeat motifs, predicted to function in protein-protein interaction. Mutations caused defects in both embryo and seedling development.
RI	IB12G08930	chrLG12	-	16,14,6	0,0,0	19,30,31	2,3,0	1051	149	0.00247665	0.032949	1.0,1.0,1.0	0.574,0.586,1.0	0.28	AT1G07615			GTP-binding protein Obg/CgtA;(source:Araport11)
RI	IB12G08930	chrLG12	-	16,13,6	0,0,1	18,29,37	1,3,5	1568	149	0.000149291	0.00403922	1.0,1.0,0.363	0.631,0.479,0.413	0.28	AT1G07615			GTP-binding protein Obg/CgtA;(source:Araport11)
RI	IB11G10740	chrLG11	-	64,66,86	10,0,2	69,70,72	0,1,1	903	149	0.000736973	0.0136377	0.514,1.0,0.876	1.0,0.92,0.922	-0.151	AT2G30710			Ypt/Rab-GAP domain of gyp1p superfamily protein;(source:Araport11)
RI	IB10G18720	chrLG10	+	21,15,22	44,38,43	101,84,157	78103107	511	149	1.73828e-06	0.000114679	0.122,0.103,0.13	0.274,0.192,0.3	-0.137	AT1G16270			kinase superfamily with octicosapeptide/Phox/Bem1p domain-containing protein;(source:Araport11)
RI	IB13G10940	chrLG13	+	14,15,20	0,17,0	0,9,2	6,3,3	1084	149	0.00112136	0.0185418	1.0,0.108,1.0	0.0,0.292,0.084	0.577	AT1G58350	ZW18		Putative serine esterase family protein;(source:Araport11)
RI	IB06G26390	chrLG6	-	23,26,21	99,77,99	15,23,18	33,29,37	296	149	0.00108222	0.018113	0.105,0.145,0.096	0.186,0.285,0.197	-0.107	AT5G03420			Encodes a chloroplast-localized CBM48-containing protein that is involved in starch granule initiation. Mutants lacking PTST3 have fewer starch granules in leaf chloroplasts than the wild type. PTST3 interacts with PTST2, which is also involved in granule initiation.
RI	IB06G26390	chrLG6	-	26,27,22	8,5,0	15,24,19	0,0,2	301	149	0.000416804	0.00868259	0.617,0.728,1.0	1.0,1.0,0.825	-0.16	AT5G03420			Encodes a chloroplast-localized CBM48-containing protein that is involved in starch granule initiation. Mutants lacking PTST3 have fewer starch granules in leaf chloroplasts than the wild type. PTST3 interacts with PTST2, which is also involved in granule initiation.
RI	IB11G15200	chrLG11	-	4,8,4	5,7,5	6,2,5	1,0,0	293	149	4.59618e-07	3.609e-05	0.289,0.368,0.289	0.753,1.0,1.0	-0.602	AT4G10550			Subtilase family protein;(source:Araport11)
RI	IB12G24590	chrLG12	+	19,11,8	0,0,0	7,14,7	48,0,0	260	149	0.00433972	0.0483442	1.0,1.0,1.0	0.077,1.0,1.0	0.308	AT3G20790			NAD(P)-binding Rossmann-fold superfamily protein;(source:Araport11)
RI	IB09G09030	chrLG9	+	6,4,5	32,0,0	5,10,2	39,60,12	245	149	0.000751442	0.0138128	0.102,1.0,1.0	0.072,0.092,0.092	0.615	AT3G06880			Transducin/WD40 repeat-like superfamily protein;(source:Araport11)
RI	IB02G15850	chrLG2	-	2,3,5	0,2,0	5,9,8	5,3,7	234	149	0.000997105	0.0170487	1.0,0.489,1.0	0.389,0.656,0.421	0.341	AT1G33080			MATE efflux family protein;(source:Araport11)
RI	IB11G18040	chrLG11	-	57,38,34	74,37,40	5,0,1	8,6,5	585	149	0.00151874	0.0233247	0.164,0.207,0.178	0.137,0.0,0.048	0.121	AT3G14410			Nucleotide/sugar transporter family protein
RI	IB11G18040	chrLG11	-	12,6,7	0,71,65	0,1,0	11,11,13	287	149	0.000655977	0.0125199	1.0,0.042,0.053	0.0,0.045,0.0	0.35	AT3G14410			Nucleotide/sugar transporter family protein
RI	IB14G02580	chrLG14	-	0,0,0	1,2,2	3,1,5	2,4,9	267	149	2.18297e-05	0.000893471	0.0,0.0,0.0	0.456,0.122,0.237	-0.272	AT2G38740			HAD-type phosphosugar phosphatase.
RI	IB01G07410	chrLG1	-	120114156	259237205	152282164	146206131	309	149	4.74458e-10	9.39036e-08	0.183,0.188,0.268	0.334,0.398,0.376	-0.156	AT5G08650			Critical for chloroplast protein synthesis under suboptimal conditions. Essential translation factor that promotes the efficiency of chloroplast protein synthesis.
RI	IB10G08380	chrLG10	-	62,62,90	4,1,4	80140121	1,0,0	1655	149	5.10981e-06	0.000273432	0.583,0.848,0.669	0.878,1.0,1.0	-0.259
RI	IB11G21280	chrLG11	-	57,90,51	2,2,2	44,61,67	1,0,1	1819	149	0.00428033	0.0477944	0.7,0.787,0.676	0.783,1.0,0.846	-0.155	AT3G47570			Leucine-rich repeat protein kinase family protein;(source:Araport11)
RI	IB13G09690	chrLG13	-	32,32,36	0,0,0	48,66,65	4,4,4	387	149	1.26928e-05	0.000574877	1.0,1.0,1.0	0.822,0.864,0.862	0.151	AT5G38830			Cysteinyl-tRNA synthetase, class Ia family protein;(source:Araport11)
RI	IB11G23110	chrLG11	-	22,33,22	110,0,0	19,16,21	42,49,43	1114	149	0.000813518	0.0146372	0.026,1.0,1.0	0.057,0.042,0.061	0.622	AT5G26940	DPD1	defective in pollen organelle DNA degradation1	Encodes a Mg2+-dependent DNA exonuclease that degrades organelle DNA during Arabidopsis pollen development.
RI	IB15G05950	chrLG15	+	26,23,30	24,28,35	17,34,25	75,65,59	486	149	9.9163e-05	0.0029786	0.249,0.201,0.208	0.065,0.138,0.115	0.113
RI	IB12G21860	chrLG12	-	84104126	4,10,0	193255192	21,44,32	246	149	4.38254e-06	0.000244475	0.927,0.863,1.0	0.848,0.778,0.784	0.127	AT3G26100			Regulator of chromosome condensation (RCC1) family protein;(source:Araport11)
RI	IB14G05110	chrLG14	+	11,27,27	57,53,51	36,23,27	25,32,14	219	149	0.000199961	0.00494617	0.116,0.257,0.265	0.495,0.328,0.567	-0.251	AT5G04900	NOL	NYC1-like	Encodes a chlorophyll b reducatase involved in the degradation of chlorophyll b and LHCII (light harvesting complex II).
RI	IB15G08120	chrLG15	+	489491639	7,13,7	169226181822	12,19,4	5679	149	0.000969761	0.0166799	0.647,0.498,0.705	0.787,0.783,0.923	-0.214	AT2G37150			RING/U-box superfamily protein;(source:Araport11)
RI	IB03G10560	chrLG3	-	18,22,17	2,3,1	17,26,16	0,0,1	604	149	0.000374307	0.0080476	0.689,0.644,0.807	1.0,1.0,0.798	-0.219	AT3G01460	MBD9	methyl-CPG-binding domain 9	Encodes a protein with a methyl-CpG-binding domain. Has sequence similarity to human MBD proteins. Involved in the modification of the FLC chromatin acetylation state to affect FLC expression. Mutants show an early flowering, and enhanced shoot branching phenotypes.
RI	IB09G01860	chrLG9	-	1,6,3	8,7,6	0,2,0	3,6,1	242	149	0.00228035	0.0310332	0.071,0.345,0.235	0.0,0.17,0.0	0.16	AT4G35220			Cyclase family protein;(source:Araport11)
RI	IB15G04020	chrLG15	+	13,13,12	5,3,4	4,4,7	0,0,0	410	149	8.72256e-09	1.15618e-06	0.486,0.612,0.522	1.0,1.0,1.0	-0.46	AT1G27460	NPGR1	no pollen germination related 1	encodes a calmodulin-binding protein that is expressed in pollen, suspension culture cells, flowers, and fruits. The mRNA is cell-to-cell mobile.
RI	IB05G23930	chrLG5	+	38,41,44	20,10,21	3,11,3	4,8,6	1399	149	0.00327581	0.0393452	0.168,0.304,0.182	0.074,0.128,0.051	0.134	AT2G39760	BPM3		Encodes a member of the MATH-BTB domain proteins (BPMs) that directly interact with and target for proteasomal degradation the class I homeobox-leucine zipper (HD-ZIP) transcription factor ATHB6. Known members include AT5G19000 (BPM1), AT3G06190 (BPM2), AT2G39760 (BPM3), AT3G03740 (BPM4), AT5G21010 (BPM5) and AT3G43700 (BPM6).
RI	IB15G05210	chrLG15	-	16,21,15	18,16,19	47,69,60	25,25,19	248	149	0.000383221	0.0081784	0.348,0.441,0.322	0.53,0.624,0.655	-0.233	AT5G42950			EXA1 is a GYF domain-containing gene of the SMY2 subgroup. Mutants exhibit resistance to potexviruses.
RI	IB15G05730	chrLG15	+	3,1,7	2,4,0	12,12,13	0,2,0	321	149	0.000465421	0.00941793	0.41,0.104,1.0	1.0,0.736,1.0	-0.407	AT2G21300			ATP binding microtubule motor family protein;(source:Araport11)
RI	IB03G05220	chrLG3	-	14,12,19	3,6,5	11,20,6	15,15,15	373	149	0.000723714	0.0134797	0.651,0.444,0.603	0.227,0.348,0.138	0.328	AT2G29210			splicing factor PWI domain-containing protein;(source:Araport11)
RI	IB11G05900	chrLG11	+	6,5,6	1,0,0	19,16,20	2,7,3	240	149	0.000146532	0.00398745	0.788,1.0,1.0	0.855,0.587,0.805	0.18	AT5G64200	SC35	ortholog of human splicing factor SC35	encodes an SC35-like splicing factor of 35 kD localized to the nuclear specks.
RI	IB06G03790	chrLG6	-	6,6,13	2,4,7	8,14,6	0,2,1	335	149	0.000940522	0.0162738	0.572,0.4,0.452	1.0,0.757,0.727	-0.353
RI	IB15G07590	chrLG15	+	29,32,33	18,21,21	59,104,56	138221176	244	149	1.49439e-11	4.40633e-09	0.496,0.482,0.49	0.207,0.223,0.163	0.292	AT3G02830	ZFN1	zinc finger protein 1	Encodes a zinc finger protein that binds to PORA mRNA in vivo and recruits the Pfr form of phytochrome to the 5&#8242;-UTR of PORA mRNA to regulate translation of the mRNA.
RI	IB15G07750	chrLG15	+	7,1,8	5,0,2	9,16,10	1,0,1	1531	149	0.00103816	0.0175677	0.12,1.0,0.28	0.467,1.0,0.493	-0.187	AT1G79610	NHX6	Na+/H+ antiporter 6	Encodes an endosomal Na(+)/H(+) antiporter: AT1G54370 (NHX5), AT1G79610 (NHX6). Double knockout nhx5 nhx6 showed reduced growth, with smaller and fewer cells and increased sensitivity to salinity.
RI	IB15G08020	chrLG15	+	6,6,14	13,13,17	1,1,0	1,5,2	232	149	0.00115234	0.0189625	0.229,0.229,0.346	0.391,0.114,0.0	0.1	AT3G55005	TON1B	tonneau 1b	Encodes a protein of unknown function that is involved in cortical microtubule organization. Mutants exhibit abnormal cell growth and patterns of division. TON1B appears to be redundant with TON1A. Encodes a novel protein that is similar to human FOP and OFD1 centrosomal proteins. Localizes to the preprophase band, cytoplasm and cell cortex where it is probably associated with the cortical cytosk…
RI	XLOC_036439	chrLG5	-	157176197	11,11,23	243279188	66,75,62	222	149	5.94569e-12	2.04532e-09	0.905,0.915,0.852	0.712,0.714,0.671	0.192
RI	IB07G31530	chrLG7	+	4,0,1	3,1,0	4,7,1	0,1,1	346	149	0.00333237	0.0398106	0.365,0.0,1.0	1.0,0.751,0.301	-0.229	AT5G40480	EMB3012	embryo defective 3012	embryo defective 3012;(source:Araport11)
RI	IB15G09330	chrLG15	+	9,7,10	13,11,18	2,1,1	6,6,12	250	149	0.00104512	0.0176147	0.292,0.275,0.249	0.166,0.09,0.047	0.171	AT1G53920	GLIP5	GDSL-motif lipase 5	Contains lipase signature motif and GDSL domain.
RI	IB15G09590	chrLG15	+	6,3,6	11,4,9	1,2,0	10,15,6	464	149	0.000137803	0.00380685	0.149,0.194,0.176	0.031,0.041,0.0	0.149	AT1G72740			Single Myb Histone (SMH) gene family member. Contains terminal acidic SANT domain.
RI	IB15G11040	chrLG15	+	447648665009	0,0,0	541563194096	0,597,391	377	149	0	0	1.0,1.0,1.0	1.0,0.807,0.805	0.129	AT4G05320	UBQ10	polyubiquitin 10	One of five polyubiquitin genes in A. thaliana. These genes encode the highly conserved 76-amino acid protein ubiquitin that is covalently attached to substrate proteins targeting most for degradation. Polyubiquitin genes are characterized by the presence of tandem repeats of the 228 bp that encode a ubiquitin monomer. Induced by salicylic acid. Independent of NPR1 for their induction by salicyli…
RI	IB15G26250	chrLG15	-	59,75,100	135172131	143147113	103,103,71	243	149	7.90213e-11	1.96845e-08	0.211,0.211,0.319	0.46,0.467,0.494	-0.227	AT1G54350	ABCD2	ATP-binding cassette D2	ABC transporter family protein;(source:Araport11)
RI	IB06G16730	chrLG6	+	127,83,126	4,6,2	109142119	7,11,16	445	149	0.00374832	0.0435154	0.914,0.822,0.955	0.839,0.812,0.713	0.109	AT4G10660			CDC68-like protein;(source:Araport11)
RI	XLOC_021539	chrLG15	+	2,5,7	0,5,8	5,7,5	0,0,0	246	149	3.32756e-07	2.76302e-05	1.0,0.377,0.346	1.0,1.0,1.0	-0.426
RI	IB06G19430	chrLG6	-	22,25,31	5,1,1	24,44,35	0,2,0	280	149	0.00452865	0.0499644	0.701,0.93,0.943	1.0,0.921,1.0	-0.116	AT3G53700	MEE40	maternal effect embryo arrest 40	Pentatricopeptide repeat (PPR) superfamily protein;(source:Araport11)
RI	XLOC_016489	chrLG13	-	1,2,2	0,2,0	0,1,1	1,2,0	221	149	0.00121789	0.0197709	1.0,0.403,1.0	0.0,0.252,1.0	0.384
RI	IB07G09260	chrLG7	+	6,5,17	14,16,13	7,3,7	56,13,51	252	149	0.000459385	0.0093219	0.202,0.156,0.436	0.069,0.12,0.075	0.177	AT1G15740			Leucine-rich repeat family protein;(source:Araport11)
RI	IB15G20790	chrLG15	+	58,56,63	20,17,27	49,65,56	27,47,41	1072	149	0.00236468	0.031843	0.287,0.314,0.245	0.201,0.161,0.16	0.108
RI	IB15G20790	chrLG15	+	40,39,52	0,0,0	37,43,44	3,3,2	859	149	5.67791e-06	0.000298307	1.0,1.0,1.0	0.681,0.713,0.792	0.271
RI	IB15G16180	chrLG15	-	3,8,19	0,1,1	25,27,8	4,3,2	651	149	0.00226096	0.0308464	1.0,0.647,0.813	0.589,0.673,0.478	0.24	AT4G27220			NB-ARC domain-containing disease resistance protein;(source:Araport11)
RI	IB05G06730	chrLG5	+	38,34,19	3,6,3	8,8,10	0,1,0	223	149	0.000399326	0.00839805	0.894,0.791,0.809	1.0,0.842,1.0	-0.116	AT5G15450	CLPB3	casein lytic proteinase B3	Encodes a chloroplast-targeted Hsp101 homologue. Functions as a molecular chaperone involved in plastid differentiation mediating internal thylakoid membrane formation and conferring thermotolerance to chloroplasts during heat stress. APG6 is constitutively expressed in the root tips, the organ boundary region, the reproductive tissues of mature plants where plastids exist as proplastids, and sli…
RI	IB15G23890	chrLG15	+	140146108	188168111	69,90,69	52,44,40	494	149	1.87401e-05	0.000784802	0.183,0.208,0.227	0.286,0.382,0.342	-0.131	AT3G53140			Nicotinate N-methyltransferase involved in N-methylnicotinate formation.
RI	IB15G24760	chrLG15	+	15,7,10	13,10,11	3,1,1	6,9,3	279	149	0.00289723	0.0363993	0.381,0.272,0.327	0.211,0.056,0.151	0.187	AT1G78650	POLD3		Similar to DNA polymerase delta (POLD3), which in other organism was shown to be involved in the elongation of DNA replication.
RI	IB10G13110	chrLG10	+	37,43,45	0,1,1	33,51,59	5,7,5	594	149	3.34311e-06	0.000195552	1.0,0.915,0.919	0.623,0.646,0.747	0.273
RI	IB15G25820	chrLG15	+	91,54,61	288231213	48,66,46	73,77,52	243	149	2.98783e-11	8.14494e-09	0.162,0.125,0.149	0.287,0.345,0.352	-0.183	AT5G40950	RPL27	ribosomal protein large subunit 27	ribosomal protein large subunit 27;(source:Araport11)
RI	IB02G34060	chrLG2	+	5,2,12	18,5,15	15,24,12	9,15,7	371	149	0.00063518	0.0121907	0.1,0.138,0.243	0.401,0.391,0.408	-0.24	AT4G01210			glycosyl transferase family 1 protein;(source:Araport11)
RI	IB15G26260	chrLG15	+	10,6,11	3,2,1	7,6,3	0,0,0	336	149	0.000101894	0.00302915	0.596,0.571,0.83	1.0,1.0,1.0	-0.334	AT3G26700			Protein kinase superfamily protein;(source:Araport11)
RI	IB15G00700	chrLG15	-	65,75,65	13,23,16	118248168	13,19,16	1289	149	1.02573e-05	0.000493992	0.366,0.274,0.32	0.512,0.601,0.548	-0.234	AT5G62760			P-loop containing nucleoside triphosphate hydrolases superfamily protein;(source:Araport11)
RI	IB15G01950	chrLG15	-	40,44,39	12,10,29	11,20,16	15,25,21	407	149	0.000279374	0.00627744	0.55,0.617,0.33	0.212,0.227,0.218	0.28	AT5G64200	SC35	ortholog of human splicing factor SC35	encodes an SC35-like splicing factor of 35 kD localized to the nuclear specks.
RI	IB15G01950	chrLG15	-	40,44,39	3,5,3	11,21,16	8,11,6	410	149	3.84242e-06	0.000219428	0.829,0.762,0.825	0.333,0.41,0.492	0.394	AT5G64200	SC35	ortholog of human splicing factor SC35	encodes an SC35-like splicing factor of 35 kD localized to the nuclear specks.
RI	IB11G31930	chrLG11	-	3,2,11	22,16,16	0,0,0	3,5,4	328	149	8.85888e-05	0.00270266	0.058,0.054,0.238	0.0,0.0,0.0	0.117	AT3G14840			Encodes LRR-RLK protein that is localized to the plasma membrane and is involved in regulation of plant innate immunity to microbes. LIK1 is phosphorylated by CERK1, a kinase involved in chitin perception. The mRNA is cell-to-cell mobile.
RI	IB15G02270	chrLG15	-	28,35,33	3,0,3	32,26,23	0,1,0	527	149	0.00295264	0.0368512	0.725,1.0,0.757	1.0,0.88,1.0	-0.133	AT1G78140			S-adenosyl-L-methionine-dependent methyltransferases superfamily protein;(source:Araport11)
RI	IB02G02720	chrLG2	+	5,20,8	170174220	11,14,20	0,0,401	237	149	1.3049e-05	0.000585504	0.018,0.067,0.022	1.0,1.0,0.03	-0.641	AT2G27350	OTLD1	otubain-like deubiquitinase 1	Encodes an otubain-like histone deubiquitinase involved in chromatin modification and regulation of plant gene expression.
RI	IB05G19120	chrLG5	+	14,7,14	0,0,0	13,13,6	8,0,0	330	149	0.00266189	0.0344306	1.0,1.0,1.0	0.423,1.0,1.0	0.192	AT1G63770			Peptidase M1 family protein;(source:Araport11)
RI	IB15G05850	chrLG15	-	16,2,7	2,2,0	0,5,0	2,2,1	401	149	0.002593	0.0338731	0.748,0.271,1.0	0.0,0.482,0.0	0.512	AT1G19940	GH9B5	glycosyl hydrolase 9B5	glycosyl hydrolase 9B5;(source:Araport11)
RI	IB04G07340	chrLG4	-	6,19,15	3,0,5	16,17,18	0,0,2	312	149	0.000860908	0.0152618	0.489,1.0,0.589	1.0,1.0,0.811	-0.244	AT1G78800			UDP-Glycosyltransferase superfamily protein;(source:Araport11)
RI	IB15G06780	chrLG15	-	8,9,10	0,0,1	26,31,14	1,2,1	1531	149	0.00220157	0.0301786	1.0,1.0,0.493	0.717,0.601,0.577	0.199	AT5G45310			coiled-coil protein;(source:Araport11)
RI	IB06G13510	chrLG6	+	177213214	19,29,34	180314212	72,74,89	580	149	1.21151e-06	8.29571e-05	0.705,0.654,0.618	0.391,0.522,0.38	0.228
RI	IB14G09510	chrLG14	+	18,9,14	23,20,15	6,7,7	13,33,29	231	149	0.00375869	0.043549	0.335,0.225,0.376	0.229,0.12,0.135	0.151	AT5G65470			O-fucosyltransferase family protein;(source:Araport11)
RI	XLOC_022560	chrLG15	-	22,24,30	0,1,1	22,40,29	2,8,1	241	149	0.000487393	0.00973976	1.0,0.937,0.949	0.872,0.756,0.947	0.104
RI	IB03G08310	chrLG3	-	2,1,2	0,0,1	7,2,3	0,5,3	231	149	0.00018757	0.00470489	1.0,1.0,0.563	1.0,0.205,0.392	0.322
RI	IB06G11930	chrLG6	-	8,1,3	7,7,11	0,1,1	1,2,6	253	149	0.00299596	0.0372189	0.402,0.078,0.138	0.0,0.227,0.089	0.101	AT5G26910	TRM8	TON1 Recruiting Motif 8	Encodes a member of the TRM superfamily, that plays a role in preprophase band formation during plant cell division and controls the robustness of the orientation of that cell division.
RI	IB15G11460	chrLG15	-	12,23,21	0,0,3	23,31,26	6,8,2	666	149	0.0028675	0.0362147	1.0,1.0,0.61	0.462,0.464,0.744	0.313
RI	IB15G13160	chrLG15	-	49,48,49	4,3,0	28,40,31	1,0,0	955	149	0.000113228	0.00329158	0.657,0.714,1.0	0.814,1.0,1.0	-0.148	AT1G56130			Leucine-rich repeat transmembrane protein kinase;(source:Araport11)
RI	IB15G13160	chrLG15	-	5,5,6	7,9,11	18,22,13	6,5,9	262	149	0.000359871	0.00780693	0.289,0.24,0.237	0.63,0.714,0.451	-0.343	AT1G56130			Leucine-rich repeat transmembrane protein kinase;(source:Araport11)
RI	IB15G13750	chrLG15	-	22,31,28	26,26,37	17,19,20	38,53,38	240	149	0.00189081	0.0272095	0.344,0.425,0.32	0.217,0.182,0.246	0.148	AT3G09100			mRNA capping enzyme family protein;(source:Araport11)
RI	IB15G14560	chrLG15	-	19,14,11	41,26,23	12,24,14	62,99,75	231	149	0.0013853	0.0218264	0.23,0.258,0.236	0.111,0.135,0.107	0.124	AT1G79020			Enhancer of polycomb-like transcription factor protein;(source:Araport11)
RI	IB15G14560	chrLG15	-	17,22,19	37,19,30	24,30,24	56,102,99	322	149	0.00236486	0.031843	0.175,0.349,0.227	0.165,0.12,0.101	0.122	AT1G79020			Enhancer of polycomb-like transcription factor protein;(source:Araport11)
RI	IB06G16830	chrLG6	-	10,10,14	1,1,2	18,26,20	0,0,0	441	149	0.00383681	0.0440885	0.772,0.772,0.703	1.0,1.0,1.0	-0.251
RI	IB02G33510	chrLG2	+	113146115	18,23,28	83,99,68	37,30,20	456	149	0.00333201	0.0398106	0.672,0.675,0.573	0.423,0.519,0.526	0.151	AT3G46530	RPP13	RECOGNITION OF PERONOSPORA PARASITICA 13	Confers resistance to the biotrophic oomycete, Peronospora parasitica. Encodes an NBS-LRR type R protein with a putative amino-terminal leucine zipper. Fungal protein ATR13 induces RPP13 gene expression and disease resistance. The mRNA is cell-to-cell mobile.
RI	IB03G16540	chrLG3	-	39,60,67	15,16,15	98,116,81	9,15,10	489	149	0.000822412	0.0147605	0.442,0.533,0.576	0.768,0.702,0.712	-0.21	AT1G10570	ULP1C	UB-LIKE PROTEASE 1C	Encodes a deSUMOylating enzyme. In vitro it has both peptidase activity and isopeptidase activity: it can cleave the C-terminal residues from SUMO to activate it for attachment to a target protein and it can also act on the isopeptide bond between SUMO and another protein. sYFP:OTS2 protein accumulates in nuclei in a punctate pattern. Double mutant analysis with ULP1D/OTS1 indicates that these ge…
RI	IB01G17410	chrLG1	-	11,10,19	24,24,28	0,2,0	10,10,8	316	149	1.81685e-06	0.000119318	0.178,0.164,0.242	0.0,0.086,0.0	0.166	AT1G77990	SULTR2;2	SULPHATE TRANSPORTER 2;2	Encodes a low-affinity sulfate transporter.
RI	IB07G29100	chrLG7	+	2,2,4	0,0,0	1,5,2	1,4,3	232	149	3.51375e-09	5.76895e-07	1.0,1.0,1.0	0.391,0.445,0.3	0.621	AT4G37070	PLP1		Patatin-related phospholipase A. Expressed strongly and exclusively in roots. AtplaIVA-null mutants have reduced lateral root development. Phosphorylation by calcium-dependent protein kinases in vitro enhances its activity.
RI	IB15G18960	chrLG15	-	296237290	223196178	364581428	169216139	386	149	2.98094e-08	3.31297e-06	0.339,0.318,0.386	0.454,0.509,0.543	-0.154	AT3G50700	IDD2	indeterminate(ID)-domain 2	zinc finger protein, similar to maize Indeterminate1 (ID1)
RI	IB15G20390	chrLG15	-	304331407	25,23,36	501748537	27,35,20	767	149	0.00185414	0.0269233	0.703,0.737,0.687	0.783,0.806,0.839	-0.1	AT2G25850	PAPS2	poly(A) polymerase 2	Encodes a poly(A) polymerase. Located in the nucleus.
RI	XLOC_023304	chrLG15	-	17,10,17	0,3,3	15,17,14	1,0,0	253	149	0.00294271	0.0367788	1.0,0.663,0.769	0.898,1.0,1.0	-0.155
RI	XLOC_023313	chrLG15	-	35,12,29	0,2,7	13,23,23	0,1,0	268	149	0.000251053	0.00582217	1.0,0.769,0.697	1.0,0.927,1.0	-0.154
RI	IB06G03550	chrLG6	+	15,39,19	10,11,6	13,36,16	0,2,1	264	149	1.69544e-06	0.000112366	0.458,0.667,0.641	1.0,0.91,0.9	-0.348	AT3G16500	PAP1	phytochrome-associated protein 1	phytochrome-associated protein 1 (PAP1)
RI	IB03G16300	chrLG3	-	7,6,2	2,2,3	9,4,2	0,1,0	324	149	1.37239e-05	0.000611985	0.617,0.58,0.235	1.0,0.648,1.0	-0.405	AT1G23750			Nucleic acid-binding, OB-fold-like protein;(source:Araport11)
RI	IB15G23980	chrLG15	-	2,5,2	0,0,29	3,6,8	0,0,0	238	149	0.00440514	0.0489341	1.0,1.0,0.041	1.0,1.0,1.0	-0.32	AT2G36810			Specifically involved in gravity perception and/or gravity signal transduction for the shoot gravitropic response. Effects gravitropism only in inflorescence stems but normal in both hypocotyls and roots.
RI	IB07G15400	chrLG7	+	1,4,7	0,0,1	8,2,10	0,3,3	286	149	0.000856339	0.0152369	1.0,1.0,0.785	1.0,0.258,0.635	0.297	AT5G42310			Encodes a member of the Arabidopsis PPR family, expressed in the chloroplast, that acts as a regulator of chloroplast protein synthesis, interacts with the petB-petD intergenic region, and is required for the generation of petB and petD monocistronic RNAs.
RI	IB10G02940	chrLG10	+	58,66,50	4,5,8	75,155,94	0,0,0	457	149	6.57242e-10	1.28322e-07	0.825,0.811,0.671	1.0,1.0,1.0	-0.231	AT1G21280			Copia-like polyprotein/retrotransposon;(source:Araport11)
RI	XLOC_004157	chrLG10	+	24,8,21	0,0,0	38,75,90	3,10,8	1046	149	8.06354e-08	8.03462e-06	1.0,1.0,1.0	0.643,0.517,0.616	0.408
RI	IB02G16630	chrLG2	+	85,84,95	35,34,39	85175124	24,28,16	353	149	0.000200071	0.00494617	0.506,0.51,0.507	0.599,0.725,0.766	-0.189
RI	IB02G16630	chrLG2	+	196174243	101104124	314607441	91,112,89	837	149	1.43187e-10	3.23244e-08	0.257,0.229,0.259	0.381,0.491,0.469	-0.199
RI	IB07G23690	chrLG7	-	19,13,6	159,0,0	19,16,10	0,0,0	232	149	0.00306583	0.0378259	0.071,1.0,1.0	1.0,1.0,1.0	-0.31
RI	XLOC_041261	chrLG7	+	43,34,37	18,22,35	38,28,38	44,53,56	489	149	0.000730141	0.0135418	0.421,0.32,0.244	0.208,0.139,0.171	0.156
RI	IB02G02010	chrLG2	-	77,61,84	28,35,20	95,130,84	13,17,10	405	149	5.62858e-05	0.00188682	0.503,0.391,0.607	0.729,0.738,0.756	-0.241	AT5G19500			Encodes a putative amino acid transporter that localizes to the chloroplast inner envelope membrane.
RI	IB02G02180	chrLG2	+	8,5,8	0,0,0	5,16,8	3,3,3	412	149	1.15329e-08	1.46164e-06	1.0,1.0,1.0	0.376,0.659,0.491	0.491	AT3G19184			AP2/B3-like transcriptional factor family protein;(source:Araport11)
RI	IB08G21470	chrLG8	-	33,60,43	1,2,3	33,53,32	0,1,0	908	149	0.00119778	0.0195765	0.844,0.831,0.702	1.0,0.897,1.0	-0.173	AT3G46530	RPP13	RECOGNITION OF PERONOSPORA PARASITICA 13	Confers resistance to the biotrophic oomycete, Peronospora parasitica. Encodes an NBS-LRR type R protein with a putative amino-terminal leucine zipper. Fungal protein ATR13 induces RPP13 gene expression and disease resistance. The mRNA is cell-to-cell mobile.
RI	IB01G02770	chrLG1	+	4,5,3	1,4,5	5,2,7	1,1,0	318	149	0.000372475	0.00804413	0.652,0.369,0.219	0.701,0.484,1.0	-0.315	AT1G61820	BGLU46	beta glucosidase 46	beta glucosidase 46;(source:Araport11)
RI	IB02G04400	chrLG2	+	15,25,32	4,0,3	11,16,9	0,0,0	422	149	0.00019417	0.00483684	0.57,1.0,0.79	1.0,1.0,1.0	-0.213	AT5G60570			Galactose oxidase/kelch repeat superfamily protein;(source:Araport11)
RI	IB05G08020	chrLG5	+	10,9,14	46,55,47	21,27,20	30,51,52	276	149	0.000774621	0.0141131	0.105,0.081,0.139	0.274,0.222,0.172	-0.114	AT5G40530			S-adenosyl-L-methionine-dependent methyltransferases superfamily protein;(source:Araport11)
RI	IB02G05790	chrLG2	+	30,25,34	45,36,49	6,21,21	84106103	232	149	3.84756e-11	1.02943e-08	0.3,0.308,0.308	0.044,0.113,0.116	0.214	AT2G28930	PK1B	protein kinase 1B	protein kinase 1B;(source:Araport11)
RI	IB02G06380	chrLG2	+	5,13,13	9,0,3	8,5,27	1,0,1	277	149	0.000858782	0.0152587	0.23,1.0,0.7	0.811,1.0,0.936	-0.272	AT2G29590			Thioesterase superfamily protein;(source:Araport11)
RI	IB06G06160	chrLG6	-	5,4,8	3,2,3	6,10,15	0,1,2	323	149	0.00172606	0.0256039	0.435,0.48,0.552	1.0,0.822,0.776	-0.377	AT2G25290	Phox1	Phox1	Encodes one of the 36 carboxylate clamp (CC)-tetratricopeptide repeat (TPR) proteins (Prasad 2010, Pubmed ID: 20856808) with potential to interact with Hsp90/Hsp70 as co-chaperones.
RI	IB02G08450	chrLG2	+	18,26,25	3,4,5	23,33,26	17,16,9	226	149	0.00206869	0.029046	0.798,0.811,0.767	0.471,0.576,0.656	0.224	AT3G07020	UGT80A2	UDP-glucosyl transferase 80A2	encodes a 3beta-hydroxy sterol UDP-glucosyltransferase. ugt80a2 mutant plants have reduced steryl glycoside and acyl steryl glycoside levels and reduced seed size. ugt80a2/b1 double mutants have normal levels of celluose and normal cold stress tolerance.
RI	IB02G24400	chrLG2	-	6,6,8	0,0,0	9,21,14	0,7,3	406	149	2.01844e-06	0.000129037	1.0,1.0,1.0	1.0,0.524,0.631	0.282	AT2G02360	PP2-B10	phloem protein 2-B10	Encodes an F-box protein containing a Nictaba-related lectin domain that can act as a carbohydrate-binding protein.Expression is induced by SA and pathogenic bacteria.
RI	IB05G04930	chrLG5	+	46,55,66	14,21,4	32,49,36	1,1,3	365	149	0.000223704	0.00531591	0.573,0.517,0.871	0.929,0.952,0.83	-0.25	AT3G49650			P-loop containing nucleoside triphosphate hydrolases superfamily protein;(source:Araport11)
RI	IB02G11140	chrLG2	+	1,1,4	4,6,6	0,1,0	8,5,2	242	149	0.00382494	0.044034	0.133,0.093,0.291	0.0,0.11,0.0	0.136	AT1G02660			PLIP2 is a glycerolipid A1 lipase with substrate preference for monogalactosyldiacylglycerol. Expression is induced by ABA.
RI	IB02G11250	chrLG2	+	3,2,2	8,4,13	24,26,17	23,27,21	186	149	0.00156392	0.0238098	0.231,0.286,0.11	0.455,0.435,0.393	-0.219	AT1G29280	WRKY65	WRKY DNA-binding protein 65	member of WRKY Transcription Factor; Group II-e The mRNA is cell-to-cell mobile.
RI	IB02G11480	chrLG2	+	104,71,74	58,68,55	57,88,57	20,37,21	623	149	0.00074479	0.0137079	0.3,0.2,0.243	0.405,0.363,0.394	-0.14	AT3G17430			Nucleotide/sugar transporter family protein The mRNA is cell-to-cell mobile.
RI	IB02G13750	chrLG2	+	4,8,7	7,6,7	7,6,4	1,0,2	329	149	0.00151914	0.0233247	0.206,0.377,0.312	0.76,1.0,0.475	-0.447	AT4G09140	MLH1	MUTL-homologue 1	Encodes a protein with similarity to Mut1 DNA mismatch repair protein, from E.coli. The protein is expressed during prophase I of meiosis, colocalizes with MLH3 throughout pachytene and is dependent on MLH3 for proper localization.
RI	XLOC_037618	chrLG6	+	15,15,28	0,0,0	28,46,27	11,1,0	368	149	0.000134808	0.0037528	1.0,1.0,1.0	0.508,0.949,1.0	0.181
RI	IB02G16170	chrLG2	+	14,11,16	157,0,0	15,17,12	144174123	229	149	2.8399e-05	0.00110258	0.055,1.0,1.0	0.063,0.06,0.06	0.624	AT3G06860	MFP2	multifunctional protein 2	Encodes a multifunctional protein. Involved in peroxisomal fatty acid beta oxidation. Loss-of-function mutant lacks hydroxyacyl-CoA dehydrogenase activity and have reduced levels of long-chain enoyl-CoA hydratase activity. The mutant has fewer but larger peroxisomes. The mRNA is cell-to-cell mobile.
RI	IB13G02290	chrLG13	+	2,0,1	0,20,0	5,5,4	0,0,0	239	149	0.0037066	0.0431879	1.0,0.0,1.0	1.0,1.0,1.0	-0.333	AT1G15740			Leucine-rich repeat family protein;(source:Araport11)
RI	IB02G17450	chrLG2	+	14,10,24	2,4,2	31,61,42	0,4,0	283	149	0.00329723	0.039534	0.787,0.568,0.863	1.0,0.889,1.0	-0.224	AT5G57700			BNR/Asp-box repeat family protein;(source:Araport11)
RI	IB02G17450	chrLG2	+	33,31,41	0,2,1	49,90,58	4,10,7	814	149	0.000715582	0.0133921	1.0,0.739,0.882	0.692,0.622,0.603	0.235	AT5G57700			BNR/Asp-box repeat family protein;(source:Araport11)
RI	IB02G18180	chrLG2	+	16,24,27	0,0,0	19,30,30	3,3,1	191	149	0.00313276	0.0383253	1.0,1.0,1.0	0.832,0.886,0.959	0.108
RI	IB02G21950	chrLG2	+	19,4,14	1,0,1	26,56,19	19,10,9	802	149	2.06578e-05	0.000852753	0.779,1.0,0.722	0.203,0.51,0.282	0.502	AT1G60730			NAD(P)-linked oxidoreductase superfamily protein;(source:Araport11)
RI	IB02G27120	chrLG2	+	9,8,17	0,1,0	8,10,5	4,2,1	296	149	5.06248e-05	0.00172507	1.0,0.801,1.0	0.502,0.716,0.716	0.289	AT3G07870			FBX92 is an F-box containing protein. Overexpression produces plants with smaller leaves while reduced expression is correlated with increased leaf size and increased rates of cell proliferation.
RI	IB02G27490	chrLG2	+	4,5,5	1,2,2	5,5,4	0,1,0	297	149	0.000418164	0.00868259	0.667,0.556,0.556	1.0,0.715,1.0	-0.312	AT1G79870			Hydroxyphenylpyruvate reductase (HPPR), which catalyzes the reduction of 4-hydroxyphenylpyruvic acid (pHPP) to 4-hydroxyphenyllactic acid (pHPL). Together with HPPR3 and TAT1 involved in the biosynthesis of pHPL from tyrosine.
RI	XLOC_035525	chrLG5	+	1,2,1	1,0,0	7,3,7	2,1,2	218	149	0.00300919	0.0373512	0.406,1.0,1.0	0.705,0.672,0.705	0.108
RI	IB04G04990	chrLG4	-	213246271	22,32,16	113522901124	29,101,37	434	149	5.53724e-07	4.18859e-05	0.769,0.725,0.853	0.931,0.886,0.913	-0.128	AT3G06350	MEE32	MATERNAL EFFECT EMBRYO ARREST 32	Encodes a bi-functional dehydroquinate-shikimate dehydrogenase enzyme that catalyzes two steps in the chorismate biosynthesis pathway.
RI	IB02G28940	chrLG2	+	9,6,8	1,6,2	1,2,2	0,0,1	600	149	0.000376289	0.00807244	0.691,0.199,0.498	1.0,1.0,0.332	-0.315	AT2G37320			Tetratricopeptide repeat (TPR)-like superfamily protein;(source:Araport11)
RI	IB02G29340	chrLG2	+	51,38,53	2,3,0	36,70,42	0,0,1	1678	149	0.00368894	0.0431212	0.694,0.529,1.0	1.0,1.0,0.789	-0.189	AT1G33520	MOS2	modifier of snc1, 2	Has single homolog in Arabidopsis, also homologs in human, mouse and C. elegans; contains one G-patch domain (known to mediate RNA-protein interactions) and two KOW domains (may bind RNA and/or protein); localized to the nucleus; mutant suppresses high SA levels and constitutive disease resistance in snc1 npr1 background; required for basal resistance against Pseudomonas syringae maculicola ES432…
RI	IB02G29340	chrLG2	+	64,54,72	0,2,0	47,107,61	0,6,3	1958	149	0.00157265	0.0238878	1.0,0.673,1.0	1.0,0.576,0.607	0.163	AT1G33520	MOS2	modifier of snc1, 2	Has single homolog in Arabidopsis, also homologs in human, mouse and C. elegans; contains one G-patch domain (known to mediate RNA-protein interactions) and two KOW domains (may bind RNA and/or protein); localized to the nucleus; mutant suppresses high SA levels and constitutive disease resistance in snc1 npr1 background; required for basal resistance against Pseudomonas syringae maculicola ES432…
RI	IB02G29460	chrLG2	+	5,7,6	2,2,2	7,5,7	0,0,0	239	149	3.53978e-05	0.00130419	0.609,0.686,0.652	1.0,1.0,1.0	-0.351	AT3G46530	RPP13	RECOGNITION OF PERONOSPORA PARASITICA 13	Confers resistance to the biotrophic oomycete, Peronospora parasitica. Encodes an NBS-LRR type R protein with a putative amino-terminal leucine zipper. Fungal protein ATR13 induces RPP13 gene expression and disease resistance. The mRNA is cell-to-cell mobile.
RI	IB07G14070	chrLG7	+	166184248	78,62,64	277478386	35,60,37	707	149	1.08884e-10	2.53735e-08	0.31,0.385,0.45	0.625,0.627,0.687	-0.265	AT3G17770			Dihydroxyacetone kinase;(source:Araport11)
RI	IB07G02740	chrLG7	-	45,82,92	2,0,0	107,121,92	40,0,0	310	149	0.00153064	0.0234515	0.915,1.0,1.0	0.563,1.0,1.0	0.117
RI	IB06G09670	chrLG6	+	12,9,12	7,2,1	8,21,11	0,3,0	287	149	0.00364666	0.0428349	0.471,0.7,0.862	1.0,0.784,1.0	-0.25	AT1G09570	PHYA	phytochrome A	Light-labile cytoplasmic red/far-red light photoreceptor involved in the regulation of photomorphogenesis. It exists in two inter-convertible forms: Pr and Pfr (active) and functions as a dimer.The N terminus carries a single tetrapyrrole chromophore, and the C terminus is involved in dimerization. It is the sole photoreceptor mediating the FR high irradiance response (HIR). Major regulator in re…
RI	IB02G00110	chrLG2	-	39,26,27	1,4,3	10,19,11	0,0,0	606	149	3.73546e-06	0.00021502	0.906,0.615,0.689	1.0,1.0,1.0	-0.263
RI	IB04G12830	chrLG4	+	49,56,46	2,1,3	21,22,51	0,0,1	1553	149	0.000517114	0.0102206	0.702,0.843,0.595	1.0,1.0,0.83	-0.23	AT1G66570	SUC7	sucrose-proton symporter 7	sucrose-proton symporter 7;(source:Araport11)
RI	IB12G02030	chrLG12	+	37,65,46	1,0,0	48,105,76	2,4,0	1801	149	0.00175644	0.025895	0.754,1.0,1.0	0.665,0.685,1.0	0.135	AT1G69830	ATAMY3	ALPHA-AMYLASE-LIKE 3	Encodes a plastid-localized &#945;-amylase. Expression is reduced in the SEX4 mutant. Loss of function mutations show normal diurnal pattern of starch accumulation/degradation. Expression follows circadian rhythms.
RI	IB02G02310	chrLG2	-	5,4,2	8,11,7	2,4,6	2,1,0	347	149	0.00271327	0.0348456	0.212,0.135,0.109	0.3,0.632,1.0	-0.492	AT5G20930	TSL	TOUSLED	Nuclear serine/threonine protein kinase that requires a coiled-coil region for oligomerization and catalytic activity. Required for leaf and flower development and is involved in the regulation of RNA interference. Expression localized to the developing style by stage 13.
RI	IB02G03700	chrLG2	-	8,16,17	5,0,2	13,13,11	0,0,2	382	149	0.00369988	0.0431792	0.384,1.0,0.768	1.0,1.0,0.682	-0.177	AT3G47000			Glycosyl hydrolase family protein;(source:Araport11)
RI	IB12G00630	chrLG12	+	61,80,85	0,337,357	106104130	0,0,0	324	149	5.63549e-09	8.2244e-07	1.0,0.098,0.099	1.0,1.0,1.0	-0.601	AT2G33590	CRL1	CCR(Cinnamoyl coA:NADP oxidoreductase)-like 1	Encodes a protein with homology to members of the dihydroflavonol-4-reductase (DFR) superfamily. The expression pattern of AtCRL1 indicates that CRL1 has a role in embryogenesis and seed germination. AtCRL1 is induced by ABA, drought and heat, and is highly expressed in seeds. The mRNA is cell-to-cell mobile.
RI	IB02G07210	chrLG2	-	23,13,20	41,27,29	18,13,20	15,12,8	464	149	0.00407498	0.0462129	0.153,0.134,0.181	0.278,0.258,0.445	-0.171	AT2G30320			Pseudouridine synthase family protein;(source:Araport11)
RI	IB02G07210	chrLG2	-	14,10,14	1,1,0	13,4,12	2,4,1	355	149	0.000652931	0.0124782	0.855,0.808,1.0	0.732,0.296,0.834	0.267	AT2G30320			Pseudouridine synthase family protein;(source:Araport11)
RI	IB02G07660	chrLG2	-	1,0,0	3,4,4	3,3,5	3,12,8	235	149	0.000114595	0.00331799	0.174,0.0,0.0	0.388,0.137,0.284	-0.212	AT5G48380	BIR1	BAK1-interacting receptor-like kinase 1	Encodes a BAK1-interacting receptor-like kinase named BIR1. Negatively regulates multiple plant resistance signaling pathways, one of which is the SOBIR1(AT2G31880)-dependent pathway.
RI	IB02G08840	chrLG2	-	47,37,76	4,9,6	59,94,86	21,28,20	227	149	0.00219738	0.0301757	0.885,0.73,0.893	0.648,0.688,0.738	0.145	AT1G04080	PRP39		Encodes a U1 small nuclear ribonucleoprotein (snRNP) factor involved in alternative splicing.
RI	IB09G10790	chrLG9	+	79,79,75	4,4,0	74,112,48	0,0,0	522	149	0.000869817	0.015382	0.849,0.849,1.0	1.0,1.0,1.0	-0.101
RI	IB06G11190	chrLG6	+	1,0,0	0,1,1	6,10,7	1,0,3	213	149	0.000454728	0.00924037	1.0,0.0,0.0	0.808,1.0,0.62	-0.476	AT5G01895			hypothetical protein;(source:Araport11)
RI	IB02G14200	chrLG2	-	10,5,17	78,0,158	21,22,20	0,0,0	373	149	1.22069e-09	2.23248e-07	0.049,1.0,0.041	1.0,1.0,1.0	-0.637	AT5G49230	HRB1	HYPERSENSITIVE TO RED AND BLUE	Identified in a screen for mutations hypersensitive to red and blue light. Mutants have shorter hypocotyls. Encodes a nuclear localized protein with similarity to drought induced proteins. Contains a ZZ zinc finger domain which is thought to mediate protein-protein interactions.May be involved in red and blue light signal transduction.
RI	IB01G02250	chrLG1	+	42,60,58	5,4,3	17,15,28	6,4,8	820	149	0.000486976	0.00973976	0.604,0.732,0.778	0.34,0.405,0.389	0.327	AT3G20620			F-box family protein-like protein;(source:Araport11)
RI	IB01G02250	chrLG1	+	56,42,44	3,3,3	24,28,16	1,0,0	797	149	0.000150909	0.00404516	0.777,0.724,0.733	0.818,1.0,1.0	-0.195	AT3G20620			F-box family protein-like protein;(source:Araport11)
RI	IB02G16640	chrLG2	-	31,32,44	0,18,0	47,60,27	0,0,0	522	149	0.00198015	0.0280757	1.0,0.337,1.0	1.0,1.0,1.0	-0.221	AT2G39080	EMB2799	EMBRYO DEFECTIVE 2799	NAD(P)-binding Rossmann-fold superfamily protein;(source:Araport11)
RI	IB02G17080	chrLG2	-	16,24,35	0,0,1	8,15,17	2,5,3	398	149	3.53335e-07	2.88417e-05	1.0,1.0,0.929	0.6,0.529,0.68	0.373	AT5G18810	SCL28	SC35-like splicing factor 28	encodes an SC35-like splicing factor of 28 kD localized to the nuclear specks. Barta et al (2010) have proposed a nomenclature for Serine/Arginine-Rich Protein Splicing Factors (SR proteins): Plant Cell. 2010, 22:2926.
RI	IB02G18240	chrLG2	-	68,98,126	16,14,22	127195135	7,11,12	433	149	7.31053e-05	0.00231628	0.594,0.707,0.663	0.862,0.859,0.795	-0.184	AT4G19600	CYCT1;4		Encodes a cyclin T partner CYCT1;4. Plays important roles in infection with Cauliflower mosaic virus (CaMV). The mRNA is cell-to-cell mobile.
RI	IB15G26030	chrLG15	-	17,28,20	31,30,33	30,30,21	15,20,12	337	149	0.00034854	0.0075839	0.195,0.292,0.211	0.469,0.399,0.436	-0.202	AT3G26980	MUB4	membrane-anchored ubiquitin-fold protein 4 precursor	membrane-anchored ubiquitin-fold protein 4 precursor;(source:Araport11)
RI	IB14G27430	chrLG14	-	31,27,42	13,21,27	35,59,44	5,7,9	351	149	3.17521e-06	0.000186486	0.503,0.353,0.398	0.748,0.782,0.675	-0.317	AT2G14170	ALDH6B2	aldehyde dehydrogenase 6B2	Arabidopsis thaliana methylmalonate-semialdehyde dehydrogenase
RI	IB02G25270	chrLG2	-	45,40,52	6,8,7	59,75,42	0,3,3	271	149	0.000151325	0.00404879	0.805,0.733,0.803	1.0,0.932,0.885	-0.159	AT5G43960			Nuclear transport factor 2 (NTF2) family protein with RNA binding (RRM-RBD-RNP motifs) domain-containing protein;(source:Araport11)
RI	IB13G19940	chrLG13	+	0,0,1	11,3,1	1,5,1	1,7,4	257	149	0.00108054	0.018111	0.0,0.0,0.367	0.367,0.293,0.127	-0.14
RI	IB11G28570	chrLG11	+	58,39,77	0,11,0	90,133,91	0,0,0	239	149	0.000507546	0.0100728	1.0,0.689,1.0	1.0,1.0,1.0	-0.104	AT5G42820	U2AF35B		U2 auxiliary factor small subunit. The atU2AF35b protein and its homolog, atU2AF35a, contain most of the conserved domains of hsU2AF35, including the psiRRM, one RS domain, two zinc fingers, and the two regions for interacting with U2AF large subunit. Both proteins lack the stretch of glycines present in human U2AF35. The sequences are overall 83% identical, and each Arabidopsis homolog shows app…
RI	IB03G21140	chrLG3	-	7,4,9	0,0,3	0,2,3	2,3,1	250	149	0.00044963	0.0091755	1.0,1.0,0.641	0.0,0.284,0.641	0.572	AT5G03450			Transducin/WD40 repeat-like superfamily protein;(source:Araport11)
RI	IB02G32190	chrLG2	-	12,17,11	15,30,39	25,39,23	15,25,14	370	149	1.12009e-05	0.000527133	0.244,0.186,0.102	0.402,0.386,0.398	-0.218	AT4G00170			Plant VAMP (vesicle-associated membrane protein) family protein;(source:Araport11)
RI	IB02G33080	chrLG2	-	15,20,27	6,7,4	8,13,5	20,22,10	1378	149	2.9065e-07	2.51456e-05	0.213,0.236,0.422	0.041,0.06,0.051	0.24	AT2G45720			ARM repeat superfamily protein;(source:Araport11)
RI	IB02G33090	chrLG2	-	535539693	134117136	116623571737	135208126	1724	149	3.98526e-12	1.41051e-09	0.257,0.285,0.306	0.427,0.495,0.544	-0.206	AT4G25500	RSP35	arginine/serine-rich splicing factor 35	Encodes an arginine/serine-rich splicing factor. The transcript is alternatively spliced and is differentially expressed in different tissues (flowers, roots, stems, and leaves) examined. Barta et al (2010) have proposed a nomenclature for Serine/Arginine-Rich Protein Splicing Factors (SR proteins): Plant Cell. 2010, 22:2926. RS40 binds to HYL1 and co-localizes to the nuclear dicing body. Along w…
RI	IB02G34480	chrLG2	-	12,21,13	24,14,18	17,34,23	10,8,8	260	149	0.00091027	0.015922	0.223,0.462,0.293	0.493,0.709,0.622	-0.282	AT4G01040			Glycosyl hydrolase superfamily protein;(source:Araport11)
RI	IB02G28410	chrLG2	-	0,1,0	12,18,12	6,4,11	12,10,7	238	149	2.19218e-08	2.5137e-06	0.0,0.034,0.0	0.238,0.2,0.496	-0.3	AT5G02970			alpha/beta-Hydrolases superfamily protein;(source:Araport11)
RI	IB05G17270	chrLG5	+	25,29,22	2,2,5	9,12,5	2,6,7	271	149	0.00357896	0.0422397	0.873,0.889,0.708	0.712,0.524,0.282	0.317	AT5G16180	CRS1	ortholog of maize chloroplast splicing factor CRS1	Promotes the splicing of chloroplast group II introns. Splices atpF introns.
RI	IB05G17270	chrLG5	+	20,18,10	3,5,1	6,10,3	7,4,5	297	149	0.00235654	0.0318199	0.77,0.644,0.834	0.301,0.556,0.231	0.387	AT5G16180	CRS1	ortholog of maize chloroplast splicing factor CRS1	Promotes the splicing of chloroplast group II introns. Splices atpF introns.
RI	IB14G21140	chrLG14	-	7,12,7	100,0,0	2,25,15	0,0,0	266	149	0.00211292	0.0294418	0.038,1.0,1.0	1.0,1.0,1.0	-0.321	AT3G54010	PAS1	PASTICCINO 1	Immunophilin-like protein similar to the p59 FK506-binding protein (FKBP52). Shows rotamase activity and contains an FKBP-like domain and three tetratricopeptide repeat units. Members of this class of mutation show ectopic cell proliferation in cotyledons. Gene may be alternatively spliced. Belongs to one of the 36 carboxylate clamp (CC)-tetratricopeptide repeat (TPR) proteins (Prasad 2010, Pubme…
RI	IB03G00290	chrLG3	+	4,6,9	7,8,16	17,31,16	98,158,98	339	149	0.00263157	0.03413	0.201,0.248,0.198	0.071,0.079,0.067	0.143	AT3G06720	IMPA1	IMPORTIN ALPHA ISOFORM 1	Encodes importin alpha involved in nuclear import. Protein interacts with Agrobacterium proteins VirD2 and VirE2. Is not individually essential for Agrobacterium-mediated root transformation, but when overexpressed can rescue the impa-4 decreased transformation susceptibility phenotype.
RI	IB03G00550	chrLG3	+	2,3,6	12,9,2	1,1,1	9,23,15	518	149	0.000868259	0.0153733	0.046,0.087,0.463	0.031,0.012,0.019	0.178	AT1G02860	NLA	nitrogen limitation adaptation	Encodes a ubiquitin E3 ligase with RING and SPX domains that is involved in mediating immune responses and mediates degradation of PHT1s at plasma membranes. Targeted by MIR827. Ubiquitinates PHT1;3, PHT1;2, PHT1;1/AtPT1 and PHT1;4/AtPT2.
RI	IB03G00970	chrLG3	+	7,3,5	33,28,38	7,10,8	17,15,18	398	149	0.00117932	0.0193403	0.074,0.039,0.047	0.134,0.2,0.143	-0.106	AT4G02980	ABP1	endoplasmic reticulum auxin binding protein 1	Auxin binding protein involved in cell elongation and cell division. ABP1 is ubiquitinated in vitro and in planta by AtRma2. ABP1 was thought to be embryo lethal but further experimentation has demonstrated that lethality is due to a linked mutation in another gene.
RI	IB09G00390	chrLG9	-	1,0,4	6,1,11	39,62,30	7,5,7	262	149	5.55893e-11	1.46028e-08	0.087,0.0,0.171	0.76,0.876,0.709	-0.696	AT2G16750			kinase with adenine nucleotide alpha hydrolases-like domain-containing protein;(source:Araport11)
RI	IB05G05360	chrLG5	+	8,7,7	0,0,1	7,10,8	1,2,3	236	149	0.000743409	0.0137079	1.0,1.0,0.815	0.815,0.759,0.627	0.205	AT1G55630			Pentatricopeptide repeat (PPR) superfamily protein;(source:Araport11)
RI	IB03G05000	chrLG3	+	0,4,4	28,28,17	12,7,6	20,24,8	243	149	0.000248598	0.00579903	0.0,0.081,0.126	0.269,0.152,0.315	-0.176	AT3G47040			Glycosyl hydrolase family protein;(source:Araport11)
RI	IB06G04960	chrLG6	-	263220296	292224312	292532395	107199164	754	149	0	0	0.151,0.163,0.158	0.35,0.346,0.322	-0.182	AT5G11200	UAP56b	homolog of human UAP56 b	One of two genes encoding an ATP-dependent RNA helicase that localizes predominantly to euchromatic regions of Arabidopsis nuclei, and associates with genes transcribed by RNA polymerase II independently from the presence of introns. It is not detected at non-transcribed loci. It interacts with ssRNA, dsRNA and dsDNA, but not with ssDNA. Its ATPase activity is stimulated by RNA and dsDNA and its …
RI	IB04G12590	chrLG4	-	10,7,14	31,21,30	3,2,2	16,20,15	251	149	0.00406903	0.0461817	0.161,0.165,0.217	0.1,0.056,0.073	0.105	AT3G23640	HGL1	heteroglycan glucosidase 1	heteroglycan glucosidase 1;(source:Araport11)
RI	IB03G06960	chrLG3	+	31,47,56	25,25,28	25,29,27	23,40,31	224	149	0.0039184	0.0448243	0.452,0.556,0.571	0.42,0.325,0.367	0.156	AT1G74920	ALDH10A8	aldehyde dehydrogenase 10A8	ALDH10A8 encodes a protein that has not been functionally characterized, but it is similar to an Arabidopsis protein that has betaine aldehyde dehydrogenase and aminoaldehyde dehydrogenase activity. ALDH10A8 localizes to leucoplasts. aldh10a8 mutant plants are more susceptible to NaCl and dehydration stress.
RI	IB03G06960	chrLG3	+	80,91,71	19,24,22	108163114	3,19,17	1746	149	0.00416401	0.0468422	0.264,0.244,0.216	0.754,0.423,0.364	-0.272	AT1G74920	ALDH10A8	aldehyde dehydrogenase 10A8	ALDH10A8 encodes a protein that has not been functionally characterized, but it is similar to an Arabidopsis protein that has betaine aldehyde dehydrogenase and aminoaldehyde dehydrogenase activity. ALDH10A8 localizes to leucoplasts. aldh10a8 mutant plants are more susceptible to NaCl and dehydration stress.
RI	IB07G26190	chrLG7	+	6,14,2	3,5,4	5,7,3	0,0,0	478	149	6.40343e-12	2.15155e-09	0.384,0.466,0.135	1.0,1.0,1.0	-0.672	AT1G76520			Auxin efflux carrier family protein;(source:Araport11)
RI	IB04G16560	chrLG4	-	6,8,12	0,0,2	4,5,2	3,2,0	259	149	0.00170422	0.0253841	1.0,1.0,0.775	0.434,0.59,1.0	0.25	AT5G46560			Man1-Src1p-carboxy-terminal domain protein;(source:Araport11)
RI	IB03G15800	chrLG3	+	17,28,23	1,1,1	21,12,11	3,7,4	230	149	7.27106e-05	0.00230884	0.917,0.948,0.937	0.819,0.526,0.64	0.272	AT1G13030	COILIN	coilin	Encodes a plant coilin, a protein that in other organisms is a major structural scaffolding protein necessary for Cajal body formation, composition and activity. It has been shown to bind both U1 and U1 snRNAs in vitro.
RI	IB03G15880	chrLG3	+	1,3,3	0,2,0	1,1,1	2,1,0	550	149	0.000417669	0.00868259	1.0,0.289,1.0	0.119,0.213,1.0	0.319	AT4G32360			Pyridine nucleotide-disulfide oxidoreductase family protein;(source:Araport11)
RI	IB03G18290	chrLG3	+	4,10,4	41,43,43	40,2,133	39,39,35	518	149	0.000144064	0.0039441	0.027,0.063,0.026	0.228,0.015,0.522	-0.216	AT2G03390			uvrB/uvrC motif-containing protein;(source:Araport11)
RI	IB12G18850	chrLG12	-	96,99,187	78110189	523910500	233314230	434	149	1.42775e-13	7.11313e-11	0.297,0.236,0.254	0.435,0.499,0.427	-0.191	AT3G18040	MPK9	MAP kinase 9	Encodes a protein with similarity to MAP kinases (MAPK9).Expressed preferentially in guard cells and appears to be involved in reactive oxygen species mediated ABA signaling.
RI	IB12G18850	chrLG12	-	252299430	31,45,83	140228131405	99128103	2346	149	2.1485e-09	3.83228e-07	0.34,0.297,0.248	0.474,0.583,0.464	-0.212	AT3G18040	MPK9	MAP kinase 9	Encodes a protein with similarity to MAP kinases (MAPK9).Expressed preferentially in guard cells and appears to be involved in reactive oxygen species mediated ABA signaling.
RI	IB03G05300	chrLG3	-	3,1,3	1,0,1	3,4,2	5,2,5	406	149	0.00299155	0.0371961	0.524,1.0,0.524	0.18,0.423,0.128	0.439	AT1G07530	SCL14	SCARECROW-like 14	Encodes a member of the GRAS family of transcription factors. The protein interacts with the TGA2 transcription factor and affects the transcription of stress-responsive genes. The protein is found in the nucleus and is also exported to the cytoplasm.
RI	IB03G20940	chrLG3	-	83105109	66,45,76	228493329	58,105,83	511	149	8.55573e-09	1.14457e-06	0.268,0.405,0.295	0.534,0.578,0.536	-0.227	AT5G13240			Global repressor of RNA polymerase III (Pol III). Maf1 repressor activity is critical for plant survival during environmental stresses, and is regulated by its phosphorylation/dephosphorylation through the activity of TOR and PP4/PP2A phosphatases.
RI	IB03G20940	chrLG3	-	141140207	38,34,28	330587381	35,53,31	482	149	6.14615e-05	0.00201817	0.534,0.56,0.696	0.745,0.774,0.792	-0.174	AT5G13240			Global repressor of RNA polymerase III (Pol III). Maf1 repressor activity is critical for plant survival during environmental stresses, and is regulated by its phosphorylation/dephosphorylation through the activity of TOR and PP4/PP2A phosphatases.
RI	IB03G20940	chrLG3	-	35,33,41	46,36,44	80,150,87	51,73,56	239	149	8.03304e-05	0.00249594	0.322,0.364,0.367	0.494,0.562,0.492	-0.165	AT5G13240			Global repressor of RNA polymerase III (Pol III). Maf1 repressor activity is critical for plant survival during environmental stresses, and is regulated by its phosphorylation/dephosphorylation through the activity of TOR and PP4/PP2A phosphatases.
RI	IB03G20940	chrLG3	-	91,87,105	40,30,53	243419324	54,83,73	708	149	7.66121e-06	0.000381687	0.324,0.379,0.294	0.486,0.515,0.483	-0.162	AT5G13240			Global repressor of RNA polymerase III (Pol III). Maf1 repressor activity is critical for plant survival during environmental stresses, and is regulated by its phosphorylation/dephosphorylation through the activity of TOR and PP4/PP2A phosphatases.
RI	IB07G25350	chrLG7	+	38,33,41	2,1,6	33,45,30	8,7,13	313	149	0.00257663	0.0337268	0.9,0.94,0.765	0.663,0.754,0.523	0.222	AT3G51390	PAT10	PROTEIN S-ACYL TRANSFERASE 10	DHHC-type zinc finger family protein;(source:Araport11)
RI	IB03G22180	chrLG3	+	6,5,8	0,0,0	27,39,23	5,4,5	256	149	5.09022e-06	0.000273432	1.0,1.0,1.0	0.759,0.85,0.728	0.221	AT4G17720			RNA-binding (RRM/RBD/RNP motifs) family protein;(source:Araport11)
RI	IB03G00070	chrLG3	-	15,10,17	199163154	12,13,15	59,49,36	231	149	4.68596e-06	0.000257309	0.046,0.038,0.066	0.116,0.146,0.212	-0.108	AT2G31400	GUN1	genomes uncoupled 1	Encodes a a chloroplast-localized pentatricopeptide-repeat protein involved in regulation of nuclear gene expression.
RI	XLOC_048436	chrLG9	+	2,1,1	1,1,1	2,3,0	0,0,1	242	149	0.000979317	0.0168242	0.552,0.381,0.381	1.0,1.0,0.0	-0.229
RI	IB03G02590	chrLG3	-	8,24,11	15,20,8	4,9,4	9,21,18	604	149	0.00283422	0.0359515	0.116,0.228,0.253	0.099,0.096,0.052	0.117	AT1G04010	PSAT1	phospholipid sterol acyl transferase 1	phospholipid sterol acyl transferase 1;(source:Araport11)
RI	XLOC_029690	chrLG3	-	213279274	7,11,7	513723572	2,2,8	965	149	3.63331e-06	0.000210819	0.825,0.797,0.858	0.975,0.982,0.917	-0.131
RI	IB01G07400	chrLG1	+	55,56,59	2,5,3	33,63,37	0,0,2	474	149	0.00111904	0.0185411	0.896,0.779,0.861	1.0,1.0,0.853	-0.106	AT2G28605			Encodes a PsbP domain-OEC23 like protein localized in thylakoid (peripheral-lumenal side).
RI	IB09G07460	chrLG9	+	22,13,22	1,0,5	14,41,32	41,36,15	344	149	2.07694e-06	0.000131613	0.905,1.0,0.656	0.129,0.33,0.48	0.541	AT1G52950			Nucleic acid-binding, OB-fold-like protein;(source:Araport11)
RI	IB04G04190	chrLG4	+	70,63,77	0,0,0	90,115,75	2,4,2	716	149	0.000389665	0.00829144	1.0,1.0,1.0	0.904,0.857,0.886	0.118	AT2G32040			The At2g32040 gene product has been demonstrated to mediate folate monoglutamate transport involved in tetrahydrofolate biosynthesis. It also mediates transport of antifolates, such as methotrexate and aminopterin. The gene is expressed in both chloroplast and non-green plastids.
RI	IB03G14530	chrLG3	-	1,3,4	13,20,7	0,0,0	12,17,15	173	149	0.000256207	0.0059038	0.062,0.114,0.33	0.0,0.0,0.0	0.169	AT1G76690	OPR2	12-oxophytodienoate reductase 2	Encodes one of the closely related 12-oxophytodienoic acid reductases. This enzyme is not expected to participate in jasmonic acid biosynthesis because during in vitro assays, it shows very little activity with the naturally occurring OPDA isomer. Shows activity towards 2,4,6-trinitrotoluene. Expressed predominately in root. Predicted to be a cytosolic protein.
RI	IB04G18950	chrLG4	-	15,20,37	3,3,8	36,76,58	0,5,0	921	149	6.09009e-05	0.0020089	0.447,0.519,0.428	1.0,0.711,1.0	-0.439	AT4G23160	CRK8	cysteine-rich RLK (RECEPTOR-like protein kinase) 8	Encodes a cysteine-rich receptor-like protein kinase.
RI	IB04G18950	chrLG4	-	13,16,33	6,9,11	29,67,53	8,6,5	493	149	0.00270237	0.0347914	0.396,0.35,0.476	0.523,0.771,0.762	-0.278	AT4G23160	CRK8	cysteine-rich RLK (RECEPTOR-like protein kinase) 8	Encodes a cysteine-rich receptor-like protein kinase.
RI	IB03G14860	chrLG3	-	37,9,12	0,0,0	35,39,33	0,10,0	579	149	0.000855171	0.0152349	1.0,1.0,1.0	1.0,0.501,1.0	0.166
RI	IB03G17570	chrLG3	-	7,3,3	5,3,5	5,4,7	2,0,0	331	149	4.29622e-05	0.00152511	0.387,0.31,0.213	0.529,1.0,1.0	-0.54	AT4G16710			glycosyltransferase family protein 28;(source:Araport11)
RI	XLOC_033276	chrLG4	-	6,2,5	8,3,7	2,17,10	2,2,1	505	149	0.00344023	0.0408754	0.181,0.164,0.174	0.228,0.715,0.747	-0.39
RI	IB03G18870	chrLG3	-	6,7,6	2,1,4	5,7,1	1,1,0	283	149	0.00181642	0.0265087	0.612,0.787,0.441	0.725,0.787,1.0	-0.224	AT1G69360			T-box transcription factor, putative (DUF863);(source:Araport11)
RI	IB01G07280	chrLG1	-	30,33,29	36,21,29	2,1,4	0,1,0	650	149	0.000288108	0.00642374	0.16,0.265,0.186	1.0,0.186,1.0	-0.525	AT4G33470	HDA14	histone deacetylase 14	Encodes HDA14, a member of the histone deacetylase family proteins that can deacetylate a-tubulin, associates with a/b-tubulin and is retained on GTP/taxol-stabilized microtubules, at least in part, by direct association with the PP2A-A2 subunit. The association of a histone deacetylase with PP2A suggests a direct link between protein phosphorylation and acetylation. Class II RPD3-like family HDA…
RI	IB03G20600	chrLG3	-	40,47,73	7,5,17	143235185	13,15,5	326	149	0.000473832	0.00953471	0.723,0.811,0.662	0.834,0.877,0.944	-0.153	AT1G15060			alpha/beta hydrolase family protein;(source:Araport11)
RI	IB03G20830	chrLG3	-	62,76,116	3,4,0	159217192	16,21,14	541	149	0.000420386	0.00871411	0.851,0.84,1.0	0.732,0.74,0.791	0.143	AT2G01100			FAM133-like protein;(source:Araport11)
RI	IB03G20830	chrLG3	-	41,49,81	10,16,28	63,96,68	106136146	505	149	0	0	0.547,0.475,0.46	0.149,0.172,0.121	0.347	AT2G01100			FAM133-like protein;(source:Araport11)
RI	IB04G08900	chrLG4	-	5,8,10	17,25,26	2,2,3	27,38,35	231	149	7.53448e-05	0.00237682	0.159,0.171,0.199	0.046,0.033,0.052	0.133	AT3G42170	DAYSLEEPER	DAYSLEEPER	transposase-like gene with conserved domains from the family of hAT transposases that includes hobo from Drosophila melanogaster, Activator (Ac) from maize, and Tam3 from snapdragon but lacks several amino acids known to be essential for Ac transposition5. The DAYSLEEPER gene lacks 8 bp duplications and TIRs (a common feature of transcriptionally silent hAT transposases), however, DAYSLEEPER expr…
RI	IB13G10590	chrLG13	+	8,4,7	0,63,0	3,8,4	0,0,0	282	149	0.00219927	0.0301757	1.0,0.032,1.0	1.0,1.0,1.0	-0.323	AT1G18870	ICS2	isochorismate synthase 2	Encodes a protein with isochorismate synthase activity involved in phylloquinone biosynthesis. Mutant studies of this gene's function suggest that its function is redundant with that of ICS1 (AT1G7410).
RI	IB04G00980	chrLG4	+	11,2,5	0,0,0	5,1,3	0,169,0	226	149	0.000229145	0.00541848	1.0,1.0,1.0	1.0,0.004,1.0	0.332	AT1G13560	ATAAPT1		Encodes aminoalcoholphosphotransferase AAPT1.
RI	IB04G02320	chrLG4	+	49,63,61	2,2,2	68,81,65	0,0,0	665	149	0.0036778	0.0430607	0.846,0.876,0.872	1.0,1.0,1.0	-0.135	AT2G33410			Belongs to a member of the RNA-binding glycine-rich (RBG) gene superfamily. The mRNA is cell-to-cell mobile.
RI	IB04G02930	chrLG4	+	191130237	37,30,47	160234215	52,109,60	998	149	0.00069275	0.0130324	0.435,0.393,0.429	0.315,0.243,0.349	0.117	AT1G04300			Encodes MUSE13, a TRAF domain protein. Regulates the turnover of nucleotide-binding domain and leucine-rich repeat-containing (NLR) immune receptors SNC1 and RPS2. Loss of both MUSE13 and MUSE14 leads to enhanced pathogen resistance, NLR accumulation, and autoimmunity.In addition, MUSE13/14 physically interact with ATG6 and appear to regulate ATG6 ubiquitination and thus formation of autophagosom…
RI	IB04G04130	chrLG4	+	7,19,3	0,0,0	12,17,7	4,4,0	176	149	5.09449e-05	0.00173189	1.0,1.0,1.0	0.717,0.783,1.0	0.167	AT1G05470	CVP2	COTYLEDON VASCULAR PATTERN 2	Encodes an inositol polyphosphate 5' phosphatase (5PTase) that is required for the proper recruitment of cells into developing vascular tissue in leaves and cotyledons. It is most similar to Type I 5PTases that are known to cleave a phosphate from IP3 or IP4. cvp2 mutants have elevated levels of IP3 and are hypersensitive to ABA in seed germination assays.
RI	IB05G19340	chrLG5	+	2,3,3	0,5,0	0,1,0	4,3,2	315	149	9.52814e-06	0.000463625	1.0,0.221,1.0	0.0,0.136,0.0	0.695	AT3G56120			S-adenosyl-L-methionine-dependent methyltransferases superfamily protein;(source:Araport11)
RI	IB02G06130	chrLG2	+	3,4,7	0,0,0	5,7,4	4,0,8	224	149	2.10783e-06	0.000132987	1.0,1.0,1.0	0.454,1.0,0.25	0.432	AT5G59210			myosin heavy chain-like protein;(source:Araport11)
RI	IB04G06310	chrLG4	+	24,34,35	0,0,1	44,52,92	2,2,2	1130	149	0.00221226	0.0302677	1.0,1.0,0.822	0.744,0.774,0.858	0.149
RI	IB04G07510	chrLG4	+	26,32,36	142185222	62,85,65	126183120	236	149	1.60494e-11	4.63763e-09	0.104,0.098,0.093	0.237,0.227,0.255	-0.141	AT5G13410			FKBP-like peptidyl-prolyl cis-trans isomerase family protein;(source:Araport11)
RI	XLOC_015784	chrLG13	-	4,16,19	0,0,1	14,36,42	2,2,5	473	149	0.000176966	0.00453333	1.0,1.0,0.857	0.688,0.85,0.726	0.198
RI	IB03G09910	chrLG3	+	201241270	13,7,16	347475359	8,5,10	883	149	0.00101699	0.0172865	0.723,0.853,0.74	0.88,0.941,0.858	-0.121	AT2G05642			Nucleic acid-binding, OB-fold-like protein;(source:Araport11)
RI	IB04G09330	chrLG4	+	16,24,15	129,61,80	47,48,42	123,83,50	359	149	2.42632e-06	0.00014981	0.049,0.14,0.072	0.137,0.194,0.259	-0.11	AT5G43745			ion channel POLLUX-like protein, putative (DUF1012);(source:Araport11)
RI	IB04G11040	chrLG4	+	110,100,78	67,55,43	62,90,84	17,26,21	269	149	4.94405e-05	0.00170324	0.476,0.502,0.501	0.669,0.657,0.689	-0.179	AT5G27430			Signal peptidase subunit;(source:Araport11)
RI	IB04G11480	chrLG4	+	1,4,1	1,1,2	2,2,9	0,1,1	698	149	0.00239313	0.0321338	0.176,0.461,0.096	1.0,0.299,0.658	-0.408	AT3G07050	NSN1	nucleostemin-like 1	Arabidopsis NSN1 encodes a nucleolar GTP- binding protein and is required for maintenance of inflorescence meristem identity and floral organ development.
RI	IB04G14950	chrLG4	+	6,1,7	0,0,0	1,1,2	18,0,0	417	149	0.00302346	0.0374639	1.0,1.0,1.0	0.019,1.0,1.0	0.327	AT4G17910			transferases, transferring acyl groups;(source:Araport11)
RI	IB02G27130	chrLG2	-	38,32,55	1,0,8	24,31,44	5,7,9	420	149	0.00441885	0.0490094	0.931,1.0,0.709	0.63,0.611,0.634	0.255	AT1G72180			Encodes a leucine-rich repeat receptor kinase that functions as a receptor for CEP1 peptide. Mediates nitrate uptake signaling.
RI	IB07G28860	chrLG7	+	8,10,8	0,148,0	6,21,14	103119123	479	149	0.00100807	0.0172158	1.0,0.021,1.0	0.018,0.052,0.034	0.639	AT5G65000			Encodes an ER-localized facilitator of UDP-N-acetylglucosamine (UDP-GlcNAc) and UDP-N-acetylgalactosamine (UDP-GalNAc) transport. It also regulates the cytokinin signal in meristematic cells through modulating activity of cytokinin oxidases/dehydrogenases. Finally, it is an important part of the ER quality control system, which determines the fate of aberrant proteins in the secretory pathway.
RI	IB05G03930	chrLG5	-	3,3,19	0,0,0	55,114,59	5,1,1	683	149	0.00181507	0.0265087	1.0,1.0,1.0	0.706,0.961,0.928	0.135
RI	IB04G19300	chrLG4	+	31,36,49	0,0,0	49,82,60	1,5,2	1076	149	1.05183e-05	0.000504876	1.0,1.0,1.0	0.872,0.694,0.806	0.209	AT4G26300	emb1027	embryo defective 1027	Arginyl-tRNA synthetase, class Ic;(source:Araport11)
RI	IB04G19300	chrLG4	+	32,36,49	3,2,3	49,83,61	0,0,2	1091	149	0.000144136	0.0039441	0.593,0.711,0.69	1.0,1.0,0.806	-0.271	AT4G26300	emb1027	embryo defective 1027	Arginyl-tRNA synthetase, class Ic;(source:Araport11)
RI	IB08G14400	chrLG8	+	99128124	2,2,3	105177136	11,13,10	706	149	3.6917e-05	0.00134315	0.913,0.931,0.897	0.668,0.742,0.742	0.196	AT1G18680			HNH endonuclease domain-containing protein;(source:Araport11)
RI	IB04G20840	chrLG4	+	36,35,32	30,46,37	31,35,23	70,98,57	445	149	4.32783e-05	0.00153256	0.287,0.203,0.225	0.129,0.107,0.119	0.12	AT4G23330			hypothetical protein;(source:Araport11)
RI	IB10G04750	chrLG10	-	6,12,3	0,1,0	6,8,2	0,2,3	564	149	0.000270739	0.00617952	1.0,0.76,1.0	1.0,0.514,0.15	0.365	AT4G25000	ATAMY1		Predicted to be secreted protein based on signalP prediction. Involved in starch mobilization. Mutants are defective in alpha-amylase activity. (Note: AMY1 has been found in the literature to be referred to as AMY3, which is not to be confused with AMY3/At1g69830).
RI	IB02G29680	chrLG2	-	5,9,9	0,0,0	7,9,4	0,0,53	240	149	0.00327604	0.0393452	1.0,1.0,1.0	1.0,1.0,0.045	0.318	AT5G13460	IQD11	IQ-domain 11	Member of IQ67 (CaM binding) domain containing family.
RI	XLOC_032213	chrLG4	+	4,1,2	0,0,1	7,4,3	0,2,5	293	149	0.000249555	0.00580608	1.0,1.0,0.504	1.0,0.504,0.234	0.255
RI	IB04G10480	chrLG4	-	54,52,64	60,62,54	34,81,50	20,16,19	332	149	7.18536e-05	0.00228666	0.288,0.273,0.347	0.433,0.694,0.542	-0.254	AT3G03300	DCL2	dicer-like 2	Encodes a Dicer-like protein that functions in the antiviral silencing response in turnip-crinkle virus-infected plants but not in TMV or CMV-strain-Y-infected plants. Involved in the production of ta-siRNAs. Partially antagonizes the production of miRNAs by DCL1. Substitutes for DCL4 to produce viral siRNA when DCL4 is missing or inhibited. Able to produce siRNAs but not miRNAs.
RI	IB04G11490	chrLG4	-	31,25,27	20,14,19	29,56,34	31,69,49	265	149	0.00319827	0.0387982	0.466,0.501,0.444	0.345,0.313,0.281	0.157	AT1G17070	STIPL1	SPLICEOSOMAL TIMEKEEPER LOCUS1	Encodes a homologue of spliceosome disassembly factor NTR1. Required for correct expression and splicing of DOG1, a regulator of seed dormancy. The mRNA is cell-to-cell mobile.
RI	IB08G22110	chrLG8	-	0,0,3	5,5,4	5,5,6	3,12,5	322	149	0.00151319	0.0233076	0.0,0.0,0.258	0.435,0.162,0.357	-0.232	AT3G46530	RPP13	RECOGNITION OF PERONOSPORA PARASITICA 13	Confers resistance to the biotrophic oomycete, Peronospora parasitica. Encodes an NBS-LRR type R protein with a putative amino-terminal leucine zipper. Fungal protein ATR13 induces RPP13 gene expression and disease resistance. The mRNA is cell-to-cell mobile.
RI	XLOC_032946	chrLG4	-	10,17,17	0,0,1	28,29,19	3,4,2	1619	149	2.28838e-05	0.000924628	1.0,1.0,0.61	0.462,0.4,0.466	0.427
RI	IB04G02760	chrLG4	+	10,7,8	9,14,10	3,7,9	32,24,21	341	149	0.00427793	0.0477944	0.327,0.179,0.259	0.039,0.113,0.158	0.152	AT4G14410	bHLH104	basic Helix-Loop-Helix 104	Basic helix loop helix transcription factor involved in stress mediated signaling during germination.
RI	IB03G18520	chrLG3	-	7,5,3	10,6,4	8,4,9	1,0,0	867	149	4.16023e-08	4.38738e-06	0.107,0.125,0.114	0.579,1.0,1.0	-0.744	AT1G13560	ATAAPT1		Encodes aminoalcoholphosphotransferase AAPT1.
RI	IB07G02910	chrLG7	+	24,19,20	9,9,5	51,36,27	5,5,2	343	149	0.00108317	0.018113	0.537,0.478,0.635	0.816,0.758,0.854	-0.259	AT5G06060			NAD(P)-binding Rossmann-fold superfamily protein;(source:Araport11)
RI	IB04G20550	chrLG4	-	2,4,2	1,1,1	1,10,2	0,0,1	659	149	0.000122023	0.00347045	0.311,0.475,0.311	1.0,1.0,0.311	-0.405	AT4G23100	RML1	ROOT MERISTEMLESS 1	Encodes the enzyme glutamate-cysteine ligase catalyzing the first, and rate-limiting, step of glutathione biosynthesis. Required for cell proliferation at the root tip. Involved in susceptibility to the bacterial pathogen Pseudomonas syringae. Mutants are phytoalexin defective.
RI	IB07G23300	chrLG7	-	15,13,8	0,0,0	27,27,16	6,3,2	242	149	6.39653e-06	0.000331244	1.0,1.0,1.0	0.735,0.847,0.831	0.196	AT5G16120			alpha/beta-Hydrolases superfamily protein;(source:Araport11)
RI	XLOC_036520	chrLG5	-	47,79,75	0,0,1	107156138	7,6,6	3208	149	8.62856e-07	6.14115e-05	1.0,1.0,0.777	0.415,0.547,0.517	0.433
RI	IB07G06040	chrLG7	+	7,9,12	19,29,26	12,18,8	73,145,77	216	149	0.000675391	0.0128058	0.203,0.176,0.241	0.102,0.079,0.067	0.124	AT5G11700			ephrin type-B receptor;(source:Araport11)
RI	IB14G14620	chrLG14	+	30,33,45	5,2,6	14,12,7	0,0,0	255	149	1.19361e-05	0.000550966	0.778,0.906,0.814	1.0,1.0,1.0	-0.167	AT3G52940	HYD2		Encodes a sterol C-14 reductase required for cell division and expansion and is involved in proper organization of the embryo.
RI	IB03G22430	chrLG3	-	13,6,17	111,57,96	15,23,8	34,41,22	331	149	3.40795e-06	0.000198541	0.05,0.045,0.074	0.166,0.202,0.141	-0.113	AT5G36880	ACS	acetyl-CoA synthetase	Encodes a plastidic acetyl-coA synthetase. This enzyme plays a role in converting acetate to acetyl-coA in the plastids. It does not appear to be a major contributor to fatty acid biosynthesis based on mutant phenotypes. The enzyme seems to act as a monomer and may play an important role in preventing the toxic accumulation of fermentation products including acetaldehyde, acetate, and ethanol. It…
RI	IB05G05140	chrLG5	+	10,5,8	2,5,2	0,1,1	2,2,5	322	149	4.80683e-06	0.000260109	0.698,0.316,0.649	0.0,0.188,0.085	0.463	AT5G67640			hypothetical protein;(source:Araport11)
RI	IB05G05190	chrLG5	+	11,4,5	210,0,0	2,3,6	62,49,48	403	149	0.00156705	0.0238324	0.019,1.0,1.0	0.012,0.022,0.044	0.647	AT4G37510			Ribonuclease III family protein;(source:Araport11)
RI	IB05G07800	chrLG5	+	11,17,20	6,1,7	8,7,4	1,1,0	250	149	0.00118881	0.0194518	0.522,0.91,0.63	0.827,0.807,1.0	-0.191	AT5G40740	2026-08-06	augmin subunit 6	Encodes a conserved AUGMIN subunit 6 (AUG6) which is known to be involved in microtuble nucleation. Mutants affect both male and female gametogenesis.
RI	IB05G28100	chrLG5	-	41,47,66	3,3,3	66,109,78	2,0,1	457	149	0.001782	0.0261962	0.817,0.836,0.878	0.915,1.0,0.962	-0.115	AT5G16660			Low-density receptor-like protein;(source:Araport11)
RI	IB05G28100	chrLG5	-	78,75,110	18,8,14	107164122	5,12,8	600	149	0.00323578	0.0391218	0.518,0.7,0.661	0.842,0.772,0.791	-0.175	AT5G16660			Low-density receptor-like protein;(source:Araport11)
RI	IB05G28100	chrLG5	-	63,60,99	176118107	93153110	70,127,94	594	149	1.83691e-07	1.69042e-05	0.082,0.113,0.188	0.25,0.232,0.227	-0.109	AT5G16660			Low-density receptor-like protein;(source:Araport11)
RI	IB07G25810	chrLG7	-	18,24,26	22,22,25	86,78,63	47,29,37	981	149	0.00078564	0.0142779	0.111,0.142,0.136	0.217,0.29,0.205	-0.108	AT5G10290			leucine-rich repeat transmembrane protein kinase family protein;(source:Araport11)
RI	IB05G09690	chrLG5	+	87124150	7,0,0	269294261	0,0,0	1168	149	0.00353927	0.0418456	0.613,1.0,1.0	1.0,1.0,1.0	-0.129	AT5G28770	BZO2H3		BASIC LEUCINE ZIPPER protein which regulates the circadian oscillator gene PSEUDO RESPONSE REGULATOR7 (PRR7) to change the circadian phase in response to sugars. It upregulates PRR7 in response to low energy. bZIP63 and PRR7 are required for correct oscillator phase under light/dark cycles. bZIP protein BZO2H3 mRNA, partial cds
RI	IB11G16610	chrLG11	-	42,28,25	13,11,7	1,6,3	0,1,0	1310	149	0.00039068	0.0083008	0.269,0.225,0.289	1.0,0.406,1.0	-0.541	AT4G33980			Acts with COR27 as a key regulator in the COP1-HY5 regulatory hub by regulating HY5 activity to ensure proper skotomorphogenic growth in the dark and photomorphogenic development in the light.
RI	IB05G10710	chrLG5	+	22,25,26	68,68,69	12,10,5	84,126,73	223	149	3.59149e-08	3.81543e-06	0.178,0.197,0.201	0.087,0.05,0.044	0.132
RI	IB11G05750	chrLG11	-	2,6,5	13,5,10	0,0,0	7,6,2	342	149	1.39662e-05	0.00061897	0.063,0.343,0.179	0.0,0.0,0.0	0.195
RI	XLOC_004443	chrLG10	+	196237295	47,45,71	242332261	120145113	1354	149	1.1902e-07	1.16189e-05	0.315,0.367,0.314	0.182,0.201,0.203	0.137
RI	IB05G13320	chrLG5	+	4,2,4	5,10,13	0,0,0	8,6,12	350	149	5.49356e-05	0.00185446	0.254,0.078,0.116	0.0,0.0,0.0	0.149	AT5G01980			RING/U-box superfamily protein;(source:Araport11)
RI	IB05G13320	chrLG5	+	1,2,0	1,1,1	0,2,1	1,0,0	221	149	0.000616555	0.0119091	0.403,0.574,0.0	0.0,1.0,1.0	-0.341	AT5G01980			RING/U-box superfamily protein;(source:Araport11)
RI	IB15G24620	chrLG15	+	140313531557	111135183	328952103926	141,172,92	2760	149	1.06581e-14	6.99949e-12	0.406,0.351,0.315	0.557,0.621,0.697	-0.268	AT2G25970			KH domain-containing protein;(source:Araport11)
RI	IB05G21350	chrLG5	-	9,6,6	1,3,0	2,12,4	8,5,4	255	149	0.00345696	0.0410404	0.84,0.539,1.0	0.127,0.584,0.369	0.433	AT1G35710			kinase family with leucine-rich repeat domain-containing protein;(source:Araport11)
RI	IB05G21350	chrLG5	-	67,91,95	2,0,0	185224171	3,4,9	1576	149	0.000490364	0.00978561	0.76,1.0,1.0	0.854,0.841,0.642	0.141	AT1G35710			kinase family with leucine-rich repeat domain-containing protein;(source:Araport11)
RI	IB01G08040	chrLG1	+	33,26,39	1,1,3	9,8,8	3,7,2	242	149	6.32828e-05	0.00205463	0.953,0.941,0.889	0.649,0.413,0.711	0.337	AT3G16090	Hrd1A	homolog of yeast Hrd1	Encodes one of the Arabidopsis homologs of the yeast/human Hrd1 protein: AT3G16090 (Hrd1A), AT1G65040 (Hrd1B). Involved in ERAD (Endoplasmic reticulum-associated degradation).
RI	IB05G02070	chrLG5	-	36,46,42	13,4,8	47,58,48	3,0,1	246	149	2.78121e-06	0.000167429	0.626,0.874,0.761	0.905,1.0,0.967	-0.204	AT2G01970			Endomembrane protein 70 protein family;(source:Araport11)
RI	IB05G20450	chrLG5	+	10,28,7	1,0,1	30,29,22	5,3,6	401	149	0.000365875	0.00792527	0.788,1.0,0.722	0.69,0.782,0.577	0.154	AT1G35710			kinase family with leucine-rich repeat domain-containing protein;(source:Araport11)
RI	IB07G02330	chrLG7	-	19,31,43	69,39,66	50,58,27	36,30,31	547	149	4.96704e-05	0.0017046	0.07,0.178,0.151	0.274,0.345,0.192	-0.137	AT5G05700	DLS1	DELAYED LEAF SENESCENCE 1	Encodes an arginyl-tRNA:protein transferase (ATE1), a component of the N-end rule pathway that targets protein degradation through the identity of the amino-terminal residue of specific protein substrates. Arabidopsis contains two ATE genes: At5g05700/ATE1, At3g11240/ATE2. Another component of the N-end rule pathway is At5g02310/PROTEOLYSIS6 (PRT6). PRT6 and ATE were shown to regulate seed after-…
RI	IB06G13530	chrLG6	-	18,12,23	42,39,57	15,24,7	76,99,95	214	149	0.000942449	0.0162877	0.23,0.176,0.219	0.121,0.144,0.049	0.104	AT3G21640	UCU2	ULTRACURVATA 2	encodes a 42 kDa FK506-binding protein (AtFKBP42) that possesses similarity to multidomain peptidyl-prolyl cis/trans isomerases (PPIases, EC 5.2.1.8), which are known to be components of mammalian steroid hormone receptor complexes. The protein appears to be localized to the plasma membrane by electron microscopy and binds to HSP90.1 and calmodulin in vitro. It also aggregates citrate synthase in…
RI	IB05G23100	chrLG5	+	126177191	136113131	257466401	110131125	789	149	1.76931e-10	3.88648e-08	0.149,0.228,0.216	0.306,0.402,0.377	-0.164	AT5G28900			Calcium-binding EF-hand family protein;(source:Araport11)
RI	IB05G23130	chrLG5	+	6,5,11	0,0,49	11,13,4	38,42,43	453	149	0.00233345	0.0315671	1.0,1.0,0.069	0.087,0.092,0.03	0.62	AT4G08790			NIT1 amidase involved in the breakdown of deaminated glutathione (dGSH). It is active towards dGSH and dOA with a preference for dGSH.
RI	IB11G38860	chrLG11	-	2,2,4	5,2,8	48,178,76	11,32,21	247	149	1.96967e-06	0.000126479	0.194,0.376,0.232	0.725,0.77,0.686	-0.46	AT4G20970			basic helix-loop-helix (bHLH) DNA-binding superfamily protein;(source:Araport11)
RI	IB11G38860	chrLG11	-	2,2,4	5,3,8	46,167,72	36,94,52	241	149	0.00311277	0.0382101	0.198,0.292,0.236	0.441,0.523,0.461	-0.233	AT4G20970			basic helix-loop-helix (bHLH) DNA-binding superfamily protein;(source:Araport11)
RI	IB07G20240	chrLG7	+	52,52,71	1,1,3	29,64,34	13,9,5	2172	149	7.08413e-06	0.000359128	0.781,0.781,0.619	0.133,0.328,0.318	0.467
RI	IB07G09540	chrLG7	+	34,39,32	10,10,6	27,29,38	20,15,35	424	149	0.000132895	0.00371386	0.544,0.578,0.652	0.322,0.405,0.276	0.257	AT1G15740			Leucine-rich repeat family protein;(source:Araport11)
RI	IB07G09540	chrLG7	+	43,31,43	13,20,8	18,27,25	28,20,31	259	149	0.000452185	0.00920165	0.656,0.471,0.756	0.27,0.437,0.317	0.286	AT1G15740			Leucine-rich repeat family protein;(source:Araport11)
RI	IB05G27370	chrLG5	+	55,69,47	499405311	93,87,92	172210123	309	149	0	0	0.05,0.076,0.068	0.207,0.167,0.265	-0.148	AT5G24314	TAC7		plastid transcriptionally active7;(source:Araport11)
RI	IB05G28440	chrLG5	+	27,19,19	2,2,3	11,25,10	0,1,1	597	149	0.00305285	0.0377633	0.771,0.703,0.613	1.0,0.862,0.714	-0.163	AT4G34880			Amidase family protein;(source:Araport11)
RI	IB05G18300	chrLG5	-	7,8,6	18,15,39	4,4,0	24,51,29	230	149	0.000818886	0.0147155	0.201,0.257,0.091	0.097,0.048,0.0	0.135	AT4G23840			Leucine-rich repeat (LRR) family protein;(source:Araport11)
RI	IB05G02710	chrLG5	-	2,3,1	0,0,0	1,2,2	47,0,0	557	149	6.32125e-05	0.00205463	1.0,1.0,1.0	0.006,1.0,1.0	0.331	AT2G17200	DSK2b		Encodes a ubiquitin receptor protein that specifically associates with PEX2 and PEX12.
RI	IB06G13640	chrLG6	-	65,69,48	2,0,5	50,86,49	0,0,0	942	149	0.000273854	0.00620404	0.837,1.0,0.603	1.0,1.0,1.0	-0.187	AT1G08980	TOC64-I	TRANSLOCON AT THE OUTER MEMBRANE OF CHLOROPLASTS 64-I	Encodes an enzyme with similarity to bacterial acylamidohydrolases and exhibits indole-3-acetamide amidohydrolase activity in vitro. This enzyme may be involved in the in vivo biosynthesis of indole-acetic acid from indole-3-acetamide, a native metabolite of A. thaliana. It appears to exist as a monomer.
RI	IB05G05500	chrLG5	-	63,77,47	129,120,83	51,90,53	20,18,16	226	149	0	0	0.244,0.297,0.272	0.627,0.767,0.686	-0.422	AT4G34090			cyclin delta-3;(source:Araport11)
RI	IB05G07110	chrLG5	-	56,45,42	2,6,2	8,9,6	0,0,1	1149	149	0.00050096	0.00996951	0.784,0.493,0.731	1.0,1.0,0.438	-0.143	AT5G39830	DEGP8	DEG PROTEASE 8	Encodes DEG8. Forms a hexamer with DEG5 in the thylakoid lumen. Involved in the cleavage of photodamaged D2 protein of photosystem II (PSII). Recombinant DEG8 is proteolytically active toward both a model substrate (beta-casein) and photodamaged D1 protein of photosystem II.
RI	IB15G08960	chrLG15	-	4,5,3	2,0,3	2,9,7	0,1,0	386	149	0.000470947	0.00948988	0.436,1.0,0.279	1.0,0.776,1.0	-0.354	AT3G20260			DUF1666 family protein (DUF1666);(source:Araport11)
RI	IB15G03390	chrLG15	-	19,25,24	4,16,13	4,17,10	9,19,11	1276	149	0.00406056	0.0461237	0.357,0.154,0.177	0.049,0.095,0.096	0.149	AT1G09960	SUT4	sucrose transporter 4	low affinity (10mM) sucrose transporter in sieve elements (phloem)
RI	IB06G18740	chrLG6	+	136182144	3,0,3	41,35,30	5,4,2	1780	149	4.48218e-05	0.00157177	0.791,1.0,0.801	0.407,0.423,0.557	0.402	AT3G14110	FLU	FLUORESCENT IN BLUE LIGHT	Encodes a novel coiled-coil, TPR domain containing protein that is localized to the chloroplast membrane and is involved in chlorophyll biosynthesis. Mutants accumulate protochlorophyllide, an intermediate in the chlorophyll biosynthesis pathway, in dark and release singlet oxygen in plastids in a controlled and non-invasive manner upon a dark/light shift.
RI	IB05G12830	chrLG5	-	8,5,2	2,1,3	8,4,17	0,0,0	358	149	6.41986e-06	0.000331265	0.625,0.675,0.217	1.0,1.0,1.0	-0.494	AT3G52850	VSR1;1	VACUOLAR SORTING RECEPTOR 1;1	Encodes the Vacuolar Sorting Receptor-1 (VSR-1)/Epidermal Growth Factor Receptor-like protein1(VSR-1/ATELP1). Binds vacuolar targeting signals. Involved in sorting seed storage proteins into vacuoles. The mRNA is cell-to-cell mobile.
RI	IB13G13540	chrLG13	+	54,63,59	9,7,9	62107113	2,2,2	673	149	7.84137e-07	5.63642e-05	0.571,0.666,0.592	0.873,0.922,0.926	-0.297	AT3G13225			WW domain-containing protein;(source:Araport11)
RI	IB05G16530	chrLG5	-	79,86,82	17,46,34	57,82,60	47,97,60	223	149	1.17278e-05	0.000543087	0.756,0.555,0.617	0.448,0.361,0.401	0.239
RI	IB02G23640	chrLG2	-	0,1,0	5,2,8	1,6,2	2,12,4	237	149	0.000190316	0.00475724	0.0,0.239,0.0	0.239,0.239,0.239	-0.159	AT4G15780	VAMP724	vesicle-associated membrane protein 724	member of VAMP72 Gene Family
RI	IB07G04900	chrLG7	+	13,8,13	2,1,3	17,19,19	0,0,0	251	149	0.000400235	0.00840492	0.794,0.826,0.72	1.0,1.0,1.0	-0.22	AT2G06010	ORG4	OBP3-responsive gene 4	encodes a novel protein whose expression level is induced in lines overexpressing salicylic-acid (SA)-inducible Arabidopsis DNA binding with one finger (Dof) transcription factor, called OBF-binding protein 3.
RI	IB05G22340	chrLG5	-	7,17,21	1,1,0	22,20,13	10,7,4	238	149	1.53301e-06	0.000103985	0.814,0.914,1.0	0.579,0.641,0.67	0.279	AT5G36930			Disease resistance protein (TIR-NBS-LRR class) family;(source:Araport11)
RI	IB05G22790	chrLG5	-	36,45,66	2,6,4	55,91,83	1,2,0	574	149	0.000137476	0.00380508	0.824,0.661,0.811	0.935,0.922,1.0	-0.187	AT1G69550			disease resistance protein (TIR-NBS-LRR class);(source:Araport11)
RI	IB05G23490	chrLG5	-	19,10,17	2,3,4	12,26,19	9,13,15	238	149	0.00210343	0.0294418	0.856,0.676,0.727	0.455,0.556,0.442	0.269	AT4G12240			zinc finger (C2H2 type) family protein;(source:Araport11)
RI	IB06G09130	chrLG6	-	5,4,3	8,11,11	0,1,0	3,6,9	258	149	7.35782e-05	0.00232616	0.265,0.174,0.136	0.0,0.088,0.0	0.162	AT2G02560	TIP120		Arabidopsis thaliana homolog of human CAND1 (cullin-associated and neddylation-dissociated). Putative similarity to TBP-interacting protein TIP120. Ubiquitously expressed in plant tissues throughout development. T-DNA insertion mutant plants were completely sterile and resistant to sirtinol and auxin, but not to gibberellins or brassinolide. Displayed developmental phenotypes similar to those of …
RI	IB05G26830	chrLG5	-	2,0,0	2,3,5	3,3,1	1,2,0	245	149	0.0001539	0.00408741	0.378,0.0,0.0	0.646,0.477,1.0	-0.582	AT5G52910	ATIM	TIMELESS	homolog of Drosophila timeless
RI	IB06G00660	chrLG6	+	0,8,4	7,7,17	0,0,1	9,17,17	239	149	5.25805e-05	0.00178329	0.0,0.416,0.128	0.0,0.0,0.035	0.17	AT3G42170	DAYSLEEPER	DAYSLEEPER	transposase-like gene with conserved domains from the family of hAT transposases that includes hobo from Drosophila melanogaster, Activator (Ac) from maize, and Tam3 from snapdragon but lacks several amino acids known to be essential for Ac transposition5. The DAYSLEEPER gene lacks 8 bp duplications and TIRs (a common feature of transcriptionally silent hAT transposases), however, DAYSLEEPER expr…
RI	IB09G00770	chrLG9	-	60,50,71	60,76,58	76159148	46,110,57	652	149	0.000156911	0.00413696	0.186,0.131,0.219	0.274,0.248,0.372	-0.119	AT1G75560			zinc knuckle (CCHC-type) family protein;(source:Araport11)
RI	IB06G02190	chrLG6	+	13,4,12	6,6,8	12,14,25	3,4,2	251	149	0.00358137	0.0422397	0.563,0.284,0.471	0.704,0.675,0.881	-0.314	AT4G32660	AME3		Encodes protein kinase AME3.
RI	IB09G09630	chrLG9	+	3,5,4	0,1,0	2,11,7	2,5,3	258	149	2.25394e-05	0.000918809	1.0,0.743,1.0	0.366,0.56,0.574	0.414	AT4G35580	NTL9	NAC transcription factor-like 9	Encodes a calmodulin-binding NAC protein (CBNAC). Contains calmodulin-binding domain in the C-terminus of the protein. Functions as a calmodulin-regulated transcriptional repressor.
RI	IB15G11290	chrLG15	+	46,53,39	7,1,4	14,20,15	0,0,0	446	149	4.46655e-06	0.000247252	0.687,0.947,0.765	1.0,1.0,1.0	-0.2	AT5G08020	RPA70B	RPA70-kDa subunit B	Encodes a homolog of Replication Protein A. rpa70b mutants are hypersensitive to UV-B radiation and MMS treatments suggesting a role for this protein in DNA damage repair. The mRNA is cell-to-cell mobile.
RI	IB06G04760	chrLG6	+	32,35,62	10,11,18	77,99,91	7,18,10	1161	149	0.00270423	0.0347914	0.291,0.29,0.307	0.585,0.414,0.539	-0.217	AT5G41880	POLA4		DNA primase POLA3;(source:Araport11)
RI	IB06G04910	chrLG6	+	26,38,41	0,0,0	71,85,71	4,3,10	271	149	6.86131e-06	0.000351533	1.0,1.0,1.0	0.907,0.94,0.796	0.119	AT1G13570			F-box/RNI-like superfamily protein;(source:Araport11)
RI	IB06G04910	chrLG6	+	11,15,8	0,1,0	8,12,14	3,4,5	801	149	5.3591e-07	4.07518e-05	1.0,0.736,1.0	0.332,0.358,0.342	0.568	AT1G13570			F-box/RNI-like superfamily protein;(source:Araport11)
RI	IB08G20810	chrLG8	+	141135132	17,18,15	130176155	39,55,54	769	149	2.5524e-07	2.23497e-05	0.616,0.592,0.63	0.392,0.383,0.357	0.235	AT5G50240	PIMT2	protein-l-isoaspartate methyltransferase 2	L-isoaspartyl methyltransferase 2 (PIMT2)gene, alternatively spliced.
RI	IB15G23670	chrLG15	-	58,70,77	52,35,50	152248163	40,54,47	206	149	2.65268e-07	2.30879e-05	0.447,0.591,0.527	0.733,0.769,0.715	-0.217
RI	IB15G23670	chrLG15	-	14,13,16	32,36,54	7,10,9	51,78,74	225	149	0.000253558	0.00586145	0.225,0.193,0.164	0.083,0.078,0.075	0.115
RI	IB15G23670	chrLG15	-	15,13,16	15,7,19	9,12,11	29,32,25	230	149	0.00111083	0.0184642	0.393,0.546,0.353	0.167,0.195,0.222	0.236
RI	IB13G01300	chrLG13	-	196,203,89	3,1,4	18,20,18	0,0,0	989	149	0.00138336	0.0218197	0.908,0.968,0.77	1.0,1.0,1.0	-0.118	AT1G52700			alpha/beta-Hydrolases superfamily protein;(source:Araport11)
RI	XLOC_038091	chrLG6	+	1,0,0	0,1,2	0,2,3	1,0,0	256	149	2.29109e-05	0.000924628	1.0,0.0,0.0	0.0,1.0,1.0	-0.333
RI	IB11G12850	chrLG11	+	21,16,16	2,0,0	21,24,23	3,3,2	239	149	0.00338334	0.0402657	0.867,1.0,1.0	0.814,0.833,0.878	0.114	AT5G39785			hypothetical protein (DUF1666);(source:Araport11)
RI	IB06G15270	chrLG6	+	8,3,7	0,0,0	321590285	31,28,21	307	149	5.89545e-05	0.0019581	1.0,1.0,1.0	0.834,0.911,0.868	0.129	AT1G42430			Novel plant specific, chloroplast localized protein that is involved in regulation of starch degradation.
RI	XLOC_025696	chrLG2	+	15,19,24	0,2,0	16,36,36	3,3,0	601	149	0.00230802	0.0312817	1.0,0.702,1.0	0.569,0.748,1.0	0.128
RI	IB06G16700	chrLG6	+	121154173	13,10,6	160310129	22,39,24	808	149	0.00308915	0.0380171	0.632,0.74,0.842	0.573,0.594,0.498	0.183	AT4G31940	CYP82C4	cytochrome P450, family 82, subfamily C, polypeptide 4	The gene encodes a cytochrome P450 enzyme, CYP82C. It is involved in the early Fe deficiency response.CYP82C4 hydroxylates fraxetin to generate sideretin (5-hydroxyfraxetin). Fraxetin and sideretin are catecholic coumarins secreted into the rhizosphere under conditions of low iron availability and help mobilize this nutrient from insoluble iron(III) pools in the soil.The mRNA is cell-to-cell mobi…
RI	IB06G19510	chrLG6	+	4,2,5	8,5,7	1,0,0	8,5,4	224	149	1.81343e-05	0.000763859	0.25,0.21,0.322	0.077,0.0,0.0	0.235	AT1G14610	VALRS	VALYL TRNA SYNTHETASE	Required for proper proliferation of basal cells.
RI	IB06G20890	chrLG6	+	68,88,79	58,51,39	69,114,93	23,43,28	290	149	0.0016035	0.0242336	0.376,0.47,0.51	0.607,0.577,0.631	-0.153	AT3G12685			Acid phosphatase/vanadium-dependent haloperoxidase-related protein;(source:Araport11)
RI	IB07G14020	chrLG7	+	6,11,18	0,0,0	55,98,51	4,2,2	390	149	0.00250842	0.0331968	1.0,1.0,1.0	0.84,0.949,0.907	0.101	AT3G06860	MFP2	multifunctional protein 2	Encodes a multifunctional protein. Involved in peroxisomal fatty acid beta oxidation. Loss-of-function mutant lacks hydroxyacyl-CoA dehydrogenase activity and have reduced levels of long-chain enoyl-CoA hydratase activity. The mutant has fewer but larger peroxisomes. The mRNA is cell-to-cell mobile.
RI	IB06G21910	chrLG6	+	12,14,32	5,2,1	8,13,11	0,0,0	255	149	4.52718e-05	0.00157611	0.584,0.804,0.949	1.0,1.0,1.0	-0.221	AT2G41350	EMB2819	EMBRYO DEFECTIVE 2819	Encodes AUG1, likely to be in an augmin-like complex with AUG3.
RI	IB06G23090	chrLG6	+	81,76,48	4,3,1	20,38,24	1,0,0	1124	149	0.000525684	0.0103758	0.729,0.771,0.864	0.726,1.0,1.0	-0.121	AT3G57040	ATRR4	RESPONSE REGULATOR 4	response regulator ARR9, A two-component response regulator-like protein with a receiver domain with a conserved aspartate residue and a possible phosphorylation site and at the N-terminal half. Appears to interact with histidine kinase like genes ATHP3 and ATHP2
RI	IB06G24400	chrLG6	+	26,27,14	5,3,4	42,63,49	1,4,2	776	149	0.00378528	0.0437168	0.5,0.633,0.402	0.89,0.752,0.825	-0.311	AT5G06530	AtABCG22	Arabidopsis thaliana ATP-binding cassette G22	Encodes ABCG22, an ABC transporter gene. Mutation results in increased water transpiration and drought susceptibility.
RI	IB06G25530	chrLG6	+	25,17,22	204123102	10,6,5	3,5,7	852	149	2.47119e-06	0.000151931	0.021,0.024,0.036	0.368,0.173,0.111	-0.19	AT5G03650	SBE2.2	starch branching enzyme 2.2	Encodes starch branching enzyme (E.C.2.4.1.18) similar to SBE2 from maize and rice. Expressed throughout the plant and highest in seedlings and cauline leaves.
RI	IB06G02770	chrLG6	-	4,4,5	7,3,2	1,1,1	0,1,0	439	149	0.000717952	0.0134073	0.162,0.312,0.459	1.0,0.253,1.0	-0.44	AT1G69550			disease resistance protein (TIR-NBS-LRR class);(source:Araport11)
RI	IB03G07810	chrLG3	+	26,7,28	9,6,12	34,53,55	4,5,0	981	149	6.53091e-05	0.00210622	0.305,0.151,0.262	0.564,0.617,1.0	-0.488	AT4G25315			Expressed protein;(source:Araport11)
RI	IB15G12470	chrLG15	+	8,7,12	0,0,0	2,14,3	1,6,5	209	149	3.19671e-09	5.30874e-07	1.0,1.0,1.0	0.588,0.625,0.3	0.496
RI	IB06G04880	chrLG6	-	0,0,3	5,3,5	1,2,0	0,0,1	394	149	0.00324267	0.0391396	0.0,0.0,0.185	1.0,1.0,0.0	-0.605	AT2G25530			AFG1-like ATPase family protein;(source:Araport11)
RI	IB06G06520	chrLG6	-	2,0,4	4,4,3	0,2,0	6,28,16	239	149	0.00374977	0.0435154	0.238,0.0,0.454	0.0,0.043,0.0	0.216	AT1G59218			Similar to disease resistance proteins.
RI	IB08G15240	chrLG8	+	47,36,53	24,29,34	73,92,87	27,22,31	489	149	0.00121051	0.0197136	0.374,0.274,0.322	0.452,0.56,0.461	-0.168	AT2G46530	ARF11	auxin response factor 11	auxin response factor 11;(source:Araport11)
RI	IB06G09880	chrLG6	-	16,22,30	10,14,17	38,36,50	9,10,13	697	149	0.00249388	0.0331477	0.255,0.251,0.274	0.474,0.435,0.451	-0.193	AT3G07810			RNA-binding (RRM/RBD/RNP motifs) family protein;(source:Araport11)
RI	IB06G10540	chrLG6	-	115,124,90	0,0,41	60,91,54	0,0,0	209	149	0.000216322	0.00518311	1.0,1.0,0.61	1.0,1.0,1.0	-0.13	AT5G26742	RH3		DEAD box RNA helicase (RH3);(source:Araport11)
RI	IB06G14430	chrLG6	-	1,10,6	10,17,15	1,0,0	13,9,5	401	149	2.60394e-05	0.00102792	0.036,0.179,0.129	0.028,0.0,0.0	0.105	AT1G54570	PES1	phytyl ester synthase 1	Encodes a protein with phytyl ester synthesis and diacylglycerol acyltransferase activities that is involved in the deposition of free phytol and free fatty acids in the form of phytyl esters in chloroplasts, a process involved in maintaining the integrity of the photosynthetic membrane during abiotic stress and senescence.
RI	IB07G28210	chrLG7	+	5,3,2	18,8,10	14,11,19	17,19,15	275	149	0.00193197	0.0276368	0.131,0.169,0.098	0.309,0.239,0.407	-0.186	AT5G10490	MSL2	MSCS-like 2	A member of MscS-like gene family, structurally very similar to MSL3, comprising of an N-terminal chloroplast transit peptide, five trans-membrane helices and a C-terminal cytoplasmic domain. Mutant plants showed abnormalities in the size and shape of plastids. MSL2-GFP was localized to discrete foci on the plastid envelope and co-localize with the plastid division protein AtMinE.
RI	IB06G21520	chrLG6	-	10,7,6	11,13,15	20,27,29	14,8,8	406	149	7.84358e-05	0.0024529	0.25,0.165,0.128	0.344,0.553,0.571	-0.308	AT2G26800			Mutant has increased seed ile, leu and val as well as his and arg.
RI	IB14G25190	chrLG14	+	1,1,1	0,0,0	0,2,1	2,2,0	277	149	5.68905e-05	0.00190267	1.0,1.0,1.0	0.0,0.35,1.0	0.55	AT4G21790	TOM1	tobamovirus multiplication 1	encodes a host factor that is required for TMV virus multiplication. The mRNA is cell-to-cell mobile.
RI	IB14G24250	chrLG14	+	1,0,0	15,4,7	2,3,2	12,13,4	277	149	0.00453027	0.0499644	0.035,0.0,0.0	0.082,0.11,0.212	-0.123	AT4G21440	MYB102	MYB-like 102	Encodes a MYB transcription factor involved in wounding and osmotic stress response. Member of the R2R3 factor gene family.
RI	IB11G12490	chrLG11	-	12,21,19	3,8,4	14,9,11	9,10,11	298	149	0.00310096	0.0380976	0.667,0.568,0.704	0.437,0.31,0.333	0.286	AT1G26640			Encodes a cytosolic isopentenyl phosphate kinase that plays an important role in regulating the formation of both MVA (mevalonic acid) and MEP (methylerythritol phosphate) pathway-derived terpenoid compounds by controlling the ratio of IP/DMAP to IPP/DMAPP. IPP and DMAPP are the universal C5 building blocks of all natural terpenoids. IPK enhances terpenoid formation by returning IP/DMAP to the te…
RI	IB13G25910	chrLG13	-	30,33,43	44,60,67	26,33,23	21,20,12	285	149	0.000101202	0.00302334	0.263,0.223,0.251	0.393,0.463,0.501	-0.207	AT4G33000	SCABP8	SOS3-LIKE CALCIUM BINDING PROTEIN 8	Encodes a member of the calcineurin B-like calcium sensor gene family. Mediates salt tolerance by regulating ion homeostasis in Arabidopsis.
RI	IB07G00730	chrLG7	+	7,5,16	1,2,3	10,12,7	1,0,0	776	149	3.33114e-05	0.00124832	0.573,0.324,0.506	0.658,1.0,1.0	-0.418	AT5G50340			DNA repair protein RadA-like protein;(source:Araport11)
RI	IB07G01330	chrLG7	+	6,4,11	5,15,10	1,3,1	14,6,7	300	149	0.00349742	0.0414187	0.373,0.117,0.353	0.034,0.199,0.066	0.181	AT1G33400	TPR9	tetratricopeptide repeat 9	Encodes one of the 36 carboxylate clamp (CC)-tetratricopeptide repeat (TPR) proteins (Prasad 2010, Pubmed ID: 20856808) with potential to interact with Hsp90/Hsp70 as co-chaperones.
RI	IB07G03620	chrLG7	+	37,44,25	7,6,4	4,1,5	0,0,0	890	149	1.57096e-07	1.46433e-05	0.469,0.551,0.511	1.0,1.0,1.0	-0.49
RI	IB07G04570	chrLG7	+	18,16,8	0,111,127	14,8,15	0,0,0	305	149	5.70679e-09	8.24517e-07	1.0,0.066,0.03	1.0,1.0,1.0	-0.635	AT5G04710			Plastid localized metalloaminopeptidase.
RI	IB07G04770	chrLG7	+	38,39,71	18,18,24	46,60,61	60,62,65	611	149	7.00369e-07	5.08489e-05	0.34,0.346,0.419	0.158,0.191,0.186	0.19	AT5G04550			type-1 restriction enzyme mjaxp r protein (DUF668);(source:Araport11)
RI	IB05G13840	chrLG5	-	4,7,7	0,3,4	0,2,3	5,3,8	240	149	0.000373736	0.0080476	1.0,0.592,0.521	0.0,0.293,0.189	0.544	AT1G13570			F-box/RNI-like superfamily protein;(source:Araport11)
RI	IB07G10740	chrLG7	+	31,36,40	9,8,8	30,51,32	23,19,21	686	149	0.00281656	0.0358219	0.428,0.494,0.521	0.221,0.368,0.249	0.202	AT5G35400			Pseudouridine synthase family protein;(source:Araport11)
RI	IB07G11090	chrLG7	+	1,4,6	0,0,0	2,3,4	0,2,3	576	149	2.90801e-05	0.00111474	1.0,1.0,1.0	1.0,0.28,0.256	0.488	AT1G68890	PHYLLO	PHYLLO	Homologous to the four eubacterial men genes involved in menanoquinone biosynthesis. Studies of mutants defective in this gene demonstrated its involvement in phylloquinone biosynthesis in Arabidopsis. The mRNA is cell-to-cell mobile.
RI	IB07G11090	chrLG7	+	15,16,32	1,0,1	33,40,23	5,9,5	597	149	1.13704e-05	0.000533373	0.789,1.0,0.889	0.622,0.526,0.534	0.332	AT1G68890	PHYLLO	PHYLLO	Homologous to the four eubacterial men genes involved in menanoquinone biosynthesis. Studies of mutants defective in this gene demonstrated its involvement in phylloquinone biosynthesis in Arabidopsis. The mRNA is cell-to-cell mobile.
RI	IB04G24020	chrLG4	-	54,45,46	117,95,103	62,121,63	65,81,49	399	149	1.66155e-09	3.00076e-07	0.147,0.15,0.143	0.263,0.358,0.324	-0.168	AT2G18710	SCY1	SECY homolog 1	Encodes a component of the thylakoid-localized Sec system involved in the translocation of cytoplasmic proteins into plastid.
RI	XLOC_041628	chrLG7	+	9,14,16	0,2,0	17,31,29	3,4,5	285	149	0.000920271	0.0160359	1.0,0.785,1.0	0.748,0.802,0.752	0.161
RI	IB07G16340	chrLG7	+	0,0,0	1,1,2	3,1,2	3,3,4	391	149	0.00363797	0.0427676	0.0,0.0,0.0	0.276,0.113,0.16	-0.183	AT5G23520			smr (Small MutS Related) domain-containing protein;(source:Araport11)
RI	IB07G17420	chrLG7	+	306337396	12,12,8	445721497	29,67,21	1533	149	0.00221115	0.0302677	0.713,0.732,0.828	0.599,0.511,0.697	0.155	AT5G43150			elongation factor;(source:Araport11)
RI	IB07G24870	chrLG7	+	109,123,28	8,10,6	34,31,39	0,0,0	243	149	7.91945e-07	5.66437e-05	0.893,0.883,0.741	1.0,1.0,1.0	-0.161	AT5G66190	LFNR1	leaf-type chloroplast-targeted FNR 1	Encodes a leaf-type ferredoxin:NADP(H) oxidoreductase. It is present in both chloroplast stroma and thylakoid membranes but is more abundant in the thylakoid. The affinity of this enzyme for ferredoxin is slightly, but significantly, higher than AtLFNR2, an isoform of the same enzyme. AtLFNR1 forms a heterodimer with AtFNR2 and is also a prerequisite to attach AtFNR2 to the thylakoid membrane.
RI	IB14G22960	chrLG14	-	14,6,19	0,0,0	44,70,62	2,4,2	1434	149	2.957e-06	0.00017654	1.0,1.0,1.0	0.696,0.645,0.763	0.299	AT5G67100	ICU2	INCURVATA2	Encodes the putative catalytic subunit of the DNA polymerase alpha. Interacts with genes involved in chromatin-mediated cellular memory. ICU2 genetically interacts with TERMINAL FLOWER2, the ortholog of HETEROCHROMATIN PROTEIN1 of animals and yeasts, and with the Polycomb group (PcG) gene CURLY LEAF. A number of regulatory genes were derepressed in the icu2-1 mutant, including genes associated wi…
RI	IB02G28790	chrLG2	+	6,5,8	0,0,0	67,74,86	6,5,3	269	149	0.000250069	0.00580868	1.0,1.0,1.0	0.861,0.891,0.941	0.102	AT3G09600	RVE8	REVEILLE 8	Encodes a MYB-like transcription factor similar to CIRCADIAN CLOCK-ASSOCIATED1 (CCA1) and ELONGATED HYPOCOTYL (LHY). Involved in the regulation of circadian clock by modulating the pattern of histone 3 (H3) acetylation. Functions as a transcriptional activator of evening element containing clock genes. Involved in heat shock response.
RI	IB07G19300	chrLG7	+	13,21,25	0,1,1	11,20,40	1,10,4	953	149	8.1931e-05	0.00253477	1.0,0.767,0.796	0.632,0.238,0.61	0.361	AT5G63810	BGAL10	beta-galactosidase 10	member of Glycoside Hydrolase Family 35
RI	IB01G05250	chrLG1	+	4,6,3	4,21,3	1,0,0	6,2,1	230	149	0.00011246	0.00327606	0.393,0.156,0.393	0.097,0.0,0.0	0.282	AT1G70700	TIFY7		JAZ9 is a protein presumed to be involved in jasmonate signaling. JAZ9 transcript levels rise in response to a jasmonate stimulus. JAZ9 can interact with the COI1 F-box subunit of an SCF E3 ubiquitin ligase in a yeast-two-hybrid assay only in the presence of jasmonate-isoleucine (JA-ILE) or coronatine. The Jas domain appears to be important for JAZ9-COI1 interactions in the presence of coronatine…
RI	IB07G24490	chrLG7	+	1,10,11	0,2,0	11,6,11	3,5,4	323	149	0.000199923	0.00494617	1.0,0.698,1.0	0.628,0.356,0.559	0.385	AT3G51040	RTH	RTE1-homolog	Encodes a protein of 231 amino acids with 51% identity to RTE1 over 209 amino acids. Interacts with RTE1 in planta and appears to function in same pathway to positively regulate ethylene signaling.
A5SS	IB09G25880	chrLG9	-	6,4,1	0,0,0	5,1,3	1,0,5	157	149	0.002183	0.0330453	1.0,1.0,1.0	0.826,1.0,0.363	0.27	AT2G39530			Uncharacterized protein family (UPF0497);(source:Araport11)
A5SS	IB09G24290	chrLG9	-	479380342	5,5,11	97,106,96	7,9,6	1254	149	3.01504e-05	0.0011898	0.919,0.9,0.787	0.622,0.583,0.655	0.249	AT3G02450			Proteolytically inactive member of the FtsH (filamentation-temperature-sensitive protein H) protease family due to mutations in the protease domain.
A5SS	IB09G16040	chrLG9	-	21,20,53	4,4,8	47,62,69	2,0,1	505	149	4.51556e-07	4.10127e-05	0.608,0.596,0.662	0.874,1.0,0.953	-0.32	AT1G05680	UGT74E2	Uridine diphosphate glycosyltransferase 74E2	Encodes a UDP-glucosyltransferase, UGT74E2, that acts on IBA (indole-3-butyric acid) and affects auxin homeostasis. The transcript and protein levels of this enzyme are strongly induced by H2O2 and may allow integration of ROS (reactive oxygen species) and auxin signaling. This enzyme can also transfer glycosyl groups to several compounds related to the explosive TNT when this synthetic compound …
A5SS	IB09G27300	chrLG9	+	2,5,4	2,0,3	5,9,1	0,0,0	188	149	0.00295833	0.0417965	0.442,1.0,0.514	1.0,1.0,1.0	-0.348	AT1G54730			Major facilitator superfamily protein;(source:Araport11)
A5SS	XLOC_048313	chrLG9	+	99108124	15,17,23	193216245	10,20,13	317	149	4.85588e-05	0.0017258	0.756,0.749,0.717	0.901,0.835,0.899	-0.138
A5SS	IB09G14550	chrLG9	+	52,44,71	27,11,17	168194183	26,25,21	167	149	0.000360654	0.00849243	0.632,0.781,0.788	0.852,0.874,0.886	-0.137	AT2G05642			Nucleic acid-binding, OB-fold-like protein;(source:Araport11)
A5SS	IB09G10580	chrLG9	+	41,23,33	2,2,0	54,79,38	3,15,5	419	149	0.00375179	0.0493511	0.879,0.804,1.0	0.865,0.652,0.73	0.145	AT5G22060	J2	DNAJ homologue 2	Co-chaperonin similar to E. coli DnaJ
A5SS	IB08G15690	chrLG8	-	2,5,1	0,0,0	3,4,7	2,2,1	213	149	0.00205123	0.0315739	1.0,1.0,1.0	0.512,0.583,0.83	0.358	AT1G35710			kinase family with leucine-rich repeat domain-containing protein;(source:Araport11)
A5SS	IB08G05800	chrLG8	-	3,2,1	0,0,0	6,9,2	0,4,2	161	149	0.00159952	0.0267967	1.0,1.0,1.0	1.0,0.676,0.481	0.281	AT3G21700	SGP2		Monomeric G protein. Expressed in root epidermal cells that are destined to become atrichoblasts. Also expressed during pollen development and in the pollen tube tip.
A5SS	IB08G03720	chrLG8	-	3,8,6	0,0,2	9,6,10	10,4,4	155	149	5.01954e-05	0.00176208	1.0,1.0,0.743	0.464,0.59,0.706	0.328	AT3G58760			Integrin-linked protein kinase family;(source:Araport11)
A5SS	IB08G03720	chrLG8	-	46,45,51	0,0,2	46,55,36	10,4,4	151	149	5.40731e-06	0.000318976	1.0,1.0,0.962	0.819,0.931,0.899	0.104	AT3G58760			Integrin-linked protein kinase family;(source:Araport11)
A5SS	IB08G16470	chrLG8	+	70,45,31	24,16,17	1,2,4	0,1,1	190	149	0.00353251	0.0474484	0.696,0.688,0.588	1.0,0.611,0.758	-0.132	AT2G27360			GDSL-motif esterase/acyltransferase/lipase. Enzyme group with broad substrate specificity that may catalyze acyltransfer or hydrolase reactions with lipid and non-lipid substrates.
A5SS	IB08G11100	chrLG8	+	95,72,101	279252229	101152105	171157107	183	149	3.13062e-08	3.98076e-06	0.217,0.189,0.264	0.325,0.441,0.444	-0.18	AT1G73110			P-loop containing nucleoside triphosphate hydrolases superfamily protein;(source:Araport11)
A5SS	IB08G10970	chrLG8	+	16,24,20	2,0,0	27,36,23	4,2,2	613	149	0.0029289	0.0415861	0.66,1.0,1.0	0.621,0.814,0.737	0.163	AT2G27285			nuclear speckle splicing regulatory-like protein (DUF2040);(source:Araport11)
A5SS	IB08G06780	chrLG8	+	1,3,6	2,2,4	4,1,3	1,0,0	179	149	1.78778e-05	0.000808424	0.294,0.555,0.555	0.769,1.0,1.0	-0.455	AT2G04340			cytoplasmic dynein 2 light intermediate chain;(source:Araport11)
A5SS	IB08G06780	chrLG8	+	2,6,5	2,2,4	12,11,8	1,0,0	208	149	2.27682e-06	0.000155095	0.417,0.682,0.472	0.896,1.0,1.0	-0.442	AT2G04340			cytoplasmic dynein 2 light intermediate chain;(source:Araport11)
A5SS	IB07G31910	chrLG7	-	17,13,16	7,11,9	34,52,28	4,10,4	250	149	0.000267072	0.00670258	0.591,0.413,0.514	0.835,0.756,0.807	-0.293	AT3G27110			PGM48 is a member of a plant specific clade of metallo-endopeptidase proteins. It is found in plastoglobules. Analysis of over-expression and loss of function phenotypes suggests PGM48 may have a role in positively regulating senescence.
A5SS	IB07G31800	chrLG7	-	30,28,62	19,22,32	55,83,73	108133101	254	149	8.71622e-07	7.33444e-05	0.481,0.427,0.532	0.23,0.268,0.298	0.215	AT3G27260	GTE8	global transcription factor group E8	Kinase like protein with similarity to yeast BDF1 and human RING3 protein, which have two bromodomains GTE8 has a single bromodomain
A5SS	IB07G31480	chrLG7	-	2,2,4	0,0,0	8,13,9	4,2,1	163	149	0.000257354	0.00657402	1.0,1.0,1.0	0.646,0.856,0.892	0.202	AT5G62960			UDP-N-acetylglucosamine-N-acetylmuramyl-pyrophosphoryl-undecaprenol N-acetylglucosamine protein;(source:Araport11)
A5SS	XLOC_044178	chrLG7	-	3,7,11	27,22,30	5,3,5	46,86,40	167	149	0.00160162	0.0267967	0.09,0.221,0.247	0.088,0.03,0.1	0.113
A5SS	IB07G27730	chrLG7	-	61,85,91	3,0,3	131169123	15,21,14	207	149	2.67844e-06	0.000176161	0.936,1.0,0.956	0.863,0.853,0.863	0.104	AT5G37720	DIP2	interacting with DNA-binding domain of Zn-finger PARP 1	Encodes a member of a family of proteins involved in export of RNAs from the nucleus and transcriptional coactivation.
A5SS	IB07G18010	chrLG7	-	10,9,3	1,1,2	9,2,2	3,5,5	186	149	0.00340856	0.0463272	0.889,0.878,0.546	0.706,0.243,0.243	0.374	AT1G57600			MBOAT (membrane bound O-acyl transferase) family protein;(source:Araport11)
A5SS	IB07G15950	chrLG7	-	131114130	13,14,15	102158123	30,27,25	1237	149	0.00351845	0.0473708	0.548,0.495,0.511	0.291,0.413,0.372	0.159	AT5G16680			RING/FYVE/PHD zinc finger superfamily protein;(source:Araport11)
A5SS	IB07G05820	chrLG7	-	19,26,25	0,0,2	30,38,34	6,2,2	273	149	0.00135055	0.0238513	1.0,1.0,0.872	0.732,0.912,0.903	0.108	AT4G36690	ATU2AF65A		Regulates flowering time and displays a redundant role in pollen tube growth together with AtU2AF65b.
A5SS	IB07G05820	chrLG7	-	14,15,11	16,26,19	17,30,24	7,15,13	332	149	9.56535e-05	0.0030073	0.282,0.206,0.206	0.522,0.473,0.453	-0.251	AT4G36690	ATU2AF65A		Regulates flowering time and displays a redundant role in pollen tube growth together with AtU2AF65b.
A5SS	IB07G04630	chrLG7	-	30,19,40	1,0,0	35,25,27	5,3,3	153	149	0.00012015	0.00348985	0.967,1.0,1.0	0.872,0.89,0.898	0.102	AT5G60990			DEA(D/H)-box RNA helicase family protein;(source:Araport11)
A5SS	IB07G01940	chrLG7	-	2,4,2	6,13,18	0,0,1	3,5,9	161	149	0.00107008	0.0196881	0.236,0.222,0.093	0.0,0.0,0.093	0.153	AT2G40316			autophagy-like protein;(source:Araport11)
A5SS	IB07G01670	chrLG7	-	2,3,1	0,0,0	0,0,1	6,5,0	159	149	9.56553e-10	1.65861e-07	1.0,1.0,1.0	0.0,0.0,1.0	0.667	AT3G56330			N2,N2-dimethylguanosine tRNA methyltransferase;(source:Araport11)
A5SS	IB07G31920	chrLG7	+	38,38,59	44,50,42	77,95,77	38,51,43	361	149	0.000932541	0.0178461	0.263,0.239,0.367	0.455,0.435,0.425	-0.149	AT3G01920			DHBP synthase RibB-like alpha/beta domain-containing protein;(source:Araport11)
A5SS	IB15G00250	chrLG15	+	0,1,3	46,33,50	5,14,13	94,65,50	153	149	2.53541e-05	0.00103626	0.0,0.029,0.055	0.049,0.173,0.202	-0.113	AT5G63000			Mitochondrial import inner membrane translocase subunit Tim17/Tim22/Tim23 family protein;(source:Araport11)
A5SS	IB04G07560	chrLG4	-	2,1,10	5,3,4	1,8,1	2,0,0	175	149	0.00131138	0.0233071	0.254,0.221,0.68	0.299,1.0,1.0	-0.381	AT2G33730			Homolog of the DEADbox pre-mRNA splicing factor Prp28 which regulates abundance of miRNA. It plays essential roles in miRNA biogenesis and interacts with the DCL1 complex and positively influences pri-miRNA processing. SMA1 binds the promoter region of genes encoding pri-miRNAs (MIRs) and is required for MIR transcription. It enhances the abundance of the DCL1 protein levels through promoting the…
A5SS	IB05G20600	chrLG5	+	31,12,21	0,0,2	10,37,26	3,2,3	528	149	0.000872797	0.0170449	1.0,1.0,0.748	0.485,0.839,0.71	0.238	AT4G36690	ATU2AF65A		Regulates flowering time and displays a redundant role in pollen tube growth together with AtU2AF65b.
A5SS	IB14G20050	chrLG14	-	5,1,2	0,0,0	15,16,5	1,5,0	248	149	0.00251586	0.0367239	1.0,1.0,1.0	0.9,0.658,1.0	0.147	AT5G05340	PRX52	peroxidase 52	Encodes a protein with sequence similarity to peroxidases that is involved in lignin biosynthesis. Loss of function mutations show abnormal development of xylem fibers and reduced levels of lignin biosynthetic enxymes.
A5SS	IB05G06660	chrLG5	+	41,34,36	74,61,90	43,50,52	30,46,29	166	149	2.64682e-07	2.69164e-05	0.332,0.333,0.264	0.563,0.494,0.617	-0.248	AT5G15390			tRNA/rRNA methyltransferase (SpoU) family protein;(source:Araport11)
A5SS	IB02G33370	chrLG2	+	0,0,0	4,17,10	2,4,1	8,17,11	167	149	0.000896522	0.0174486	0.0,0.0,0.0	0.182,0.174,0.075	-0.144	AT1G01760	TAD1	ortholog of yeast Tad1	denosine deaminases acting on tRNA;(source:Araport11)
A5SS	IB07G25740	chrLG7	-	18,14,22	26,36,48	52,62,45	40,57,35	178	149	6.27955e-05	0.00208905	0.367,0.246,0.277	0.521,0.477,0.518	-0.209	AT3G06540	REP	Rab escort protein	Encodes a cytoplasmic Rab escort protein that preferentially binds the GDP-bound form of Rab and stimulates geranylgeranylation of various Rab GTPases in Arabidopsis extracts in vitro.
A5SS	XLOC_030039	chrLG3	-	318337457	21,19,27	560900710	7,19,8	2306	149	1.58419e-09	2.58993e-07	0.495,0.534,0.522	0.838,0.754,0.852	-0.298
A5SS	XLOC_030039	chrLG3	-	186196268	21,19,27	291466383	7,19,8	1926	149	1.18107e-07	1.32512e-05	0.407,0.444,0.434	0.763,0.655,0.787	-0.307
A5SS	IB12G13340	chrLG12	-	100,80,104	19,35,26	31,39,27	24,31,20	1537	149	1.26462e-05	0.000598029	0.338,0.181,0.279	0.111,0.109,0.116	0.154	AT3G07030			Alba DNA/RNA-binding protein;(source:Araport11)
A5SS	IB14G18930	chrLG14	+	52,40,50	6,12,9	31,33,37	21,28,23	194	149	1.24448e-06	9.75465e-05	0.869,0.719,0.81	0.531,0.475,0.553	0.28
A5SS	IB14G13990	chrLG14	+	10,12,8	139,118,81	13,15,15	53,46,30	165	149	2.18785e-06	0.00015083	0.061,0.084,0.082	0.181,0.227,0.311	-0.164	AT3G10060			FKBP-like peptidyl-prolyl cis-trans isomerase family protein;(source:Araport11)
A5SS	IB10G06720	chrLG10	+	3,1,1	0,0,0	3,8,13	2,4,2	596	149	2.67559e-09	4.02888e-07	1.0,1.0,1.0	0.273,0.333,0.619	0.592	AT4G27290			S-locus lectin protein kinase family protein;(source:Araport11)
A5SS	IB15G12100	chrLG15	+	6,10,9	0,2,6	2,1,6	0,0,0	154	149	7.08757e-05	0.00234422	1.0,0.829,0.592	1.0,1.0,1.0	-0.193	AT5G55760	SRT1	sirtuin 1	Encodes SRT1, a member of the SIR2 (sirtuin) family HDAC (histone deacetylase) (SRT1/AT5g55760, SRT2/AT5G09230).
A5SS	IB14G03160	chrLG14	+	5,1,4	1,0,1	1,4,4	2,2,2	155	149	0.00238599	0.0350967	0.828,1.0,0.794	0.325,0.658,0.658	0.327	AT5G46750	AGD9	ARF-GAP domain 9	A member of ARF GAP domain (AGD), A thaliana has 15 members, grouped into four classes. The mRNA is cell-to-cell mobile.
A5SS	IB15G17780	chrLG15	+	3,7,2	1,3,1	7,21,13	1,1,0	174	149	0.00143148	0.0248938	0.72,0.666,0.631	0.857,0.947,1.0	-0.262	AT4G33210	SLOMO	SLOW MOTION	Encodes SLOMO (SLOW MOTION), a F-box protein required for auxin homeostasis and normal timing of lateral organ initiation at the shoot meristem.
A5SS	IB15G09580	chrLG15	+	2,0,2	5,2,6	2,7,3	3,2,1	153	149	0.00224977	0.0336314	0.28,0.0,0.245	0.394,0.773,0.745	-0.462	AT1G17540			kinase with adenine nucleotide alpha hydrolases-like domain-containing protein;(source:Araport11)
A5SS	IB01G11550	chrLG1	+	1,1,2	19,26,25	17,9,7	31,59,46	155	149	0.00025363	0.00652043	0.048,0.036,0.071	0.345,0.128,0.128	-0.149	AT5G16000	NIK1	NSP-interacting kinase 1	NSP-interacting kinase (NIK1), receptor-like kinase, involved in defense response against geminivirus It acts as a virulence target of the begomovirus nuclear shuttle protein (NSP).
A5SS	IB02G14710	chrLG2	-	3,2,10	8,23,16	2,1,0	14,21,18	156	149	0.000254117	0.00652043	0.264,0.077,0.374	0.12,0.044,0.0	0.184	AT3G16857	RR1	response regulator 1	Encodes an Arabidopsis response regulator (ARR) protein that acts in concert with other type-B ARRs in the cytokinin signaling pathway. Also involved in cytokinin-dependent inhibition of hypocotyl elongation and cytokinin-dependent greening and shooting in tissue culture. ARR1, ARR10, and ARR12 are redundant regulators of drought response, with ARR1 being the most critical. ARR1, ARR10 and ARR12 …
A5SS	IB13G11640	chrLG13	-	8,1,3	2,0,0	4,7,3	1,6,4	157	149	0.000331226	0.00794991	0.792,1.0,1.0	0.792,0.525,0.416	0.353	AT5G62570	CBP60a	calmodulin-binding protein 60a	Calmodulin binding protein-like protein;(source:Araport11)
A5SS	IB07G21730	chrLG7	+	3,8,9	5,3,1	5,5,3	0,0,2	197	149	0.00297365	0.0418065	0.312,0.669,0.872	1.0,1.0,0.532	-0.226	AT4G34265			hypothetical protein;(source:Araport11)
A5SS	XLOC_015131	chrLG13	+	577727751	15,18,18	90412241106	1,2,3	1395	149	5.55112e-16	3.97044e-13	0.804,0.812,0.817	0.99,0.985,0.975	-0.172
A5SS	IB06G10730	chrLG6	-	6,2,5	17,13,19	10,25,18	12,25,10	256	149	5.00156e-05	0.00176208	0.17,0.082,0.133	0.327,0.368,0.512	-0.274	AT1G56700			Peptidase C15, pyroglutamyl peptidase I-like protein;(source:Araport11)
A5SS	IB13G21630	chrLG13	+	87,53,43	39,44,20	62,62,47	13,10,10	171	149	1.904e-05	0.000839401	0.66,0.512,0.652	0.806,0.844,0.804	-0.21	AT2G32500			Stress responsive alpha-beta barrel domain protein;(source:Araport11)
A5SS	IB13G05870	chrLG13	-	123132190	11,6,16	154219154	36,40,36	209	149	2.68129e-07	2.69164e-05	0.889,0.94,0.894	0.753,0.796,0.753	0.14	AT1G48540			Outer arm dynein light chain 1 protein;(source:Araport11)
A5SS	IB02G22170	chrLG2	-	219,36,22	75,0,2	5,15,7	0,0,0	152	149	8.00173e-06	0.000423944	0.741,1.0,0.915	1.0,1.0,1.0	-0.115	AT2G05540			Glycine-rich protein family;(source:Araport11)
A5SS	IB13G13610	chrLG13	+	4,0,0	1,3,2	1,6,2	0,0,0	223	149	1.9918e-08	2.77977e-06	0.728,0.0,0.0	1.0,1.0,1.0	-0.757	AT1G64790	ILA	ILITYHIA	ILITHYIA (ILA) is a HEAT repeat protein involved in plant immunity. The gene is also involved in systemic acquired resistance induced by P. syringae expressing avrRps4. Loss-of-function mutants of ILA caused pleiotropic defects in the mutant plants. The mutant plants are smaller in size and the leaves are serrated and yellow to light green in color. Required for bacterium-triggered stomatal closu…
A5SS	IB01G00460	chrLG1	-	7,7,6	0,2,0	1,2,6	6,2,0	176	149	0.000847699	0.0167004	1.0,0.748,1.0	0.124,0.458,1.0	0.389	AT1G16540	SIR3	SIRTINOL RESISTANT 3	Encodes molybdenum cofactor sulfurase. Involved in Moco biosynthesis. Involved in the conversion of ABA-aldehyde to ABA, the last step of abscisic acid (ABA) biosynthesis. <i>sir</i> loss-of-function mutants are resistant to sirtinol, a modulator of auxin signaling.N terminal domain is similar to bacterial NifS suggesting a common mechanism for sulphur mobilization and transfer. Also involved in …
A5SS	IB11G35690	chrLG11	+	71,85,45	17,0,0	15,60,52	0,0,0	308	149	0.000102179	0.00314416	0.669,1.0,1.0	1.0,1.0,1.0	-0.11	AT1G11720	SS3	starch synthase 3	Encodes a starch synthase that in addition to its role in starch biosynthesis also has a negative regulatory function in the biosynthesis of transient starch. The protein apparently contains a starch-binding domain (SBD).
A5SS	IB02G07690	chrLG2	+	1,1,1	0,0,1	0,2,2	2,2,3	174	149	4.33166e-05	0.00158852	1.0,1.0,0.461	0.0,0.461,0.363	0.546	AT3G07525	ATG10	autophagy 10	Encodes an E1 ligase involved in autophagic vesicle formation.
A5SS	IB07G15240	chrLG7	-	11,23,28	0,3,3	37,34,26	7,15,9	153	149	0.00127578	0.0228281	1.0,0.882,0.901	0.837,0.688,0.738	0.173
A5SS	IB14G02830	chrLG14	+	1,2,4	1,0,0	1,4,2	1,5,2	160	149	1.79314e-05	0.000808424	0.482,1.0,1.0	0.482,0.427,0.482	0.364	AT1G32540	LOL1	lsd one like 1	Encodes a protein with 3 plant-specific zinc finger domains that acts as a positive regulator of cell death.
A5SS	IB12G26600	chrLG12	-	17,17,27	0,0,0	28,51,44	5,6,0	206	149	0.000106316	0.00321872	1.0,1.0,1.0	0.802,0.86,1.0	0.113	AT3G49601			pre-mRNA-splicing factor;(source:Araport11)
A5SS	IB14G14790	chrLG14	+	54,38,41	1,8,0	40,38,40	0,0,2	862	149	0.00369488	0.048827	0.903,0.451,1.0	1.0,1.0,0.776	-0.141	AT1G19490			Putative bZIP transcription factor. Expression is induced by drought and mutants are sensitive to drought.
A5SS	IB02G02190	chrLG2	-	1,4,2	2,0,0	1,3,1	0,4,4	178	149	0.00294799	0.0417534	0.295,1.0,1.0	1.0,0.386,0.173	0.245	AT2G27100	SE	SERRATE	Identified as a leaf form mutant by Redei having serrated leaves. Further analysis of the single loss of function allele indicated pleiotropic effects extending to many aspects of shoot development such as taller meristems, alterations in phase transition, phyllotaxy and branching. Encodes a single zinc finger containing protein that is expressed in meristems and organ primordia and forms a compl…
A5SS	IB12G11340	chrLG12	-	38,35,55	3,2,7	41,59,50	8,17,20	254	149	0.000346335	0.00822294	0.881,0.911,0.822	0.75,0.671,0.595	0.199	AT5G12230	MED19A		mediator of RNA polymerase II transcription subunit 19a-like protein;(source:Araport11)
A5SS	IB02G10940	chrLG2	+	2,10,8	60,0,0	1,6,3	50,85,30	170	149	4.38635e-05	0.00158852	0.028,1.0,1.0	0.017,0.058,0.081	0.624	AT3G16850			Pectin lyase-like superfamily protein;(source:Araport11)
A5SS	IB12G08230	chrLG12	-	6,11,3	0,0,0	2,8,10	0,0,11	185	149	0.00155653	0.0264287	1.0,1.0,1.0	1.0,1.0,0.423	0.192	AT5G58350	ZIK2		Encodes a member of the WNK family (9 members in all) of protein kinases, the structural design of which is clearly distinct from those of other known protein kinases, such as receptor-like kinases and mitogen-activated protein kinases. Its transcription is under the control of circadian rhythms.
A5SS	IB12G04870	chrLG12	-	10,12,9	0,1,0	9,15,9	2,3,1	411	149	0.000262748	0.00662311	1.0,0.813,1.0	0.62,0.644,0.765	0.261	AT1G13570			F-box/RNI-like superfamily protein;(source:Araport11)
A5SS	IB12G27520	chrLG12	+	0,0,1	1,3,2	1,3,1	3,8,2	165	149	0.00199476	0.0311859	0.0,0.0,0.311	0.231,0.253,0.311	-0.161	AT3G20070	TTN9	TITAN9	Encodes a plant-specific protein of unknown function. Mutant embryos contain at most four small cells. The endosperm nucleoli are enlarged. Gene is expressed in siliques based on EST information.
A5SS	IB14G28350	chrLG14	+	18,17,21	35,28,57	43,55,34	28,66,42	218	149	0.00218064	0.0330453	0.26,0.293,0.201	0.512,0.363,0.356	-0.159	AT3G19510	HAT3.1		Encodes a member of the PHD-finger homeodomain protein family. The HAT3.1 homeodomain is highly divergent in sequence even at positions that are almost invariable among homeodomains. HAT3.1 shows a preference for the sequence T(A/G)(A/C)ACCA, different from those bound by other homeodomains.
A5SS	IB15G05630	chrLG15	+	111,86,125	11,8,9	45,51,50	11,13,19	153	149	7.79538e-06	0.000418604	0.908,0.913,0.931	0.799,0.793,0.719	0.147	AT5G18570	EMB3138	EMBRYO DEFECTIVE 3138	Encodes AtObgC, a plant ortholog of bacterial Obg. AtObgC is a chloroplast-targeting GTPase essential for early embryogenesis. Mutations in this locus result in embryo lethality. The protein is dually localized in the stroma and the inner envelope membrane and is involved in thylakoid membrane biogenesis and functions primarily in plastid ribosome biogenesis during chloroplast development.
A5SS	IB12G24040	chrLG12	+	39,28,48	4,8,9	80,127,94	3,8,5	584	149	0.00131857	0.0233586	0.713,0.472,0.576	0.872,0.802,0.827	-0.247	AT3G13570	SCL30A	SC35-like splicing factor 30A	encodes an SC35-like splicing factor of 30 kD that is localized to the nuclear specks. Barta et al (2010) have proposed a nomenclature for Serine/Arginine-Rich Protein Splicing Factors (SR proteins): Plant Cell. 2010, 22:2926.
A5SS	IB05G19790	chrLG5	-	22,26,36	4,3,2	21,34,21	1,1,0	209	149	0.0022566	0.0336314	0.797,0.861,0.928	0.937,0.96,1.0	-0.104	AT4G28990			RNA-binding protein-like protein;(source:Araport11)
A5SS	IB14G04250	chrLG14	+	0,0,0	9,9,6	4,5,0	4,8,5	209	149	1.1434e-05	0.000554451	0.0,0.0,0.0	0.416,0.308,0.0	-0.241	AT3G05370	RLP31	receptor like protein 31	receptor like protein 31;(source:Araport11)
A5SS	IB14G04250	chrLG14	+	13,14,11	0,0,0	18,24,17	4,5,0	252	149	1.99157e-05	0.000850431	1.0,1.0,1.0	0.727,0.739,1.0	0.178	AT3G05370	RLP31	receptor like protein 31	receptor like protein 31;(source:Araport11)
A5SS	IB03G18330	chrLG3	+	10,6,12	0,0,1	7,4,4	4,0,2	233	149	0.000510347	0.0117277	1.0,1.0,0.885	0.528,1.0,0.561	0.265	AT1G69580			Homeodomain-like superfamily protein;(source:Araport11)
A5SS	IB01G14700	chrLG1	+	1,11,3	0,0,1	7,12,12	3,3,1	227	149	0.00083117	0.0166745	1.0,1.0,0.663	0.605,0.724,0.887	0.149	AT1G66910			Protein kinase superfamily protein;(source:Araport11)
A5SS	IB04G10580	chrLG4	+	3,2,1	35,0,41	3,4,2	0,0,0	182	149	2.32872e-09	3.60134e-07	0.066,1.0,0.02	1.0,1.0,1.0	-0.638	AT3G24180			Beta-glucosidase, GBA2 type family protein;(source:Araport11)
A5SS	IB04G10580	chrLG4	+	4,2,2	35,0,41	2,3,2	0,0,0	222	149	3.3692e-09	4.81965e-07	0.071,1.0,0.032	1.0,1.0,1.0	-0.632	AT3G24180			Beta-glucosidase, GBA2 type family protein;(source:Araport11)
A5SS	IB04G10580	chrLG4	+	1,2,1	0,2,0	0,0,1	1,1,1	189	149	7.16958e-05	0.00235772	1.0,0.441,1.0	0.0,0.0,0.441	0.667	AT3G24180			Beta-glucosidase, GBA2 type family protein;(source:Araport11)
A5SS	IB08G11280	chrLG8	-	182184153	43,49,40	78,76,68	44,86,65	156	149	8.08756e-10	1.49281e-07	0.802,0.782,0.785	0.629,0.458,0.5	0.261	AT1G73060	LPA3	Low PSII Accumulation 3	Low PSII Accumulation 3;(source:Araport11)
A5SS	IB02G10820	chrLG2	+	10,5,5	2,5,4	7,3,6	1,0,0	151	149	1.70763e-05	0.000794394	0.831,0.497,0.552	0.874,1.0,1.0	-0.331	AT4G02405			S-adenosyl-L-methionine-dependent methyltransferases superfamily protein;(source:Araport11)
A5SS	IB12G10680	chrLG12	+	80,66,81	5,5,7	100166102	0,6,2	421	149	0.00203899	0.0315739	0.85,0.824,0.804	1.0,0.907,0.948	-0.126	AT5G48385			FRIGIDA-like protein;(source:Araport11)
A5SS	IB12G04330	chrLG12	+	8,6,9	2,2,4	3,12,2	1,1,0	179	149	0.00195056	0.0306624	0.769,0.714,0.652	0.714,0.909,1.0	-0.163	AT1G13570			F-box/RNI-like superfamily protein;(source:Araport11)
A5SS	IB11G17420	chrLG11	+	203188226	93,72,105	386669542	99134139	1686	149	5.01229e-07	4.40982e-05	0.162,0.187,0.16	0.256,0.306,0.256	-0.103	AT2G42780			transcription elongation factor B polypeptide;(source:Araport11)
A5SS	IB13G12570	chrLG13	-	1,0,0	0,3,3	1,5,6	1,6,4	181	149	0.000670297	0.0142012	1.0,0.0,0.0	0.452,0.407,0.553	-0.137	AT5G67280	RLK	receptor-like kinase	receptor-like kinase;(source:Araport11)
A5SS	XLOC_012644	chrLG12	-	5,9,21	1,0,1	6,7,9	8,2,2	343	149	2.95492e-05	0.00117417	0.685,1.0,0.901	0.246,0.603,0.662	0.358
A5SS	XLOC_012644	chrLG12	-	4,5,13	1,0,1	7,1,7	8,2,2	335	149	3.27385e-05	0.00126574	0.64,1.0,0.853	0.28,0.182,0.609	0.474
A5SS	XLOC_008557	chrLG11	-	30,22,33	0,3,6	38,49,42	0,1,1	1592	149	0.000543121	0.0119528	1.0,0.407,0.34	1.0,0.821,0.797	-0.29
A5SS	IB10G07690	chrLG10	+	5,4,8	0,1,2	3,4,6	2,4,4	152	149	0.00206656	0.0316173	1.0,0.797,0.797	0.595,0.495,0.595	0.303	AT5G27460			Tetratricopeptide repeat (TPR)-like superfamily protein;(source:Araport11)
A5SS	IB11G20480	chrLG11	-	0,0,1	14,4,10	2,2,1	0,5,4	154	149	0.00213606	0.0325068	0.0,0.0,0.088	1.0,0.279,0.195	-0.462	AT5G11960			magnesium transporter, putative (DUF803);(source:Araport11)
A5SS	IB10G17840	chrLG10	+	12,5,14	2,1,2	12,26,6	0,1,0	451	149	0.000582353	0.0125744	0.665,0.623,0.698	1.0,0.896,1.0	-0.303	AT2G16530			Encodes polyprenol reductase involved in N-gylcosylation. Mutants are defective in pollen development. Knockouts are embryo lethal
A5SS	IB10G11800	chrLG10	-	15,16,9	2,2,5	18,16,13	0,1,0	1121	149	2.63937e-06	0.00017561	0.499,0.515,0.193	1.0,0.68,1.0	-0.491	AT3G58140			phenylalanyl-tRNA synthetase class IIc family protein;(source:Araport11)
A5SS	IB11G12720	chrLG11	-	0,1,0	3,1,1	1,2,0	0,0,1	159	149	7.54524e-05	0.00245306	0.0,0.484,0.0	1.0,1.0,0.0	-0.505	AT1G13770	RUS3	ROOT UV-B SENSITIVE 3	root UVB sensitive protein (Protein of unknown function, DUF647);(source:Araport11)
A5SS	IB13G23580	chrLG13	-	6,3,3	18,13,6	0,0,0	12,6,6	177	149	2.90124e-06	0.000186527	0.219,0.163,0.296	0.0,0.0,0.0	0.226	AT5G52280			Myosin heavy chain-related protein;(source:Araport11)
A5SS	IB01G31030	chrLG1	-	1,1,0	0,0,62	1,1,2	0,0,0	153	149	0.00101508	0.0191692	1.0,1.0,0.0	1.0,1.0,1.0	-0.333	AT1G09870			histidine acid phosphatase family protein;(source:Araport11)
A5SS	IB11G31860	chrLG11	-	8,1,2	0,0,1	7,4,1	3,4,0	166	149	0.00011501	0.0033922	1.0,1.0,0.642	0.677,0.473,1.0	0.164	AT3G14840			Encodes LRR-RLK protein that is localized to the plasma membrane and is involved in regulation of plant innate immunity to microbes. LIK1 is phosphorylated by CERK1, a kinase involved in chitin perception. The mRNA is cell-to-cell mobile.
A5SS	IB13G12970	chrLG13	-	28,17,41	21,25,17	83,85,80	13,11,15	153	149	1.33891e-06	0.00010215	0.565,0.398,0.701	0.861,0.883,0.839	-0.306	AT1G16445			S-adenosyl-L-methionine-dependent methyltransferases superfamily protein;(source:Araport11)
A5SS	IB07G04020	chrLG7	-	17,11,20	6,5,6	13,27,19	1,3,1	643	149	0.00175179	0.0285711	0.396,0.338,0.436	0.751,0.676,0.815	-0.357	AT3G04500			RNA-binding (RRM/RBD/RNP motifs) family protein;(source:Araport11)
A5SS	IB01G17320	chrLG1	-	12,12,10	0,2,1	1,12,3	2,3,3	226	149	0.00101273	0.0191692	1.0,0.798,0.868	0.248,0.725,0.397	0.432	AT1G78070			Transducin/WD40 repeat-like superfamily protein;(source:Araport11)
A5SS	IB06G16510	chrLG6	-	1,4,4	10,3,14	0,0,0	2,3,5	168	149	2.42377e-05	0.00100499	0.081,0.542,0.202	0.0,0.0,0.0	0.275	AT1G20410			Pseudouridine synthase family protein;(source:Araport11)
A5SS	IB08G01490	chrLG8	+	133118136	30,30,31	54,91,60	29,44,33	175	149	1.93112e-05	0.000839401	0.791,0.77,0.789	0.613,0.638,0.608	0.164	AT3G60370			Encodes an immunophilin, FKBP20-2, that belongs to the FK-506 binding protein (FKBP) subfamily functioning as peptidyl-prolyl isomerases (PPIases) in protein folding. FKBP20-2 has a unique pair of cysteines at the C terminus and was found to be reduced by thioredoxin (Trx) (itself reduced by NADPH by means of NADP-Trx reductase). The FKBP20-2 protein, which contains only two of the five amino aci…
A5SS	IB01G01690	chrLG1	+	9,2,4	0,0,0	1,2,0	40,0,16	153	149	8.43339e-10	1.508e-07	1.0,1.0,1.0	0.024,1.0,0.0	0.659	AT5G55280	FTSZ1-1	homolog of bacterial cytokinesis Z-ring protein FTSZ 1-1	Encodes one of two FtsZ proteins, tubulin-like proteins, in Arabidopsis. It is involved in chloroplast division.
A5SS	IB13G14890	chrLG13	-	255304275	0,0,0	211256208	2,2,7	1426	149	7.17119e-06	0.000394554	1.0,1.0,1.0	0.917,0.93,0.756	0.132	AT3G20680			plant/protein (DUF1995);(source:Araport11)
A5SS	IB03G10880	chrLG3	-	9,15,21	0,3,3	22,28,18	10,11,13	182	149	0.000869642	0.0170414	1.0,0.804,0.851	0.643,0.676,0.531	0.268
A5SS	IB01G33450	chrLG1	+	9,11,7	0,1,2	4,7,4	4,4,1	273	149	0.00162083	0.027039	1.0,0.857,0.656	0.353,0.489,0.686	0.328
A5SS	IB01G33450	chrLG1	+	8,10,6	0,0,0	3,6,4	2,0,3	245	149	0.00171704	0.0283139	1.0,1.0,1.0	0.477,1.0,0.448	0.358
A5SS	IB11G21950	chrLG11	+	38,34,30	266261181	35,33,27	116,59,45	159	149	5.32424e-08	6.34694e-06	0.118,0.109,0.134	0.22,0.344,0.36	-0.188	AT2G43560			FKBP-like peptidyl-prolyl cis-trans isomerase family protein;(source:Araport11)
A5SS	IB15G07420	chrLG15	+	94104160	34,22,32	93127116	40,71,63	1914	149	6.11561e-05	0.0020464	0.177,0.269,0.28	0.153,0.122,0.125	0.109	AT3G22170	FHY3	far-red elongated hypocotyls 3	A component of the PHYA signaling network, mediates the FR-HIR response to far-red light in concert with FAR1. Expression is induced by age; involved in negative regulation of leaf senescence.
A5SS	IB01G02350	chrLG1	+	4,2,3	0,0,0	0,2,0	1,1,2	310	149	2.08227e-07	2.20643e-05	1.0,1.0,1.0	0.0,0.49,0.0	0.837	AT5G48150	PAT1	phytochrome a signal transduction 1	Member of GRAS gene family. Semi-dominant mutant has a reduced response to far-red light and appears to act early in the phytochrome A signaling pathway.
A5SS	IB01G18220	chrLG1	+	0,0,1	6,8,8	2,3,7	5,4,7	154	149	1.03951e-06	8.26119e-05	0.0,0.0,0.108	0.279,0.421,0.492	-0.361	AT1G71790	CPB	capping protein B	Encodes a heterodimeric actin binding protein composed of an alpha and a beta sumunit. Stabilizes actin filament cytoskeleton by capping.
A5SS	IB15G08160	chrLG15	-	3,0,1	18,15,22	9,4,3	17,20,18	160	149	0.00173745	0.0285536	0.134,0.0,0.041	0.33,0.157,0.134	-0.149	AT5G50840			alpha-taxilin-like protein;(source:Araport11)
A5SS	IB04G17980	chrLG4	-	15,10,12	5,4,6	12,8,19	2,0,0	272	149	8.4676e-06	0.000436501	0.622,0.578,0.523	0.767,1.0,1.0	-0.348	AT4G00150	SCL6-IV		Belongs to one of the LOM (LOST MERISTEMS) genes: AT2G45160 (LOM1), AT3G60630 (LOM2) and AT4G00150 (LOM3). LOM1 and LOM2 promote cell differentiation at the periphery of shoot meristems and help to maintain their polar organization.
A5SS	IB04G17980	chrLG4	-	12,10,11	5,4,6	11,7,17	2,0,0	258	149	8.16735e-06	0.000428749	0.581,0.591,0.514	0.761,1.0,1.0	-0.358	AT4G00150	SCL6-IV		Belongs to one of the LOM (LOST MERISTEMS) genes: AT2G45160 (LOM1), AT3G60630 (LOM2) and AT4G00150 (LOM3). LOM1 and LOM2 promote cell differentiation at the periphery of shoot meristems and help to maintain their polar organization.
A5SS	IB01G03420	chrLG1	-	83,83,85	207215302	40,32,25	299470300	306	149	0	0	0.163,0.158,0.121	0.061,0.032,0.039	0.103	AT2G02760	UBC2	ubiquiting-conjugating enzyme 2	ubiquitin conjugating enzyme UBC2. Homolog of the yeast RAD6 gene.
A5SS	IB14G24690	chrLG14	-	30,14,33	10,4,7	48,115,93	7,10,7	299	149	0.0029713	0.0418065	0.599,0.636,0.701	0.774,0.851,0.869	-0.186	AT4G23270	CRK19	cysteine-rich RLK (RECEPTOR-like protein kinase) 19	Encodes a cysteine-rich receptor-like protein kinase. The mRNA is cell-to-cell mobile.
A5SS	IB05G15830	chrLG5	+	88,64,79	131136147	103133102	102,113,86	152	149	6.33764e-07	5.41253e-05	0.397,0.316,0.345	0.497,0.536,0.538	-0.171	AT4G34830	PDE346	PIGMENT DEFECTIVE 346	Encodes MRL1, a conserved pentatricopeptide repeat protein, required for stabilization of rbcL mRNA.
A5SS	IB11G09230	chrLG11	+	36,44,34	42,65,64	63,88,59	54,31,43	234	149	0.000261268	0.00661494	0.353,0.301,0.253	0.426,0.644,0.466	-0.21	AT3G13050	NiaP	nicotinate transporter	Encodes a plant nicotinate transporter than can also transport trigonelline (N-methylnicotinate).
A5SS	IB10G10420	chrLG10	+	147138123	96,82,112	88,97,108	129133151	191	149	3.03165e-06	0.000192745	0.544,0.568,0.461	0.347,0.363,0.358	0.168	AT1G31170	SRX	sulfiredoxin	encodes a cysteine-sulfinic acid reductase (sulfiredoxin - EC 1.8.98.2) capable of reducing overoxidized plastidic 2-Cys-Prx involved in peroxide detoxification and response to oxidative stress
A5SS	IB14G07800	chrLG14	+	21,22,17	13,15,16	23,29,32	7,11,4	212	149	0.00196588	0.0308185	0.532,0.508,0.428	0.698,0.649,0.849	-0.243	AT3G61060	PP2-A13	phloem protein 2-A13	phloem protein 2-A13;(source:Araport11)
A5SS	IB12G06320	chrLG12	-	93,95,92	116118126	24,16,6	44,51,39	313	149	5.45146e-05	0.00185674	0.276,0.277,0.258	0.206,0.13,0.068	0.136	AT1G08110			Encodes a Zn2+ dependent glyoxylase.
A5SS	IB10G16940	chrLG10	-	144144123	146,102,83	324596386	128191115	800	149	1.46405e-12	4.65406e-10	0.155,0.208,0.216	0.32,0.368,0.385	-0.165	AT3G26570	PHT2;1	phosphate transporter 2;1	low affinity phosphate transporter
A5SS	IB15G11490	chrLG15	+	26,30,32	8,8,17	7,7,5	9,14,12	1195	149	1.68269e-06	0.000123694	0.288,0.319,0.19	0.088,0.059,0.049	0.2	AT4G04630			senescence regulator (Protein of unknown function, DUF584);(source:Araport11)
A5SS	IB05G18280	chrLG5	-	0,0,0	2,3,2	4,6,4	2,2,2	151	149	2.62911e-10	6.0175e-08	0.0,0.0,0.0	0.664,0.747,0.664	-0.692	AT3G55600			Membrane fusion protein Use1;(source:Araport11)
A5SS	IB05G18280	chrLG5	-	1,1,2	22,19,30	6,14,8	31,51,25	153	149	7.78241e-05	0.0025052	0.042,0.049,0.061	0.159,0.211,0.238	-0.152	AT3G55600			Membrane fusion protein Use1;(source:Araport11)
A5SS	IB01G19580	chrLG1	-	10,3,7	24,26,31	2,1,0	11,9,16	166	149	0.00193175	0.0304504	0.272,0.094,0.169	0.14,0.091,0.0	0.101	AT2G31840	MRL7-L	Mesophyll-cell RNAi Library line 7-like	Thioredoxin superfamily protein;(source:Araport11)
A5SS	IB13G11050	chrLG13	-	62,84,73	29,54,33	67,104,56	13,26,15	998	149	0.000102846	0.00314699	0.242,0.188,0.248	0.435,0.374,0.358	-0.163	AT2G18180			Sec14p-like phosphatidylinositol transfer family protein;(source:Araport11)
A5SS	XLOC_034697	chrLG5	+	2,6,6	4,0,2	3,8,8	0,0,2	154	149	0.00367734	0.048827	0.326,1.0,0.744	1.0,1.0,0.795	-0.242
A5SS	IB06G09170	chrLG6	+	26,32,29	2,12,11	63,65,74	1,3,2	1763	149	1.22207e-05	0.000582724	0.524,0.184,0.182	0.842,0.647,0.758	-0.452
A5SS	IB01G22650	chrLG1	-	4,0,0	2,1,1	1,0,4	0,1,0	290	149	0.000514816	0.0117831	0.507,0.0,0.0	1.0,0.0,1.0	-0.498
A5SS	IB10G08550	chrLG10	-	6,5,2	2,1,0	0,1,0	3,1,1	175	149	2.02393e-07	2.19154e-05	0.719,0.81,1.0	0.0,0.46,0.0	0.69	AT1G31300			TRAM, LAG1 and CLN8 (TLC) lipid-sensing domain containing protein;(source:Araport11)
A5SS	IB01G11230	chrLG1	+	4,1,3	0,0,1	3,6,1	8,6,1	157	149	2.04648e-06	0.000142804	1.0,1.0,0.74	0.262,0.487,0.487	0.501	AT1G19690			NAD(P)-binding Rossmann-fold superfamily protein;(source:Araport11)
A5SS	IB12G02320	chrLG12	-	27,14,21	17,22,21	14,37,38	4,9,5	362	149	5.6699e-06	0.000327709	0.395,0.208,0.292	0.59,0.629,0.758	-0.361	AT1G26940			Cyclophilin-like peptidyl-prolyl cis-trans isomerase family protein;(source:Araport11)
A5SS	IB14G07470	chrLG14	-	10,4,5	1,3,5	3,0,0	2,2,3	161	149	0.00164603	0.0273795	0.902,0.552,0.481	0.581,0.0,0.0	0.451	AT3G61130	LGT1		Encodes a protein with putative galacturonosyltransferase activity. The mRNA is cell-to-cell mobile.
A5SS	IB11G30600	chrLG11	+	1,0,0	3,7,9	1,4,2	13,6,3	229	149	0.00185834	0.0297855	0.178,0.0,0.0	0.048,0.303,0.303	-0.159	AT5G46190			RNA-binding KH domain-containing protein;(source:Araport11)
A5SS	IB01G13630	chrLG1	+	23,36,49	2,2,4	40,36,40	1,0,0	363	149	0.000332057	0.00794991	0.825,0.881,0.834	0.943,1.0,1.0	-0.134
A5SS	IB01G26870	chrLG1	+	19,25,24	11,2,8	20,51,14	1,2,1	365	149	0.000299154	0.0073152	0.414,0.836,0.55	0.891,0.912,0.851	-0.285	AT5G22450			spectrin beta chain, brain;(source:Araport11)
A5SS	IB15G02640	chrLG15	+	6,5,3	82122109	4,9,11	0,184,0	153	149	2.03332e-05	0.000861828	0.067,0.038,0.026	1.0,0.045,1.0	-0.638	AT1G22070	TGA3	TGA1A-related gene 3	Encodes a transcription factor. Like other TGAla-related factors, TGA3 has a highly conserved bZIP region and exhibits similar DNA-binding properties.
A5SS	IB11G12300	chrLG11	+	7,8,7	2,0,0	24,15,8	3,12,2	200	149	0.000551404	0.0120425	0.723,1.0,1.0	0.856,0.482,0.749	0.212	AT1G26560	BGLU40	beta glucosidase 40	beta glucosidase 40;(source:Araport11)
A5SS	XLOC_028691	chrLG3	+	21,18,31	0,0,0	20,21,18	0,0,18	269	149	0.00204441	0.0315739	1.0,1.0,1.0	1.0,1.0,0.356	0.215
A5SS	IB14G29730	chrLG14	+	7,5,8	0,2122,0	10,15,11	0,0,0	153	149	0.000240727	0.00627158	1.0,0.002,1.0	1.0,1.0,1.0	-0.333	AT4G38970	FBA2	fructose-bisphosphate aldolase 2	Protein is tyrosine-phosphorylated and its phosphorylation state is modulated in response to ABA in Arabidopsis thaliana seeds.
A5SS	IB07G30960	chrLG7	-	108,67,97	120,94,68	186276221	59,77,62	446	149	6.99441e-15	4.0022e-12	0.231,0.192,0.323	0.513,0.545,0.544	-0.285	AT5G14970			seed maturation-like protein;(source:Araport11)
A5SS	IB12G25030	chrLG12	-	14,6,18	0,1,1	5,8,3	6,7,8	803	149	3.2736e-08	4.07207e-06	1.0,0.527,0.77	0.134,0.175,0.065	0.641	AT1G63440	HMA5	heavy metal atpase 5	The Arabidopsis P-type ATPase HMA5 is involved in Cu detoxification. hma5 mutant plants exhibit Cu hypersensitivity, which is especially dramatic in roots where HMA5 is mostly expressed.
A5SS	IB12G25030	chrLG12	-	14,7,21	1,3,3	5,8,4	11,9,7	803	149	5.21808e-05	0.0018206	0.722,0.302,0.565	0.078,0.142,0.096	0.424	AT1G63440	HMA5	heavy metal atpase 5	The Arabidopsis P-type ATPase HMA5 is involved in Cu detoxification. hma5 mutant plants exhibit Cu hypersensitivity, which is especially dramatic in roots where HMA5 is mostly expressed.
A5SS	XLOC_025142	chrLG2	+	0,0,2	2,3,8	6,4,3	13,17,22	162	149	0.00368765	0.048827	0.0,0.0,0.187	0.298,0.178,0.111	-0.133
A5SS	IB01G33670	chrLG1	+	19,17,15	0,0,1	22,31,19	2,0,6	246	149	0.00100282	0.0190635	1.0,1.0,0.901	0.869,1.0,0.657	0.125	AT1G28100			hypothetical protein;(source:Araport11)
A5SS	IB01G33670	chrLG1	+	18,15,16	0,0,1	16,36,20	2,0,6	255	149	0.000805521	0.0164614	1.0,1.0,0.903	0.824,1.0,0.661	0.139	AT1G28100			hypothetical protein;(source:Araport11)
A5SS	IB01G29240	chrLG1	-	11,8,13	1,0,1	7,8,8	1,2,2	673	149	0.00142208	0.0248084	0.709,1.0,0.742	0.608,0.47,0.47	0.301	AT3G12530	PSF2		PSF2;(source:Araport11)
A5SS	IB09G25590	chrLG9	-	8,8,12	0,0,0	10,34,24	2,13,2	290	149	3.46059e-07	3.30025e-05	1.0,1.0,1.0	0.72,0.573,0.86	0.282	AT3G14470			NB-ARC domain-containing disease resistance protein;(source:Araport11)
A5SS	IB09G25590	chrLG9	-	2,1,5	0,1,7	6,6,4	0,2,0	290	149	0.00124468	0.0225382	1.0,0.339,0.268	1.0,0.607,1.0	-0.333	AT3G14470			NB-ARC domain-containing disease resistance protein;(source:Araport11)
A5SS	IB09G25590	chrLG9	-	9,9,14	0,1,0	13,37,28	2,3,4	290	149	0.00053845	0.0119528	1.0,0.822,1.0	0.77,0.864,0.782	0.135	AT3G14470			NB-ARC domain-containing disease resistance protein;(source:Araport11)
A5SS	IB14G11640	chrLG14	-	25,35,26	12,21,16	47,54,27	49,58,50	234	149	0.00119433	0.0217643	0.57,0.515,0.509	0.379,0.372,0.256	0.196	AT1G51200			A20/AN1-like zinc finger family protein;(source:Araport11)
A5SS	IB13G21280	chrLG13	+	111129136	15,16,22	226291232	12,15,20	2433	149	0.000671227	0.0142012	0.312,0.331,0.275	0.536,0.543,0.415	-0.192	AT4G25434	NUDT10	nudix hydrolase homolog 10	nudix hydrolase homolog 10;(source:Araport11)
A5SS	IB05G03990	chrLG5	-	123512721578	71,88,87	166824091913	29,27,28	1417	149	0	0	0.647,0.603,0.656	0.858,0.904,0.878	-0.245	AT3G50670	U1SNRNP		Encodes U1 snRNP 70K
A5SS	IB03G14980	chrLG3	-	97,96,106	6,8,12	180223170	79,106,60	324	149	5.88418e-15	3.74103e-12	0.881,0.847,0.802	0.512,0.492,0.566	0.32
A5SS	IB12G05070	chrLG12	+	0,0,1	1,3,6	3,7,0	0,7,3	158	149	0.000341009	0.00813022	0.0,0.0,0.136	1.0,0.485,0.0	-0.45
A5SS	IB05G01730	chrLG5	+	12,11,22	0,75,0	36,49,39	0,0,0	345	149	0.00311202	0.043012	1.0,0.06,1.0	1.0,1.0,1.0	-0.313	AT5G37720	DIP2	interacting with DNA-binding domain of Zn-finger PARP 1	Encodes a member of a family of proteins involved in export of RNAs from the nucleus and transcriptional coactivation.
A5SS	IB01G30860	chrLG1	+	2,0,1	8,3,7	2,9,4	12,10,3	173	149	0.00347142	0.0469586	0.177,0.0,0.11	0.126,0.437,0.535	-0.27	AT2G40090	ATH9	ABC2 homolog 9	member of ATH subfamily
A5SS	IB05G26480	chrLG5	-	8,5,2	16,4,7	0,1,0	4,10,8	170	149	3.54807e-06	0.000220675	0.305,0.523,0.2	0.0,0.081,0.0	0.316	AT4G20850	TPP2	tripeptidyl peptidase ii	Tripeptidyl Peptidase II. Ser protease that assembles into a large oligomeric complex containing two proteins of 153 and 142 kD that are derived from a single TPP2 gene, with the smaller version missing part of the C-terminal end. Not essential, based on the lack of phenotype of a T-DNA disruption mutant.
A5SS	IB14G18970	chrLG14	+	24,23,31	0,1,0	192271144	11,21,5	1157	149	2.45379e-05	0.00101012	1.0,0.748,1.0	0.692,0.624,0.788	0.215	AT5G13750	ZIFL1	zinc induced facilitator-like 1	zinc induced facilitator-like 1;(source:Araport11)
A5SS	IB09G03470	chrLG9	+	3,5,7	0,0,1	9,5,7	2,5,5	190	149	1.01792e-05	0.000506024	1.0,1.0,0.846	0.779,0.44,0.523	0.368	AT1G68140			zinc finger/BTB domain protein, putative (DUF1644);(source:Araport11)
A5SS	IB02G29310	chrLG2	-	43,28,27	2,0,16	12,48,8	0,0,0	188	149	3.68503e-05	0.00137815	0.945,1.0,0.572	1.0,1.0,1.0	-0.161	AT2G40030	NRPE1		Encodes the unique largest subunit of nuclear DNA-dependent RNA polymerase V; homologous to budding yeast RPB1 and the E. coli RNA polymerase beta prime subunit. Required for normal RNA-directed DNA methylation at non-CG methylation sites and transgene silencing. The nrpe1 mutant is more resistant to biotrophic pathogens and is primed to activate salicylic acid-dependent defence genes.
A5SS	IB05G08100	chrLG5	+	13,7,6	0,0,0	12,32,25	3,8,0	374	149	5.24486e-06	0.000312615	1.0,1.0,1.0	0.614,0.614,1.0	0.257
A5SS	IB09G05670	chrLG9	+	25,19,28	3,4,0	81141113	1,1,0	332	149	0.000550055	0.0120425	0.789,0.681,1.0	0.973,0.984,1.0	-0.162	AT1G65070			DNA mismatch repair protein MutS, type 2;(source:Araport11)
A5SS	IB15G12130	chrLG15	-	24,18,19	3,3,2	25,15,13	0,1,0	269	149	0.000269475	0.00673333	0.816,0.769,0.84	1.0,0.893,1.0	-0.156
A5SS	IB06G23700	chrLG6	-	60,40,55	13,12,17	13,10,19	3,0,1	163	149	0.0023224	0.0345163	0.808,0.753,0.747	0.798,1.0,0.946	-0.145	AT3G57930			rho GTPase-activating gacO-like protein;(source:Araport11)
A5SS	IB10G08060	chrLG10	-	83118118	33,16,22	133176101	14,15,8	324	149	0.00127665	0.0228281	0.536,0.772,0.712	0.814,0.844,0.853	-0.164	AT4G29750			CRS1 / YhbY (CRM) domain-containing protein;(source:Araport11)
A5SS	IB10G19720	chrLG10	+	6,17,25	29,40,43	39,86,67	52,76,54	290	149	7.79317e-05	0.0025052	0.096,0.179,0.23	0.278,0.368,0.389	-0.177	AT5G12320			ankyrin repeat family protein;(source:Araport11)
A5SS	IB10G19720	chrLG10	+	9,9,5	0,0,0	19,32,20	6,5,7	186	149	9.39778e-07	7.79335e-05	1.0,1.0,1.0	0.717,0.837,0.696	0.25	AT5G12320			ankyrin repeat family protein;(source:Araport11)
A5SS	IB10G19720	chrLG10	+	147165200	0,0,0	453791502	6,5,7	1526	149	2.73002e-05	0.00109239	1.0,1.0,1.0	0.881,0.939,0.875	0.102	AT5G12320			ankyrin repeat family protein;(source:Araport11)
A5SS	IB10G16470	chrLG10	-	52,47,68	45,68,59	44,82,66	26,27,15	530	149	3.44907e-05	0.00130103	0.245,0.163,0.245	0.322,0.461,0.553	-0.228	AT1G24490	ARTEMIS	ARABIDOPSIS THALIANA ENVELOPE MEMBRANE INTEGRASE	Homologue of the Alb3/Oxa1/YidC family. ALB4 is almost identical to the Alb3/Oxa1/YidC domain of the previously described 110 kDa inner envelope protein ARTEMIS. However, ALB4 is expressed as a separate 55 kDa protein and is located in the thylakoid membrane of chloroplasts. Analysis of a T-DNA insertion line with a reduced level of Alb4 revealed chloroplasts with an altered ultrastructure. Mutan…
A5SS	IB11G22790	chrLG11	-	22,39,29	0,2,0	28,30,30	5,5,4	175	149	3.3979e-05	0.00129619	1.0,0.943,1.0	0.827,0.836,0.865	0.138
A5SS	IB10G01680	chrLG10	+	26,19,45	2,1,4	5,10,3	4,2,4	157	149	0.00131158	0.0233071	0.925,0.947,0.914	0.543,0.826,0.416	0.334	AT2G35190	NSPN11		plant-specific SNARE located in cell plate of dividing cells. cofractionates with the cytokinesis-specific syntaxin, KNOLLE, which is required for the formation of the cell plate.
A5SS	IB13G22960	chrLG13	+	1,2,2	1,0,1	5,2,5	4,4,6	153	149	0.001524	0.0259533	0.493,1.0,0.661	0.549,0.327,0.448	0.277	AT3G54950	pPLAIIIbeta	patatin-related phospholipase IIIbeta	Encodes pPLAIIIbeta, a member of the Group 3 patatin-related phospholipases. pPLAIIIbeta hydrolyzes phospholipids and galactolipids and additionally has acyl-CoA thioesterase activity. Alterations of pPLAIII&#946; result in changes in lipid levels and composition.
A5SS	IB01G00290	chrLG1	-	3,12,1	1,3,3	6,6,4	0,0,2	292	149	0.00137401	0.0241168	0.605,0.671,0.145	1.0,1.0,0.505	-0.361	AT5G56270	WRKY2	WRKY DNA-binding protein 2	Encodes WRKY transcription factor 2, a zinc-finger protein. In wrky2 mutants, egg cells polarize normally but zygotes fail to reestablish polar organelle positioning from a transient symmetric state, resulting in equal cell division and distorted embryo development.
A5SS	IB01G00290	chrLG1	-	3,7,1	1,3,3	4,5,3	0,0,2	227	149	0.0013796	0.0241409	0.663,0.605,0.18	1.0,1.0,0.496	-0.349	AT5G56270	WRKY2	WRKY DNA-binding protein 2	Encodes WRKY transcription factor 2, a zinc-finger protein. In wrky2 mutants, egg cells polarize normally but zygotes fail to reestablish polar organelle positioning from a transient symmetric state, resulting in equal cell division and distorted embryo development.
A5SS	IB12G19120	chrLG12	-	0,0,0	1,8,2	4,8,0	2,23,8	208	149	0.000109351	0.00327596	0.0,0.0,0.0	0.589,0.199,0.0	-0.263	AT1G70680			Caleosin-related family protein;(source:Araport11)
A5SS	XLOC_039771	chrLG6	-	86102145	27,32,20	195242194	24,31,23	270	149	0.0036812	0.048827	0.637,0.638,0.8	0.818,0.812,0.823	-0.126
A5SS	IB11G18410	chrLG11	-	82,81,85	7,7,4	129195142	0,1,3	1607	149	1.91551e-06	0.000135316	0.521,0.518,0.663	1.0,0.948,0.814	-0.353	AT3G14750			structural maintenance of chromosomes domain protein;(source:Araport11)
A5SS	IB11G18410	chrLG11	-	81,81,83	7,7,4	127194141	0,1,3	1601	149	1.80899e-06	0.000129388	0.519,0.519,0.659	1.0,0.948,0.814	-0.355	AT3G14750			structural maintenance of chromosomes domain protein;(source:Araport11)
A5SS	IB11G05710	chrLG11	-	4,13,5	487,0,180	0,0,1	40,39,23	153	149	0.00349154	0.0471193	0.008,1.0,0.026	0.0,0.0,0.041	0.331	AT4G09010	TL29	thylakoid lumen 29	Encodes a thylakoid lumen protein that was initially believed to act as a microsomal ascorbate peroxidase APX4 but to date, no evidence of enzymatic activity has been found.
A5SS	IB06G07840	chrLG6	-	16,10,21	32,34,40	11,12,8	55,94,45	176	149	0.000246027	0.00636998	0.297,0.199,0.308	0.145,0.098,0.131	0.143	AT2G25140	HSP98.7	HEAT SHOCK PROTEIN 98.7	Encodes ClpB4, which belongs to the Casein lytic proteinase/heat shock protein 100 (Clp/Hsp100) family. Targeted to the mitochondrion, also referred to as ClpB-m. Transcripts of ClpB4 accumulate dramatically at high temperatures, suggesting that it may be involved in response to heat stress.
A5SS	IB09G12620	chrLG9	+	93,86,190	67107120	353470497	70,112,83	253	149	4.44089e-16	3.63011e-13	0.45,0.321,0.483	0.748,0.712,0.779	-0.328	AT1G56700			Peptidase C15, pyroglutamyl peptidase I-like protein;(source:Araport11)
A5SS	IB09G20310	chrLG9	-	76,69,54	7,7,10	28,15,14	14,6,5	154	149	0.000183032	0.00503515	0.913,0.905,0.839	0.659,0.708,0.73	0.187	AT4G18370	HHOA	PROTEASE HHOA PRECUSOR	Encodes DEG5. Forms a hexamer with DEG8 in the thylakoid lumen. Involved in the cleavage of photodamaged D2 protein of photosystem II (PSII).
A5SS	IB13G15580	chrLG13	-	6,1,5	4,2,7	6,6,1	1,2,0	231	149	0.00280806	0.0401693	0.492,0.244,0.315	0.795,0.659,1.0	-0.468	AT1G64790	ILA	ILITYHIA	ILITHYIA (ILA) is a HEAT repeat protein involved in plant immunity. The gene is also involved in systemic acquired resistance induced by P. syringae expressing avrRps4. Loss-of-function mutants of ILA caused pleiotropic defects in the mutant plants. The mutant plants are smaller in size and the leaves are serrated and yellow to light green in color. Required for bacterium-triggered stomatal closu…
A5SS	IB03G00110	chrLG3	+	6,7,8	63,73,47	12,24,8	37,38,23	153	149	1.09542e-05	0.000535724	0.085,0.085,0.142	0.24,0.381,0.253	-0.187	AT4G01995			beta-carotene isomerase D27;(source:Araport11)
A5SS	IB03G00110	chrLG3	+	23,15,21	63,73,47	43,63,16	37,38,23	157	149	2.56369e-06	0.000172581	0.257,0.163,0.298	0.524,0.611,0.398	-0.272	AT4G01995			beta-carotene isomerase D27;(source:Araport11)
A5SS	IB02G17310	chrLG2	-	21,16,20	2,2,2	9,18,6	0,0,0	245	149	0.00204787	0.0315739	0.865,0.83,0.859	1.0,1.0,1.0	-0.149	AT3G06270			Protein phosphatase 2C family protein;(source:Araport11)
A5SS	IB14G12200	chrLG14	+	147146208	33,45,73	233291281	125198158	154	149	3.18301e-07	3.08698e-05	0.812,0.758,0.734	0.643,0.587,0.632	0.147	AT1G58030	CAT2	cationic amino acid transporter 2	Encodes a member of the cationic amino acid transporter (CAT) subfamily of amino acid polyamine choline transporters. Localized to the tonoplast.
A5SS	XLOC_007505	chrLG11	+	2,1,8	0,1,0	2,7,3	3,2,1	162	149	0.000928545	0.0178293	1.0,0.479,1.0	0.38,0.763,0.734	0.201
A5SS	IB11G27410	chrLG11	+	12,13,12	33,18,51	8,13,7	80,106,65	239	149	0.000115698	0.00339501	0.185,0.31,0.128	0.059,0.071,0.063	0.143	AT3G11470			Encodes one of three splice variants. Differs in having CM in positions 88 and 89. The protein is localized to the mitochondria where it phosphopantetheinylates the mature apo mtACP isoforms. It is an essential gene as homozygous mutants cannot be recovered (embryo lethal).
A5SS	IB12G12930	chrLG12	+	28,18,17	81,88,88	0,0,0	1,6,2	262	149	3.31032e-05	0.00127125	0.164,0.104,0.099	0.0,0.0,0.0	0.122	AT1G07050			FITNESS encodes a protein with a single CCT domain and belongs to the CCT motif family genes (CMF). FITNESS acts upstream JUB1 thereby controlling H2O2 levels. FITNESS has a role in cellular redox homeostasis controlling H2O2 levels, due to changes in enzymes, metabolites and transcripts related to ROS detoxification.
A5SS	IB11G30400	chrLG11	+	4,3,10	28,24,94	8,21,10	32,33,21	175	149	5.27051e-05	0.00182775	0.108,0.096,0.083	0.176,0.351,0.288	-0.176
A5SS	IB11G14790	chrLG11	-	33,20,40	0,19,0	16,33,14	0,0,0	188	149	0.00182337	0.0293071	1.0,0.455,1.0	1.0,1.0,1.0	-0.182	AT2G42520			P-loop containing nucleoside triphosphate hydrolases superfamily protein;(source:Araport11)
A5SS	IB13G06910	chrLG13	-	12,16,24	5,2,1	11,15,7	0,1,0	157	149	0.00102918	0.0192853	0.695,0.884,0.958	1.0,0.934,1.0	-0.132	AT3G18370	SYTF		C2 domain-containing protein;(source:Araport11)
A5SS	IB05G09190	chrLG5	-	1,2,2	0,0,1	0,2,2	2,2,1	168	149	8.81635e-05	0.00281828	1.0,1.0,0.639	0.0,0.47,0.639	0.51	AT5G49550	BLOS2	BLOC subunit 2	Putative homolog of mammalian BLOC-1 Subunit 2. Protein - protein interaction with BLOS1.
A5SS	IB02G20300	chrLG2	-	13,7,19	5,2,5	11,20,11	0,0,0	569	149	7.50523e-10	1.4315e-07	0.405,0.478,0.499	1.0,1.0,1.0	-0.539	AT1G15110	PSS1	phosphatidylserine synthase 1	PSS1 encodes a base-exchange-type Phosphatidylserine (PS) synthase. Mutant analysis revealed its role in pollen maturation.
A5SS	XLOC_012931	chrLG12	-	280303383	150138186	7111037799	108,178,95	480	149	0	0	0.367,0.405,0.39	0.671,0.644,0.723	-0.292
A5SS	XLOC_012931	chrLG12	-	29,36,39	150138186	61,122,74	108,178,95	257	149	3.38174e-13	1.29002e-10	0.101,0.131,0.108	0.247,0.284,0.311	-0.167
A5SS	IB11G08880	chrLG11	-	0,0,2	3,2,6	2,5,4	0,1,0	451	149	2.48631e-10	5.92777e-08	0.0,0.0,0.099	1.0,0.623,1.0	-0.841	AT1G21650	SECA2		Encodes a component of the thylakoid-localized Sec system involved in the translocation of cytoplasmic proteins into plastid. Loss-of-function mutations result in arrest at the globular stage and embryo lethality.
A5SS	IB12G24810	chrLG12	-	21,18,33	81,69,67	0,0,0	2,1,3	154	149	6.28888e-06	0.000352822	0.201,0.202,0.323	0.0,0.0,0.0	0.242	AT3G20810	JMJD5	jumonji domain containing 5	JMJD5 encodes a protein which contains a jumonji-C (jmjC) domain. jmjd5 mutant plants have a short-period circadian phenotype. JMJD5 has histone demethylase activity and interacts with EFM to repress FT.
A5SS	IB11G14830	chrLG11	-	6,3,5	0,191,255	2,1,3	0,0,0	153	149	3.26649e-10	7.18879e-08	1.0,0.015,0.019	1.0,1.0,1.0	-0.655	AT3G57610	ADSS	adenylosuccinate synthase	encoding adenylosuccinate synthetase (AdSS), the enzyme involved in the first step of the formation of the purine nucleotide AMP (conversion of IMP to adenylo-succinate)
A5SS	IB10G08380	chrLG10	-	74,54,78	4,1,4	69132105	1,0,0	1148	149	1.30551e-05	0.000612304	0.706,0.875,0.717	0.9,1.0,1.0	-0.201
A5SS	IB10G08380	chrLG10	-	0,3,3	4,1,4	1,2,1	1,0,0	323	149	0.000109068	0.00327596	0.0,0.581,0.257	0.316,1.0,1.0	-0.493
A5SS	IB11G21280	chrLG11	-	8,7,5	2,2,2	3,12,7	1,0,1	406	149	0.00187722	0.0299204	0.595,0.562,0.478	0.524,1.0,0.72	-0.203	AT3G47570			Leucine-rich repeat protein kinase family protein;(source:Araport11)
A5SS	IB11G23110	chrLG11	-	13,24,14	110,0,0	8,13,12	42,49,43	930	149	0.000802971	0.0164614	0.019,1.0,1.0	0.03,0.041,0.043	0.635	AT5G26940	DPD1	defective in pollen organelle DNA degradation1	Encodes a Mg2+-dependent DNA exonuclease that degrades organelle DNA during Arabidopsis pollen development.
A5SS	IB11G23110	chrLG11	-	2,3,2	110,0,0	0,3,0	42,49,43	261	149	0.00301099	0.0421244	0.01,1.0,1.0	0.0,0.034,0.0	0.659	AT5G26940	DPD1	defective in pollen organelle DNA degradation1	Encodes a Mg2+-dependent DNA exonuclease that degrades organelle DNA during Arabidopsis pollen development.
A5SS	IB11G24570	chrLG11	-	4,6,10	84,77,77	17,26,20	54,47,36	167	149	5.58569e-10	1.13172e-07	0.041,0.065,0.104	0.219,0.33,0.331	-0.223	AT2G25870			Encodes an endoribonuclease that is required for chloroplast rRNA processing.
A5SS	IB15G08120	chrLG15	+	473479602	7,13,7	158724921727	12,19,4	5299	149	0.00104243	0.0193126	0.655,0.509,0.707	0.788,0.787,0.924	-0.209	AT2G37150			RING/U-box superfamily protein;(source:Araport11)
A5SS	IB12G15870	chrLG12	+	5,5,3	106,0,0	2,1,2	80,0,54	169	149	0.00174156	0.0285536	0.04,1.0,1.0	0.022,1.0,0.032	0.329	AT3G16850			Pectin lyase-like superfamily protein;(source:Araport11)
A5SS	IB03G02000	chrLG3	-	2,2,5	1,0,0	4,6,2	2,3,1	172	149	0.00030777	0.00747786	0.634,1.0,1.0	0.634,0.634,0.634	0.244	AT3G58170	BS14A	BET1P/SFT1P-like protein 14A	Encodes a Bet1/Sft1-like SNARE protein which fully suppresses the temperature-sensitive growth defect in <i>sft1-1</i> yeast cells; however, it cannot support the deletion of the yeast BET1 gene (<i>bet1&#916;</i>).
A5SS	IB03G05220	chrLG3	-	4,2,5	42,25,25	8,18,11	13,20,14	159	149	1.03646e-07	1.18613e-05	0.082,0.07,0.158	0.366,0.458,0.424	-0.313	AT2G29210			splicing factor PWI domain-containing protein;(source:Araport11)
A5SS	IB06G03790	chrLG6	-	6,5,12	2,4,7	7,14,6	0,2,1	211	149	0.000539139	0.0119528	0.679,0.469,0.548	1.0,0.832,0.809	-0.315
A5SS	IB06G03790	chrLG6	-	5,8,10	2,4,7	8,11,6	0,2,1	179	149	0.000696024	0.0145885	0.675,0.625,0.543	1.0,0.821,0.833	-0.27
A5SS	IB15G07870	chrLG15	+	86,52,92	0,1,4	29,39,31	3,4,5	184	149	0.000553952	0.0120521	1.0,0.977,0.949	0.887,0.888,0.834	0.106	AT3G04260	PTAC3	plastid transcriptionally active 3	plastid transcriptionally active 3;(source:Araport11)
A5SS	IB15G09190	chrLG15	+	47,51,42	6,7,9	25,54,30	17,18,20	643	149	0.000129563	0.00372542	0.645,0.628,0.52	0.254,0.41,0.258	0.29	AT1G53710			Calcineurin-like metallo-phosphoesterase superfamily protein;(source:Araport11)
A5SS	IB15G11750	chrLG15	+	8,17,11	3,6,3	17,13,16	22,27,22	183	149	1.9364e-05	0.000839401	0.685,0.698,0.749	0.386,0.282,0.372	0.364
A5SS	IB15G12620	chrLG15	+	68,60,58	4,1,4	32,34,18	3,7,7	754	149	0.00203921	0.0315739	0.771,0.922,0.741	0.678,0.49,0.337	0.31	AT5G56140			RNA-binding KH domain-containing protein;(source:Araport11)
A5SS	IB15G14190	chrLG15	+	25,21,20	5,4,2	6,8,14	8,15,9	157	149	3.61678e-06	0.000222529	0.826,0.833,0.905	0.416,0.336,0.596	0.405	AT1G18440			Peptidyl-tRNA hydrolase family protein;(source:Araport11)
A5SS	IB03G14600	chrLG3	-	303327326	16,6,10	401550447	1,5,5	792	149	9.53957e-06	0.000481965	0.781,0.911,0.86	0.987,0.954,0.944	-0.111	AT5G48385			FRIGIDA-like protein;(source:Araport11)
A5SS	IB15G21370	chrLG15	+	1,1,0	0,0,1	1,1,2	3,0,3	179	149	0.00136251	0.0239885	1.0,1.0,0.0	0.217,1.0,0.357	0.142	AT2G04340			cytoplasmic dynein 2 light intermediate chain;(source:Araport11)
A5SS	IB04G11290	chrLG4	-	1,1,4	0,1,1	0,1,0	3,9,6	158	149	2.93094e-08	3.81155e-06	1.0,0.485,0.79	0.0,0.095,0.0	0.727	AT4G30310			FGGY family of carbohydrate kinase;(source:Araport11)
A5SS	IB15G26180	chrLG15	+	218225266	1,0,1	10140104	109,0,0	271	149	0.00291983	0.0415603	0.992,1.0,0.993	0.048,1.0,1.0	0.312	AT5G14030			translocon-associated protein beta (TRAPB) family protein;(source:Araport11)
A5SS	IB05G19120	chrLG5	+	642458536	23,28,28	225247207	20,36,17	636	149	0.000159457	0.00450625	0.867,0.793,0.818	0.725,0.616,0.74	0.132	AT1G63770			Peptidase M1 family protein;(source:Araport11)
A5SS	IB04G07340	chrLG4	-	5,15,10	3,0,5	12,12,12	0,0,2	208	149	0.00102369	0.0192683	0.544,1.0,0.589	1.0,1.0,0.811	-0.226	AT1G78800			UDP-Glycosyltransferase superfamily protein;(source:Araport11)
A5SS	XLOC_026902	chrLG2	-	99148142	4,3,1	200281267	16,17,9	1073	149	0.00340338	0.0463272	0.775,0.873,0.952	0.634,0.697,0.805	0.155
A5SS	IB15G11660	chrLG15	-	6,6,13	64,48,63	21,33,25	74,118,72	168	149	0.00169194	0.0279806	0.077,0.1,0.155	0.201,0.199,0.235	-0.101	AT3G21610			Acid phosphatase/vanadium-dependent haloperoxidase-related protein;(source:Araport11)
A5SS	IB09G17800	chrLG9	-	7136541040	108102144	186530322171	53,59,59	2816	149	0	0	0.259,0.253,0.276	0.651,0.731,0.661	-0.418	AT1G30970	SUF4	suppressor of FRIGIDA4	Encodes SUF4 (SUPPRESSOR of FRI 4), a putative zinc-finger-containing transcription factor that is required for delayed flowering in winter-annual Arabidopsis. suf4 mutations strongly suppress the late-flowering phenotype of FRI (FRIGIDA) mutants. suf4 mutants also show reduced H3K4 trimethylation at FLC (FLOWERING LOCUS C), a floral inhibitor. SUF4 may act to specifically recruit a putative hist…
A5SS	IB15G12900	chrLG15	-	1,3,2	0,0,0	0,2,2	1,2,3	152	149	3.24224e-06	0.000203869	1.0,1.0,1.0	0.0,0.495,0.395	0.703	AT3G26782			Tetratricopeptide repeat (TPR)-like superfamily protein;(source:Araport11)
A5SS	IB15G17580	chrLG15	-	2,6,3	1,4,1	2,0,0	5,8,2	274	149	7.82779e-06	0.000418604	0.521,0.449,0.62	0.179,0.0,0.0	0.47	AT3G02580	STE1	sterol 1	Brassinosteroid biosynthetic enzyme, catalyzes delta7 sterol C-5 desaturation step. Mutant has dwarf phenotype.
A5SS	IB05G08190	chrLG5	+	6,10,1	0,0,0	10,10,4	1,6,0	157	149	0.000651103	0.0139536	1.0,1.0,1.0	0.905,0.613,1.0	0.161	AT3G26000			RIPF1 is an F-Box E3 ligase that interacts with the ABA receptor RCAR3 and appears to be responsible for facilitating its turnover.
A5SS	IB15G20390	chrLG15	-	81,63,105	25,23,36	143174143	27,35,20	350	149	0.000824799	0.016618	0.58,0.538,0.554	0.693,0.679,0.753	-0.151	AT2G25850	PAPS2	poly(A) polymerase 2	Encodes a poly(A) polymerase. Located in the nucleus.
A5SS	IB06G03550	chrLG6	+	73,118,39	10,11,6	40,124,44	0,2,1	182	149	3.72416e-07	3.43704e-05	0.857,0.898,0.842	1.0,0.981,0.973	-0.119	AT3G16500	PAP1	phytochrome-associated protein 1	phytochrome-associated protein 1 (PAP1)
A5SS	IB15G23280	chrLG15	-	182214342	17,26,21	307462369	44,87,70	1001	149	0.000476412	0.0110366	0.614,0.551,0.708	0.509,0.441,0.44	0.161
A5SS	IB02G02100	chrLG2	+	9,6,10	101,99,123	30,34,38	104136109	216	149	2.94669e-09	4.32333e-07	0.058,0.04,0.053	0.166,0.147,0.194	-0.119	AT3G03740	BPM4	BTB-POZ and MATH domain 4	Encodes a member of the MATH-BTB domain proteins (BPMs) that directly interact with and target for proteasomal degradation the class I homeobox-leucine zipper (HD-ZIP) transcription factor ATHB6. Known members include AT5G19000 (BPM1), AT3G06190 (BPM2), AT2G39760 (BPM3), AT3G03740 (BPM4), AT5G21010 (BPM5) and AT3G43700 (BPM6).
A5SS	IB02G17450	chrLG2	+	1,1,2	2,4,2	2,6,2	0,4,0	189	149	0.00265941	0.0384271	0.283,0.165,0.441	1.0,0.542,1.0	-0.551	AT5G57700			BNR/Asp-box repeat family protein;(source:Araport11)
A5SS	IB02G17450	chrLG2	+	12,5,5	0,2,1	5,4,3	4,10,7	218	149	7.24913e-06	0.000395043	1.0,0.631,0.774	0.461,0.215,0.227	0.501	AT5G57700			BNR/Asp-box repeat family protein;(source:Araport11)
A5SS	IB06G04400	chrLG6	+	14,5,10	3,2,1	9,9,6	0,0,1	185	149	0.00235479	0.0349071	0.79,0.668,0.89	1.0,1.0,0.829	-0.16	AT1G14560	CoAc1	CoA Carrier 1	Encodes a mitochondrial CoA transporter.
A5SS	XLOC_033489	chrLG4	-	60,57,40	59,85,86	72,65,42	254238160	325	149	4.87829e-07	4.3615e-05	0.318,0.235,0.176	0.115,0.111,0.107	0.132
A5SS	IB04G04990	chrLG4	-	144181210	22,32,16	9531785880	29,101,37	355	149	2.02991e-07	2.19154e-05	0.733,0.704,0.846	0.932,0.881,0.909	-0.146	AT3G06350	MEE32	MATERNAL EFFECT EMBRYO ARREST 32	Encodes a bi-functional dehydroquinate-shikimate dehydrogenase enzyme that catalyzes two steps in the chorismate biosynthesis pathway.
A5SS	IB01G32960	chrLG1	-	4,1,1	0,0,0	0,3,3	70,0,0	172	149	0.00090365	0.0175278	1.0,1.0,1.0	0.0,1.0,1.0	0.333	AT5G16620	TIC40	translocon at the inner envelope membrane of chloroplasts 40	chloroplast protein import (Tic40)
A5SS	XLOC_009504	chrLG11	-	36,34,34	8,2,9	64,89,82	2,6,3	490	149	0.00274021	0.0393956	0.578,0.838,0.535	0.907,0.819,0.893	-0.223
A5SS	IB15G08320	chrLG15	+	59,38,23	141,125,79	80,68,39	61,67,46	175	149	2.28516e-10	5.68509e-08	0.263,0.206,0.199	0.528,0.464,0.419	-0.248	AT5G03900			Iron-sulfur cluster biosynthesis family protein;(source:Araport11)
A5SS	IB02G08840	chrLG2	-	101103154	104100127	154213220	45,93,73	620	149	2.35386e-11	6.41371e-09	0.189,0.198,0.226	0.451,0.355,0.42	-0.204	AT1G04080	PRP39		Encodes a U1 small nuclear ribonucleoprotein (snRNP) factor involved in alternative splicing.
A5SS	XLOC_025329	chrLG2	+	1,0,0	0,1,2	2,6,5	0,6,5	157	149	0.000602779	0.0129666	1.0,0.0,0.0	1.0,0.487,0.487	-0.325
A5SS	IB01G02250	chrLG1	+	58,45,52	3,3,3	29,38,20	1,0,0	635	149	0.000220317	0.0058909	0.819,0.779,0.803	0.872,1.0,1.0	-0.157	AT3G20620			F-box family protein-like protein;(source:Araport11)
A5SS	IB02G18240	chrLG2	-	31,52,62	16,14,22	60,99,66	7,11,12	356	149	0.000357725	0.00845828	0.448,0.609,0.541	0.782,0.79,0.697	-0.224	AT4G19600	CYCT1;4		Encodes a cyclin T partner CYCT1;4. Plays important roles in infection with Cauliflower mosaic virus (CaMV). The mRNA is cell-to-cell mobile.
A5SS	IB02G21740	chrLG2	-	10,5,5	18,7,6	22,37,11	12,2,11	183	149	0.00339832	0.0463272	0.311,0.368,0.404	0.599,0.938,0.449	-0.301	AT5G19850			alpha/beta-Hydrolases superfamily protein;(source:Araport11)
A5SS	IB05G12780	chrLG5	-	16,16,20	4,1,6	5,21,15	1,0,1	271	149	0.00053236	0.0119528	0.687,0.898,0.647	0.733,1.0,0.892	-0.131	AT4G32010	VAL2	VP1/ABI3-LIKE 2	HSI2-like 1;(source:Araport11)
A5SS	IB02G28230	chrLG2	-	5,7,14	0,1,0	8,10,15	2,3,2	400	149	0.00011437	0.0033922	1.0,0.723,1.0	0.598,0.554,0.736	0.278
A5SS	IB02G33080	chrLG2	-	4,9,11	6,7,4	4,6,3	20,22,10	1305	149	0.000161464	0.00452889	0.071,0.128,0.239	0.022,0.03,0.033	0.118	AT2G45720			ARM repeat superfamily protein;(source:Araport11)
A5SS	IB02G33080	chrLG2	-	8,6,5	0,0,1	15,14,4	5,7,0	340	149	7.28217e-05	0.00238106	1.0,1.0,0.687	0.568,0.467,1.0	0.217	AT2G45720			ARM repeat superfamily protein;(source:Araport11)
A5SS	IB02G33090	chrLG2	-	445471591	134117136	103119451496	135208126	1608	149	9.79328e-13	3.50232e-10	0.235,0.272,0.287	0.414,0.464,0.524	-0.203	AT4G25500	RSP35	arginine/serine-rich splicing factor 35	Encodes an arginine/serine-rich splicing factor. The transcript is alternatively spliced and is differentially expressed in different tissues (flowers, roots, stems, and leaves) examined. Barta et al (2010) have proposed a nomenclature for Serine/Arginine-Rich Protein Splicing Factors (SR proteins): Plant Cell. 2010, 22:2926. RS40 binds to HYL1 and co-localizes to the nuclear dicing body. Along w…
A5SS	IB14G21140	chrLG14	-	0,2,2	100,0,0	1,7,2	0,0,0	153	149	0.000528489	0.0119528	0.0,1.0,1.0	1.0,1.0,1.0	-0.333	AT3G54010	PAS1	PASTICCINO 1	Immunophilin-like protein similar to the p59 FK506-binding protein (FKBP52). Shows rotamase activity and contains an FKBP-like domain and three tetratricopeptide repeat units. Members of this class of mutation show ectopic cell proliferation in cotyledons. Gene may be alternatively spliced. Belongs to one of the 36 carboxylate clamp (CC)-tetratricopeptide repeat (TPR) proteins (Prasad 2010, Pubme…
A5SS	IB06G15030	chrLG6	+	0,3,4	4,6,8	6,6,3	1,2,2	671	149	0.0015937	0.0267967	0.0,0.1,0.1	0.571,0.4,0.25	-0.34	AT1G50180			Host immune receptor which recognizes the conserved effectors AvrE and HopAA1.
A5SS	IB03G03940	chrLG3	+	35,26,30	10,10,20	20,36,23	41,49,51	157	149	2.73092e-07	2.6942e-05	0.769,0.712,0.587	0.316,0.411,0.3	0.347	AT3G25470			bacterial hemolysin-like protein;(source:Araport11)
A5SS	IB03G03940	chrLG3	+	35,26,30	3,0,4	20,34,23	9,11,5	153	149	0.000218396	0.00586696	0.919,1.0,0.88	0.684,0.751,0.818	0.182	AT3G25470			bacterial hemolysin-like protein;(source:Araport11)
A5SS	XLOC_028990	chrLG3	+	0,1,3	6,11,6	7,7,5	4,19,7	362	149	0.00237067	0.0349613	0.0,0.036,0.171	0.419,0.132,0.227	-0.19
A5SS	IB06G09830	chrLG6	+	19,29,20	5,4,5	18,22,10	1,1,1	153	149	0.00342876	0.0464913	0.787,0.876,0.796	0.946,0.955,0.907	-0.116	AT5G47520	RABA5a	RAB GTPase homolog A5A	RAB GTPase homolog A5A;(source:Araport11)
A5SS	IB06G09830	chrLG6	+	5,4,5	19,28,18	0,2,1	18,22,10	190	149	0.0024778	0.0362608	0.171,0.101,0.179	0.0,0.067,0.073	0.104	AT5G47520	RABA5a	RAB GTPase homolog A5A	RAB GTPase homolog A5A;(source:Araport11)
A5SS	IB12G18850	chrLG12	-	110108217	11,11,13	522809494	20,19,8	758	149	1.87267e-05	0.000837141	0.663,0.659,0.766	0.837,0.893,0.924	-0.189	AT3G18040	MPK9	MAP kinase 9	Encodes a protein with similarity to MAP kinases (MAPK9).Expressed preferentially in guard cells and appears to be involved in reactive oxygen species mediated ABA signaling.
A5SS	IB07G25350	chrLG7	+	27,32,28	59,44,60	39,50,38	30,65,30	303	149	0.00192486	0.0304255	0.184,0.263,0.187	0.39,0.274,0.384	-0.138	AT3G51390	PAT10	PROTEIN S-ACYL TRANSFERASE 10	DHHC-type zinc finger family protein;(source:Araport11)
A5SS	IB03G20640	chrLG3	+	9,9,14	32,26,44	26,37,22	36,60,37	222	149	0.00309922	0.0429693	0.159,0.189,0.176	0.326,0.293,0.285	-0.127
A5SS	IB03G21370	chrLG3	+	74,69,99	58100123	149156142	49,68,39	840	149	4.20775e-14	1.85206e-11	0.185,0.109,0.125	0.35,0.289,0.392	-0.204	AT1G10430	PP2A-2	protein phosphatase 2A-2	Encodes one of the isoforms of the catalytic subunit of protein phosphatase 2A: AT1G59830/PP2A-1, AT1G10430/PP2A-2, At2g42500/PP2A-3, At3g58500/PP2A-4 [Plant Molecular Biology (1993) 21:475-485 and (1994) 26:523-528; Note that in more recent publications, there is mixed use of gene names for PP2A-3 and PP2A-4 - some refer to At2g42500 as PP2A-3 and some as PP2A-4]. It regulates the activation of …
A5SS	IB03G21370	chrLG3	+	91,82,123	58100123	172189162	49,68,39	997	149	3.24185e-14	1.54582e-11	0.19,0.109,0.13	0.344,0.293,0.383	-0.197	AT1G10430	PP2A-2	protein phosphatase 2A-2	Encodes one of the isoforms of the catalytic subunit of protein phosphatase 2A: AT1G59830/PP2A-1, AT1G10430/PP2A-2, At2g42500/PP2A-3, At3g58500/PP2A-4 [Plant Molecular Biology (1993) 21:475-485 and (1994) 26:523-528; Note that in more recent publications, there is mixed use of gene names for PP2A-3 and PP2A-4 - some refer to At2g42500 as PP2A-3 and some as PP2A-4]. It regulates the activation of …
A5SS	IB03G21370	chrLG3	+	91,82,117	58100123	172189161	49,68,39	999	149	1.54321e-14	8.0275e-12	0.19,0.109,0.124	0.344,0.293,0.381	-0.198	AT1G10430	PP2A-2	protein phosphatase 2A-2	Encodes one of the isoforms of the catalytic subunit of protein phosphatase 2A: AT1G59830/PP2A-1, AT1G10430/PP2A-2, At2g42500/PP2A-3, At3g58500/PP2A-4 [Plant Molecular Biology (1993) 21:475-485 and (1994) 26:523-528; Note that in more recent publications, there is mixed use of gene names for PP2A-3 and PP2A-4 - some refer to At2g42500 as PP2A-3 and some as PP2A-4]. It regulates the activation of …
A5SS	IB03G21370	chrLG3	+	102,97,131	58100123	187206194	49,68,39	1264	149	5.71765e-14	2.33688e-11	0.172,0.103,0.112	0.31,0.263,0.37	-0.185	AT1G10430	PP2A-2	protein phosphatase 2A-2	Encodes one of the isoforms of the catalytic subunit of protein phosphatase 2A: AT1G59830/PP2A-1, AT1G10430/PP2A-2, At2g42500/PP2A-3, At3g58500/PP2A-4 [Plant Molecular Biology (1993) 21:475-485 and (1994) 26:523-528; Note that in more recent publications, there is mixed use of gene names for PP2A-3 and PP2A-4 - some refer to At2g42500 as PP2A-3 and some as PP2A-4]. It regulates the activation of …
A5SS	IB12G19230	chrLG12	-	17,3,9	5,0,3	1,1,4	0,0,0	195	149	1.7943e-05	0.000808424	0.722,1.0,0.696	1.0,1.0,1.0	-0.194	AT2G01730	EDA26	embryo sac development arrest 26	a homolog of cleavage and polyadenylation specificity factor that plays an essential role in the development of female gametophyte and embryo
A5SS	IB09G10870	chrLG9	+	164189152	35,54,44	58,59,48	63,83,54	160	149	0	0	0.814,0.765,0.763	0.462,0.398,0.453	0.343	AT1G64150			PAM71 encodes an integral thylakoid membrane protein that is required for normal operation of oxygen-evolving complex (as evidenced by oxygen evolution rates) and for manganese incorporation. PAM71 belongs to a small gene family in Arabidopsis comprising five members. PAM71 is well conserved in the green lineage and shares homology with putative Ca2+/H+ exchangers from yeast (Saccharomyces cerevi…
A5SS	XLOC_029690	chrLG3	-	71,48,85	7,11,7	141189158	2,2,8	278	149	9.60224e-06	0.000481965	0.845,0.7,0.867	0.974,0.981,0.914	-0.152
A5SS	XLOC_029690	chrLG3	-	24,35,56	7,11,7	71,98,75	2,2,8	177	149	4.7147e-05	0.0016861	0.743,0.728,0.871	0.968,0.976,0.888	-0.163
A5SS	IB03G04600	chrLG3	-	198159167	34,47,20	397507313	30,50,25	244	149	9.93341e-05	0.00308907	0.781,0.674,0.836	0.89,0.861,0.884	-0.115	AT1G07110	FKFBP		Encodes the bifunctional enzyme fructose-6-phosphate 2-kinase/fructose-2,6-bisphosphatase.
A5SS	IB04G08380	chrLG4	+	9,16,10	7,1,1	3,15,3	0,0,0	279	149	8.85676e-06	0.000452486	0.407,0.895,0.842	1.0,1.0,1.0	-0.285	AT3G18080	BGLU44	B-S glucosidase 44	B-S glucosidase 44;(source:Araport11)
A5SS	IB04G18950	chrLG4	-	9,15,31	3,3,8	28,67,46	0,5,0	565	149	4.02939e-05	0.00149715	0.442,0.569,0.505	1.0,0.779,1.0	-0.421	AT4G23160	CRK8	cysteine-rich RLK (RECEPTOR-like protein kinase) 8	Encodes a cysteine-rich receptor-like protein kinase.
A5SS	IB03G14860	chrLG3	-	30,7,2	0,0,0	27,14,25	0,10,0	245	149	0.00289806	0.0413534	1.0,1.0,1.0	1.0,0.46,1.0	0.18
A5SS	IB05G12240	chrLG5	-	9,7,7	0,2,6	2,4,4	0,1,0	267	149	0.00024113	0.00627158	1.0,0.661,0.394	1.0,0.691,1.0	-0.212	AT3G23280	XBAT35	XB3 ortholog 5 in Arabidopsis thaliana	Encodes a ubiquitin ligase that is a novel player in ethylene signaling involved in negatively regulating apical hook curvature, with alternative splicing controlling dual targeting to the nuclear and cytoplasmic compartments.
A5SS	IB03G20600	chrLG3	-	10,6,6	16,19,41	33,52,42	37,76,38	154	149	0.00103471	0.0192853	0.377,0.234,0.124	0.463,0.398,0.517	-0.214	AT1G15060			alpha/beta hydrolase family protein;(source:Araport11)
A5SS	XLOC_043857	chrLG7	-	9,6,4	19,21,25	14,25,15	21,35,17	371	149	0.00179781	0.0290883	0.16,0.103,0.06	0.211,0.223,0.262	-0.124
A5SS	IB11G31830	chrLG11	-	1,1,2	3,1,4	2,3,3	1,2,0	157	149	0.00236255	0.0349316	0.24,0.487,0.322	0.655,0.587,1.0	-0.398	AT3G14840			Encodes LRR-RLK protein that is localized to the plasma membrane and is involved in regulation of plant innate immunity to microbes. LIK1 is phosphorylated by CERK1, a kinase involved in chitin perception. The mRNA is cell-to-cell mobile.
A5SS	IB05G07550	chrLG5	+	138195175	21,32,38	283414360	24,38,21	275	149	5.55222e-06	0.000324182	0.781,0.768,0.714	0.865,0.855,0.903	-0.12	AT1G63800	UBC5	ubiquitin-conjugating enzyme 5	ubiquitin-conjugating enzyme 5;(source:Araport11)
A5SS	IB03G09910	chrLG3	+	15,9,17	0,2,0	10,12,13	3,4,4	156	149	0.00011965	0.00348985	1.0,0.811,1.0	0.761,0.741,0.756	0.184	AT2G05642			Nucleic acid-binding, OB-fold-like protein;(source:Araport11)
A5SS	IB04G09330	chrLG4	+	386248246	32,21,23	451389244	10,4,5	262	149	2.95544e-11	7.68682e-09	0.873,0.87,0.859	0.962,0.982,0.965	-0.102	AT5G43745			ion channel POLLUX-like protein, putative (DUF1012);(source:Araport11)
A5SS	IB04G09660	chrLG4	+	10,9,11	7,11,12	15,23,18	7,6,5	335	149	0.00263112	0.0381145	0.389,0.267,0.29	0.488,0.63,0.616	-0.263	AT3G61220	SDR1	short-chain dehydrogenase/reductase 1	CytADR/SDR1 is an aldehyde reductase that catalyzes the reduction of the aldehyde carbonyl groups on alpha,beta-unsaturated aldehydes with more than 5 carbons in vitro. It can also act on menthone and neomenthol in vitro, but these do not represent likely endogenous activities of this enzyme in planta. GFP-tagged CytADR appears to localize to the cytosol where it likely plays a role in detoxifyin…
A5SS	IB04G09660	chrLG4	+	22,23,30	7,11,12	38,62,51	7,6,5	345	149	0.000308419	0.00747786	0.576,0.475,0.519	0.701,0.817,0.815	-0.254	AT3G61220	SDR1	short-chain dehydrogenase/reductase 1	CytADR/SDR1 is an aldehyde reductase that catalyzes the reduction of the aldehyde carbonyl groups on alpha,beta-unsaturated aldehydes with more than 5 carbons in vitro. It can also act on menthone and neomenthol in vitro, but these do not represent likely endogenous activities of this enzyme in planta. GFP-tagged CytADR appears to localize to the cytosol where it likely plays a role in detoxifyin…
A5SS	IB04G10060	chrLG4	+	42,33,48	1,5,5	46,48,61	19,23,11	270	149	0.000198128	0.00539852	0.959,0.785,0.841	0.572,0.535,0.754	0.241
A5SS	IB01G19030	chrLG1	-	18,12,14	2,5,6	17,23,10	1,0,2	415	149	0.00125689	0.0226161	0.764,0.463,0.456	0.859,1.0,0.642	-0.273
A5SS	IB12G20710	chrLG12	-	2,2,8	1,1,0	7,8,5	13,26,14	300	149	1.78662e-05	0.000808424	0.498,0.498,1.0	0.211,0.133,0.151	0.5	AT1G10320			Zinc finger C-x8-C-x5-C-x3-H type family protein;(source:Araport11)
A5SS	IB12G20710	chrLG12	-	1,7,7	1,1,0	6,4,3	13,26,14	253	149	3.62416e-07	3.39958e-05	0.371,0.805,1.0	0.214,0.083,0.112	0.589	AT1G10320			Zinc finger C-x8-C-x5-C-x3-H type family protein;(source:Araport11)
A5SS	IB04G19860	chrLG4	+	5,4,13	19,22,35	11,17,25	23,23,22	515	149	0.000980387	0.0186992	0.071,0.05,0.097	0.122,0.176,0.247	-0.109	AT4G11670			DNA topoisomerase 4 subunit B (DUF810);(source:Araport11)
A5SS	IB06G19490	chrLG6	-	86,72,98	21,12,38	81156127	61,101,62	998	149	0.000172602	0.00479432	0.379,0.473,0.278	0.165,0.187,0.234	0.181
A5SS	IB06G19490	chrLG6	-	65,55,84	21,12,38	90120103	61,101,62	154	149	0.000159869	0.00450625	0.75,0.816,0.681	0.588,0.535,0.616	0.169
A5SS	XLOC_032946	chrLG4	-	10,16,14	0,0,1	27,24,17	3,4,2	1482	149	2.58316e-05	0.00104829	1.0,1.0,0.585	0.475,0.376,0.461	0.424
A5SS	IB03G18520	chrLG3	-	15,4,12	10,6,4	19,13,16	1,0,0	782	149	5.73572e-10	1.13172e-07	0.222,0.113,0.364	0.784,1.0,1.0	-0.695	AT1G13560	ATAAPT1		Encodes aminoalcoholphosphotransferase AAPT1.
A5SS	IB04G20040	chrLG4	-	7,10,12	0,3,3	11,9,8	0,0,0	379	149	0.000201847	0.0054738	1.0,0.567,0.611	1.0,1.0,1.0	-0.274	AT1G12770	ISE1	INCREASED SIZE EXCLUSION LIMIT 1	Encodes a DEAD-box RNA helicase that localizes to mitochondria and is essential for regulating cell-to-cell transport via plasmodesmata. The mRNA is cell-to-cell mobile.
A5SS	IB04G20040	chrLG4	-	2,4,3	9,13,3	0,1,0	8,12,7	281	149	0.000190423	0.0052134	0.105,0.14,0.347	0.0,0.042,0.0	0.183	AT1G12770	ISE1	INCREASED SIZE EXCLUSION LIMIT 1	Encodes a DEAD-box RNA helicase that localizes to mitochondria and is essential for regulating cell-to-cell transport via plasmodesmata. The mRNA is cell-to-cell mobile.
A5SS	IB05G02370	chrLG5	+	16,13,15	3,0,3	4,8,2	1,8,6	350	149	0.000912244	0.0176347	0.694,1.0,0.68	0.63,0.299,0.124	0.44	AT3G51500			hypothetical protein;(source:Araport11)
A5SS	XLOC_025412	chrLG2	+	39,41,37	0,0,1	41,46,37	0,3,3	681	149	0.0027867	0.0399637	1.0,1.0,0.89	1.0,0.77,0.73	0.13
A5SS	XLOC_025412	chrLG2	+	39,41,36	0,0,1	43,47,37	0,3,3	713	149	0.00267131	0.0385018	1.0,1.0,0.883	1.0,0.766,0.72	0.132
A5SS	IB07G25810	chrLG7	-	56,45,75	5,4,3	139157146	0,5,2	820	149	0.00224661	0.0336314	0.671,0.672,0.82	1.0,0.851,0.93	-0.206	AT5G10290			leucine-rich repeat transmembrane protein kinase family protein;(source:Araport11)
A5SS	IB05G10050	chrLG5	+	2,1,2	0,0,0	192433162	29,86,31	399	149	6.87885e-06	0.000382143	1.0,1.0,1.0	0.712,0.653,0.661	0.325	AT3G54320	WRI1	WRINKLED 1	WRINKLED1 encodes transcription factor of the AP2/ERWEBP class. Protein has two plant-specific (AP2/EREB) DNA-binding domains and is involved in the control of storage compound biosynthesis in Arabidopsis. Mutants have wrinkled seed phenotype, due to a defect in the incorporation of sucrose and glucose into triacylglycerols. Transgenic sGsL plants (21-day-old) grown on 6% sucrose for 24 hours had…
A5SS	XLOC_004443	chrLG10	+	127163185	47,45,71	188232181	120145113	972	149	1.21972e-05	0.000582724	0.293,0.357,0.285	0.194,0.197,0.197	0.116
A5SS	IB03G20670	chrLG3	+	75,64,88	0,2,3	130236154	16,20,22	222	149	1.00101e-06	8.0673e-05	1.0,0.956,0.952	0.845,0.888,0.825	0.117	AT1G68190	BBX27	B-box domain protein 27	B-box zinc finger family protein;(source:Araport11)
A5SS	IB06G13010	chrLG6	+	84,91,122	86108116	56,104,65	125187115	172	149	2.09816e-05	0.000882768	0.458,0.422,0.477	0.28,0.325,0.329	0.141
A5SS	IB05G20450	chrLG5	+	7,16,7	1,0,1	27,26,8	5,3,6	232	149	0.000536149	0.0119528	0.818,1.0,0.818	0.776,0.848,0.461	0.184	AT1G35710			kinase family with leucine-rich repeat domain-containing protein;(source:Araport11)
A5SS	IB12G03500	chrLG12	-	8,13,10	11,11,9	4,5,8	2,0,1	186	149	0.00029162	0.00718399	0.368,0.486,0.471	0.616,1.0,0.865	-0.385	AT5G36930			Disease resistance protein (TIR-NBS-LRR class) family;(source:Araport11)
A5SS	IB12G03500	chrLG12	-	22,27,30	11,11,9	11,18,9	2,0,1	151	149	4.26678e-05	0.00157513	0.664,0.708,0.767	0.844,1.0,0.899	-0.201	AT5G36930			Disease resistance protein (TIR-NBS-LRR class) family;(source:Araport11)
A5SS	IB07G09540	chrLG7	+	19,13,18	0,1,0	17,32,24	3,1,3	397	149	0.000809036	0.0164744	1.0,0.83,1.0	0.68,0.923,0.75	0.159	AT1G15740			Leucine-rich repeat family protein;(source:Araport11)
A5SS	IB05G28560	chrLG5	+	59,50,71	28,15,31	64,76,75	14,3,10	591	149	0.00040162	0.00934174	0.347,0.457,0.366	0.535,0.865,0.654	-0.295	AT3G57560	NAGK	N-acetyl-l-glutamate kinase	encodes a N-acetylglutamate kinase, involved in arginine biosynthesis
A5SS	IB05G02710	chrLG5	-	2,4,2	0,0,0	1,2,3	47,0,0	458	149	0.000259352	0.00659562	1.0,1.0,1.0	0.007,1.0,1.0	0.331	AT2G17200	DSK2b		Encodes a ubiquitin receptor protein that specifically associates with PEX2 and PEX12.
A5SS	IB05G02710	chrLG5	-	1,3,1	0,0,0	1,1,1	47,0,0	288	149	3.1304e-05	0.00122308	1.0,1.0,1.0	0.011,1.0,1.0	0.33	AT2G17200	DSK2b		Encodes a ubiquitin receptor protein that specifically associates with PEX2 and PEX12.
A5SS	IB12G08190	chrLG12	+	4,5,14	1,2,4	6,8,6	0,0,0	161	149	9.77875e-05	0.0030576	0.787,0.698,0.764	1.0,1.0,1.0	-0.25	AT4G33620			Encodes a SUMO protease that, along with ASP1,is required for fertility as asp1/spf2 double mutants have defects in gametogenesis and embroygenesis.
A5SS	IB11G09880	chrLG11	-	2,2,0	33,0,57	1,4,3	0,0,0	167	149	3.6889e-10	7.81773e-08	0.051,1.0,0.0	1.0,1.0,1.0	-0.65	AT4G18905			Transducin/WD40 repeat-like superfamily protein;(source:Araport11)
A5SS	IB13G13540	chrLG13	+	53,55,69	9,7,9	60111101	2,2,2	441	149	1.28624e-06	9.94574e-05	0.666,0.726,0.721	0.91,0.949,0.945	-0.23	AT3G13225			WW domain-containing protein;(source:Araport11)
A5SS	IB13G13540	chrLG13	+	42,44,44	9,7,9	47,86,85	2,2,2	445	149	5.08647e-07	4.40982e-05	0.61,0.678,0.621	0.887,0.935,0.934	-0.282	AT3G13225			WW domain-containing protein;(source:Araport11)
A5SS	IB15G11290	chrLG15	+	25,31,27	7,1,4	13,12,8	0,0,0	345	149	1.67734e-06	0.000123694	0.607,0.93,0.745	1.0,1.0,1.0	-0.239	AT5G08020	RPA70B	RPA70-kDa subunit B	Encodes a homolog of Replication Protein A. rpa70b mutants are hypersensitive to UV-B radiation and MMS treatments suggesting a role for this protein in DNA damage repair. The mRNA is cell-to-cell mobile.
A5SS	IB06G06660	chrLG6	-	7,10,10	0,4,1	6,8,11	3,16,7	254	149	0.00165346	0.0274234	1.0,0.595,0.854	0.54,0.227,0.48	0.401	AT4G33000	SCABP8	SOS3-LIKE CALCIUM BINDING PROTEIN 8	Encodes a member of the calcineurin B-like calcium sensor gene family. Mediates salt tolerance by regulating ion homeostasis in Arabidopsis.
A5SS	XLOC_025696	chrLG2	+	10,7,13	0,2,0	9,20,21	3,3,0	360	149	0.00354901	0.0475584	1.0,0.592,1.0	0.554,0.734,1.0	0.101
A5SS	IB06G16700	chrLG6	+	145177237	13,10,6	179339134	22,39,24	421	149	0.000104357	0.00317623	0.798,0.862,0.933	0.742,0.755,0.664	0.144	AT4G31940	CYP82C4	cytochrome P450, family 82, subfamily C, polypeptide 4	The gene encodes a cytochrome P450 enzyme, CYP82C. It is involved in the early Fe deficiency response.CYP82C4 hydroxylates fraxetin to generate sideretin (5-hydroxyfraxetin). Fraxetin and sideretin are catecholic coumarins secreted into the rhizosphere under conditions of low iron availability and help mobilize this nutrient from insoluble iron(III) pools in the soil.The mRNA is cell-to-cell mobi…
A5SS	IB06G17150	chrLG6	+	42,34,54	31,30,31	89101118	21,17,23	354	149	1.50303e-09	2.5295e-07	0.363,0.323,0.423	0.641,0.714,0.683	-0.31	AT3G10720			Plant invertase/pectin methylesterase inhibitor superfamily;(source:Araport11)
A5SS	IB06G17150	chrLG6	+	45,47,80	31,30,31	98105124	21,17,23	371	149	1.68615e-06	0.000123694	0.368,0.386,0.509	0.652,0.713,0.684	-0.262	AT3G10720			Plant invertase/pectin methylesterase inhibitor superfamily;(source:Araport11)
A5SS	IB07G14020	chrLG7	+	1,3,2	0,2,5	2,4,2	0,0,1	182	149	0.000151731	0.00431942	1.0,0.551,0.247	1.0,1.0,0.621	-0.274	AT3G06860	MFP2	multifunctional protein 2	Encodes a multifunctional protein. Involved in peroxisomal fatty acid beta oxidation. Loss-of-function mutant lacks hydroxyacyl-CoA dehydrogenase activity and have reduced levels of long-chain enoyl-CoA hydratase activity. The mutant has fewer but larger peroxisomes. The mRNA is cell-to-cell mobile.
A5SS	IB06G26170	chrLG6	+	3,6,3	0,0,0	0,0,0	31,16,15	169	149	0	0	1.0,1.0,1.0	0.0,0.0,0.0	1	AT3G53130	LUT1	LUTEIN DEFICIENT 1	Lutein-deficient 1 (LUT1) required for lutein biosynthesis, member of the xanthophyll class of carotenoids. Involved in epsilon ring hydroxylation. Maps at 67.3 cM on chromosome 3.
A5SS	IB02G01450	chrLG2	-	28,24,22	107,98,103	39,43,35	49,38,23	159	149	1.54635e-11	4.42411e-09	0.197,0.187,0.167	0.427,0.515,0.588	-0.326	AT1G50450			Saccharopine dehydrogenase;(source:Araport11)
A5SS	IB06G08720	chrLG6	-	6,5,18	3,2,4	16,21,15	1,1,1	151	149	0.0025741	0.0374784	0.664,0.712,0.816	0.94,0.954,0.937	-0.213	AT2G35760			Uncharacterized protein family (UPF0497);(source:Araport11)
A5SS	IB06G10190	chrLG6	-	0,0,1	1,1,0	1,1,2	0,0,0	187	149	0.00117758	0.0215275	0.0,0.0,1.0	1.0,1.0,1.0	-0.667	AT2G02390	MAAI	maleylacetoacetate isomerase	Encodes glutathione transferase belonging to the zeta class of GSTs. Naming convention according to Wagner et al. (2002). The protein undergoes spontaneous thiolation following treatment with the oxidant tert-butylhydroperoxide. It functions in vitro as a maleylacetoacetate isomerase and is likely to be involved in tyrosine catabolism.
A5SS	IB06G01760	chrLG6	-	34,17,31	0,0,1	58,48,77	4,3,3	1031	149	9.35973e-05	0.00295892	1.0,1.0,0.818	0.677,0.698,0.788	0.218
A5SS	IB06G25290	chrLG6	-	3,4,5	34,23,10	0,0,0	3,4,1	194	149	0.000150881	0.0043167	0.063,0.118,0.277	0.0,0.0,0.0	0.153	AT3G52750	FTSZ2-2		Nuclear gene that encodes a plastidial division protein (FtsZ2-2). FtsZ2-2 is involved in chloroplast morphology and internal organisation in addition to participating in chloroplast partition
A5SS	IB06G26670	chrLG6	-	1,1,1	73,64,0	7,6,5	0,0,0	181	149	1.7214e-12	5.18413e-10	0.011,0.013,1.0	1.0,1.0,1.0	-0.659	AT3G19910			RING/U-box superfamily protein;(source:Araport11)
A5SS	IB07G00030	chrLG7	+	26,10,16	7,5,9	20,62,30	3,7,2	884	149	0.00104292	0.0193126	0.385,0.252,0.231	0.529,0.599,0.717	-0.326	AT3G17850			Protein kinase which together with IRE3 plays an important role in controlling root skewing and maintaining the microtubule network.
A5SS	IB07G02570	chrLG7	+	7,20,13	2,5,10	12,11,6	2,0,0	165	149	4.36307e-05	0.00158852	0.76,0.783,0.54	0.844,1.0,1.0	-0.254	AT2G37975			Yos1-like protein;(source:Araport11)
A5SS	IB07G04570	chrLG7	+	11,8,3	0,111,127	4,3,11	0,0,0	217	149	1.8323e-09	2.91233e-07	1.0,0.047,0.016	1.0,1.0,1.0	-0.646	AT5G04710			Plastid localized metalloaminopeptidase.
A5SS	IB07G10740	chrLG7	+	56,75,82	9,8,8	69,104,64	23,19,21	232	149	0.00143568	0.0248938	0.8,0.858,0.868	0.658,0.779,0.662	0.142	AT5G35400			Pseudouridine synthase family protein;(source:Araport11)
A5SS	IB07G11090	chrLG7	+	2,9,18	1,0,1	11,28,22	5,9,5	169	149	0.000229488	0.00607931	0.638,1.0,0.941	0.66,0.733,0.795	0.13	AT1G68890	PHYLLO	PHYLLO	Homologous to the four eubacterial men genes involved in menanoquinone biosynthesis. Studies of mutants defective in this gene demonstrated its involvement in phylloquinone biosynthesis in Arabidopsis. The mRNA is cell-to-cell mobile.
A5SS	IB14G22960	chrLG14	-	12,7,10	0,0,0	40,59,40	2,4,2	1153	149	8.43216e-06	0.000436501	1.0,1.0,1.0	0.721,0.656,0.721	0.301	AT5G67100	ICU2	INCURVATA2	Encodes the putative catalytic subunit of the DNA polymerase alpha. Interacts with genes involved in chromatin-mediated cellular memory. ICU2 genetically interacts with TERMINAL FLOWER2, the ortholog of HETEROCHROMATIN PROTEIN1 of animals and yeasts, and with the Polycomb group (PcG) gene CURLY LEAF. A number of regulatory genes were derepressed in the icu2-1 mutant, including genes associated wi…
A5SS	IB14G22960	chrLG14	-	3,2,2	0,0,0	4,10,9	2,4,2	438	149	2.69039e-08	3.66534e-06	1.0,1.0,1.0	0.405,0.46,0.605	0.51	AT5G67100	ICU2	INCURVATA2	Encodes the putative catalytic subunit of the DNA polymerase alpha. Interacts with genes involved in chromatin-mediated cellular memory. ICU2 genetically interacts with TERMINAL FLOWER2, the ortholog of HETEROCHROMATIN PROTEIN1 of animals and yeasts, and with the Polycomb group (PcG) gene CURLY LEAF. A number of regulatory genes were derepressed in the icu2-1 mutant, including genes associated wi…
A5SS	IB14G22960	chrLG14	-	4,2,3	0,0,0	3,12,10	2,4,2	423	149	5.18897e-08	6.3173e-06	1.0,1.0,1.0	0.346,0.514,0.638	0.501	AT5G67100	ICU2	INCURVATA2	Encodes the putative catalytic subunit of the DNA polymerase alpha. Interacts with genes involved in chromatin-mediated cellular memory. ICU2 genetically interacts with TERMINAL FLOWER2, the ortholog of HETEROCHROMATIN PROTEIN1 of animals and yeasts, and with the Polycomb group (PcG) gene CURLY LEAF. A number of regulatory genes were derepressed in the icu2-1 mutant, including genes associated wi…
A3SS	IB09G19400	chrLG9	-	18,21,28	0,2,0	14,35,24	3,4,9	161	149	1.89356e-05	0.000823332	1.0,0.907,1.0	0.812,0.89,0.712	0.164	AT1G30500	NF-YA7	nuclear factor Y, subunit A7	nuclear factor Y, subunit A7;(source:Araport11)
A3SS	IB09G18090	chrLG9	-	0,1,2	2,0,2	1,6,3	0,0,0	229	149	0.000182238	0.00474507	0.0,1.0,0.394	1.0,1.0,1.0	-0.535	AT2G35050			kinase superfamily with octicosapeptide/Phox/Bem1p domain-containing protein;(source:Araport11)
A3SS	IB09G16040	chrLG9	-	74,76,83	4,4,8	91,120,78	2,0,1	607	149	1.99038e-05	0.000848943	0.82,0.823,0.718	0.918,1.0,0.95	-0.169	AT1G05680	UGT74E2	Uridine diphosphate glycosyltransferase 74E2	Encodes a UDP-glucosyltransferase, UGT74E2, that acts on IBA (indole-3-butyric acid) and affects auxin homeostasis. The transcript and protein levels of this enzyme are strongly induced by H2O2 and may allow integration of ROS (reactive oxygen species) and auxin signaling. This enzyme can also transfer glycosyl groups to several compounds related to the explosive TNT when this synthetic compound …
A3SS	IB09G16040	chrLG9	-	64,70,66	4,4,8	93,106,67	2,0,1	612	149	1.36367e-05	0.000627029	0.796,0.81,0.668	0.919,1.0,0.942	-0.196	AT1G05680	UGT74E2	Uridine diphosphate glycosyltransferase 74E2	Encodes a UDP-glucosyltransferase, UGT74E2, that acts on IBA (indole-3-butyric acid) and affects auxin homeostasis. The transcript and protein levels of this enzyme are strongly induced by H2O2 and may allow integration of ROS (reactive oxygen species) and auxin signaling. This enzyme can also transfer glycosyl groups to several compounds related to the explosive TNT when this synthetic compound …
A3SS	XLOC_049886	chrLG9	-	39,38,34	6,8,7	77,139,94	2,6,5	635	149	3.51852e-05	0.00131314	0.604,0.527,0.533	0.9,0.845,0.815	-0.299
A3SS	IB09G11420	chrLG9	-	6,11,15	14,6,6	0,2,0	6,9,3	303	149	1.40542e-06	9.06444e-05	0.174,0.474,0.551	0.0,0.099,0.0	0.367	AT1G52500	MMH-2		Encodes one of the splice variants of Arabidopsis thaliana MutM homolog. Encodes a formamidopyrimidine-DNA glycosylase that has abasic lyase activity and is able to nick double- stranded oligonucleotides containing 8-oxo-7,8-dihydroguanine (8-oxoG) in vitro.
A3SS	IB09G10940	chrLG9	-	9,8,9	65,80,82	41,48,52	99195106	180	149	4.3678e-07	3.6563e-05	0.103,0.076,0.083	0.255,0.169,0.289	-0.15	AT5G16780	MDF	MERISTEM-DEFECTIVE	Encodes a protein belonging to SART-1 family. The gene is expressed in the basal region of the developing embryo during heart stage. Phenotypic analyses of dot2 mutants suggest that this protein plays a role in root, shoot, and flower development. dot2 mutants are dwarved plants that display an aberrant spurred leaf venation pattern and fail to flower. In the roots DOT2 appears to be require for …
A3SS	IB09G06950	chrLG9	-	318332339	69,68,78	108,123,99	49,60,40	215	149	1.15118e-06	7.93161e-05	0.762,0.772,0.751	0.604,0.587,0.632	0.154	AT4G18810			NAD(P)-binding Rossmann-fold superfamily protein;(source:Araport11)
A3SS	IB09G05850	chrLG9	-	13,16,21	1,3,2	8,7,10	2,6,6	154	149	0.00251636	0.0336423	0.926,0.838,0.91	0.795,0.53,0.617	0.244	AT2G33820	MBAC1		encodes a mitochondrial ornithine transporter which exports ornithine from the mitochondrion to the cytosol
A3SS	IB09G02530	chrLG9	-	27,21,28	1,3,1	26,38,28	16,18,8	205	149	1.09984e-06	7.63662e-05	0.952,0.836,0.953	0.542,0.605,0.718	0.292	AT2G04305			Magnesium transporter CorA-like family protein;(source:Araport11)
A3SS	IB09G02530	chrLG9	-	30,28,26	0,0,3	18,29,21	2,8,1	215	149	0.00126912	0.0208961	1.0,1.0,0.857	0.862,0.715,0.936	0.115	AT2G04305			Magnesium transporter CorA-like family protein;(source:Araport11)
A3SS	IB09G26650	chrLG9	+	37,35,45	6,8,11	31,44,43	2,2,0	1249	149	0.000139499	0.00378762	0.424,0.343,0.328	0.649,0.724,1.0	-0.426	AT2G24370			kinase with adenine nucleotide alpha hydrolases-like domain-containing protein;(source:Araport11)
A3SS	XLOC_048992	chrLG9	+	13,8,7	0,0,1	2,9,8	3,1,2	162	149	0.00112881	0.0191855	1.0,1.0,0.866	0.38,0.892,0.786	0.269
A3SS	IB09G18690	chrLG9	+	4,0,5	18,13,20	0,0,0	9,15,10	192	149	0.000233507	0.00569897	0.147,0.0,0.162	0.0,0.0,0.0	0.103	AT3G14470			NB-ARC domain-containing disease resistance protein;(source:Araport11)
A3SS	IB09G11210	chrLG9	+	62,65,67	14,14,8	39,35,38	18,14,18	152	149	0.000667334	0.0130509	0.813,0.82,0.891	0.68,0.71,0.674	0.153	AT1G52590			Putative thiol-disulfide oxidoreductase DCC;(source:Araport11)
A3SS	IB09G09750	chrLG9	+	15,37,36	1,2,7	17,30,24	0,0,0	197	149	3.77473e-05	0.00138567	0.919,0.933,0.795	1.0,1.0,1.0	-0.118	AT1G32790	CID11	CTC-interacting domain 11	RNA-binding protein, putative, similar to RNA-binding protein GB:CAB40027 GI:4539439 from (Arabidopsis thaliana).Member of a family of PAB2 binding domain proteins.
A3SS	IB09G07360	chrLG9	+	0,2,3	24,21,26	3,10,4	19,12,19	209	149	0.000999126	0.0175315	0.0,0.064,0.076	0.101,0.373,0.131	-0.155
A3SS	IB09G04450	chrLG9	+	64,44,55	76,61,72	36,61,26	37,27,14	154	149	0.00362055	0.0438827	0.449,0.411,0.425	0.485,0.686,0.642	-0.176	AT4G04350	EMB2369	EMBRYO DEFECTIVE 2369	tRNA synthetase class I (I, L, M and V) family protein;(source:Araport11)
A3SS	IB09G02850	chrLG9	+	53,71,99	60,41,82	7401193807	291346240	742	149	1.56045e-10	3.32785e-08	0.151,0.258,0.195	0.338,0.409,0.403	-0.182	AT4G33580	BCA5	beta carbonic anhydrase 5	beta carbonic anhydrase 5;(source:Araport11)
A3SS	IB08G15950	chrLG8	-	118153117	77,68,66	48,44,38	52,44,35	193	149	0.000441109	0.00931844	0.542,0.635,0.578	0.416,0.436,0.456	0.149	AT5G23120	HCF136	HIGH CHLOROPHYLL FLUORESCENCE 136	encodes a stability and/or assembly factor of photosystem II The mRNA is cell-to-cell mobile.
A3SS	IB08G02910	chrLG8	-	168119141	28,25,16	13,15,10	0,0,0	292	149	2.0641e-07	2.01308e-05	0.754,0.708,0.818	1.0,1.0,1.0	-0.24	AT5G02810	PRR7	pseudo-response regulator 7	PRR7 and PRR9 are partially redundant essential components of a temperature-sensitive circadian system. CCA1 and LHY had a positive effect on PRR7 expression levels. Acts as transcriptional repressor of CCA1 and LHY. Acts additively with EC, PRR5 and PRR9 to regulate hypocotyl growth under photoperiodic conditions.
A3SS	IB08G02850	chrLG8	-	73,88,100	25,25,20	160209152	19,30,20	387	149	0.00100924	0.0176558	0.529,0.575,0.658	0.764,0.728,0.745	-0.158	AT3G53500	RSZ32	arginine/serine-rich zinc knuckle-containing protein 32	Barta et al (2010) have proposed a nomenclature for Serine/Arginine-Rich Protein Splicing Factors (SR proteins): Plant Cell. 2010, 22:2926.
A3SS	IB08G15720	chrLG8	+	62,34,24	192189141	57,81,59	117,64,47	459	149	6.62548e-12	2.04636e-09	0.095,0.055,0.052	0.137,0.291,0.29	-0.172	AT5G23120	HCF136	HIGH CHLOROPHYLL FLUORESCENCE 136	encodes a stability and/or assembly factor of photosystem II The mRNA is cell-to-cell mobile.
A3SS	IB08G10910	chrLG8	+	14,15,11	0,0,0	16,8,24	2,4,2	163	149	0.00015992	0.00423787	1.0,1.0,1.0	0.88,0.646,0.916	0.186	AT1G15740			Leucine-rich repeat family protein;(source:Araport11)
A3SS	IB08G10640	chrLG8	+	4,3,3	11,10,8	3,1,0	18,23,23	176	149	0.00143456	0.0227422	0.235,0.203,0.241	0.124,0.036,0.0	0.173	AT5G25360			hypothetical protein;(source:Araport11)
A3SS	IB08G02640	chrLG8	+	2,1,1	5,1,3	8,8,7	1,1,2	153	149	4.84072e-05	0.00168714	0.28,0.493,0.245	0.886,0.886,0.773	-0.509	AT3G54480	SKP5		Encodes an SKP1 interacting partner (SKIP5).
A3SS	IB07G31910	chrLG7	-	40,61,54	109105123	116193149	127172173	151	149	4.93792e-07	3.98459e-05	0.266,0.364,0.302	0.474,0.525,0.459	-0.175	AT3G27110			PGM48 is a member of a plant specific clade of metallo-endopeptidase proteins. It is found in plastoglobules. Analysis of over-expression and loss of function phenotypes suggests PGM48 may have a role in positively regulating senescence.
A3SS	IB07G31910	chrLG7	-	130116164	7,11,9	243328328	4,10,4	486	149	0.000189984	0.00490067	0.851,0.764,0.848	0.949,0.91,0.962	-0.119	AT3G27110			PGM48 is a member of a plant specific clade of metallo-endopeptidase proteins. It is found in plastoglobules. Analysis of over-expression and loss of function phenotypes suggests PGM48 may have a role in positively regulating senescence.
A3SS	IB07G28570	chrLG7	-	73,49,40	0,5,3	49,44,43	6,7,9	295	149	0.00236722	0.0320774	1.0,0.832,0.871	0.805,0.76,0.707	0.144	AT3G51480	GLR3.6	glutamate receptor 3.6	member of Putative ligand-gated ion channel subunit family
A3SS	IB07G28010	chrLG7	-	14,8,22	2,4,3	7,11,7	1,1,0	211	149	0.00181316	0.0269328	0.832,0.585,0.838	0.832,0.886,1.0	-0.154	AT3G11220	ELO1	ELONGATA 1	A subunit of Elongator, a histone acetyl transferase complex, consisting of six subunits (ELP1?ELP6), that copurifies with the elongating RNAPII in yeast and humans. Three Arabidopsis thaliana genes, encoding homologs of the yeast Elongator subunits ELP1, ELP3 (histone acetyl transferase), and ELP4 are responsible for the narrow leaf phenotype in elongata mutants and for reduced root growth that …
A3SS	IB07G28010	chrLG7	-	11,6,18	1,3,10	5,10,7	2,0,0	202	149	0.000679149	0.0132242	0.89,0.596,0.57	0.648,1.0,1.0	-0.197	AT3G11220	ELO1	ELONGATA 1	A subunit of Elongator, a histone acetyl transferase complex, consisting of six subunits (ELP1?ELP6), that copurifies with the elongating RNAPII in yeast and humans. Three Arabidopsis thaliana genes, encoding homologs of the yeast Elongator subunits ELP1, ELP3 (histone acetyl transferase), and ELP4 are responsible for the narrow leaf phenotype in elongata mutants and for reduced root growth that …
A3SS	IB07G26120	chrLG7	-	21,35,41	5,3,2	22,24,20	0,0,1	195	149	0.000305581	0.0069709	0.762,0.899,0.94	1.0,1.0,0.939	-0.113	AT4G24970			MORC7 is a member of a family of GHKL ATPases. It is localized in the nuceloplasm and adjacent to chromocenters. Along with MORC4, it appears to repress the expression of genes involved in defense against pathogens.
A3SS	IB07G23290	chrLG7	-	6,4,9	44,37,32	11,15,16	31,44,31	191	149	0.0040306	0.0470079	0.096,0.078,0.18	0.217,0.21,0.287	-0.12	AT1G67080	ABA4	abscisic acid (ABA)-deficient 4	Encodes a protein involved in the photoprotection of PSII. An aba4-1 mutant completely lacks neoxanthin,a component of the chromophore of the peripheral antenna system in PSII. ABA4 is required for neoxanthin biosynthesis, an intermediary step in abscisic acid biosynthesis, but no catalytic activity has been detected for the ABA4 protein.
A3SS	IB07G22060	chrLG7	-	71,65,79	15,8,19	145171139	9,15,15	256	149	0.00191498	0.0279813	0.734,0.825,0.708	0.904,0.869,0.844	-0.117	AT3G49880			glycosyl hydrolase family protein 43;(source:Araport11)
A3SS	IB07G18010	chrLG7	-	9,5,5	1,3,2	13,15,10	0,1,0	187	149	0.000524141	0.0107186	0.878,0.57,0.666	1.0,0.923,1.0	-0.27	AT1G57600			MBOAT (membrane bound O-acyl transferase) family protein;(source:Araport11)
A3SS	IB07G15950	chrLG7	-	108,98,103	13,14,15	83,121,91	30,27,25	1227	149	0.00115706	0.0195543	0.502,0.459,0.455	0.251,0.352,0.307	0.169	AT5G16680			RING/FYVE/PHD zinc finger superfamily protein;(source:Araport11)
A3SS	IB07G13620	chrLG7	-	32,21,25	161177131	25,33,21	79,72,59	154	149	4.37093e-05	0.00155978	0.161,0.103,0.156	0.234,0.307,0.256	-0.126	AT5G53350	CLPX	CLP protease regulatory subunit X	CLP protease regulatory subunit CLPX mRNA, nuclear gene
A3SS	IB07G12290	chrLG7	-	152126116	6,15,10	70,85,63	14,26,20	165	149	2.51451e-07	2.25225e-05	0.958,0.884,0.913	0.819,0.747,0.74	0.15	AT4G15510	PPD1	PsbP-Domain Protein1	A nuclear-encoded thylakoid lumenal protein that is associated with photosystem I (PSI) but is not an integral subunit of PSI. It is an PSI assembly factor that assists the proper folding and integration of PsaB and PsaA into the thylakoid membrane. It is involved in the assembly of PSI reaction center heterodimer core.
A3SS	IB07G07710	chrLG7	-	11,5,7	6,2,7	4,6,5	0,2,0	183	149	0.000143746	0.0038781	0.599,0.671,0.449	1.0,0.71,1.0	-0.33	AT1G17350			NADH:ubiquinone oxidoreductase intermediate-associated protein 30;(source:Araport11)
A3SS	IB07G07710	chrLG7	-	27,28,30	6,2,7	16,17,19	0,2,0	186	149	0.000195472	0.00500241	0.783,0.918,0.774	1.0,0.872,1.0	-0.132	AT1G17350			NADH:ubiquinone oxidoreductase intermediate-associated protein 30;(source:Araport11)
A3SS	IB07G04800	chrLG7	-	2,0,0	6,2,5	1,8,0	1,2,1	191	149	0.00133977	0.0215832	0.206,0.0,0.0	0.438,0.757,0.0	-0.33	AT3G10540			master regulator of AGC kinases
A3SS	XLOC_042696	chrLG7	-	15,22,17	1,0,2	39,45,68	18,27,8	160	149	9.21135e-06	0.000458367	0.933,1.0,0.888	0.669,0.608,0.888	0.219
A3SS	IB07G01670	chrLG7	-	84,49,44	3,2,2	8,17,7	0,0,0	436	149	0.00285789	0.0367262	0.905,0.893,0.883	1.0,1.0,1.0	-0.106	AT3G56330			N2,N2-dimethylguanosine tRNA methyltransferase;(source:Araport11)
A3SS	IB07G01670	chrLG7	-	33,29,22	3,2,2	6,3,2	0,0,0	637	149	8.0285e-05	0.00254874	0.72,0.772,0.72	1.0,1.0,1.0	-0.263	AT3G56330			N2,N2-dimethylguanosine tRNA methyltransferase;(source:Araport11)
A3SS	IB07G01540	chrLG7	-	69,75,93	5,9,13	49,89,66	15,28,32	159	149	1.68318e-06	0.000107687	0.928,0.886,0.87	0.754,0.749,0.659	0.174	AT2G40760			Rhodanese/Cell cycle control phosphatase superfamily protein;(source:Araport11)
A3SS	IB07G01150	chrLG7	-	31,32,55	10,13,14	38,66,60	32,59,39	263	149	8.60837e-05	0.00266179	0.637,0.582,0.69	0.402,0.388,0.466	0.218	AT5G61540			N-terminal nucleophile aminohydrolases (Ntn hydrolases) superfamily protein;(source:Araport11)
A3SS	IB07G01150	chrLG7	-	17,11,32	0,2,0	15,27,32	6,8,2	211	149	5.93507e-05	0.00200221	1.0,0.795,1.0	0.638,0.704,0.919	0.178	AT5G61540			N-terminal nucleophile aminohydrolases (Ntn hydrolases) superfamily protein;(source:Araport11)
A3SS	IB07G31350	chrLG7	+	3,1,4	4,6,3	1,0,1	3,3,2	188	149	0.00344031	0.0421543	0.373,0.117,0.514	0.209,0.0,0.284	0.17	AT3G27930			Encodes a novel plant-specific beta-barrel protein that likely plays a role in the transport of metabolites and in leaf senescence.
A3SS	IB07G30900	chrLG7	+	9,9,8	9,4,2	11,11,6	0,0,0	187	149	8.91052e-09	1.33019e-06	0.443,0.642,0.761	1.0,1.0,1.0	-0.385	AT3G28470	TDF1	DEFECTIVE IN MERISTEM DEVELOPMENT AND FUNCTION 1	Member of the R2R3 factor gene family.
A3SS	IB15G02400	chrLG15	+	61,60,101	56,44,56	145298202	64,100,56	168	149	3.37858e-05	0.00127151	0.491,0.547,0.615	0.668,0.725,0.762	-0.167	AT1G71810			Protein kinase superfamily protein;(source:Araport11)
A3SS	IB14G26450	chrLG14	-	7,8,10	0,3,7	18,17,6	2,1,0	173	149	0.00385626	0.0460019	1.0,0.697,0.552	0.886,0.936,1.0	-0.191	AT1G10890			arginine/glutamate-rich 1 protein;(source:Araport11)
A3SS	IB14G24660	chrLG14	-	5,4,6	11,9,7	3,1,0	9,11,6	189	149	0.00430413	0.0494891	0.264,0.259,0.403	0.208,0.067,0.0	0.217	AT4G23180	RLK4		Encodes a receptor-like protein kinase. Naming convention from Chen et al 2003 (PMID 14756307) The mRNA is cell-to-cell mobile.
A3SS	IB14G23720	chrLG14	-	0,0,2	6,6,15	8,5,6	19,21,22	154	149	0.000125691	0.00351816	0.0,0.0,0.114	0.289,0.187,0.209	-0.19	AT1G61080			Hydroxyproline-rich glycoprotein family protein;(source:Araport11)
A3SS	IB14G20740	chrLG14	-	11,11,11	2,3,2	18,35,12	0,2,1	561	149	0.00268329	0.035189	0.594,0.493,0.594	1.0,0.823,0.761	-0.301	AT5G01400	ESP4	ENHANCED SILENCING PHENOTYPE 4	Encodes a Symplekin/Pta1 homologue which would have the potential to interact with either ESP1 or AtCstF64.
A3SS	IB11G20900	chrLG11	-	6,14,18	9,8,10	17,27,25	6,6,2	194	149	0.00274497	0.0355813	0.339,0.573,0.58	0.685,0.776,0.906	-0.292	AT2G26300	GPA1	G PROTEIN ALPHA SUBUNIT 1	Encodes an alpha subunit of a heterotrimeric GTP-binding protein. The active GTP-bound form of GPA1 binds to the GTG1 and GTG2 abscisic acid (ABA) receptors and appears to affect their GTPase and GTP-binding activity, and hence, ABA binding abilities. GPA1 is a positive regulator in ABA-mediated inhibition of stomatal opening. Plants with recessive mutant alleles have complex phenotypes including…
A3SS	IB10G18880	chrLG10	+	0,0,0	2,1,2	1,3,2	0,1,2	172	149	1.21715e-06	8.25909e-05	0.0,0.0,0.0	1.0,0.722,0.464	-0.729	AT1G64570	DUO3	DUO POLLEN 3	Homeodomain-like superfamily protein;(source:Araport11)
A3SS	IB02G33370	chrLG2	+	2,5,5	0,0,0	13,18,13	5,9,2	163	149	9.45087e-07	6.88973e-05	1.0,1.0,1.0	0.704,0.646,0.856	0.265	AT1G01760	TAD1	ortholog of yeast Tad1	denosine deaminases acting on tRNA;(source:Araport11)
A3SS	IB09G18910	chrLG9	-	9,10,12	3,8,4	2,4,9	0,2,0	153	149	0.000629869	0.0124369	0.745,0.549,0.745	1.0,0.661,1.0	-0.207	AT3G25690	CHUP1	CHLOROPLAST UNUSUAL POSITIONING 1	actin binding protein required for normal chloroplast positioning The mRNA is cell-to-cell mobile.
A3SS	IB09G18910	chrLG9	-	12,8,14	3,8,4	9,10,8	0,2,0	159	149	7.99912e-05	0.00254874	0.789,0.484,0.766	1.0,0.824,1.0	-0.262	AT3G25690	CHUP1	CHLOROPLAST UNUSUAL POSITIONING 1	actin binding protein required for normal chloroplast positioning The mRNA is cell-to-cell mobile.
A3SS	IB12G25490	chrLG12	-	8,4,6	44,51,33	7,14,17	23,33,33	154	149	0.000401308	0.00859933	0.15,0.071,0.15	0.227,0.291,0.333	-0.16	AT5G12840	NFYA1	nuclear factor Y subunit A1	Encodes a subunit of CCAAT-binding complex, binds to CCAAT box motif present in some plant promoter sequences. One of three members of this class (HAP2A, HAP2B, HAP2C), it is expressed in vegetative and reproductive tissues.
A3SS	IB14G28510	chrLG14	+	2,2,1	0,0,1	0,0,0	2,1,4	182	149	9.07393e-09	1.33238e-06	1.0,1.0,0.45	0.0,0.0,0.0	0.817	AT4G35220			Cyclase family protein;(source:Araport11)
A3SS	IB12G14790	chrLG12	+	124,89,121	13,21,16	68,75,50	22,22,24	157	149	0.000221589	0.00548279	0.901,0.801,0.878	0.746,0.764,0.664	0.135	AT2G47940	EMB3117	EMBRYO DEFECTIVE 3117	Encodes DegP2 protease (DEGP2); nuclear gene for chloroplast product.
A3SS	IB05G20930	chrLG5	-	32,19,16	26,15,23	5,5,1	14,13,10	256	149	0.000348149	0.00775098	0.417,0.424,0.288	0.172,0.183,0.055	0.24	AT3G47590			alpha/beta-Hydrolases superfamily protein;(source:Araport11)
A3SS	IB14G18930	chrLG14	+	61,65,72	46,41,43	97109109	19,13,9	369	149	9.76885e-13	3.24073e-10	0.349,0.39,0.403	0.673,0.772,0.83	-0.378
A3SS	IB07G23650	chrLG7	-	12,9,8	0,5,5	12,13,8	0,1,0	257	149	4.21194e-05	0.00152122	1.0,0.511,0.481	1.0,0.883,1.0	-0.297	AT5G38690			Zinc-finger domain of monoamine-oxidase A repressor R1 protein;(source:Araport11)
A3SS	IB14G17240	chrLG14	+	21,24,20	4,1,2	18,16,17	0,1,0	544	149	2.96597e-05	0.00115005	0.59,0.868,0.733	1.0,0.814,1.0	-0.208	AT3G57630			Encodes a glycoprotein glycosyl transferase ExAD. Knockout mutants show truncated root hair phenotype.
A3SS	XLOC_024944	chrLG2	+	4,4,3	0,0,2	1,5,2	2,1,3	155	149	0.002421	0.0326579	1.0,1.0,0.59	0.325,0.828,0.391	0.349
A3SS	IB14G07700	chrLG14	+	3,3,3	11,8,6	0,0,0	5,7,5	209	149	3.35967e-05	0.00127151	0.163,0.211,0.263	0.0,0.0,0.0	0.212	AT3G13770			Pentatricopeptide repeat (PPR) superfamily protein;(source:Araport11)
A3SS	IB08G01870	chrLG8	+	25,37,25	26,28,28	17,25,17	31,45,44	152	149	0.00124134	0.0206666	0.485,0.564,0.467	0.35,0.353,0.275	0.179	AT5G58220	TTL	transthyretin-like protein	Encodes a transthyretin-like S-allantoin synthase protein that catalyzes two steps in the allantoin biosynthesis pathway by acting as a hydroxyisourate hydrolase and a 2-oxo-4-hydroxy-4-carboxy-5-ureidoimidazoline (OHCU) decarboxylase. Two alternatively spliced versions of the transcript give rise to a longer peroxisomally-targeted protein (AT5G58220.1 (called TTL1-)) and a slightly shorter cytop…
A3SS	IB14G02490	chrLG14	+	0,0,2	1,1,2	1,1,2	0,0,0	450	149	2.21732e-08	2.87834e-06	0.0,0.0,0.249	1.0,1.0,1.0	-0.917	AT5G47040	LON2	lon protease 2	Encodes a member of the Lon protease-like proteins (Lon1/At5g26860, Lon2/At5g47040, Lon3/At3g05780, Lon4/At3g05790). Lon is a multifunctional ATP-dependent protease which exists in bacteria, archaea and within organelles in eukaryotic cells. Lon proteases are responsible for the degradation of abnormal, damaged and unstable proteins.
A3SS	IB06G03840	chrLG6	-	5,8,5	0,4,0	3,4,0	3,5,2	168	149	0.00114231	0.0193782	1.0,0.639,1.0	0.47,0.415,0.0	0.585	AT5G25950			AslB, putative (DUF239);(source:Araport11)
A3SS	IB14G00050	chrLG14	+	6,3,6	4,2,13	1,3,3	0,0,1	210	149	8.27648e-06	0.000428511	0.516,0.516,0.247	1.0,1.0,0.68	-0.467	AT5G14850			Encodes a putative mannosyltransferase homolog to human PIG-B and yeast GPI10, both of which are involved in the biosynthesis of glycosylphosphatidylinositol (GPI) anchors. Disruption of the gene affects COBRA-LIKE10 localization, a GPI-anchored protein (GPI-AP) important for pollen tube growth and guidance.
A3SS	IB15G05520	chrLG15	-	9,11,16	2,6,2	6,8,7	1,1,0	191	149	0.00126693	0.0208961	0.778,0.589,0.862	0.824,0.862,1.0	-0.152	AT1G75380	BBD1	bifunctional nuclease in basal defense response 1	Encodes a nuclease involved in ABA-mediated callose deposition. It has been shown to interact with JAZ proteins, binds to a jasmonic acid-responsive element (JARE) and repress AtJMT expression.
A3SS	IB13G21360	chrLG13	-	89,97,93	157126144	184260190	138240134	168	149	2.58534e-07	2.29276e-05	0.335,0.406,0.364	0.542,0.49,0.557	-0.161	AT3G07670			Rubisco methyltransferase family protein;(source:Araport11)
A3SS	IB14G27110	chrLG14	+	116141111	15,12,23	110138110	44,81,67	175	149	4.6585e-12	1.49022e-09	0.868,0.909,0.804	0.68,0.592,0.583	0.242	AT1G60600	ABC4	ABERRANT CHLOROPLAST DEVELOPMENT 4	Encodes a protein similar to 1,4-dihydroxy-2-naphthoic acid phytyltransferase involved in phylloquinone and plastoquinone biosynthesis. Mutants are pale green and heterotrophic with defects in photosynthetic electron transport.
A3SS	IB02G01580	chrLG2	+	2,4,4	20,3,28	0,1,0	10,11,6	152	149	0.000305703	0.0069709	0.089,0.567,0.123	0.0,0.082,0.0	0.232	AT5G19420			Regulator of chromosome condensation (RCC1) family with FYVE zinc finger domain-containing protein;(source:Araport11)
A3SS	IB15G06870	chrLG15	-	6,5,5	2,4,0	3,2,1	0,1,0	152	149	0.00299959	0.0378946	0.746,0.551,1.0	1.0,0.662,1.0	-0.122
A3SS	IB09G04060	chrLG9	-	69,66,91	78,74,98	79141122	55,96,84	311	149	0.00131251	0.0214137	0.298,0.299,0.308	0.408,0.413,0.41	-0.109	AT2G02570			nucleic acid binding/RNA binding protein;(source:Araport11)
A3SS	IB13G21290	chrLG13	-	0,0,3	22,12,17	4,9,2	11,26,20	202	149	0.000485345	0.0100453	0.0,0.0,0.115	0.211,0.203,0.069	-0.123	AT4G25434	NUDT10	nudix hydrolase homolog 10	nudix hydrolase homolog 10;(source:Araport11)
A3SS	IB08G23730	chrLG8	+	70104127	0,2,0	111119134	4,10,2	604	149	3.58021e-05	0.00133062	1.0,0.928,1.0	0.873,0.746,0.943	0.122	AT4G00840			DHHC-type zinc finger family protein;(source:Araport11)
A3SS	IB13G10880	chrLG13	-	4,2,6	9,16,12	4,20,9	4,5,5	183	149	8.61805e-05	0.00266179	0.266,0.092,0.289	0.449,0.765,0.594	-0.387	AT4G02570	CUL1	cullin 1	Encodes a cullin that is a component of SCF ubiquitin ligase complexes involved in mediating responses to auxin and jasmonic acid. Homozygous auxin-resistant mutants arrest growth soon after germination, lacking a root and hypocotyl. Heterozygotes display a variety of phenotypes consistent with impaired auxin response.
A3SS	IB14G07960	chrLG14	+	18,18,17	19,22,18	7,8,14	30,36,27	174	149	0.000420736	0.00893016	0.448,0.412,0.447	0.167,0.16,0.307	0.224	AT2G45770	FRD4	FERRIC CHELATE REDUCTASE DEFECTIVE 4	chloroplast SRP receptor homolog, alpha subunit CPFTSY. Required for LHCP integration into isolated thylakoids.
A3SS	IB14G07960	chrLG14	+	285270257	19,22,18	71,60,37	30,36,27	160	149	0	0	0.933,0.92,0.93	0.688,0.608,0.561	0.309	AT2G45770	FRD4	FERRIC CHELATE REDUCTASE DEFECTIVE 4	chloroplast SRP receptor homolog, alpha subunit CPFTSY. Required for LHCP integration into isolated thylakoids.
A3SS	IB11G22760	chrLG11	-	1,1,1	5,11,14	5,3,8	11,16,8	166	149	0.000842967	0.0153465	0.152,0.075,0.06	0.29,0.144,0.473	-0.207
A3SS	IB04G11940	chrLG4	+	634908694	217180123	369330288	184188148	306	149	3.13873e-08	3.95966e-06	0.587,0.711,0.733	0.494,0.461,0.487	0.196	AT1G77490	TAPX	thylakoidal ascorbate peroxidase	Encodes a chloroplastic thylakoid ascorbate peroxidase tAPX. Ascorbate peroxidases are enzymes that scavenge hydrogen peroxide in plant cells. Eight types of APX have been described for Arabidopsis: three cytosolic (APX1, APX2, APX6), two chloroplastic types (stromal sAPX, thylakoid tAPX), and three microsomal (APX3, APX4, APX5) isoforms.
A3SS	IB13G07840	chrLG13	-	93,85,100	39,38,32	67,109,84	13,8,8	876	149	1.03559e-05	0.000506871	0.289,0.276,0.347	0.467,0.699,0.641	-0.298	AT1G18490			2-aminoethanethiol dioxygenase, putative (DUF1637);(source:Araport11)
A3SS	IB15G05740	chrLG15	-	26,26,29	2,1,2	58,70,59	15,19,18	181	149	1.7253e-05	0.000765024	0.915,0.955,0.923	0.761,0.752,0.73	0.183	AT4G24160			Encodes a soluble lysophosphatidic acid acyltransferase with additional triacylglycerol lipase and phosphatidylcholine hydrolyzing enzymatic activities. Plays a pivotal role in maintaining the lipid homeostasis by regulating both phospholipid and neutral lipid levels.
A3SS	IB13G01160	chrLG13	-	35,13,48	14,21,21	32,34,27	10,4,4	185	149	0.00273874	0.0355813	0.668,0.333,0.648	0.72,0.873,0.845	-0.263	AT1G52630			O-fucosyltransferase family protein;(source:Araport11)
A3SS	XLOC_018679	chrLG14	+	18,13,31	63,94,122	38,56,29	70,104,75	248	149	2.89319e-05	0.00112671	0.147,0.077,0.132	0.246,0.244,0.189	-0.108
A3SS	IB13G00370	chrLG13	-	31,23,23	15,28,16	17,21,18	39,47,34	616	149	0.000131702	0.0036297	0.333,0.166,0.258	0.095,0.098,0.114	0.15
A3SS	IB02G01870	chrLG2	+	9,6,6	0,0,1	59164109	12,8,20	410	149	0.000155801	0.00414097	1.0,1.0,0.686	0.641,0.882,0.664	0.166	AT2G26980	SnRK3.17	SNF1-RELATED PROTEIN KINASE 3.17	encodes a serine-threonine protein kinase whose expression increases in response to abscisic acid, cold, drought, high salt, and wounding conditions. The gene is expressed in developing seeds and seedlings. Lines carrying a T-DNA insertions have reduced germination efficiency and expression of cold, high-salt, and abscisic acid marker genes are altered, but not drought-response markers.
A3SS	IB02G01870	chrLG2	+	9,7,7	8,15,33	66179122	85,116,75	509	149	0.000146352	0.00393566	0.248,0.12,0.058	0.185,0.311,0.323	-0.131	AT2G26980	SnRK3.17	SNF1-RELATED PROTEIN KINASE 3.17	encodes a serine-threonine protein kinase whose expression increases in response to abscisic acid, cold, drought, high salt, and wounding conditions. The gene is expressed in developing seeds and seedlings. Lines carrying a T-DNA insertions have reduced germination efficiency and expression of cold, high-salt, and abscisic acid marker genes are altered, but not drought-response markers.
A3SS	IB02G01870	chrLG2	+	11,5,7	0,0,1	50133102	12,8,20	379	149	8.42243e-05	0.00261944	1.0,1.0,0.733	0.621,0.867,0.667	0.193	AT2G26980	SnRK3.17	SNF1-RELATED PROTEIN KINASE 3.17	encodes a serine-threonine protein kinase whose expression increases in response to abscisic acid, cold, drought, high salt, and wounding conditions. The gene is expressed in developing seeds and seedlings. Lines carrying a T-DNA insertions have reduced germination efficiency and expression of cold, high-salt, and abscisic acid marker genes are altered, but not drought-response markers.
A3SS	IB02G01870	chrLG2	+	11,6,8	8,15,33	57148115	85,116,75	478	149	0.0040301	0.0470079	0.3,0.111,0.07	0.173,0.285,0.323	-0.1	AT2G26980	SnRK3.17	SNF1-RELATED PROTEIN KINASE 3.17	encodes a serine-threonine protein kinase whose expression increases in response to abscisic acid, cold, drought, high salt, and wounding conditions. The gene is expressed in developing seeds and seedlings. Lines carrying a T-DNA insertions have reduced germination efficiency and expression of cold, high-salt, and abscisic acid marker genes are altered, but not drought-response markers.
A3SS	IB02G01870	chrLG2	+	0,1,2	8,15,33	19,23,33	85,116,75	248	149	6.01008e-06	0.000330259	0.0,0.039,0.035	0.118,0.106,0.209	-0.12	AT2G26980	SnRK3.17	SNF1-RELATED PROTEIN KINASE 3.17	encodes a serine-threonine protein kinase whose expression increases in response to abscisic acid, cold, drought, high salt, and wounding conditions. The gene is expressed in developing seeds and seedlings. Lines carrying a T-DNA insertions have reduced germination efficiency and expression of cold, high-salt, and abscisic acid marker genes are altered, but not drought-response markers.
A3SS	IB14G19320	chrLG14	-	15,22,27	1,7,6	19,26,23	1,0,2	522	149	0.000830626	0.0152178	0.811,0.473,0.562	0.844,1.0,0.766	-0.255	AT3G42170	DAYSLEEPER	DAYSLEEPER	transposase-like gene with conserved domains from the family of hAT transposases that includes hobo from Drosophila melanogaster, Activator (Ac) from maize, and Tam3 from snapdragon but lacks several amino acids known to be essential for Ac transposition5. The DAYSLEEPER gene lacks 8 bp duplications and TIRs (a common feature of transcriptionally silent hAT transposases), however, DAYSLEEPER expr…
A3SS	IB06G08460	chrLG6	+	27,28,22	1,3,2	13,29,17	0,0,0	1045	149	4.31548e-05	0.00154615	0.794,0.571,0.611	1.0,1.0,1.0	-0.341	AT3G25270			Ribonuclease H-like superfamily protein;(source:Araport11)
A3SS	IB11G21860	chrLG11	+	6,18,9	0,2,1	5,4,1	1,2,3	200	149	0.00344549	0.0421602	1.0,0.87,0.87	0.788,0.598,0.199	0.385	AT5G47750	PK5		D6PK family kinase involved in pulse-induced phototropism and continuous light-induced hypocotyl phototropism, minor contribution to time-dependent phototropism.
A3SS	IB15G21090	chrLG15	+	1,2,2	0,0,0	4,1,1	0,2,3	153	149	0.00128038	0.0210043	1.0,1.0,1.0	1.0,0.327,0.245	0.476
A3SS	IB05G05750	chrLG5	+	10,8,25	0,0,0	113,145,63	18,31,11	180	149	1.30206e-07	1.35611e-05	1.0,1.0,1.0	0.839,0.795,0.826	0.18	AT3G50560			NAD(P)-binding Rossmann-fold superfamily protein;(source:Araport11)
A3SS	IB14G15080	chrLG14	-	36,36,51	1,3,4	34,45,36	8,16,3	176	149	0.00116223	0.0196047	0.968,0.91,0.915	0.783,0.704,0.91	0.132	AT3G52660			RNA-binding (RRM/RBD/RNP motifs) family protein;(source:Araport11)
A3SS	IB14G15080	chrLG14	-	80,78,124	1,3,4	64,102,89	8,16,3	758	149	0.00222384	0.0309301	0.94,0.836,0.859	0.611,0.556,0.854	0.205	AT3G52660			RNA-binding (RRM/RBD/RNP motifs) family protein;(source:Araport11)
A3SS	IB13G23270	chrLG13	+	2,4,3	4,6,7	2,0,0	5,4,4	205	149	0.0013087	0.0213906	0.267,0.326,0.238	0.225,0.0,0.0	0.202	AT1G11320			GDSL esterase/lipase;(source:Araport11)
A3SS	IB02G11090	chrLG2	-	2,6,1	38,39,48	8,11,10	33,45,30	233	149	0.000166429	0.00438442	0.033,0.09,0.013	0.134,0.135,0.176	-0.103	AT4G16143	IMPA-2	importin alpha isoform 2	Protein interacts with Agrobacterium proteins VirD2 and VirE2. Is not individually essential for Agrobacterium-mediated root transformation, but when overexpressed can rescue the impa-4 decreased transformation susceptibility phenotype.
A3SS	IB01G00460	chrLG1	-	7,6,8	13,10,14	3,1,3	11,25,14	163	149	0.00110353	0.0188272	0.33,0.354,0.343	0.2,0.035,0.164	0.209	AT1G16540	SIR3	SIRTINOL RESISTANT 3	Encodes molybdenum cofactor sulfurase. Involved in Moco biosynthesis. Involved in the conversion of ABA-aldehyde to ABA, the last step of abscisic acid (ABA) biosynthesis. <i>sir</i> loss-of-function mutants are resistant to sirtinol, a modulator of auxin signaling.N terminal domain is similar to bacterial NifS suggesting a common mechanism for sulphur mobilization and transfer. Also involved in …
A3SS	IB13G07250	chrLG13	+	85,74,67	39,35,35	79,107,51	26,14,9	153	149	0.000114686	0.00330302	0.68,0.673,0.651	0.747,0.882,0.847	-0.157	AT3G18500			Deadenylase.
A3SS	IB02G06550	chrLG2	+	9,10,18	5,5,3	10,9,8	3,0,0	225	149	0.00383667	0.0458813	0.544,0.57,0.799	0.688,1.0,1.0	-0.258	AT2G29890	VLN1	villin 1	Encodes a ubiquitously expressed villin-like protein, whose mRNA may be alternatively processed. Villin belongs to a superfamily of actin binding proteins called the villin/gelsolin family. Animal villins are involved in actin binding. VLN1 protein co-localizes with actin filaments in several assays. VLN1 binds and bundles F-actin in a calcium-independent manner. It does not nucleate, cap or seve…
A3SS	IB05G13240	chrLG5	-	6,5,10	1,0,0	10,13,4	0,5,3	254	149	0.000128443	0.00356179	0.779,1.0,1.0	1.0,0.604,0.439	0.245	AT1G76060	EMB1793	EMBRYO DEFECTIVE 1793	mutant has Embryo defect
A3SS	IB04G13740	chrLG4	+	10,1,3	0,0,0	2,0,0	0,7,6	152	149	1.0879e-08	1.54672e-06	1.0,1.0,1.0	1.0,0.0,0.0	0.667	AT4G29940	PRHA	pathogenesis related homeodomain protein A	Homeodomain protein (PRHA). Expression of the gene differs in various vegetative and floral plant tissues and is positively influenced by the phytohormone auxin. It is often associated with regions of developing vascular tissue. The prha promoter is highly responsive to the synthetic auxin, naphthalene acetic acid, in transient assays using tobacco protoplasts. The PRHA protein has the capacity t…
A3SS	IB07G05930	chrLG7	-	20,20,25	0,0,1	10,13,18	2,2,3	162	149	0.000714564	0.0138236	1.0,1.0,0.958	0.821,0.857,0.847	0.144	AT5G56730			Insulinase (Peptidase family M16) protein;(source:Araport11)
A3SS	IB07G28560	chrLG7	-	7,4,6	0,0,0	3,12,5	2,3,1	296	149	5.94604e-05	0.00200221	1.0,1.0,1.0	0.43,0.668,0.716	0.395	AT1G42540	GLR3.3	glutamate receptor 3.3	member of Putative ligand-gated ion channel subunit family
A3SS	IB11G00160	chrLG11	+	11,15,23	6,3,4	21,26,25	1,3,0	701	149	0.00213737	0.0301488	0.28,0.515,0.55	0.817,0.648,1.0	-0.373	AT5G04910			DNA repair REX1-B protein;(source:Araport11)
A3SS	IB07G06130	chrLG7	-	30,45,43	51,49,52	20,31,35	18,15,17	153	149	0.00210255	0.0298929	0.364,0.472,0.446	0.52,0.668,0.667	-0.191	AT4G26300	emb1027	embryo defective 1027	Arginyl-tRNA synthetase, class Ic;(source:Araport11)
A3SS	XLOC_034603	chrLG5	+	12,7,4	1,0,1	5,5,1	4,0,2	766	149	0.00133887	0.0215832	0.7,1.0,0.438	0.196,1.0,0.089	0.284
A3SS	IB12G14190	chrLG12	-	63,52,123	85,75,129	179290215	166201183	191	149	0.00171727	0.0259386	0.366,0.351,0.427	0.457,0.53,0.478	-0.107	AT5G58740			Member of the family of NudC proteins. Over-expression improves free radical sacenving activity and antioxidant status, promotes root growth and branching under abiotic stress.
A3SS	IB12G12690	chrLG12	-	25,13,7	9,1,1	12,16,10	0,1,0	294	149	2.58302e-05	0.00102827	0.585,0.868,0.78	1.0,0.89,1.0	-0.219
A3SS	IB05G06480	chrLG5	-	62,65,57	4,1,3	50,69,36	4,13,8	169	149	0.000402621	0.00860687	0.932,0.983,0.944	0.917,0.824,0.799	0.106	AT1G50170	SIRB	sirohydrochlorin ferrochelatase B	encodes sirohydrochlorin ferrochelatase catalyzing the last step of the siroheme biosynthesis
A3SS	IB05G06480	chrLG5	-	25,38,20	10,4,13	24,39,19	3,3,0	206	149	0.000719131	0.013882	0.644,0.873,0.527	0.853,0.904,1.0	-0.238	AT1G50170	SIRB	sirohydrochlorin ferrochelatase B	encodes sirohydrochlorin ferrochelatase catalyzing the last step of the siroheme biosynthesis
A3SS	IB05G06480	chrLG5	-	28,47,28	10,4,13	25,40,22	3,3,0	215	149	0.00137508	0.0219548	0.66,0.891,0.599	0.852,0.902,1.0	-0.201	AT1G50170	SIRB	sirohydrochlorin ferrochelatase B	encodes sirohydrochlorin ferrochelatase catalyzing the last step of the siroheme biosynthesis
A3SS	IB12G11250	chrLG12	-	90,110,70	73,46,44	119,122,92	21,29,10	197	149	3.10243e-08	3.95966e-06	0.483,0.644,0.546	0.811,0.761,0.874	-0.258	AT4G12830			alpha/beta-Hydrolases superfamily protein;(source:Araport11)
A3SS	IB02G28870	chrLG2	+	3,4,3	10,18,12	0,0,0	7,6,10	205	149	7.53916e-05	0.00242907	0.179,0.139,0.154	0.0,0.0,0.0	0.157	AT1G13960	WRKY4	WRKY DNA-binding protein 4	Encodes WRKY DNA-binding protein 4 (WRKY4).
A3SS	IB12G05370	chrLG12	-	38,38,38	77,54,59	41,60,33	32,26,22	169	149	3.22892e-06	0.000191533	0.303,0.383,0.362	0.53,0.67,0.569	-0.24	AT5G22620			encodes a putative 2-carboxy-D-arabinitol 1-phosphate phosphatase
A3SS	IB12G03380	chrLG12	-	25,24,26	3,2,4	19,28,10	6,9,7	157	149	0.00347946	0.0425177	0.888,0.919,0.861	0.75,0.747,0.576	0.198	AT1G69550			disease resistance protein (TIR-NBS-LRR class);(source:Araport11)
A3SS	IB15G13270	chrLG15	+	6,3,11	0,3,3	7,7,7	0,0,0	180	149	0.00120566	0.0201852	1.0,0.453,0.752	1.0,1.0,1.0	-0.265	AT5G18525			Encodes a BEACH domain containing protein that is involved in targeting storage proteins to the protein storage vacuoles and effector triggered immunity to Psuedomonas syringae.
A3SS	IB05G13250	chrLG5	-	17,12,16	4,5,11	4,11,4	16,30,7	247	149	3.57618e-06	0.000207999	0.719,0.591,0.467	0.131,0.181,0.256	0.403	AT5G15010			Tetratricopeptide repeat (TPR)-like superfamily protein;(source:Araport11)
A3SS	IB15G05630	chrLG15	+	73,64,78	4,5,7	26,26,22	6,6,10	154	149	0.000239186	0.00577464	0.946,0.925,0.915	0.807,0.807,0.68	0.164	AT5G18570	EMB3138	EMBRYO DEFECTIVE 3138	Encodes AtObgC, a plant ortholog of bacterial Obg. AtObgC is a chloroplast-targeting GTPase essential for early embryogenesis. Mutations in this locus result in embryo lethality. The protein is dually localized in the stroma and the inner envelope membrane and is involved in thylakoid membrane biogenesis and functions primarily in plastid ribosome biogenesis during chloroplast development.
A3SS	IB12G24040	chrLG12	+	106,95,162	4,8,9	202347296	3,8,5	770	149	0.00178166	0.0266417	0.837,0.697,0.777	0.929,0.894,0.92	-0.144	AT3G13570	SCL30A	SC35-like splicing factor 30A	encodes an SC35-like splicing factor of 30 kD that is localized to the nuclear specks. Barta et al (2010) have proposed a nomenclature for Serine/Arginine-Rich Protein Splicing Factors (SR proteins): Plant Cell. 2010, 22:2926.
A3SS	IB12G23310	chrLG12	-	10,10,8	7,3,0	4,2,1	0,0,0	179	149	1.117e-05	0.000536907	0.543,0.735,1.0	1.0,1.0,1.0	-0.241	AT5G46560			Man1-Src1p-carboxy-terminal domain protein;(source:Araport11)
A3SS	IB12G22260	chrLG12	+	49,72,74	11,5,5	48,45,33	1,0,0	211	149	2.08583e-06	0.000129742	0.759,0.91,0.913	0.971,1.0,1.0	-0.13	AT1G67490	KNF	KNOPF	Encodes an alpha-glucosidase I enzyme that catalyzes the first step in N-linked glycan processing. Localized to the endoplasmic reticulum (ER).
A3SS	IB07G16290	chrLG7	-	1,2,2	0,0,1	1,6,1	3,2,2	155	149	2.0534e-05	0.000855455	1.0,1.0,0.658	0.243,0.743,0.325	0.449	AT1G18530			Calmodulin like protein. Paralog of CML16. Expression in flowers is restricted to anthers and mature pollen.
A3SS	IB03G20690	chrLG3	-	7,6,6	42,33,39	16,18,17	39,47,37	164	149	0.00116597	0.0196309	0.132,0.142,0.123	0.272,0.258,0.295	-0.143	AT3G18210			Belongs to the 2-oxoglutarate (2OG) and Fe(II)-dependent oxygenase superfamily proteins and contains an oxoglutarate/iron-dependent oxygenase domain (InterPro:IPR005123) of the prolyl 4-hydroxylase, alpha subunit subtype (P4Hc; InterPro:IPR006620), participates in epigenetic repression of flowering genes, works redundantly with ICU11 to repress several members of the MADS-box transcription factor…
A3SS	IB14G06890	chrLG14	-	44,42,38	4,4,7	74,96,63	29,33,31	156	149	6.78199e-06	0.000361585	0.913,0.909,0.838	0.709,0.735,0.66	0.185	AT3G60300			RWD domain-containing protein;(source:Araport11)
A3SS	IB04G05580	chrLG4	+	0,0,5	30,33,45	8,11,14	48,97,53	153	149	0.00024849	0.00595114	0.0,0.0,0.098	0.14,0.099,0.205	-0.115	AT4G02340			alpha/beta-Hydrolases superfamily protein;(source:Araport11)
A3SS	IB11G07890	chrLG11	-	9,6,8	34,30,43	6,10,9	9,15,13	153	149	0.00126292	0.0208961	0.205,0.163,0.153	0.394,0.394,0.403	-0.223	AT1G43620	UGT80B1		Encodes a UDP-glucose:sterol-glucosyltransferase. Mutants produce pale greenish-brown seeds whose dormancy was slightly reduced
A3SS	IB12G24010	chrLG12	-	20,22,27	2,9,8	10,34,8	16,17,10	152	149	0.00220896	0.0307708	0.907,0.706,0.768	0.38,0.662,0.44	0.3	AT3G25510			disease resistance protein (TIR-NBS-LRR class) family protein;(source:Araport11)
A3SS	IB08G08020	chrLG8	+	39,28,19	119,92,53	26,32,15	32,28,22	184	149	1.8451e-05	0.000806195	0.21,0.198,0.225	0.397,0.481,0.356	-0.2	AT5G04440			RAP release 2, galactose-binding-like domain protein, putative (DUF1997);(source:Araport11)
A3SS	IB15G26120	chrLG15	+	69,80,80	446403310	69,120,72	190170155	159	149	1.52872e-08	2.10658e-06	0.127,0.157,0.195	0.254,0.398,0.303	-0.159	AT3G26900	SKL1	shikimate kinase-like 1	Encodes a protein with some sequence similarity to shikimate kinases, but a truncated form of this protein (lacking a putative N-terminal chloroplast transit peptide) does not have shikimate kinase activity in vitro. skl1-3 mutants have a variegated phenotype and skl1-8 mutants have an albino phenotype consistent with the observation of chloroplast defects in these mutants.
A3SS	IB07G30450	chrLG7	-	52,64,56	18,24,53	58,90,74	60,113,78	156	149	0.00205686	0.029572	0.734,0.718,0.502	0.48,0.432,0.475	0.189	AT5G15270			RNA-binding KH domain-containing protein;(source:Araport11)
A3SS	IB12G03300	chrLG12	+	6,11,11	3,1,4	8,5,8	0,0,1	157	149	0.000123542	0.00347359	0.655,0.913,0.723	1.0,1.0,0.884	-0.198	AT2G03670	CDC48B	cell division cycle 48B	CDC48 - like protein AAA-type ATPaseCell. division control protein 48 homolog B
A3SS	IB12G03030	chrLG12	+	4,11,5	108,70,46	4,7,4	13,22,10	255	149	0.00387051	0.0460401	0.021,0.084,0.06	0.152,0.157,0.189	-0.111	AT2G03420			hypothetical protein;(source:Araport11)
A3SS	IB01G26270	chrLG1	+	380485411	83,94,79	186277189	99144132	440	149	0	0	0.608,0.636,0.638	0.389,0.394,0.327	0.257	AT1G73670	MPK15	MAP kinase 15	member of MAP Kinase The mRNA is cell-to-cell mobile.
A3SS	IB01G26270	chrLG1	+	113114121249	116126126	672856548	149161116	1026	149	1.63042e-11	4.86788e-09	0.586,0.619,0.59	0.396,0.436,0.407	0.185	AT1G73670	MPK15	MAP kinase 15	member of MAP Kinase The mRNA is cell-to-cell mobile.
A3SS	IB01G26270	chrLG1	+	137216941512	63,57,60	8581094734	89,88,70	1116	149	3.91966e-11	1.0031e-08	0.744,0.799,0.771	0.563,0.624,0.583	0.181	AT1G73670	MPK15	MAP kinase 15	member of MAP Kinase The mRNA is cell-to-cell mobile.
A3SS	IB01G26270	chrLG1	+	384492413	46,48,34	181270185	50,62,59	428	149	2.65256e-11	7.66418e-09	0.744,0.781,0.809	0.558,0.603,0.522	0.217	AT1G73670	MPK15	MAP kinase 15	member of MAP Kinase The mRNA is cell-to-cell mobile.
A3SS	IB01G26270	chrLG1	+	395502428	83,94,79	193278188	99144132	433	149	0	0	0.621,0.648,0.651	0.401,0.399,0.329	0.264	AT1G73670	MPK15	MAP kinase 15	member of MAP Kinase The mRNA is cell-to-cell mobile.
A3SS	IB01G26270	chrLG1	+	8341021917	116126126	585723491	149161116	735	149	2.49068e-07	2.25225e-05	0.593,0.622,0.596	0.443,0.477,0.462	0.143	AT1G73670	MPK15	MAP kinase 15	member of MAP Kinase The mRNA is cell-to-cell mobile.
A3SS	IB01G26270	chrLG1	+	107513031180	63,57,60	771961677	89,88,70	825	149	4.50147e-08	5.4486e-06	0.755,0.805,0.78	0.61,0.664,0.636	0.143	AT1G73670	MPK15	MAP kinase 15	member of MAP Kinase The mRNA is cell-to-cell mobile.
A3SS	IB01G26270	chrLG1	+	209276261	116126126	118,148,82	149161116	297	149	3.41061e-13	1.32821e-10	0.475,0.524,0.51	0.284,0.316,0.262	0.216	AT1G73670	MPK15	MAP kinase 15	member of MAP Kinase The mRNA is cell-to-cell mobile.
A3SS	IB01G26270	chrLG1	+	450558524	63,57,60	304386268	89,88,70	387	149	3.37043e-09	5.5772e-07	0.733,0.79,0.771	0.568,0.628,0.596	0.167	AT1G73670	MPK15	MAP kinase 15	member of MAP Kinase The mRNA is cell-to-cell mobile.
A3SS	IB01G26270	chrLG1	+	214279263	40,48,43	125,148,95	74,86,58	297	149	1.11022e-16	8.28689e-14	0.729,0.745,0.754	0.459,0.463,0.451	0.285	AT1G73670	MPK15	MAP kinase 15	member of MAP Kinase The mRNA is cell-to-cell mobile.
A3SS	IB01G26270	chrLG1	+	455561526	42,44,52	311386281	56,82,57	387	149	2.19833e-08	2.87834e-06	0.807,0.831,0.796	0.681,0.644,0.655	0.151	AT1G73670	MPK15	MAP kinase 15	member of MAP Kinase The mRNA is cell-to-cell mobile.
A3SS	IB14G21560	chrLG14	-	16,6,12	0,0,2	13,22,17	3,3,5	256	149	0.000665795	0.0130493	1.0,1.0,0.777	0.716,0.81,0.664	0.196	AT5G02320	MYB3R-5	myb domain protein 3r-5	Encodes a putative c-MYB-like transcription factor of the MYB3R factor gene family (MYB3R5).
A3SS	XLOC_010580	chrLG12	+	21,14,14	0,4,3	8,7,12	10,13,8	386	149	6.45835e-05	0.00215046	1.0,0.575,0.643	0.236,0.172,0.367	0.481
A3SS	IB09G04000	chrLG9	-	104111133	29,27,27	52,81,89	31,65,58	212	149	1.74725e-09	3.00964e-07	0.716,0.743,0.776	0.541,0.467,0.519	0.236	AT1G09600			Protein kinase superfamily protein;(source:Araport11)
A3SS	IB11G06200	chrLG11	+	31,30,34	29,34,22	40,70,38	9,14,13	156	149	5.29093e-07	4.1254e-05	0.505,0.457,0.596	0.809,0.827,0.736	-0.271	AT1G78010			tRNA modification GTPase;(source:Araport11)
A3SS	XLOC_009757	chrLG11	-	39,43,48	3,4,2	33,80,43	0,0,1	578	149	4.46716e-05	0.00158151	0.77,0.735,0.861	1.0,1.0,0.917	-0.184
A3SS	IB02G25530	chrLG2	-	17,8,11	2,4,10	7,9,4	0,1,0	162	149	1.33958e-05	0.000621688	0.887,0.648,0.503	1.0,0.892,1.0	-0.285	AT1G27460	NPGR1	no pollen germination related 1	encodes a calmodulin-binding protein that is expressed in pollen, suspension culture cells, flowers, and fruits. The mRNA is cell-to-cell mobile.
A3SS	IB13G25420	chrLG13	-	201179108	43,30,25	44,40,19	22,25,10	163	149	5.64157e-06	0.000315822	0.81,0.845,0.798	0.646,0.594,0.635	0.193	AT1G72640			NAD(P)-binding Rossmann-fold superfamily protein;(source:Araport11)
A3SS	XLOC_012823	chrLG12	-	35,39,33	1,2,3	25,41,32	0,1,0	530	149	0.00266461	0.0350983	0.908,0.846,0.756	1.0,0.92,1.0	-0.137
A3SS	IB10G19420	chrLG10	+	17,17,3	1,0,2	25,16,12	10,11,4	153	149	0.000321062	0.0072437	0.943,1.0,0.594	0.709,0.586,0.745	0.166	AT1G27070			Encodes a chloroplast-localized CBM48-containing protein that is involved in starch granule initiation. PTST2 delivers suitable oligosaccharide substrates to starch synthase 4 (SS4). Mutants lacking PTST2 have fewer starch granules in leaf chloroplasts than the wild type. PTST2 is the Arabidopsis ortholog of the rice FLO6 protein.
A3SS	IB02G31970	chrLG2	-	101,84,80	112,92,58	67,133,73	59,65,29	653	149	0.00362853	0.0439135	0.171,0.172,0.239	0.206,0.318,0.365	-0.102	AT4G00030			Plastid-lipid associated protein PAP / fibrillin family protein;(source:Araport11)
A3SS	IB02G31970	chrLG2	-	116,98,94	112,92,58	81,150,93	59,65,29	882	149	0.00189177	0.0277465	0.149,0.153,0.215	0.188,0.28,0.351	-0.101	AT4G00030			Plastid-lipid associated protein PAP / fibrillin family protein;(source:Araport11)
A3SS	IB07G28150	chrLG7	+	25,36,28	5,2,4	18,28,6	0,0,0	158	149	5.17196e-05	0.00177491	0.825,0.944,0.868	1.0,1.0,1.0	-0.121	AT5G65500			U-box domain-containing protein kinase family protein;(source:Araport11)
A3SS	IB08G20950	chrLG8	-	28,25,15	41,45,28	25,27,30	13,10,17	153	149	8.91458e-07	6.599e-05	0.399,0.351,0.343	0.652,0.724,0.632	-0.305	AT1G77090			thylakoid lumenal protein (Mog1/PsbP/DUF1795-like photosystem II reaction center PsbP family protein);(source:Araport11)
A3SS	IB08G20950	chrLG8	-	15,21,17	41,45,28	22,15,15	13,10,17	251	149	0.000589195	0.0118328	0.178,0.217,0.265	0.501,0.471,0.344	-0.219	AT1G77090			thylakoid lumenal protein (Mog1/PsbP/DUF1795-like photosystem II reaction center PsbP family protein);(source:Araport11)
A3SS	IB09G25840	chrLG9	+	7,6,7	0,0,0	8,14,10	12,23,0	221	149	2.42368e-07	2.25225e-05	1.0,1.0,1.0	0.31,0.291,1.0	0.466	AT5G27030	TPR3	TOPLESS-related 3	TOPLESS-related 3;(source:Araport11)
A3SS	IB13G15350	chrLG13	+	41,54,37	126136107	38,51,21	60,50,47	189	149	0.00357638	0.043524	0.204,0.238,0.214	0.333,0.446,0.26	-0.128	AT3G15520			Cyclophilin-like peptidyl-prolyl cis-trans isomerase family protein;(source:Araport11)
A3SS	IB04G21810	chrLG4	+	2,1,1	0,2,0	0,3,2	5,2,4	154	149	0.000783335	0.0146174	1.0,0.326,1.0	0.0,0.592,0.326	0.469	AT5G25360			hypothetical protein;(source:Araport11)
A3SS	IB01G27050	chrLG1	+	23,24,33	17,18,23	11,29,13	37,33,25	157	149	0.00147333	0.0231926	0.562,0.559,0.577	0.22,0.455,0.33	0.231	AT5G04810			Pentatricopeptide which is essential during the early stages of embryo development and acts in the plastid nucleoids as the factor responsible of rps12 intron 1 trans-splicing and, indirectly, in the assembly of 70S ribosomes and plastid translation.
A3SS	IB01G05830	chrLG1	+	18,12,18	8,3,2	8,3,4	1,1,0	203	149	0.0024527	0.0330358	0.623,0.746,0.869	0.854,0.688,1.0	-0.101	AT3G02910			AIG2-like (avirulence induced gene) family protein;(source:Araport11)
A3SS	IB02G03190	chrLG2	-	12,16,21	13,13,7	18,18,12	1,4,4	152	149	0.00256215	0.0341252	0.475,0.547,0.746	0.946,0.815,0.746	-0.246	AT3G44600	CYP71	cyclophilin 71	Cyclophilin71 is a WD40 domain cyclophilin, which functions in gene repression, organogenesis and meristem development. CYP71 physically interacts with histone H3.
A3SS	IB02G32130	chrLG2	+	37,35,30	1,0,0	17,22,14	2,0,5	153	149	0.00298899	0.0378676	0.973,1.0,1.0	0.892,1.0,0.732	0.116	AT2G45150	CDS4	cytidinediphosphate diacylglycerol synthase 4	cytidinediphosphate diacylglycerol synthase 4;(source:Araport11)
A3SS	IB05G02260	chrLG5	+	12,9,11	59,29,60	18,21,9	26,41,22	160	149	0.00111763	0.0190315	0.159,0.224,0.146	0.392,0.323,0.276	-0.154	AT2G04270	RNEE/G	RNAse E/G-like	Similar to E.coli endoribonuclease E. Functions as a ribonuclease, is located in the chloroplast, and is involved in chloroplast development. Loss of function mutants are white and arrest at the cotyledon stage. The phenotype is rescued by providing sucrose.
A3SS	IB04G21300	chrLG4	+	0,0,5	3,4,8	3,6,7	4,1,3	310	149	0.00207412	0.0297246	0.0,0.0,0.231	0.265,0.743,0.529	-0.435	AT2G26830	emb1187	embryo defective 1187	Encodes a member of a small family of choline/ethanolamine kinases that is localized to the plasma membrane. Homozygous loss of function alleles are embryo lethal. Overexpression results in altered phospholipid levels suggesting a critical role in phospholipid biosynthesis.
A3SS	IB11G16310	chrLG11	-	110,94,85	9,4,5	42,50,43	11,15,7	180	149	1.28874e-05	0.000607538	0.91,0.951,0.934	0.76,0.734,0.836	0.155	AT3G19170	PREP1	presequence protease 1	Zinc metalloprotease pitrilysin subfamily A. Signal peptide degrading enzyme targeted to mitochondria and chloroplasts. Expressed only in siliques and flowers
A3SS	IB05G02550	chrLG5	+	227213285	155206253	264425378	119183129	1148	149	1.13203e-10	2.5349e-08	0.16,0.118,0.128	0.224,0.232,0.276	-0.109	AT5G10350			Encodes a nuclear-localized RNA recognition motif-containing protein that forms homodimers. It interacts with telomere and non-telomere associated proteins. Null mutation does not result in changes in telomerase activity or telomere length.
A3SS	IB01G11180	chrLG1	-	16,10,12	4,4,0	10,6,6	0,0,0	158	149	0.000104226	0.00306083	0.79,0.702,1.0	1.0,1.0,1.0	-0.169	AT5G66600			electron transporter, putative (Protein of unknown function, DUF547);(source:Araport11)
A3SS	IB02G15710	chrLG2	-	16,10,14	18,19,16	4,6,4	23,25,18	152	149	0.000227418	0.00559612	0.466,0.34,0.462	0.146,0.19,0.179	0.251
A3SS	IB05G00030	chrLG5	+	1,0,1	1,3,1	1,1,1	0,0,1	156	149	5.29665e-07	4.1254e-05	0.489,0.0,0.489	1.0,1.0,0.489	-0.504	AT1G79280	NUA	nuclear pore anchor	Encodes a 237-kDA protein with similarity to vertebrate Tpr, a long coiled-coil proteins of nuclear pore inner basket filaments. It is localized to the inner surface of the nuclear envelope and is a component of the nuclear pore-associated steps of sumoylation and mRNA export in plants. Mutations affect flowering time regulation and other developmental processes. Probably acts in the same pathway…
A3SS	IB10G09620	chrLG10	-	17,11,13	6,3,2	6,9,4	0,1,0	201	149	7.23621e-05	0.00235705	0.677,0.731,0.828	1.0,0.87,1.0	-0.211	AT4G24040	TRE1	trehalase 1	Encodes a trehalase, member of Glycoside Hydrolase Family 37.
A3SS	IB03G20960	chrLG3	-	43,44,51	10,7,10	41,53,58	1,3,3	153	149	7.39355e-05	0.00239076	0.807,0.86,0.832	0.976,0.945,0.95	-0.124	AT1G15020	QSOX1	quiescin-sulfhydryl oxidase 1	Encodes a protein disulfide isomerase-like (PDIL) protein, a member of a multigene family within the thioredoxin (TRX) superfamily. This protein also belongs to the quiescin-sulfhydryl oxidase (QSOX) family, which possess an Erv1-like domain at the COOH terminus in addition to a TRX domain.
A3SS	IB06G01930	chrLG6	-	9,11,18	9,16,27	2,7,9	60,54,32	633	149	4.87891e-08	5.75005e-06	0.191,0.139,0.136	0.008,0.03,0.062	0.122	AT3G24350	SYP32	syntaxin of plants 32	member of Glycoside Hydrolase Family 17
A3SS	IB11G24720	chrLG11	-	95,84,145	46,29,48	170262221	45,53,36	578	149	0.000748109	0.0141413	0.347,0.427,0.438	0.493,0.56,0.613	-0.151	AT4G32420			Cyclophilin-like peptidyl-prolyl cis-trans isomerase family protein;(source:Araport11)
A3SS	IB11G04440	chrLG11	-	51,47,98	44,41,50	104173155	36,72,65	689	149	0.00108071	0.0186194	0.2,0.199,0.298	0.385,0.342,0.34	-0.123	AT1G44910	PRP40A	pre-mRNA-processing protein 40A	Binds the carboxyl-terminal domain (CTD) of the largest subunit of RNA polymerase II and functions as a scaffold for RNA processing machineries.
A3SS	IB11G04440	chrLG11	-	28,23,21	4,0,5	29,71,47	0,0,0	164	149	0.000142851	0.00386561	0.864,1.0,0.792	1.0,1.0,1.0	-0.115	AT1G44910	PRP40A	pre-mRNA-processing protein 40A	Binds the carboxyl-terminal domain (CTD) of the largest subunit of RNA polymerase II and functions as a scaffold for RNA processing machineries.
A3SS	IB01G08600	chrLG1	-	14,10,12	0,0,0	5,10,17	0,2,4	192	149	0.0025165	0.0336423	1.0,1.0,1.0	1.0,0.795,0.767	0.146	AT5G53550	YSL3	YELLOW STRIPE like 3	YELLOW STRIPE like 3;(source:Araport11)
A3SS	IB10G08740	chrLG10	+	29,22,26	51,58,57	7,11,11	4,9,8	163	149	0.000898637	0.016034	0.342,0.257,0.294	0.615,0.528,0.557	-0.269	AT2G35130			PPR protein involved in plastid mRNA splicing.
A3SS	IB06G15490	chrLG6	-	23,20,16	1,1,2	32,44,25	8,9,7	157	149	0.0010629	0.0184862	0.956,0.95,0.884	0.792,0.823,0.772	0.134	AT1G20720			RAD3-like DNA-binding helicase protein;(source:Araport11)
A3SS	IB10G02360	chrLG10	+	31,28,33	2,8,12	37,42,39	24,23,21	162	149	0.00307785	0.0387195	0.934,0.763,0.717	0.586,0.627,0.631	0.19	AT5G45610	SUV2	SENSITIVE TO UV 2	Encodes a homologue of the ATR-interacting protein ATRIP. Mutant (named sensitive to UV2 or suv2) is UVB-hypersensitive and defective in DNA damage response.
A3SS	IB05G06510	chrLG5	-	84,84,96	5,3,9	92,135,65	20,42,31	183	149	2.62999e-09	4.44469e-07	0.932,0.958,0.897	0.789,0.724,0.631	0.214	AT3G29390	RIK	RS2-interacting KH protein	Nuclear localized K-homology containing protein that interacts with AS1.
A3SS	IB09G18760	chrLG9	-	6,5,10	3,4,2	4,3,8	1,1,0	192	149	0.00132149	0.0214821	0.608,0.492,0.795	0.756,0.7,1.0	-0.187	AT1G30610	EMB88	EMBRYO DEFECTIVE 88	Pentatricopeptide repeat protein .Mutations in this locus result in embryo lethality due to defects in chloroplast development. Embryo shape at seed maturity is globular.
A3SS	IB11G21510	chrLG11	+	11,14,13	3,1,7	5,5,6	9,6,9	157	149	0.000291369	0.00672628	0.777,0.93,0.638	0.345,0.442,0.388	0.39	AT2G25280			AmmeMemoRadiSam system protein B;(source:Araport11)
A3SS	IB11G15010	chrLG11	-	15,29,35	0,0,1	53,72,69	6,9,8	174	149	9.01399e-06	0.000451052	1.0,1.0,0.968	0.883,0.873,0.881	0.11	AT2G41670	SIN2	SHORT INTEGUMENT 2	Encodes SIN2 (SHORT INTEGUMENTS 2), a mitochondrial DAR GTPase. SIN2 is hypothesized to function in mitochondrial ribosome assembly. sin2 mutants produce ovules with short integuments due to early cessation of cell division in these structures.
A3SS	IB10G03540	chrLG10	+	42,45,33	2,1,3	18,17,27	4,8,4	154	149	0.000353746	0.00782346	0.953,0.978,0.914	0.813,0.673,0.867	0.164	AT1G31500			HESP identified based on similarity to nocturnins and presence circadian regulatory elements in the promoter. It functions as a Mg(II) dependent poly(A) exoribonuclease.It is under circadian regulation and expressed at night. Knockdowns affect the regulation of circadian genes CCA1 and TOC1.
A3SS	IB09G14540	chrLG9	-	1,2,0	8,4,7	5,10,4	7,11,7	171	149	0.000456009	0.00956551	0.098,0.303,0.0	0.384,0.442,0.332	-0.252	AT5G45160	RL2	RHD-like2	Root hair defective 3 GTP-binding protein (RHD3);(source:Araport11)
A3SS	IB12G05980	chrLG12	-	0,0,3	2,3,4	1,3,3	0,4,1	164	149	0.0032529	0.040299	0.0,0.0,0.405	1.0,0.405,0.732	-0.577	AT2G27950			Ring/U-Box superfamily protein;(source:Araport11)
A3SS	IB15G08310	chrLG15	-	6,5,3	34,19,38	0,0,0	9,11,7	168	149	4.74694e-05	0.00167395	0.135,0.189,0.065	0.0,0.0,0.0	0.13	AT2G36230	HISN3		Encodes a BBMII isomerase involved in histidine biosynthesis.
A3SS	IB14G26900	chrLG14	-	11,24,29	32,37,68	0,0,0	1,1,1	163	149	6.47285e-06	0.000349261	0.239,0.372,0.28	0.0,0.0,0.0	0.297	AT5G64170	LNK1	night light-inducible and clock-regulated 1	LNK1 is a member of a small family (4 proteins) in Arabidopsis that have some overlap in function. LNK1 functions in the integration of light signaling and circadian clock. It is regulated by the clock TOC1 complex.Functions as a transcriptional coactivator.
A3SS	IB01G12230	chrLG1	+	54,54,35	344238252	25,46,24	70,80,66	156	149	8.52648e-07	6.36431e-05	0.13,0.178,0.117	0.254,0.355,0.258	-0.147	AT3G29185			Encodes a chloroplast protein that interacts with the CF1&#946;, &#947;, and &#949; subunits of the chloroplast ATP synthase and is required for assembly of its F1 module. The protein is comprised primarily of two &#946;-barrels and acts as a chaperone orchestrating the early steps of the CF1 assembly pathway via specific interaction with the CF1 &#946;, &#947;, and &#949; subunits.
A3SS	IB09G26250	chrLG9	-	18,7,25	0,0,0	24,21,24	0,8,5	178	149	6.07776e-06	0.000331942	1.0,1.0,1.0	1.0,0.687,0.801	0.171	AT1G76270			O-fucosyltransferase family protein;(source:Araport11)
A3SS	IB13G10780	chrLG13	+	138160105	53,54,52	160291221	110188188	155	149	1.14095e-05	0.000543589	0.715,0.74,0.66	0.583,0.598,0.531	0.134	AT3G01470	HD-ZIP-1		Encodes a homeodomain leucine zipper class I (HD-Zip I) transcriptional activator involved in leaf and hypocotyl development. Its promoter is bound by PIF1 which likely regulates its expression. Its translation is regulated by a conserved upstream ORF (CPuORF33).
A3SS	IB06G10820	chrLG6	+	110,77,109	29,22,29	111130113	9,15,12	297	149	7.60731e-06	0.000398472	0.656,0.637,0.653	0.861,0.813,0.825	-0.184	AT5G26610			D111/G-patch domain-containing protein;(source:Araport11)
A3SS	IB10G08720	chrLG10	-	2,7,3	5,2,4	2,2,2	0,0,0	162	149	1.61145e-08	2.18694e-06	0.269,0.763,0.408	1.0,1.0,1.0	-0.52	AT2G35140			DCD (Development and Cell Death) domain protein;(source:Araport11)
A3SS	IB11G32730	chrLG11	-	65,78,65	10,6,13	33,24,18	12,11,6	154	149	0.001338	0.0215832	0.863,0.926,0.829	0.727,0.679,0.744	0.156	AT3G58640			Mitogen activated protein kinase kinase kinase-like protein;(source:Araport11)
A3SS	IB01G01390	chrLG1	-	7,3,2	0,0,1	4,5,3	1,5,1	243	149	9.41358e-05	0.00285822	1.0,1.0,0.551	0.71,0.38,0.648	0.271	AT5G55840			PPR superfamily protein;(source:Araport11)
A3SS	IB14G04460	chrLG14	+	276261392	52,62,55	7071283616	226401226	258	149	4.37828e-06	0.000253008	0.754,0.709,0.805	0.644,0.649,0.612	0.121	AT3G20770	EIN3	ETHYLENE-INSENSITIVE3	Encodes EIN3 (ethylene-insensitive3), a nuclear transcription factor that initiates downstream transcriptional cascades for ethylene responses. EIN3 interacts with MYC2, MYC3 and MYC4 to inhibit jasmonate-induced expression of wound-responsive genes and herbivory-inducible genes, and plant defense against generalist herbivores.
A3SS	IB14G04460	chrLG14	+	140122215	52,62,55	320606278	226401226	209	149	1.92925e-05	0.000830785	0.657,0.584,0.736	0.502,0.519,0.467	0.163	AT3G20770	EIN3	ETHYLENE-INSENSITIVE3	Encodes EIN3 (ethylene-insensitive3), a nuclear transcription factor that initiates downstream transcriptional cascades for ethylene responses. EIN3 interacts with MYC2, MYC3 and MYC4 to inhibit jasmonate-induced expression of wound-responsive genes and herbivory-inducible genes, and plant defense against generalist herbivores.
A3SS	IB14G04460	chrLG14	+	102,86,148	52,62,55	205405170	226401226	193	149	3.56602e-06	0.000207999	0.602,0.517,0.675	0.412,0.438,0.367	0.192	AT3G20770	EIN3	ETHYLENE-INSENSITIVE3	Encodes EIN3 (ethylene-insensitive3), a nuclear transcription factor that initiates downstream transcriptional cascades for ethylene responses. EIN3 interacts with MYC2, MYC3 and MYC4 to inhibit jasmonate-induced expression of wound-responsive genes and herbivory-inducible genes, and plant defense against generalist herbivores.
A3SS	IB05G05310	chrLG5	-	3,1,2	0,0,0	0,1,3	2,2,0	162	149	0.00290847	0.0372692	1.0,1.0,1.0	0.0,0.315,1.0	0.562	AT1G58250	SAB	SABRE	SABRE, putative gene of unknown function, homologous to maize apt1 gene. Required for normal cell expansion in the root cortex. The sabre mutation results in abnormal cell expansion. Encodes a rare message; very low level of expression was detected in roots and shoots.
A3SS	IB04G08390	chrLG4	+	7,7,7	93,78,66	5,21,13	30,40,17	152	149	1.4422e-05	0.000655724	0.069,0.081,0.094	0.14,0.34,0.428	-0.221	AT4G20130	TAC14		plastid transcriptionally active 14;(source:Araport11)
A3SS	IB02G04600	chrLG2	-	11,6,4	22,22,44	24,36,43	34,58,39	242	149	6.70268e-05	0.00222355	0.235,0.144,0.053	0.303,0.276,0.404	-0.184	AT5G60410	SIZ1		Encodes a plant small ubiquitin-like modifier (SUMO) E3 ligase that is a focal controller of Pi starvation-dependent responses. Also required for SA and PAD4-mediated R gene signalling, which in turn confers innate immunity in Arabidopsis. Also involved in the regulation of plant growth, drought responses and freezing tolerance. This latter effect is most likely due to SIZ1 dependent ABI5 sumoyla…
A3SS	IB05G27770	chrLG5	+	123112114	28,31,21	30,29,20	16,19,15	157	149	2.40985e-05	0.000963615	0.807,0.774,0.837	0.64,0.592,0.559	0.209	AT5G54090			DNA mismatch repair protein MutS, type 2;(source:Araport11)
A3SS	IB04G12000	chrLG4	+	24,21,22	10,10,11	52,58,42	6,2,6	187	149	2.49669e-06	0.000154227	0.657,0.626,0.614	0.874,0.959,0.848	-0.261
A3SS	IB04G12000	chrLG4	+	15,18,21	10,10,11	50,55,42	6,2,6	177	149	2.24229e-07	2.15959e-05	0.558,0.602,0.616	0.875,0.959,0.855	-0.304
A3SS	IB11G09230	chrLG11	+	25,36,32	79,106,91	96,118,75	104,116,82	350	149	1.05988e-10	2.4342e-08	0.119,0.126,0.13	0.282,0.302,0.28	-0.163	AT3G13050	NiaP	nicotinate transporter	Encodes a plant nicotinate transporter than can also transport trigonelline (N-methylnicotinate).
A3SS	IB10G18230	chrLG10	-	136116190	15,21,20	232370324	9,8,14	681	149	1.06124e-07	1.15921e-05	0.665,0.547,0.675	0.849,0.91,0.835	-0.236	AT1G60200			RMB25 is an alternative splicing factor involved in mediation of abiotic stress response and ABA response. Its expression is modulated by a variety of stressors and it in turn appears to affect the ratio of splice variants of stress responsive genes such as HAB1.2/HAB1.1.
A3SS	IB10G18230	chrLG10	-	140118192	15,21,20	237370327	9,8,14	981	149	2.35234e-07	2.24148e-05	0.586,0.46,0.593	0.8,0.875,0.78	-0.272	AT1G60200			RMB25 is an alternative splicing factor involved in mediation of abiotic stress response and ABA response. Its expression is modulated by a variety of stressors and it in turn appears to affect the ratio of splice variants of stress responsive genes such as HAB1.2/HAB1.1.
A3SS	IB11G14290	chrLG11	+	12,18,14	7,4,8	32,44,34	4,8,1	173	149	0.0024576	0.0330521	0.596,0.795,0.601	0.873,0.826,0.967	-0.225	AT3G56840			FAD-dependent oxidoreductase family protein;(source:Araport11)
A3SS	IB14G07800	chrLG14	+	25,45,42	13,15,16	40,50,41	7,11,4	259	149	0.00396752	0.0466366	0.525,0.633,0.602	0.767,0.723,0.855	-0.195	AT3G61060	PP2-A13	phloem protein 2-A13	phloem protein 2-A13;(source:Araport11)
A3SS	IB12G15030	chrLG12	+	128111133	9,3,4	116150100	0,0,0	425	149	9.97009e-07	7.17809e-05	0.833,0.928,0.921	1.0,1.0,1.0	-0.106	AT1G03290			ELKS/Rab6-interacting/CAST family protein;(source:Araport11)
A3SS	IB12G15030	chrLG12	+	6,5,8	9,3,4	3,9,6	0,0,0	194	149	1.00698e-09	1.84071e-07	0.339,0.561,0.606	1.0,1.0,1.0	-0.498	AT1G03290			ELKS/Rab6-interacting/CAST family protein;(source:Araport11)
A3SS	IB12G01260	chrLG12	-	25,27,32	1,0,0	51,53,50	2,2,7	586	149	8.39174e-05	0.00261898	0.864,1.0,1.0	0.866,0.871,0.645	0.161	AT4G30790			Encodes autophagy-related 2 (ATG11)
A3SS	IB10G13390	chrLG10	+	4,4,2	2,1,2	3,1,3	0,0,0	420	149	2.23559e-05	0.000918542	0.415,0.587,0.262	1.0,1.0,1.0	-0.579	AT1G53490	HEI10	homolog of human HEI10 ( Enhancer of cell Invasion No.10)	Encodes HEI10, a RING finger-containing protein. HEI10 belongs to a group of proteins well conserved among species known as ZMM. Required for class I crossover formation. The mRNA is cell-to-cell mobile.
A3SS	IB01G07230	chrLG1	+	6,11,19	2,6,13	9,10,7	33,40,26	222	149	2.4072e-07	2.25225e-05	0.668,0.552,0.495	0.155,0.144,0.153	0.421	AT5G64060	NAC103	NAC domain containing protein 103	NAC domain containing protein 103;(source:Araport11)
A3SS	IB01G03130	chrLG1	-	0,0,1	2,1,2	4,2,1	0,0,1	158	149	1.32399e-09	2.32529e-07	0.0,0.0,0.32	1.0,1.0,0.485	-0.722	AT5G14550			Core-2/I-branching beta-1,6-N-acetylglucosaminyltransferase family protein;(source:Araport11)
A3SS	IB13G21560	chrLG13	+	11,12,25	49,41,70	66,130,61	60,97,32	204	149	8.92508e-13	3.07469e-10	0.141,0.176,0.207	0.446,0.495,0.582	-0.333	AT4G19660	NPR4	NPR1-like protein 4	Encodes NPR4, a ankyrin repeat BTB/POZ domain-containing protein with 36% sequence identity with NPR1. Mutants are more susceptible to the bacterial pathogen Pseudomonas syringe pv. tomato DC3000 and to the fungal pathogen Erysiphe cichoracearum, but do not differ markedly from wild type in interaction with virulent and avirulent strains of the oomycete Peronospora parasitica. NPR4 is required fo…
A3SS	IB13G21560	chrLG13	+	234171230	7,9,14	537861467	6,8,3	474	149	1.45965e-07	1.50277e-05	0.913,0.857,0.838	0.966,0.971,0.98	-0.103	AT4G19660	NPR4	NPR1-like protein 4	Encodes NPR4, a ankyrin repeat BTB/POZ domain-containing protein with 36% sequence identity with NPR1. Mutants are more susceptible to the bacterial pathogen Pseudomonas syringe pv. tomato DC3000 and to the fungal pathogen Erysiphe cichoracearum, but do not differ markedly from wild type in interaction with virulent and avirulent strains of the oomycete Peronospora parasitica. NPR4 is required fo…
A3SS	IB13G21560	chrLG13	+	103,62,115	7,9,14	243362183	6,8,3	230	149	4.68381e-07	3.84889e-05	0.905,0.817,0.842	0.963,0.967,0.975	-0.114	AT4G19660	NPR4	NPR1-like protein 4	Encodes NPR4, a ankyrin repeat BTB/POZ domain-containing protein with 36% sequence identity with NPR1. Mutants are more susceptible to the bacterial pathogen Pseudomonas syringe pv. tomato DC3000 and to the fungal pathogen Erysiphe cichoracearum, but do not differ markedly from wild type in interaction with virulent and avirulent strains of the oomycete Peronospora parasitica. NPR4 is required fo…
A3SS	IB11G08830	chrLG11	-	1,0,7	8,1,2	1,7,3	0,2,0	232	149	4.84086e-05	0.00168714	0.074,0.0,0.692	1.0,0.692,1.0	-0.642	AT2G07360			TPLATE-associated SH3 domain containing protein.
A3SS	IB11G18760	chrLG11	-	3,5,5	1,5,0	3,3,1	0,1,0	152	149	0.00319228	0.0397129	0.746,0.495,1.0	1.0,0.746,1.0	-0.168	AT3G15050	IQD10	IQ-domain 10	Member of IQ67 (CaM binding) domain containing family.
A3SS	IB03G12340	chrLG3	-	90,72,78	95107112	45,59,54	113168107	310	149	3.14118e-05	0.00120753	0.313,0.244,0.251	0.161,0.144,0.195	0.103	AT5G19855	RbcX2	homologue of cyanobacterial RbcX 2	Encodes a chloroplast stromal localized RbcX protein that acts as a chaperone in the folding of Rubisco.
A3SS	IB14G09140	chrLG14	-	21,27,24	155141216	17,50,20	73,124,62	156	149	2.34035e-05	0.000944258	0.115,0.155,0.096	0.182,0.278,0.236	-0.11	AT1G55360			tRNA-splicing ligase (DUF239);(source:Araport11)
A3SS	IB06G10290	chrLG6	-	8,7,8	1,0,0	7,8,7	4,1,2	158	149	0.000381409	0.00827186	0.883,1.0,1.0	0.623,0.883,0.767	0.203	AT2G02450	NAC035	NAC domain containing protein 35	NAC domain containing protein 35;(source:Araport11)
A3SS	IB14G09530	chrLG14	-	2,6,10	73,58,38	14,9,6	17,9,5	207	149	5.68381e-09	8.93156e-07	0.019,0.069,0.159	0.372,0.419,0.463	-0.336	AT5G17670			alpha/beta-Hydrolases superfamily protein;(source:Araport11)
A3SS	IB10G09490	chrLG10	+	26,32,29	57,60,86	98,139,86	118178113	302	149	0.00018123	0.00473258	0.184,0.208,0.143	0.291,0.278,0.273	-0.102
A3SS	IB03G10200	chrLG3	-	45,38,63	3,3,8	28,56,44	6,25,10	171	149	0.000274679	0.00645748	0.929,0.917,0.873	0.803,0.661,0.793	0.154	AT3G52640			Encodes a gamma-secretase subunit. Associates with other subunits in intracellular membrane compartments.
A3SS	IB13G11050	chrLG13	-	25,38,16	0,2,0	21,16,15	0,2,7	160	149	0.000689261	0.013392	1.0,0.947,1.0	1.0,0.882,0.666	0.133	AT2G18180			Sec14p-like phosphatidylinositol transfer family protein;(source:Araport11)
A3SS	IB01G04690	chrLG1	-	0,2,6	18,25,50	31,51,23	129213159	154	149	0.00161438	0.0247603	0.0,0.072,0.104	0.189,0.188,0.123	-0.108	AT1G76460			RNA-binding (RRM/RBD/RNP motifs) family protein;(source:Araport11)
A3SS	IB14G02590	chrLG14	+	98,74,88	105102129	115132100	202345225	172	149	9.28226e-05	0.00283758	0.447,0.386,0.371	0.33,0.249,0.278	0.116
A3SS	IB14G02590	chrLG14	+	1,1,2	1,0,1	1,1,1	4,5,2	162	149	0.000222611	0.00549292	0.479,1.0,0.648	0.187,0.155,0.315	0.49
A3SS	IB06G26750	chrLG6	-	0,2,1	13,8,6	2,6,4	7,14,11	159	149	0.00272538	0.0355331	0.0,0.19,0.135	0.211,0.287,0.254	-0.142	AT3G19970			alpha/beta-Hydrolases superfamily protein;(source:Araport11)
A3SS	IB10G08470	chrLG10	+	3,3,4	44,36,40	7,11,6	17,24,11	156	149	8.3427e-06	0.000429457	0.061,0.074,0.087	0.282,0.304,0.343	-0.236	AT1G10510	emb2004	embryo defective 2004	RNI-like superfamily protein;(source:Araport11)
A3SS	IB07G14040	chrLG7	+	45,56,37	4,2,1	38,48,24	0,1,0	895	149	0.000352377	0.00781247	0.652,0.823,0.86	1.0,0.889,1.0	-0.185
A3SS	XLOC_015846	chrLG13	-	27,27,31	11,9,8	18,22,17	28,30,16	165	149	1.74601e-06	0.000110915	0.689,0.73,0.778	0.367,0.398,0.49	0.314
A3SS	IB08G19630	chrLG8	+	13,11,5	2,2,2	19,35,22	0,2,0	167	149	0.00390758	0.046304	0.853,0.831,0.69	1.0,0.94,1.0	-0.189
A3SS	IB13G21210	chrLG13	-	5,2,7	12,10,9	1,1,0	9,9,3	217	149	0.000184836	0.00479878	0.222,0.121,0.348	0.071,0.071,0.0	0.183	AT5G28530	FRS10	FAR1-related sequence 10	FAR1-related sequence 10;(source:Araport11)
A3SS	IB14G22040	chrLG14	+	59,39,55	0,2,1	39,73,56	5,8,5	235	149	6.16918e-05	0.00206956	1.0,0.925,0.972	0.832,0.853,0.877	0.112	AT5G48250	BBX8	B-box domain protein 8	B-box type zinc finger protein with CCT domain-containing protein;(source:Araport11)
A3SS	IB02G22040	chrLG2	-	25,17,22	168142125	28,41,23	96,100,83	152	149	4.00988e-05	0.00145453	0.127,0.105,0.147	0.222,0.287,0.214	-0.115	AT3G23700			Encodes a chloroplast-localized S1 domain-containing protein with RNA chaperone activity that affects the splicing and processing of chloroplast transcripts and plays a role in seedling growth in the presence of ABA. Binds the chloroplast psbA RNA and some other chloroplast RNAs. Required for the stability of the chloroplast ndhC RNA. Inhibits ribosome association with psbA RNA and ycf1 RNA. Not …
A3SS	IB02G22040	chrLG2	-	35,26,32	168142125	32,64,27	96,100,83	155	149	0.000842145	0.0153465	0.167,0.15,0.197	0.243,0.381,0.238	-0.116	AT3G23700			Encodes a chloroplast-localized S1 domain-containing protein with RNA chaperone activity that affects the splicing and processing of chloroplast transcripts and plays a role in seedling growth in the presence of ABA. Binds the chloroplast psbA RNA and some other chloroplast RNAs. Required for the stability of the chloroplast ndhC RNA. Inhibits ribosome association with psbA RNA and ycf1 RNA. Not …
A3SS	IB02G22040	chrLG2	-	9,8,16	20,14,21	4,7,8	28,38,21	178	149	0.00354423	0.0431914	0.274,0.324,0.389	0.107,0.134,0.242	0.168	AT3G23700			Encodes a chloroplast-localized S1 domain-containing protein with RNA chaperone activity that affects the splicing and processing of chloroplast transcripts and plays a role in seedling growth in the presence of ABA. Binds the chloroplast psbA RNA and some other chloroplast RNAs. Required for the stability of the chloroplast ndhC RNA. Inhibits ribosome association with psbA RNA and ycf1 RNA. Not …
A3SS	IB01G13630	chrLG1	+	15,18,7	2,2,4	10,12,10	1,0,0	251	149	7.37447e-05	0.00239076	0.817,0.842,0.51	0.856,1.0,1.0	-0.229
A3SS	IB01G11100	chrLG1	+	12,4,10	4,3,4	3,6,2	6,7,8	171	149	0.00230588	0.0316291	0.723,0.537,0.685	0.303,0.428,0.179	0.345	AT3G50380			vacuolar protein sorting-associated protein, putative (DUF1162);(source:Araport11)
A3SS	IB15G08580	chrLG15	+	15,18,8	48,43,40	22,27,21	20,20,13	154	149	7.73918e-08	8.66498e-06	0.232,0.288,0.162	0.516,0.566,0.61	-0.337	AT5G04490	VTE5	vitamin E pathway gene 5	Encodes a protein with phytol kinase activity involved in tocopherol biosynthesis.
A3SS	IB12G18120	chrLG12	-	1,2,4	0,0,0	4,0,11	1,3,1	172	149	0.00431414	0.0495407	1.0,1.0,1.0	0.776,0.0,0.905	0.44	AT1G15020	QSOX1	quiescin-sulfhydryl oxidase 1	Encodes a protein disulfide isomerase-like (PDIL) protein, a member of a multigene family within the thioredoxin (TRX) superfamily. This protein also belongs to the quiescin-sulfhydryl oxidase (QSOX) family, which possess an Erv1-like domain at the COOH terminus in addition to a TRX domain.
A3SS	IB08G18710	chrLG8	-	2,7,8	11,7,12	3,5,1	20,34,28	157	149	0.00126491	0.0208961	0.147,0.487,0.388	0.125,0.122,0.033	0.247	AT3G05850	MUG7	MUSTANG 7	Encodes a member of a domesticated transposable element gene family MUSTANG. Members of this family are derived from transposable elements genes but gained function in plant fitness and flower development. Known members include: AT3G04605 (MUG1), AT2G30640 (MUG2), AT1G06740 (MUG3), AT5G16505 (MUG4), AT3G06940 (MUG5), AT5G48965 (MUG6), AT3G05850 (MUG7) and AT5G34853 (MUG8).
A3SS	IB07G30960	chrLG7	-	168131138	120,94,68	379568475	59,77,62	604	149	0	0	0.257,0.256,0.334	0.613,0.645,0.654	-0.355	AT5G14970			seed maturation-like protein;(source:Araport11)
A3SS	IB12G25030	chrLG12	-	3,4,5	0,1,1	12,9,8	6,7,8	156	149	0.000123711	0.00347359	1.0,0.793,0.827	0.656,0.551,0.489	0.308	AT1G63440	HMA5	heavy metal atpase 5	The Arabidopsis P-type ATPase HMA5 is involved in Cu detoxification. hma5 mutant plants exhibit Cu hypersensitivity, which is especially dramatic in roots where HMA5 is mostly expressed.
A3SS	XLOC_030296	chrLG3	-	1,0,4	0,3,3	3,7,2	1,0,0	164	149	0.000433656	0.00918265	1.0,0.0,0.548	0.732,1.0,1.0	-0.395
A3SS	IB01G10090	chrLG1	-	9,6,10	0,0,0	11,6,11	2,3,0	360	149	0.00333384	0.0410745	1.0,1.0,1.0	0.695,0.453,1.0	0.284	AT4G37480			Chaperone DnaJ-domain superfamily protein;(source:Araport11)
A3SS	IB09G25590	chrLG9	-	18,6,13	0,1,7	25,51,27	0,2,0	290	149	0.000455151	0.00956551	1.0,0.755,0.488	1.0,0.929,1.0	-0.229	AT3G14470			NB-ARC domain-containing disease resistance protein;(source:Araport11)
A3SS	IB13G21280	chrLG13	+	81,79,106	15,16,22	156206145	12,15,20	812	149	0.00215689	0.0303285	0.498,0.475,0.469	0.705,0.716,0.571	-0.183	AT4G25434	NUDT10	nudix hydrolase homolog 10	nudix hydrolase homolog 10;(source:Araport11)
A3SS	IB13G19220	chrLG13	+	53,38,51	17,19,29	14,11,8	3,0,1	395	149	0.00312656	0.0391126	0.54,0.43,0.399	0.638,1.0,0.751	-0.34	AT3G58610			ketol-acid reductoisomerase;(source:Araport11)
A3SS	IB03G14980	chrLG3	-	58,57,92	6,8,12	108195137	79,106,60	296	149	2.93755e-11	7.97322e-09	0.83,0.782,0.794	0.408,0.481,0.535	0.327
A3SS	IB01G17670	chrLG1	-	2,0,0	3,5,8	2,5,5	3,7,4	283	149	0.000139412	0.00378762	0.26,0.0,0.0	0.26,0.273,0.397	-0.223	AT1G21610			wound-responsive family protein;(source:Araport11)
A3SS	IB11G31400	chrLG11	+	38,35,55	143115109	46,68,50	67,68,59	193	149	1.29139e-06	8.61802e-05	0.17,0.19,0.28	0.346,0.436,0.395	-0.179	AT5G46390			Peptidase S41 family protein;(source:Araport11)
A3SS	IB12G05070	chrLG12	+	24,30,37	21,23,35	73,125,91	24,56,32	153	149	8.83634e-05	0.00271052	0.527,0.56,0.507	0.748,0.685,0.735	-0.191
A3SS	IB01G11530	chrLG1	-	17,23,29	41,46,45	75,130,69	54,78,51	194	149	4.46099e-08	5.4486e-06	0.242,0.277,0.331	0.516,0.561,0.51	-0.246	AT5G38720			RRP7 shares limited sequence similarity to human and yeast RRP7. In Arabidopsis RRP7 functions in 18S ribosomal RNA maturation.
A3SS	IB10G16950	chrLG10	+	153273279	38,51,54	455918630	225299251	596	149	1.00174e-06	7.17809e-05	0.502,0.572,0.564	0.336,0.434,0.386	0.161	AT3G26510			Octicosapeptide/Phox/Bem1p family protein;(source:Araport11)
A3SS	IB14G16230	chrLG14	-	0,4,11	28,26,6	19,22,23	6,19,18	233	149	0.000629555	0.0124369	0.0,0.09,0.54	0.669,0.425,0.45	-0.305	AT5G18170	GDH1	glutamate dehydrogenase 1	Encodes the 43 kDa alpha-subunit of the glutamate dehydrogenase with a putative mitochondrial transit polypeptide and NAD(H)- and alpha-ketoglutarate-binding domains. Mitochondrial localization confirmed by subcellular fractionation. Combines in several ratios with GDH2 protein (GDH-beta) to form seven isoenzymes. Catalyzes the cleavage of glycine residues. May be involved in ammonia assimilation…
A3SS	XLOC_038395	chrLG6	+	3,4,8	0,0,1	11,11,8	0,6,3	160	149	0.000375617	0.00818589	1.0,1.0,0.882	1.0,0.631,0.713	0.179
A3SS	IB07G04010	chrLG7	+	40,37,41	2,3,8	41,51,48	15,25,30	203	149	1.24353e-06	8.37464e-05	0.936,0.901,0.79	0.667,0.6,0.54	0.273	AT1G08490	SUFS		Chloroplastic NifS-like protein that can catalyze the conversion of cysteine into alanine and elemental sulfur (S(0)) and of selenocysteine into alanine and elemental Se (Se(0)). Overexpression enhances selenium tolerance and accumulation.
A3SS	IB12G13280	chrLG12	-	21,12,18	22,20,21	12,20,10	8,8,4	163	149	0.00421077	0.0486185	0.466,0.354,0.439	0.578,0.696,0.696	-0.237	AT2G20210			RNI-like superfamily protein;(source:Araport11)
A3SS	IB11G08810	chrLG11	-	37,31,50	2,2,2	22,40,18	5,11,4	151	149	0.000120519	0.00341313	0.948,0.939,0.961	0.813,0.782,0.816	0.146	AT1G21650	SECA2		Encodes a component of the thylakoid-localized Sec system involved in the translocation of cytoplasmic proteins into plastid. Loss-of-function mutations result in arrest at the globular stage and embryo lethality.
A3SS	IB09G17960	chrLG9	+	5,0,2	29,27,26	5,6,8	9,18,18	158	149	0.000200812	0.00510986	0.14,0.0,0.068	0.344,0.239,0.295	-0.223	AT5G45030			Trypsin family protein;(source:Araport11)
A3SS	IB02G19870	chrLG2	-	1,3,1	14,14,30	7,3,1	6,2,7	179	149	0.00131772	0.0214597	0.056,0.151,0.027	0.493,0.555,0.106	-0.307	AT3G16260	TRZ4	tRNAse Z4	Encodes a tRNase Z. The mRNA is cell-to-cell mobile.
A3SS	IB10G09820	chrLG10	-	3,3,1	0,0,1	1,2,2	0,2,3	158	149	0.00271754	0.0354825	1.0,1.0,0.485	1.0,0.485,0.386	0.205	AT3G47630			translocator assembly/maintenance protein;(source:Araport11)
A3SS	IB15G04930	chrLG15	+	4,3,3	13,7,6	3,9,3	2,5,2	193	149	0.00375546	0.0452728	0.192,0.249,0.279	0.537,0.582,0.537	-0.312	AT4G33280			AP2/B3-like transcriptional factor family protein;(source:Araport11)
A3SS	IB15G04930	chrLG15	+	15,7,9	28,23,32	2,6,2	19,31,29	152	149	0.00239662	0.0324268	0.344,0.23,0.216	0.094,0.159,0.063	0.158	AT4G33280			AP2/B3-like transcriptional factor family protein;(source:Araport11)
A3SS	IB12G24570	chrLG12	+	4,1,3	1,0,0	5,4,3	3,3,3	155	149	3.36715e-05	0.00127151	0.794,1.0,1.0	0.616,0.562,0.49	0.375	AT1G04640	LIP2	lipoyltransferase 2	Lipoyltransferase, located in mitochondria but not found in chloroplasts
A3SS	IB11G28810	chrLG11	-	10,13,9	48,43,55	23,24,23	46,57,34	188	149	0.000600759	0.0119578	0.142,0.193,0.115	0.284,0.25,0.349	-0.144	AT3G11540	SPY	SPINDLY	Encodes a N-acetyl glucosamine transferase that may glycosylate other molecules involved in GA signaling. Contains a tetratricopeptide repeat region, and a novel carboxy-terminal region. SPY acts as both a repressor of GA responses and as a positive regulation of cytokinin signalling. SPY may be involved in reducing ROS accumulation in response to stress. Regulates root hair patterning independen…
A3SS	IB11G27450	chrLG11	-	49,36,46	103126152	41,66,56	237416297	164	149	2.89109e-05	0.00112671	0.302,0.206,0.216	0.136,0.126,0.146	0.105	AT1G57790			F-box family protein;(source:Araport11)
A3SS	IB11G21490	chrLG11	+	3,1,1	0,0,2	1,0,0	3,1,1	157	149	9.46117e-07	6.88973e-05	1.0,1.0,0.322	0.24,0.0,0.0	0.694	AT3G53170			LOW protein: PPR containing protein;(source:Araport11)
A3SS	IB01G23380	chrLG1	+	11,11,9	6,8,6	4,14,7	0,2,0	152	149	3.19435e-06	0.000190745	0.642,0.574,0.595	1.0,0.873,1.0	-0.354	AT1G54160	NFYA5	NUCLEAR FACTOR Y A5	Encodes a member of the CCAAT-binding transcription factor (CBF-B/NF-YA) family. Expression is upregulated in response to ABA and drought. This regulation appears to be mediated by MIR169A which is downregulated in response to drought. NFYA5 is a target of MIR169A. Loss of function mutations are hypersensitive to drought.
A3SS	IB01G07970	chrLG1	-	102111121	178192185	203294235	99,138,96	160	149	0	0	0.348,0.35,0.379	0.656,0.665,0.695	-0.313	AT5G16810			Protein kinase superfamily protein;(source:Araport11)
A3SS	IB01G03640	chrLG1	+	1,0,0	7,7,11	4,4,6	13,16,8	350	149	5.15977e-05	0.00177491	0.057,0.0,0.0	0.116,0.096,0.242	-0.132	AT5G14940			Major facilitator superfamily protein;(source:Araport11)
A3SS	IB12G26580	chrLG12	-	1,2,6	13,28,16	0,0,0	3,12,8	173	149	0.000219488	0.0054762	0.062,0.058,0.244	0.0,0.0,0.0	0.121	AT5G22010	RFC1	replication factor C1	Encodes RFC1, the largest subunit of replication factor C. Mediates genomic stability and transcriptional gene silencing.
A3SS	IB15G13940	chrLG15	-	9,10,7	3,2,1	13,31,27	0,0,0	162	149	0.00146781	0.0231517	0.734,0.821,0.866	1.0,1.0,1.0	-0.193	AT5G23090	NF-YB13	nuclear factor Y, subunit B13	nuclear factor Y, subunit B13;(source:Araport11)
A3SS	IB11G12920	chrLG11	+	18,19,10	5,2,2	0,0,1	1,2,0	152	149	0.000209693	0.00526113	0.779,0.903,0.831	0.0,0.0,1.0	0.504	AT2G46420			helicase with zinc finger protein;(source:Araport11)
A3SS	IB05G05070	chrLG5	-	2,5,1	9,15,6	0,1,0	3,3,2	152	149	0.0010947	0.0187124	0.179,0.246,0.14	0.0,0.246,0.0	0.106	AT4G37750	DRG	DRAGON	ANT is required for control of cell proliferation and encodes a putative transcriptional regulator similar to AP2. Loss of function alleles have reduced fertility, abnormal ovules and abnormal lateral organs. Expressed in the chalaza, floral organ primordia, and lateral shoot organ primordia. Regulates growth and cell numbers during organogenesis.
A3SS	IB05G03640	chrLG5	-	1,0,0	2,2,3	3,2,3	0,2,1	186	149	4.92149e-07	3.98459e-05	0.286,0.0,0.0	1.0,0.445,0.706	-0.622	AT3G50910			netrin receptor DCC;(source:Araport11)
A3SS	IB01G33660	chrLG1	-	75,73,68	18,15,21	34,44,49	2,1,2	211	149	1.14954e-07	1.21134e-05	0.746,0.775,0.696	0.923,0.969,0.945	-0.207	AT5G13280	AK1	ASPARTATE KINASE 1	Asp kinase inhibited by Lys and S-adenosylmethionine. Contains regulatory domains that belong to the ACT domain family, which allow binding to a extreme variety of ligands. Can function as a monomer or as a dimer with acetohydroxyacid synthase (HSDH).
A3SS	IB01G33660	chrLG1	-	207160203	18,15,21	116129117	2,1,2	346	149	1.12e-08	1.56747e-06	0.832,0.821,0.806	0.962,0.982,0.962	-0.149	AT5G13280	AK1	ASPARTATE KINASE 1	Asp kinase inhibited by Lys and S-adenosylmethionine. Contains regulatory domains that belong to the ACT domain family, which allow binding to a extreme variety of ligands. Can function as a monomer or as a dimer with acetohydroxyacid synthase (HSDH).
A3SS	IB15G07320	chrLG15	-	0,1,2	22,19,23	5,6,5	19,41,22	162	149	0.000724412	0.0139239	0.0,0.046,0.074	0.195,0.119,0.173	-0.122	AT1G31910			GHMP kinase family protein;(source:Araport11)
A3SS	IB15G07320	chrLG15	-	0,1,0	11,12,16	4,4,3	12,17,11	157	149	2.71757e-05	0.0010723	0.0,0.073,0.0	0.24,0.183,0.206	-0.185	AT1G31910			GHMP kinase family protein;(source:Araport11)
A3SS	IB13G07720	chrLG13	+	21,24,21	3,4,2	14,30,28	0,0,1	287	149	6.82301e-05	0.00224683	0.784,0.757,0.845	1.0,1.0,0.936	-0.183	AT3G17611	RBL14	RHOMBOID-like protein 14	RHOMBOID-like protein 14;(source:Araport11)
A3SS	IB10G14640	chrLG10	+	36,42,60	51,44,62	76,125,83	59,73,61	252	149	0.00231946	0.0317667	0.294,0.361,0.364	0.432,0.503,0.446	-0.121	AT1G24340	EMB260	EMBRYO DEFECTIVE 260	A locus involved in embryogenesis. Mutations in this locus result in embryo lethality. The mRNA is cell-to-cell mobile.
A3SS	IB12G16110	chrLG12	-	369376577	68,65,79	6991406987	41,65,61	924	149	1.11022e-15	7.10305e-13	0.467,0.483,0.541	0.733,0.777,0.723	-0.247	AT1G02840	SRP34		SR34/SR1 is a plant homologue of the human general/alternative splicing factor SF2/ASF. Barta et al (2010) have proposed a nomenclature for Serine/Arginine-Rich Protein Splicing Factors (SR proteins): Plant Cell. 2010, 22:2926.
A3SS	IB12G20970	chrLG12	-	43,19,33	94,95,93	64,81,51	53,66,53	159	149	2.984e-10	5.93443e-08	0.3,0.158,0.25	0.531,0.535,0.474	-0.277	AT1G60230			Radical SAM superfamily protein;(source:Araport11)
A3SS	IB11G21540	chrLG11	-	183144147	15,19,23	116250130	33,69,47	155	149	2.86298e-07	2.46574e-05	0.921,0.879,0.86	0.772,0.777,0.727	0.128	AT2G25310			ER membrane protein complex subunit-like protein (DUF2012);(source:Araport11)
A3SS	IB12G08740	chrLG12	+	6,15,11	1,3,3	10,13,8	0,0,0	197	149	0.00011386	0.00328982	0.819,0.791,0.735	1.0,1.0,1.0	-0.218	AT2G30470	VAL1	VP1/ABI3-LIKE 1	HSI2 is a member of the ABI3 family of B3 domain proteins and functions as an active repressor of the Spo minimal promoter through the EAR motif. It contains a plant-specific B3 DNA-binding domain. It is expressed at similar levels in all organs. Treatment with 6% sucrose showed a slight increase in transcript levels after 24 h. No changes were observed after treatment with 50?M ABA. It is locali…
A3SS	IB12G08740	chrLG12	+	0,4,3	9,10,7	0,0,0	4,14,5	179	149	0.000630095	0.0124369	0.0,0.25,0.263	0.0,0.0,0.0	0.171	AT2G30470	VAL1	VP1/ABI3-LIKE 1	HSI2 is a member of the ABI3 family of B3 domain proteins and functions as an active repressor of the Spo minimal promoter through the EAR motif. It contains a plant-specific B3 DNA-binding domain. It is expressed at similar levels in all organs. Treatment with 6% sucrose showed a slight increase in transcript levels after 24 h. No changes were observed after treatment with 50?M ABA. It is locali…
A3SS	IB06G05870	chrLG6	-	11,29,24	0,0,0	31,24,20	1,7,3	157	149	2.28755e-05	0.000935598	1.0,1.0,1.0	0.967,0.765,0.864	0.135	AT4G32160			Phox (PX) domain-containing protein;(source:Araport11)
A3SS	IB06G05870	chrLG6	-	5,12,5	0,0,0	3,10,6	1,7,3	162	149	4.77228e-08	5.69938e-06	1.0,1.0,1.0	0.734,0.568,0.648	0.35	AT4G32160			Phox (PX) domain-containing protein;(source:Araport11)
A3SS	XLOC_011482	chrLG12	+	20,18,19	5,0,2	6,13,8	0,0,0	426	149	0.000107172	0.00311668	0.583,1.0,0.769	1.0,1.0,1.0	-0.216
A3SS	IB11G02390	chrLG11	+	2,3,3	26,16,13	4,12,2	7,13,5	157	149	0.000797978	0.0147068	0.068,0.151,0.18	0.352,0.467,0.275	-0.232	AT1G45110			Tetrapyrrole (Corrin/Porphyrin) Methylase;(source:Araport11)
A3SS	IB11G02450	chrLG11	+	10,12,2	2,5,2	4,3,6	1,0,1	155	149	0.00189272	0.0277465	0.828,0.698,0.49	0.794,1.0,0.852	-0.21	AT1G27660			basic helix-loop-helix (bHLH) DNA-binding superfamily protein;(source:Araport11)
A3SS	IB10G00090	chrLG10	+	22,7,7	2,0,5	2,8,3	0,0,0	169	149	0.00108712	0.0186194	0.907,1.0,0.552	1.0,1.0,1.0	-0.18	AT3G15620	UVR3	UV REPAIR DEFECTIVE 3	Required for photorepair of 6-4 photoproducts in Arabidopsis thaliana.
A3SS	IB10G00090	chrLG10	+	48,51,50	4,1,2	23,36,11	0,0,0	918	149	8.1772e-05	0.00256994	0.661,0.892,0.802	1.0,1.0,1.0	-0.215	AT3G15620	UVR3	UV REPAIR DEFECTIVE 3	Required for photorepair of 6-4 photoproducts in Arabidopsis thaliana.
A3SS	IB06G14260	chrLG6	-	45,42,62	0,0,0	208205218	3,2,8	4137	149	6.89071e-08	7.91283e-06	1.0,1.0,1.0	0.714,0.787,0.495	0.335	AT3G50150			transmembrane protein, putative (DUF247);(source:Araport11)
A3SS	IB11G05710	chrLG11	-	411367172	20,24,23	29,27,13	5,6,9	154	149	0.000554179	0.0112049	0.952,0.937,0.879	0.849,0.813,0.583	0.174	AT4G09010	TL29	thylakoid lumen 29	Encodes a thylakoid lumen protein that was initially believed to act as a microsomal ascorbate peroxidase APX4 but to date, no evidence of enzymatic activity has been found.
A3SS	IB09G15460	chrLG9	-	3,3,7	0,0,0	2,4,3	2,1,2	153	149	0.00201083	0.0290969	1.0,1.0,1.0	0.493,0.796,0.594	0.372	AT1G67500	REV3	recovery protein 3	Encodes the catalytic subunit of DNA polymerase zeta.Mutants are sensitive to UV-B radiation. Gene is involved in damage-tolerance mechanisms through translesion synthesis(TLS).
[truncated: 704 more rows]

## Sheet: SN2_vs_SD2
AS pattern	geneID	Chr	Strand	IJC_SAMPLE_1	SJC_SAMPLE_1	IJC_SAMPLE_2	SJC_SAMPLE_2	IncFormLen	SkipFormLen	PValue	FDR	IncLevel1	IncLevel2	IncLevelDifference	Best hint in arabidopsis	Symbol	Gene name	Description
[truncated: 2,803 more rows]

[truncated: 3 more sheets: SN4_vs_SD4, SN6_vs_SD6, SN8_vs_SD8]
