# Supplementary material for: Light-Dependent Temporal Reprogramming of Alternative Splicing Dynamics Under Salt Stress in Sweet Potato (Ipomoea batatas [L]. Lam)
Source: Plants (Basel). 2026 May 20;15(10):1556. doi: 10.3390/plants15101556 (PMC13210731; doi:10.3390/plants15101556)
Supplement: Supplementary file 1 [file plants-15-01556-s001.zip › Table S4.xlsx]

## Sheet: SD0_vs_SD2
AS pattern	geneID	Chr	Strand	IJC_SAMPLE_1	SJC_SAMPLE_1	IJC_SAMPLE_2	SJC_SAMPLE_2	IncFormLen	SkipFormLen	PValue	FDR	IncLevel1	IncLevel2	IncLevelDifference	Best hint in arabidopsis	Symbol	Gene name	Description
RI	IB09G27210	chrLG9	-	35,48,16	36,17,17	3,4,6	32,18,14	567	149	4.5913e-08	2.63534e-06	0.203,0.426,0.198	0.024,0.055,0.101	0.216	AT1G79500	AtkdsA1		Encodes a protein with 3-deoxy-8-phosphooctulonate synthase (KDOP synthase) activity which is involved in the biosynthesis of KDO, a component of cell wall rhamnogalacturonan II.
RI	IB09G26540	chrLG9	-	7,13,7	3,2,1	8,11,7	0,0,1	267	149	0.000657697	0.0082628	0.566,0.784,0.796	1.0,1.0,0.796	-0.217	AT1G14590			Nucleotide-diphospho-sugar transferase family protein;(source:Araport11)
RI	IB09G23070	chrLG9	-	6,7,8	0,5,0	0,1,2	1,1,2	537	149	0.000169413	0.0029178	1.0,0.28,1.0	0.0,0.217,0.217	0.615	AT4G39630			translation initiation factor;(source:Araport11)
RI	IB09G23070	chrLG9	-	19,24,10	0,2,0	0,3,5	4,0,3	274	149	0.000139995	0.00250527	1.0,0.867,1.0	0.0,1.0,0.475	0.464	AT4G39630			translation initiation factor;(source:Araport11)
RI	IB09G18030	chrLG9	-	12,14,7	6,9,5	2,0,2	17,8,11	527	149	2.34654e-09	1.85233e-07	0.361,0.305,0.284	0.032,0.0,0.049	0.29	AT2G35100	ARAD1	ARABINAN DEFICIENT 1	Putative glycosyltransferase, similar to other CAZy Family 47 proteins. The protein is predicted to be a type 2 membrane protein with a signal anchor and is predicted to be targeted to the secretory pathway and to have a single transmembrane helix near the N terminus; hence, the protein has the features expected for a type II membrane protein targeted to the Golgi vesicles. The gene was shown to …
RI	IB09G17940	chrLG9	-	12,8,13	5,6,11	5,1,2	10,10,6	523	149	0.000189482	0.00316004	0.406,0.275,0.252	0.125,0.028,0.087	0.231	AT2G35100	ARAD1	ARABINAN DEFICIENT 1	Putative glycosyltransferase, similar to other CAZy Family 47 proteins. The protein is predicted to be a type 2 membrane protein with a signal anchor and is predicted to be targeted to the secretory pathway and to have a single transmembrane helix near the N terminus; hence, the protein has the features expected for a type II membrane protein targeted to the Golgi vesicles. The gene was shown to …
RI	IB09G16040	chrLG9	-	177213133	0,1,0	9665151432	16,6,9	2301	149	2.85189e-05	0.000677635	1.0,0.932,1.0	0.796,0.848,0.912	0.125	AT1G05680	UGT74E2	Uridine diphosphate glycosyltransferase 74E2	Encodes a UDP-glucosyltransferase, UGT74E2, that acts on IBA (indole-3-butyric acid) and affects auxin homeostasis. The transcript and protein levels of this enzyme are strongly induced by H2O2 and may allow integration of ROS (reactive oxygen species) and auxin signaling. This enzyme can also transfer glycosyl groups to several compounds related to the explosive TNT when this synthetic compound …
RI	IB09G16040	chrLG9	-	140172136	7,18,12	5823131014	10,15,9	2199	149	7.18036e-05	0.00147863	0.575,0.393,0.434	0.798,0.586,0.884	-0.289	AT1G05680	UGT74E2	Uridine diphosphate glycosyltransferase 74E2	Encodes a UDP-glucosyltransferase, UGT74E2, that acts on IBA (indole-3-butyric acid) and affects auxin homeostasis. The transcript and protein levels of this enzyme are strongly induced by H2O2 and may allow integration of ROS (reactive oxygen species) and auxin signaling. This enzyme can also transfer glycosyl groups to several compounds related to the explosive TNT when this synthetic compound …
RI	IB09G16040	chrLG9	-	137169136	6,1,1	5803111004	0,0,0	2194	149	2.26727e-05	0.00056321	0.608,0.92,0.902	1.0,1.0,1.0	-0.19	AT1G05680	UGT74E2	Uridine diphosphate glycosyltransferase 74E2	Encodes a UDP-glucosyltransferase, UGT74E2, that acts on IBA (indole-3-butyric acid) and affects auxin homeostasis. The transcript and protein levels of this enzyme are strongly induced by H2O2 and may allow integration of ROS (reactive oxygen species) and auxin signaling. This enzyme can also transfer glycosyl groups to several compounds related to the explosive TNT when this synthetic compound …
RI	XLOC_049886	chrLG9	-	84157100	6,7,5	13,15,17	0,0,0	556	149	1.91124e-05	0.000487555	0.79,0.857,0.843	1.0,1.0,1.0	-0.17
RI	XLOC_049790	chrLG9	-	21,21,31	14,20,15	22,15,14	3,4,5	274	149	0.00534278	0.0417118	0.449,0.363,0.529	0.8,0.671,0.604	-0.245
RI	XLOC_049790	chrLG9	-	8,7,16	27,35,37	11,8,11	12,9,17	227	149	0.00606384	0.0457574	0.163,0.116,0.221	0.376,0.368,0.298	-0.181
RI	XLOC_049664	chrLG9	-	323365364	37,66,54	221280268	8,15,10	904	149	1.23487e-09	1.0831e-07	0.59,0.477,0.526	0.82,0.755,0.815	-0.266
RI	XLOC_049664	chrLG9	-	353393395	25,31,24	227303293	9,3,2	945	149	4.60199e-07	1.99359e-05	0.69,0.667,0.722	0.799,0.941,0.959	-0.207
RI	IB09G09940	chrLG9	-	53,84,66	11,11,12	69,80,70	4,3,3	1583	149	0.000160051	0.00278697	0.312,0.418,0.341	0.619,0.715,0.687	-0.317	AT5G63830			HIT-type Zinc finger family protein;(source:Araport11)
RI	IB09G09420	chrLG9	-	1,2,3	0,0,4	1,0,1	1,4,0	240	149	0.00104848	0.0120338	1.0,1.0,0.318	0.383,0.0,1.0	0.312	AT1G30910			Molybdenum cofactor sulfurase family protein;(source:Araport11)
RI	XLOC_049508	chrLG9	-	43,64,53	0,2,0	17,25,20	0,7,1	768	149	0.000878918	0.0103866	1.0,0.861,1.0	1.0,0.409,0.795	0.219
RI	IB09G06960	chrLG9	-	5,17,7	0,1,0	12,16,26	0,4,2	1242	149	7.44846e-05	0.001525	1.0,0.671,1.0	1.0,0.324,0.609	0.246	AT1G78720			SecY protein transport family protein;(source:Araport11)
RI	IB09G04610	chrLG9	-	1,0,1	1,2,0	0,3,1	1,0,0	332	149	1.63122e-05	0.000425284	0.31,0.0,1.0	0.0,1.0,1.0	-0.23	AT1G62040	ATG8C	autophagy 8c	Autophagy protein.
RI	IB09G03810	chrLG9	-	21,44,21	0,0,0	42,29,42	3,5,0	657	149	2.07376e-05	0.000521524	1.0,1.0,1.0	0.76,0.568,1.0	0.224	AT4G06599			ubiquitin family protein;(source:Araport11)
RI	IB09G03240	chrLG9	-	13,10,8	1,2,3	11,11,11	0,0,0	627	149	8.45751e-06	0.000246256	0.755,0.543,0.388	1.0,1.0,1.0	-0.438	AT2G32230	PRORP1	proteinaceous RNase P 1	Encodes a protein-only RNase P that is involved in the 5? cleavage of the precursor tRNAs and is able to cleave tRNA-like structures involved in the maturation of plant mitochondrial mRNAs. Mutants show a drastic reduction in the levels of mature plastid tRNA-Phe(GAA) and tRNA-Arg(ACG), limiting plastid gene expression.
RI	IB09G02530	chrLG9	-	58,109,70	16,18,8	53,54,66	5,3,4	300	149	0.00309943	0.0279645	0.643,0.75,0.813	0.84,0.899,0.891	-0.141	AT2G04305			Magnesium transporter CorA-like family protein;(source:Araport11)
RI	IB09G02530	chrLG9	-	54,98,60	6,1,5	43,41,43	15,4,12	245	149	0.000170707	0.00293654	0.846,0.983,0.879	0.635,0.862,0.685	0.175	AT2G04305			Magnesium transporter CorA-like family protein;(source:Araport11)
RI	XLOC_049173	chrLG9	-	26,24,15	12,26,16	8,8,21	3,2,4	268	149	0.00342076	0.0300034	0.546,0.339,0.343	0.597,0.69,0.745	-0.268
RI	IB09G00810	chrLG9	-	10,12,16	2,5,5	12,12,11	19,40,22	249	149	2.00956e-07	9.45489e-06	0.749,0.59,0.657	0.274,0.152,0.23	0.447	AT4G34640	SQS1	squalene synthase 1	Encodes squalene synthase, which converts two molecules of farnesyl diphosphate (FPP) into squalene via an intermediate: presqualene diphosphate (PSPP). It is generally thought to be one of the key enzymes of sterol biosynthesis, since it catalyzes the first pathway-specific reaction of the sterol branch of the isoprenoid pathway. The mRNA is cell-to-cell mobile.
RI	IB09G00380	chrLG9	-	17,35,26	98,132,84	46,36,38	74,64,49	403	149	4.2095e-07	1.83475e-05	0.06,0.089,0.103	0.187,0.172,0.223	-0.11	AT4G35040	bZIP19		Basic-region leucine zipper (bZIP19) transcription factor involved in the adaptation to zinc deficiency. Binds ZDRE motifs.
RI	IB09G27300	chrLG9	+	14,12,19	38,52,38	16,32,22	21,38,8	263	149	0.00101313	0.0116942	0.173,0.116,0.221	0.302,0.323,0.609	-0.241	AT1G54730			Major facilitator superfamily protein;(source:Araport11)
RI	IB09G07170	chrLG9	-	4,3,5	0,0,0	0,1,3	18,26,19	256	149	0	0	1.0,1.0,1.0	0.0,0.022,0.084	0.965	AT4G18975			Pentatricopeptide repeat (PPR) superfamily protein;(source:Araport11)
RI	IB09G25620	chrLG9	+	9,29,12	3,4,2	7,5,4	1,1,0	251	149	0.00659332	0.0484408	0.64,0.811,0.781	0.806,0.748,1.0	-0.107	AT3G14470			NB-ARC domain-containing disease resistance protein;(source:Araport11)
RI	IB09G23990	chrLG9	+	2,4,2	0,4,4	0,2,0	6,6,4	216	149	0.000330785	0.00487059	1.0,0.408,0.256	0.0,0.187,0.0	0.492	AT1G05200	GLUR3		Encodes a putative glutamate receptor GLR3 with dual localization in plastid and plasma membrane.
RI	IB09G23990	chrLG9	+	0,5,5	7,7,6	4,0,0	17,23,8	300	149	0.00309883	0.0279645	0.0,0.262,0.293	0.105,0.0,0.0	0.15	AT1G05200	GLUR3		Encodes a putative glutamate receptor GLR3 with dual localization in plastid and plasma membrane.
RI	IB09G18810	chrLG9	+	44,69,56	2,4,3	33,28,33	2,0,0	646	149	0.00307579	0.0278369	0.835,0.799,0.812	0.792,1.0,1.0	-0.115	AT2G05642			Nucleic acid-binding, OB-fold-like protein;(source:Araport11)
RI	IB09G18810	chrLG9	+	24,32,21	2,4,2	18,9,13	0,0,0	252	149	0.00029289	0.00446053	0.876,0.825,0.861	1.0,1.0,1.0	-0.146	AT2G05642			Nucleic acid-binding, OB-fold-like protein;(source:Araport11)
RI	IB09G18730	chrLG9	+	498736631	34,30,34	386336370	14,5,13	1016	149	0.00621403	0.0464668	0.682,0.783,0.731	0.802,0.908,0.807	-0.107	AT3G42170	DAYSLEEPER	DAYSLEEPER	transposase-like gene with conserved domains from the family of hAT transposases that includes hobo from Drosophila melanogaster, Activator (Ac) from maize, and Tam3 from snapdragon but lacks several amino acids known to be essential for Ac transposition5. The DAYSLEEPER gene lacks 8 bp duplications and TIRs (a common feature of transcriptionally silent hAT transposases), however, DAYSLEEPER expr…
RI	IB09G16900	chrLG9	+	58,52,61	1,4,4	23,39,38	0,0,1	692	149	0.000199578	0.00329361	0.926,0.737,0.767	1.0,1.0,0.891	-0.154	AT1G04160	XIB	myosin XI B	Encodes a member of the type XI myosin protein family involved in root hair elongation.
RI	IB09G15020	chrLG9	+	14,18,11	0,0,0	6,9,5	1,2,1	334	149	0.00145266	0.0156252	1.0,1.0,1.0	0.728,0.667,0.69	0.305	AT3G48380			Peptidase C78, ubiquitin fold modifier-specific peptidase 1/ 2;(source:Araport11)
RI	XLOC_048313	chrLG9	+	480571550	10,20,13	196186203	10,10,17	1114	149	0.000948848	0.0110691	0.865,0.792,0.85	0.724,0.713,0.615	0.152
RI	IB09G14170	chrLG9	+	15,14,9	0,0,0	7,8,9	97114101	522	149	0	0	1.0,1.0,1.0	0.02,0.02,0.025	0.978	AT3G05700			Encodes a DNA binding protein with transcription activation activity. It is expressed in response to osmotic, drought and ABA stress.
RI	IB09G13050	chrLG9	+	13,15,19	4,0,0	4,2,9	3,3,2	227	149	0.00234498	0.0225438	0.681,1.0,1.0	0.467,0.304,0.747	0.388	AT1G28110	SCPL45	serine carboxypeptidase-like 45	serine carboxypeptidase-like 45;(source:Araport11)
RI	IB09G12970	chrLG9	+	7,7,8	1,0,0	9,19,18	2,4,0	332	149	0.00274265	0.0255042	0.759,1.0,1.0	0.669,0.681,1.0	0.136	AT5G26680			Encodes a FEN1 homolog that has double-flap endonuclease activity, weak GEN activity towards bubble DNA structures and flap endonuclease activity towards substrates with a single-flap structure, but lacks the 5&#8242; exonuclease activity towards DNA substrates with a nick on one strand, and GEN activity towards gapped DNA without any flap. It is expressed in rapidly dividing cells and mutants ha…
RI	IB09G12730	chrLG9	+	2,2,3	0,0,0	0,1,2	3,4,0	413	149	1.08458e-08	7.13465e-07	1.0,1.0,1.0	0.0,0.083,1.0	0.639	AT4G14880	OLD3	ONSET OF LEAF DEATH 3	Encodes a cytosolic isoform of cytosolic O-acetylserine(thiol)lyase, a key enzyme in cysteine biosynthesis and for the fixation of inorganic sulfide. It catalyzes the formation of cysteine from O-acetylserine and inorganic sulfide. Gene expression is predominant in the root cortex and the xylem parenchyma. Gene expression is induced in leave, stems and roots by high salt and heavy metal stresses,…
RI	IB09G12340	chrLG9	+	143189147	0,0,1	100157144	13,8,10	238	149	1.15425e-10	1.35544e-08	1.0,1.0,0.989	0.828,0.925,0.9	0.112	AT5G62000	ORE14	ORESARA 14	Encodes an auxin response factor. Mutants have many defects including enlarged rosette leaves, reduced fertility, later senescence, hypocotyl elongation defects, enlarged seeds and enlarged cotyledons. May not mediate auxin effects. Increase in seed size due to increased cell proliferation. The mRNA is cell-to-cell mobile.
RI	XLOC_048175	chrLG9	+	17,49,34	4,7,7	10,18,17	0,0,0	573	149	1.67862e-08	1.0648e-06	0.525,0.645,0.558	1.0,1.0,1.0	-0.424
RI	IB09G11090	chrLG9	+	99,182,91	0,3,0	35,28,32	1,9,2	449	149	8.63021e-06	0.00025077	1.0,0.953,1.0	0.921,0.508,0.842	0.227	AT3G05170			Phosphoglycerate mutase family protein;(source:Araport11)
RI	IB09G09720	chrLG9	+	23,47,34	84,147,83	47,55,63	47,66,80	245	149	3.85296e-08	2.24372e-06	0.143,0.163,0.199	0.378,0.336,0.324	-0.178	AT1G64720	CP5		membrane related protein CP5
RI	IB09G08030	chrLG9	+	39,31,32	3,6,2	46,25,24	2,0,0	237	149	0.000333186	0.0048958	0.891,0.765,0.91	0.935,1.0,1.0	-0.123	AT1G30450	HAP5	HAPLESS 5	member of Cation-chloride co-transporter family
RI	IB09G07820	chrLG9	+	15,21,11	4,5,1	14,15,14	0,0,1	1181	149	4.65597e-06	0.00014572	0.321,0.346,0.581	1.0,1.0,0.639	-0.464	AT2G34630	GPS1	geranyl diphosphate synthase 1	Encodes a geranyl diphosphate synthase. RNAi lines are dwarf. T-DNA knock-out lines are embryo lethal.
RI	IB09G03620	chrLG9	+	164241168	0,0,0	78,132,97	6,2,3	1627	149	6.2973e-08	3.48165e-06	1.0,1.0,1.0	0.543,0.858,0.748	0.284
RI	IB09G03620	chrLG9	+	55,79,68	8,5,8	32,30,59	0,0,0	275	149	1.36048e-07	6.90393e-06	0.788,0.895,0.822	1.0,1.0,1.0	-0.165
RI	IB09G03580	chrLG9	+	121016511470	44,62,42	435462449	43,42,34	852	149	5.73854e-10	5.58486e-08	0.828,0.823,0.86	0.639,0.658,0.698	0.172	AT1G10890			arginine/glutamate-rich 1 protein;(source:Araport11)
RI	IB09G03580	chrLG9	+	136421691663	26,41,35	487559415	20,19,27	1546	149	5.48309e-05	0.00118044	0.835,0.836,0.821	0.701,0.739,0.597	0.152	AT1G10890			arginine/glutamate-rich 1 protein;(source:Araport11)
RI	IB09G03580	chrLG9	+	456737616	60,101,78	167176161	29,45,35	405	149	0.00182988	0.0186922	0.737,0.729,0.744	0.679,0.59,0.629	0.104	AT1G10890			arginine/glutamate-rich 1 protein;(source:Araport11)
RI	IB09G02850	chrLG9	+	8,8,2	16,12,10	27,24,18	10,16,11	233	149	0.000135437	0.00244216	0.242,0.299,0.113	0.633,0.49,0.511	-0.327	AT4G33580	BCA5	beta carbonic anhydrase 5	beta carbonic anhydrase 5;(source:Araport11)
RI	IB09G02420	chrLG9	+	49,67,57	76,104,73	33,23,20	0,0,0	236	149	0	0	0.289,0.289,0.33	1.0,1.0,1.0	-0.697	AT2G22780	PMDH1	peroxisomal NAD-malate dehydrogenase 1	encodes an peroxisomal NAD-malate dehydrogenase that is involved in fatty acid beta-oxidation through providing NAD to the process of converting fatty acyl CoA to acetyl CoA.
RI	IB09G01400	chrLG9	+	33,44,43	1,6,1	98,35,45	0,2,0	565	149	0.00048247	0.00651588	0.897,0.659,0.919	1.0,0.822,1.0	-0.116	AT2G23460	XLG1	extra-large G-protein 1	encodes a novel G-alpha protein that shares similarity to plant, yeast, and animal G-alpha proteins at the C-terminus. It contains an N-terminus that is as large as the C-terminus, is a member of a small family, and is expressed in all tissues examined, including roots, leaves, stems, flowers, and fruits.
RI	IB09G01050	chrLG9	+	14,33,31	1,0,0	5,15,15	0,3,2	458	149	0.00413386	0.0345721	0.82,1.0,1.0	1.0,0.619,0.709	0.164	AT4G39210	APL3		Encodes the large subunit of ADP-Glucose Pyrophosphorylase which catalyzes the first, rate limiting step in starch biosynthesis. The large subunit plays a regulatory role whereas the small subunit (ApS) is the catalytic isoform. Four isoforms (ApL1-4) have been identified. ApL3 is the major large subunit isoform present in inflorescences, fruits and roots.
RI	IB09G00980	chrLG9	+	125154152	27,40,40	50,60,45	24,25,28	263	149	0.000518319	0.00688339	0.724,0.686,0.683	0.541,0.576,0.477	0.166	AT2G21520			Sec14p-like phosphatidylinositol transfer family protein;(source:Araport11)
RI	IB09G00780	chrLG9	+	5,2,2	0,0,0	9,4,1	87,0,0	528	149	0.000989562	0.0114501	1.0,1.0,1.0	0.028,1.0,1.0	0.324	AT2G16485	NERD	Needed for RDR2-independent DNA methylation	Encodes NERD (Needed for RDR2-independent DNA methylation), a plant-specific GW repeat- and PHD finger-containing protein involved in siRNA-dependent DNA methylation.
RI	IB09G00420	chrLG9	+	20,18,17	0,0,1	39,38,30	7,6,6	306	149	1.89605e-06	6.6851e-05	1.0,1.0,0.892	0.731,0.755,0.709	0.232	AT2G20990	SYTA	synaptotagmin A	Encodes a protein specifically localized to the ER-PM boundary with similarity to synaptotagmins, a class of membrane trafficking proteins. SYT1 is expressed in all tissues. Loss of function mutations show hypersensitivity to NaCl and electrolyte leakage from the plasma membrane. SYT1 also affects calcium dependent freezing tolerance and mechanical stress response. Regulates endocytosis endosome …
RI	IB09G00310	chrLG9	+	15,30,18	22,27,23	22,21,32	12,14,12	830	149	0.00370879	0.0319087	0.109,0.166,0.123	0.248,0.212,0.324	-0.129	AT2G17020			F-box/RNI-like superfamily protein;(source:Araport11)
RI	IB08G17830	chrLG8	-	7,5,7	0,0,0	13,8,13	4,6,4	800	149	1.25322e-12	2.34303e-10	1.0,1.0,1.0	0.377,0.199,0.377	0.682	AT3G55010	PUR5		encoding phosphoribosylformylglycinamidine cyclo-ligase (syn. AIR synthetase)that phosphorylates 5-phosphoribosyl-N-formylglycinamidine (FGAM) to form 5-aminoimidazole ribonucleotide (AIR)
RI	XLOC_046822	chrLG8	-	90157115	8,16,4	61,51,42	10,11,14	798	149	0.000729859	0.00899442	0.677,0.647,0.843	0.532,0.464,0.359	0.271
RI	XLOC_046822	chrLG8	-	2,5,1	1,1,3	1,1,3	0,0,0	389	149	1.15293e-05	0.000322552	0.434,0.657,0.113	1.0,1.0,1.0	-0.599
RI	IB08G14920	chrLG8	-	66,87,73	30,27,15	4,3,7	22,14,16	700	149	6.77236e-15	1.78201e-12	0.319,0.407,0.509	0.037,0.044,0.085	0.356	AT3G47730	ATH1	ABC2 homolog 1	member of ATH subfamily
RI	IB08G15960	chrLG8	-	108144139	43,34,38	64,55,44	5,3,7	241	149	1.94783e-05	0.000495998	0.608,0.724,0.693	0.888,0.919,0.795	-0.192
RI	IB08G09140	chrLG8	-	10,7,5	4,2,0	9,12,7	0,1,0	264	149	0.000758543	0.0092215	0.585,0.664,1.0	1.0,0.871,1.0	-0.207	AT1G72560	PSD	PAUSED	Encodes a karyopherin, specifically the Arabidopsis ortholog of LOS1/XPOT, a protein that mediates nuclear export of tRNAs in yeast and mammals. PSD is capable of rescuing the tRNA export defect of los1 in S. cerevisiae. psd mutants display disrupted initiation of the shoot apical meristem and delay leaf initiation after germination; they also display delayed transition from vegetative to reprodu…
RI	IB08G08390	chrLG8	-	27,23,21	1,6,1	10,4,7	0,0,0	187	149	0.000628117	0.00794738	0.956,0.753,0.944	1.0,1.0,1.0	-0.116	AT4G33220	PME44	pectin methylesterase 44	pectin methylesterase 44;(source:Araport11)
RI	IB08G06840	chrLG8	-	26,63,42	88,70,75	3,5,4	45,69,30	259	149	3.07206e-10	3.16311e-08	0.145,0.341,0.244	0.037,0.04,0.071	0.194	AT2G04360			transmembrane protein;(source:Araport11)
RI	IB08G06840	chrLG8	-	62,94,41	47,58,41	7,13,12	21,37,19	247	149	4.56097e-06	0.000143696	0.443,0.494,0.376	0.167,0.175,0.276	0.232	AT2G04360			transmembrane protein;(source:Araport11)
RI	IB08G05530	chrLG8	-	29,42,23	18,30,16	207158199	50,32,43	245	149	9.23243e-08	4.95032e-06	0.495,0.46,0.466	0.716,0.75,0.738	-0.261	AT4G03260			MASP1 overexpression promotes growth during drought and promotes microtubule stability and recovery after stress as well as microtubule bundling.MASP1 growth promotion and microtubule stabilization activities are dependent upon serine 670 phosphorylation. MASP1 binds microtubules;this activity is not affected by MASP1 phosphorylation status.MASP1 protein levels are induced by drought post-transcr…
RI	IB09G10570	chrLG9	+	47,110,62	21,35,16	1,0,4	8,11,5	236	149	8.99376e-09	6.05651e-07	0.586,0.665,0.71	0.073,0.0,0.336	0.517	AT2G21790	RNR1	ribonucleotide reductase 1	encodes large subunit of ribonucleotide reductase involved in the production of deoxyribonucleoside triphosphates (dNTPs) for DNA replication and repair
RI	IB09G10570	chrLG9	+	53161104	66,57,48	3,0,6	6,13,5	252	149	0.00132564	0.0144782	0.322,0.625,0.562	0.228,0.0,0.415	0.289	AT2G21790	RNR1	ribonucleotide reductase 1	encodes large subunit of ribonucleotide reductase involved in the production of deoxyribonucleoside triphosphates (dNTPs) for DNA replication and repair
RI	IB08G04330	chrLG8	-	53,54,23	0,0,0	41,29,16	1,5,0	726	149	0.00132787	0.0144914	1.0,1.0,1.0	0.894,0.543,1.0	0.188	AT1G06240			diiron containing four-helix bundle family ferritin protein, putative (Protein of unknown function DUF455);(source:Araport11)
RI	IB08G02910	chrLG8	-	10,11,5	0,0,0	51,50,50	6,10,5	370	149	1.97098e-06	6.89796e-05	1.0,1.0,1.0	0.774,0.668,0.801	0.252	AT5G02810	PRR7	pseudo-response regulator 7	PRR7 and PRR9 are partially redundant essential components of a temperature-sensitive circadian system. CCA1 and LHY had a positive effect on PRR7 expression levels. Acts as transcriptional repressor of CCA1 and LHY. Acts additively with EC, PRR5 and PRR9 to regulate hypocotyl growth under photoperiodic conditions.
RI	IB08G00300	chrLG8	-	11,24,15	21,19,13	23,22,18	6,8,2	564	149	0.000243995	0.00385643	0.122,0.25,0.234	0.503,0.421,0.704	-0.341	AT3G61600	POB1	POZ/BTB containin G-protein 1	POZ/BTB containing-protein AtPOB1. Involvement in protein ubiquitylation is predicted based on physical interaction with CULLIN 3 proteins. The mRNA is cell-to-cell mobile.
RI	IB08G00300	chrLG8	-	11,23,14	2,3,3	20,21,17	14,9,14	543	149	0.00117672	0.0131624	0.601,0.678,0.562	0.282,0.39,0.25	0.306	AT3G61600	POB1	POZ/BTB containin G-protein 1	POZ/BTB containing-protein AtPOB1. Involvement in protein ubiquitylation is predicted based on physical interaction with CULLIN 3 proteins. The mRNA is cell-to-cell mobile.
RI	IB08G21980	chrLG8	+	56,59,44	13,9,7	63,83,55	7,4,4	252	149	0.00564119	0.0433743	0.718,0.795,0.788	0.842,0.925,0.89	-0.119	AT5G63050	EMB2759	embryo defective 2759	embryo defective 2759;(source:Araport11)
RI	IB08G21950	chrLG8	+	0,2,2	31,38,42	8,4,10	0,0,0	787	149	0	0	0.0,0.01,0.009	1.0,1.0,1.0	-0.994	AT5G50130			NAD(P)-binding Rossmann-fold superfamily protein;(source:Araport11)
RI	IB08G19860	chrLG8	+	5,15,10	255405336	14,9,11	0,191,174	270	149	0.00628754	0.0467807	0.011,0.02,0.016	1.0,0.025,0.034	-0.337	AT2G32260	CCT1	phosphorylcholine cytidylyltransferase	phosphorylcholine cytidylyltransferase;(source:Araport11)
RI	IB08G19860	chrLG8	+	106145133	5,3,3	103,101,72	13,15,11	227	149	3.01845e-07	1.34029e-05	0.933,0.969,0.967	0.839,0.815,0.811	0.135	AT2G32260	CCT1	phosphorylcholine cytidylyltransferase	phosphorylcholine cytidylyltransferase;(source:Araport11)
RI	IB08G11100	chrLG8	+	310437327	171157107	67,81,69	106,108,83	875	149	0	0	0.236,0.322,0.342	0.097,0.113,0.124	0.189	AT1G73110			P-loop containing nucleoside triphosphate hydrolases superfamily protein;(source:Araport11)
RI	IB08G10820	chrLG8	+	11,13,9	4,12,5	5,2,6	26,27,17	411	149	1.88154e-07	9.00162e-06	0.499,0.282,0.395	0.065,0.026,0.113	0.324	AT5G32440			Ubiquitin system component Cue protein;(source:Araport11)
RI	IB08G10820	chrLG8	+	14,23,19	3,14,11	9,7,7	16,15,12	227	149	0.000300056	0.00454047	0.754,0.519,0.531	0.27,0.234,0.277	0.341	AT5G32440			Ubiquitin system component Cue protein;(source:Araport11)
RI	IB08G08130	chrLG8	+	16,15,6	0,0,0	12,9,11	34,0,0	276	149	0.0048752	0.0388512	1.0,1.0,1.0	0.16,1.0,1.0	0.28
RI	IB08G07900	chrLG8	+	3,5,3	37,45,31	63,42,117	0,0,0	300	149	0	0	0.039,0.052,0.046	1.0,1.0,1.0	-0.954	AT3G10420	SPD1	SEEDLING PLASTID DEVELOPMENT 1	P-loop containing nucleoside triphosphate hydrolases superfamily protein;(source:Araport11)
RI	IB08G07400	chrLG8	+	1,2,0	0,2,3	397348394	94,92,83	312	149	0.00598677	0.0453202	1.0,0.323,0.0	0.669,0.644,0.694	-0.228	AT5G02810	PRR7	pseudo-response regulator 7	PRR7 and PRR9 are partially redundant essential components of a temperature-sensitive circadian system. CCA1 and LHY had a positive effect on PRR7 expression levels. Acts as transcriptional repressor of CCA1 and LHY. Acts additively with EC, PRR5 and PRR9 to regulate hypocotyl growth under photoperiodic conditions.
RI	IB08G06520	chrLG8	+	29,34,27	0,0,0	11,24,20	111,102,0	579	149	1.60642e-09	1.33483e-07	1.0,1.0,1.0	0.025,0.057,1.0	0.639	AT5G63380			Encodes a peroxisomal protein involved in the activation of fatty acids through esterification with CoA. At5g63380 preferentially activates fatty acids with increased chain length (C9:0 to C8:0) and thus shares characteristics with long-chain fatty acyl-CoA synthases. Also able to catalyze the conversion of OPDA to its CoA ester and is therefore thought to be involved in the peroxisomal &#946;-ox…
RI	IB08G04770	chrLG8	+	6,19,4	0,1,1	4,9,12	1,3,1	494	149	0.00486118	0.038783	1.0,0.851,0.547	0.547,0.475,0.784	0.197	AT1G03760			Prefoldin chaperone subunit family protein;(source:Araport11)
RI	IB08G04640	chrLG8	+	8,13,7	0,0,2	6,4,7	0,5,2	475	149	0.00246921	0.0235924	1.0,1.0,0.523	1.0,0.201,0.523	0.266	AT2G33847			hypothetical protein;(source:Araport11)
RI	IB08G04200	chrLG8	+	0,0,2	2,2,1	2,1,0	0,0,1	231	149	0.000470433	0.00639042	0.0,0.0,0.563	1.0,1.0,0.0	-0.479	AT3G14690	CYP72A15	cytochrome P450, family 72, subfamily A, polypeptide 15	putative cytochrome P450 The mRNA is cell-to-cell mobile.
RI	IB08G02640	chrLG8	+	161237180	94,124,91	124114133	36,25,24	919	149	6.96628e-07	2.82279e-05	0.217,0.237,0.243	0.358,0.425,0.473	-0.186	AT3G54480	SKP5		Encodes an SKP1 interacting partner (SKIP5).
RI	IB08G02640	chrLG8	+	52,73,64	105152101	38,50,46	50,38,37	251	149	0.000290149	0.00443304	0.227,0.222,0.273	0.311,0.439,0.425	-0.151	AT3G54480	SKP5		Encodes an SKP1 interacting partner (SKIP5).
RI	IB08G01420	chrLG8	+	38,37,30	2,4,3	14,16,20	0,0,0	362	149	4.62205e-05	0.00100574	0.887,0.792,0.805	1.0,1.0,1.0	-0.172	AT4G25170			Uncharacterized conserved protein (UCP012943);(source:Araport11)
RI	IB08G21020	chrLG8	-	379589448	540763601	178143184	163130128	242	149	1.42278e-05	0.000380004	0.302,0.322,0.315	0.402,0.404,0.47	-0.112	AT4G24740	FC2	FUS3-complementing gene 2	a LAMMER-type protein kinase that co-precipitates with serine/arginine-rich (SR) proteins in vitro, interaction modulated by phosphorylation of the proteins.
RI	IB08G21020	chrLG8	-	114717661335	433577424	528469433	109,87,96	873	149	2.57287e-06	8.54158e-05	0.311,0.343,0.35	0.453,0.479,0.435	-0.121	AT4G24740	FC2	FUS3-complementing gene 2	a LAMMER-type protein kinase that co-precipitates with serine/arginine-rich (SR) proteins in vitro, interaction modulated by phosphorylation of the proteins.
RI	IB08G04900	chrLG8	-	29,28,37	1,4,3	18,21,9	0,0,0	243	149	0.000621933	0.00787616	0.947,0.811,0.883	1.0,1.0,1.0	-0.12	AT4G03560	TPC1	two-pore channel 1	Encodes a depolarization-activated Ca(2+) channel. Anti-sense experiments with this gene as well as Sucrose-H(+) symporters and complementation of yeast sucrose uptake mutant cch1 suggest that this protein mediates a voltage-activated Ca(2+ )influx. Mutants lack detectable SV channel activity suggesting TPC1 is essential component of the SV channel. Patch clamp analysis of loss of function mutati…
RI	IB08G04900	chrLG8	-	7,11,7	9,21,11	0,0,0	6,19,13	281	149	1.12693e-09	1.01346e-07	0.292,0.217,0.252	0.0,0.0,0.0	0.254	AT4G03560	TPC1	two-pore channel 1	Encodes a depolarization-activated Ca(2+) channel. Anti-sense experiments with this gene as well as Sucrose-H(+) symporters and complementation of yeast sucrose uptake mutant cch1 suggest that this protein mediates a voltage-activated Ca(2+ )influx. Mutants lack detectable SV channel activity suggesting TPC1 is essential component of the SV channel. Patch clamp analysis of loss of function mutati…
RI	IB07G31800	chrLG7	-	226424264	108133101	444413389	42,46,66	475	149	9.99867e-13	1.91988e-10	0.396,0.5,0.451	0.768,0.738,0.649	-0.269	AT3G27260	GTE8	global transcription factor group E8	Kinase like protein with similarity to yeast BDF1 and human RING3 protein, which have two bromodomains GTE8 has a single bromodomain
RI	IB07G31310	chrLG7	-	32,50,33	0,0,0	10,6,13	1,169,13	234	149	5.96212e-12	9.03816e-10	1.0,1.0,1.0	0.864,0.022,0.389	0.575	AT5G14780	FDH	formate dehydrogenase	Encodes a NAD-dependent formate dehydrogenase.
RI	IB07G31310	chrLG7	-	51,36,68	0,0,0	13,22,12	6,158,13	221	149	0	0	1.0,1.0,1.0	0.594,0.086,0.384	0.645	AT5G14780	FDH	formate dehydrogenase	Encodes a NAD-dependent formate dehydrogenase.
RI	IB07G30840	chrLG7	-	3,9,6	27,51,32	6,3,6	7,7,6	412	149	0.00226327	0.0219671	0.039,0.06,0.064	0.237,0.134,0.266	-0.158	AT5G15070			Encodes a functional VIP1/PPIP5K-type ATP-grasp kinase that is involved in both InsP6 to InsP7 conversion and InsP7 to InsP8 conversion. It is the minor isoform in plants and is expressed in pollen.
RI	IB07G28580	chrLG7	-	277445299	105128100	67,83,91	126,95,92	264	149	0	0	0.598,0.662,0.628	0.231,0.33,0.358	0.323	AT5G40270			VEN4 is homologous to human SAMHD1 and functions in chloroplast biogenesis.
RI	IB07G28520	chrLG7	-	2,10,5	8,11,4	1,1,2	12,8,4	233	149	0.00297407	0.0271236	0.138,0.368,0.444	0.051,0.074,0.242	0.194	AT3G51480	GLR3.6	glutamate receptor 3.6	member of Putative ligand-gated ion channel subunit family
RI	IB07G28060	chrLG7	-	16,20,27	0,0,0	24,16,15	3,5,5	716	149	6.02849e-11	7.58042e-09	1.0,1.0,1.0	0.625,0.4,0.384	0.53	AT2G22600			RNA-binding KH domain-containing protein;(source:Araport11)
RI	XLOC_043981	chrLG7	-	46,36,29	0,4,0	12,29,24	3,3,5	1077	149	0.00346218	0.0303116	1.0,0.555,1.0	0.356,0.572,0.399	0.409
RI	IB07G25060	chrLG7	-	11,11,14	74,79,45	13,13,7	0,50,0	279	149	8.6799e-05	0.00171295	0.074,0.069,0.142	1.0,0.122,1.0	-0.612	AT5G66090			cell wall integrity/stress response component;(source:Araport11)
RI	IB07G23290	chrLG7	-	7,11,4	1,0,1	3,1,2	1,2,1	379	149	0.000451068	0.00617502	0.733,1.0,0.611	0.541,0.164,0.44	0.4	AT1G67080	ABA4	abscisic acid (ABA)-deficient 4	Encodes a protein involved in the photoprotection of PSII. An aba4-1 mutant completely lacks neoxanthin,a component of the chromophore of the peripheral antenna system in PSII. ABA4 is required for neoxanthin biosynthesis, an intermediary step in abscisic acid biosynthesis, but no catalytic activity has been detected for the ABA4 protein.
RI	IB07G22780	chrLG7	-	0,1,0	3,15,6	3,4,1	12,16,5	265	149	0.00164446	0.0171055	0.0,0.036,0.0	0.123,0.123,0.101	-0.104	AT5G37790			Protein kinase superfamily protein;(source:Araport11)
RI	IB07G21870	chrLG7	-	2,6,3	11,8,3	3,2,1	1,0,0	232	149	4.60988e-06	0.000144915	0.105,0.325,0.391	0.658,1.0,1.0	-0.612	AT5G67380	CKA1	casein kinase alpha 1	Casein kinase II (CK2) catalytic subunit (alpha 1). One known substrate of CK2 is Phytochrome Interacting Factor 1 (PIF1). CK2-mediated phosphorylation enhances the light-induced degradation of PIF1 to promote photomorphogenesis.
RI	IB08G02900	chrLG8	+	1,6,3	1,2,1	7,2,2	0,0,1	364	149	0.00639957	0.0472617	0.29,0.551,0.551	1.0,1.0,0.45	-0.353	AT3G55020			Ypt/Rab-GAP domain of gyp1p superfamily protein;(source:Araport11)
RI	IB07G21200	chrLG7	-	4,4,7	0,0,0	1,3,3	2,1,0	797	149	0.00355066	0.0308382	1.0,1.0,1.0	0.085,0.359,1.0	0.519	AT4G37280			MRG family protein;(source:Araport11)
RI	IB07G21200	chrLG7	-	4,4,8	0,26,22	2,3,3	0,0,0	838	149	8.39747e-10	7.84997e-08	1.0,0.027,0.061	1.0,1.0,1.0	-0.637	AT4G37280			MRG family protein;(source:Araport11)
RI	IB07G20010	chrLG7	-	14,20,12	61,86,54	7,9,14	0,0,0	505	149	0	0	0.063,0.064,0.062	1.0,1.0,1.0	-0.937	AT3G04600			Nucleotidylyl transferase superfamily protein;(source:Araport11)
RI	XLOC_043563	chrLG7	-	13,25,33	0,2,3	6,7,19	4,4,3	591	149	0.00234926	0.0225697	1.0,0.759,0.735	0.274,0.306,0.615	0.433
RI	IB07G18010	chrLG7	-	28,38,30	34,56,39	28,17,18	12,14,3	344	149	0.00350335	0.0305019	0.263,0.227,0.25	0.503,0.345,0.722	-0.277	AT1G57600			MBOAT (membrane bound O-acyl transferase) family protein;(source:Araport11)
RI	XLOC_043469	chrLG7	-	45,85,56	8,15,11	36,30,31	17,13,9	1487	149	0.00362531	0.0313715	0.36,0.362,0.338	0.175,0.188,0.257	0.147
RI	IB07G15950	chrLG7	-	89133102	5,6,2	106,73,75	2,1,0	1184	149	0.00200482	0.020075	0.691,0.736,0.865	0.87,0.902,1.0	-0.16	AT5G16680			RING/FYVE/PHD zinc finger superfamily protein;(source:Araport11)
RI	IB07G14590	chrLG7	-	302425323	81,104,69	423276306	188191167	176	149	2.84865e-10	2.95449e-08	0.759,0.776,0.799	0.656,0.55,0.608	0.173	AT5G50340			DNA repair protein RadA-like protein;(source:Araport11)
RI	IB07G13620	chrLG7	-	4,12,5	96,90,88	7,12,2	0,0,73	317	149	0.000317994	0.00474394	0.019,0.059,0.026	1.0,1.0,0.013	-0.636	AT5G53350	CLPX	CLP protease regulatory subunit X	CLP protease regulatory subunit CLPX mRNA, nuclear gene
RI	IB07G13510	chrLG7	-	42,69,52	4,1,2	11,19,24	0,1,0	984	149	0.0011135	0.0126574	0.614,0.913,0.797	1.0,0.742,1.0	-0.139	AT5G53420			Member of ASML2 family of CCT domain proteins.There is a preferential accumulation of RNA isoforms CCT101.1 and CCT101.2 in response to N-treatment, each isoform has different targets.
RI	IB07G11680	chrLG7	-	0,2,4	4,23,13	6,4,9	6,14,8	238	149	0.00144001	0.0155125	0.0,0.052,0.162	0.385,0.152,0.413	-0.245	AT3G33520	SUF3	SUPPRESSOR OF FRI 3	Encodes ACTIN-RELATED PROTEIN6 (ARP6), a putative component of a chromatin-remodeling complex. Required for both histone acetylation and methylation of the FLC chromatin in Arabidopsis. Along with PIE1 forms a complex to deposit modified histone H2A.Z at several loci within the genome. This modification alters the expression of the target genes (i.e. FLC, MAF4, MAF6). Incorporation of this varian…
RI	IB07G11680	chrLG7	-	0,0,4	22,38,29	4,2,8	10,27,12	235	149	0.000174152	0.00297778	0.0,0.0,0.08	0.202,0.045,0.297	-0.155	AT3G33520	SUF3	SUPPRESSOR OF FRI 3	Encodes ACTIN-RELATED PROTEIN6 (ARP6), a putative component of a chromatin-remodeling complex. Required for both histone acetylation and methylation of the FLC chromatin in Arabidopsis. Along with PIE1 forms a complex to deposit modified histone H2A.Z at several loci within the genome. This modification alters the expression of the target genes (i.e. FLC, MAF4, MAF6). Incorporation of this varian…
RI	IB07G08900	chrLG7	-	191240200	38,56,24	98,85,92	8,6,7	221	149	0.000154414	0.00272217	0.772,0.743,0.849	0.892,0.905,0.899	-0.111	AT1G58190	RLP9	receptor like protein 9	receptor like protein 9;(source:Araport11)
RI	IB07G08900	chrLG7	-	124,152,92	40,83,53	63,63,60	17,8,13	220	149	0.000339539	0.00495329	0.677,0.554,0.54	0.715,0.842,0.758	-0.181	AT1G58190	RLP9	receptor like protein 9	receptor like protein 9;(source:Araport11)
RI	IB07G08900	chrLG7	-	139166108	26,31,19	73,65,64	4,4,9	235	149	0.00226957	0.0220047	0.772,0.772,0.783	0.92,0.912,0.818	-0.108	AT1G58190	RLP9	receptor like protein 9	receptor like protein 9;(source:Araport11)
RI	IB07G08900	chrLG7	-	84153128	58,71,58	116,64,88	19,13,19	896	149	1.7571e-07	8.46326e-06	0.194,0.264,0.268	0.504,0.45,0.435	-0.221	AT1G58190	RLP9	receptor like protein 9	receptor like protein 9;(source:Araport11)
RI	IB07G07720	chrLG7	-	3,2,0	0,2,2	3,5,4	1,0,0	425	149	7.67148e-05	0.00155269	1.0,0.26,0.0	0.513,1.0,1.0	-0.418	AT1G80170			Pectin lyase-like superfamily protein;(source:Araport11)
RI	IB07G07120	chrLG7	-	203360266	6,10,6	64,111,62	4,7,6	1608	149	0.00612531	0.0460501	0.758,0.769,0.804	0.597,0.595,0.489	0.217	AT4G17486			PPPDE putative thiol peptidase family protein;(source:Araport11)
RI	IB07G05820	chrLG7	-	81,81,75	6,2,2	63,47,45	0,0,0	460	149	7.93157e-05	0.00158845	0.814,0.929,0.924	1.0,1.0,1.0	-0.111	AT4G36690	ATU2AF65A		Regulates flowering time and displays a redundant role in pollen tube growth together with AtU2AF65b.
RI	IB07G05150	chrLG7	-	92,112,96	5,7,1	154208243	33,32,30	361	149	1.90728e-06	6.69148e-05	0.884,0.868,0.975	0.658,0.728,0.77	0.19	AT5G57050	AtABI2		Encodes a protein phosphatase 2C and is involved in ABA signal transduction. Binds fibrillin preprotein in vitro and in vivo.
RI	IB07G03670	chrLG7	-	3,2,6	1,0,0	2,2,0	2,0,5	248	149	2.11752e-05	0.000530649	0.643,1.0,1.0	0.375,1.0,0.0	0.423	AT2G39420			alpha/beta-Hydrolases superfamily protein;(source:Araport11)
RI	IB07G01360	chrLG7	-	2,3,4	2,9,7	1,3,1	1,1,0	281	149	0.00409121	0.0342962	0.347,0.15,0.233	0.347,0.614,1.0	-0.41	AT3G54190			Transducin/WD40 repeat-like superfamily protein;(source:Araport11)
RI	IB07G01360	chrLG7	-	57,44,60	26,33,33	15,24,15	24,24,17	818	149	0.00113326	0.0127906	0.285,0.195,0.249	0.102,0.154,0.138	0.112	AT3G54190			Transducin/WD40 repeat-like superfamily protein;(source:Araport11)
RI	IB07G01200	chrLG7	-	1,1,1	0,4,4	2,3,1	0,0,0	419	149	4.86659e-09	3.5644e-07	1.0,0.082,0.082	1.0,1.0,1.0	-0.612	AT5G51230	VEF2	CYTOKININ RESISTANT 1	Polycomb group protein with zinc finger domain involved in negative regulation of reproductive development. Forms a complex with FIE, CLF, and MSI1. This complex modulates the expression of target genes including AG, PI and AP3.
RI	IB07G01150	chrLG7	-	46,72,76	81,177,89	26,32,25	23,18,21	232	149	0.000435245	0.00603945	0.267,0.207,0.354	0.421,0.533,0.433	-0.186	AT5G61540			N-terminal nucleophile aminohydrolases (Ntn hydrolases) superfamily protein;(source:Araport11)
RI	IB07G01150	chrLG7	-	121244195	118184142	74,108,57	34,21,17	663	149	1.22834e-05	0.000338245	0.187,0.23,0.236	0.328,0.536,0.43	-0.214	AT5G61540			N-terminal nucleophile aminohydrolases (Ntn hydrolases) superfamily protein;(source:Araport11)
RI	IB07G01150	chrLG7	-	113226181	32,59,39	72,103,53	10,6,5	643	149	0.000164366	0.0028459	0.45,0.47,0.518	0.625,0.799,0.711	-0.232	AT5G61540			N-terminal nucleophile aminohydrolases (Ntn hydrolases) superfamily protein;(source:Araport11)
RI	XLOC_042538	chrLG7	-	50,68,59	12,14,4	17,24,38	2,1,2	227	149	0.0062883	0.0467807	0.732,0.761,0.906	0.848,0.94,0.926	-0.105
RI	IB07G31960	chrLG7	+	34,58,25	4,9,4	34,18,26	2,2,0	294	149	0.00651676	0.0479775	0.812,0.766,0.76	0.896,0.82,1.0	-0.126	AT3G26950			transmembrane protein;(source:Araport11)
RI	IB07G31960	chrLG7	+	44,85,37	35,47,19	43,30,38	7,8,14	313	149	0.0021948	0.0215075	0.374,0.463,0.481	0.745,0.641,0.564	-0.211	AT3G26950			transmembrane protein;(source:Araport11)
RI	IB07G31630	chrLG7	+	3,6,3	29,43,30	9,9,6	18,20,16	269	149	0.000411133	0.00576113	0.054,0.072,0.052	0.217,0.2,0.172	-0.137	AT3G56510			RNA-binding (RRM/RBD/RNP motifs) family protein;(source:Araport11)
RI	IB07G31390	chrLG7	+	27,59,38	0,0,0	14,20,11	6,5,4	564	149	6.08624e-13	1.18465e-10	1.0,1.0,1.0	0.381,0.514,0.421	0.561	AT5G14720			Protein kinase superfamily protein;(source:Araport11)
RI	IB07G30900	chrLG7	+	11,3,11	3,1,4	11,10,8	9,16,17	242	149	0.000836541	0.00999698	0.693,0.649,0.629	0.429,0.278,0.225	0.346	AT3G28470	TDF1	DEFECTIVE IN MERISTEM DEVELOPMENT AND FUNCTION 1	Member of the R2R3 factor gene family.
RI	IB07G30900	chrLG7	+	11,14,8	0,0,0	11,5,29	3,2,5	273	149	7.07105e-07	2.84625e-05	1.0,1.0,1.0	0.667,0.577,0.76	0.332	AT3G28470	TDF1	DEFECTIVE IN MERISTEM DEVELOPMENT AND FUNCTION 1	Member of the R2R3 factor gene family.
RI	IB15G00640	chrLG15	+	33,45,30	3,1,5	13,16,17	6,2,9	264	149	0.00295167	0.0269886	0.861,0.962,0.772	0.55,0.819,0.516	0.237	AT3G47950	HA4	H(+)-ATPase 4	mutant has Slight reduction in root and shoot growth; Exaggerated defects in salt stress; Plasma Membrane H+ ATPase
RI	IB11G08940	chrLG11	-	8,7,6	44,0,0	5,3,4	0,0,0	253	149	0.0045661	0.037053	0.097,1.0,1.0	1.0,1.0,1.0	-0.301	AT1G21651			zinc ion binding protein;(source:Araport11)
RI	IB03G00100	chrLG3	+	7,9,10	17,25,23	9,2,7	120,84,91	277	149	1.03656e-07	5.45497e-06	0.181,0.162,0.19	0.039,0.013,0.04	0.147	AT3G62370			heme binding protein;(source:Araport11)
RI	IB03G00100	chrLG3	+	17,34,35	15,22,24	93,34,66	117,95,89	321	149	0.000338911	0.00494922	0.345,0.418,0.404	0.27,0.142,0.256	0.166	AT3G62370			heme binding protein;(source:Araport11)
RI	IB14G26450	chrLG14	-	104132121	6,5,1	21,28,13	3,7,3	389	149	0.000114202	0.00212952	0.869,0.91,0.979	0.728,0.605,0.624	0.267	AT1G10890			arginine/glutamate-rich 1 protein;(source:Araport11)
RI	IB14G24660	chrLG14	-	3,5,4	0,0,0	8,7,4	8,4,1	244	149	2.1904e-09	1.73874e-07	1.0,1.0,1.0	0.379,0.517,0.71	0.465	AT4G23180	RLK4		Encodes a receptor-like protein kinase. Naming convention from Chen et al 2003 (PMID 14756307) The mRNA is cell-to-cell mobile.
RI	IB14G24660	chrLG14	-	27,21,19	0,0,0	30,29,21	6,2,0	258	149	0.00027262	0.00420137	1.0,1.0,1.0	0.743,0.893,1.0	0.121	AT4G23180	RLK4		Encodes a receptor-like protein kinase. Naming convention from Chen et al 2003 (PMID 14756307) The mRNA is cell-to-cell mobile.
RI	IB11G05930	chrLG11	-	32,42,30	0,0,0	19,27,21	8,2,3	531	149	5.83095e-09	4.20569e-07	1.0,1.0,1.0	0.4,0.791,0.663	0.382	AT2G02560	TIP120		Arabidopsis thaliana homolog of human CAND1 (cullin-associated and neddylation-dissociated). Putative similarity to TBP-interacting protein TIP120. Ubiquitously expressed in plant tissues throughout development. T-DNA insertion mutant plants were completely sterile and resistant to sirtinol and auxin, but not to gibberellins or brassinolide. Displayed developmental phenotypes similar to those of …
RI	IB15G01090	chrLG15	+	9,1,0	23,26,14	6,3,4	5,9,2	1159	149	0.00387599	0.0329587	0.048,0.005,0.0	0.134,0.041,0.205	-0.109
RI	IB14G15790	chrLG14	-	77,138,87	20,26,14	37,23,33	22,18,11	1304	149	5.75975e-05	0.00122699	0.306,0.378,0.415	0.161,0.127,0.255	0.185	AT3G05675			BTB/POZ domain-containing protein;(source:Araport11)
RI	IB14G15790	chrLG14	-	49,113,54	1,4,4	27,17,23	9,4,4	1200	149	3.89892e-05	0.000870681	0.859,0.778,0.626	0.271,0.345,0.417	0.41	AT3G05675			BTB/POZ domain-containing protein;(source:Araport11)
RI	IB11G24760	chrLG11	+	1,3,0	0,5,1	2,2,5	0,0,2	230	149	0.00116616	0.0130678	1.0,0.28,0.0	1.0,1.0,0.618	-0.446	AT3G54980			Pentatricopeptide repeat (PPR) superfamily protein;(source:Araport11)
RI	IB09G18910	chrLG9	-	18,18,16	0,2,0	17,7,16	6,2,0	499	149	0.00113332	0.0127906	1.0,0.729,1.0	0.458,0.511,1.0	0.253	AT3G25690	CHUP1	CHLOROPLAST UNUSUAL POSITIONING 1	actin binding protein required for normal chloroplast positioning The mRNA is cell-to-cell mobile.
RI	IB09G08760	chrLG9	+	9,2,11	0,0,0	8,13,6	2,2,1	257	149	0.00479993	0.0384238	1.0,1.0,1.0	0.699,0.79,0.777	0.245	AT1G30500	NF-YA7	nuclear factor Y, subunit A7	nuclear factor Y, subunit A7;(source:Araport11)
RI	IB13G16760	chrLG13	+	61,104,62	0,1,1	28,38,22	1,3,2	658	149	0.00161042	0.016865	1.0,0.959,0.934	0.864,0.741,0.714	0.191	AT3G14850	TBL41	TRICHOME BIREFRINGENCE-LIKE 41	Encodes a member of the TBL (TRICHOME BIREFRINGENCE-LIKE) gene family containing a plant-specific DUF231 (domain of unknown function) domain. TBL gene family has 46 members, two of which (TBR/AT5G06700 and TBL3/AT5G01360) have been shown to be involved in the synthesis and deposition of secondary wall cellulose, presumably by influencing the esterification state of pectic polymers. A nomenclature…
RI	IB14G06590	chrLG14	-	218331229	47,56,42	111,105,87	10,4,4	401	149	1.40687e-06	5.06082e-05	0.633,0.687,0.67	0.805,0.907,0.89	-0.204	AT1G53860			Encodes a protein that is highly methylated in a WT DML background.
RI	IB14G06320	chrLG14	-	1,2,1	1,1,0	0,0,0	2,1,1	240	149	0.000489795	0.00659043	0.383,0.554,1.0	0.0,0.0,0.0	0.646	AT5G35450			Disease resistance protein (CC-NBS-LRR class) family;(source:Araport11)
RI	IB13G22680	chrLG13	+	71,83,63	12,16,8	24,60,57	23,38,42	1578	149	1.18149e-10	1.37605e-08	0.358,0.329,0.426	0.09,0.13,0.114	0.26	AT4G28610	PHR1	phosphate starvation response 1	Similar to phosphate starvation response gene from Chlamydomonas. Weakly responsive to phosphate starvation. Acts upstream of PHO2 in phosphate signaling. Its expression is responsive to both phosphate (Pi) and phosphite (Phi) in shoots.
RI	IB13G22680	chrLG13	+	74,84,64	0,0,0	25,61,59	3,3,0	1584	149	0.000188291	0.00314386	1.0,1.0,1.0	0.439,0.657,1.0	0.301	AT4G28610	PHR1	phosphate starvation response 1	Similar to phosphate starvation response gene from Chlamydomonas. Weakly responsive to phosphate starvation. Acts upstream of PHO2 in phosphate signaling. Its expression is responsive to both phosphate (Pi) and phosphite (Phi) in shoots.
RI	IB02G18520	chrLG2	+	31,25,20	1,3,2	12,20,14	1,0,0	768	149	0.000693351	0.00860421	0.857,0.618,0.66	0.7,1.0,1.0	-0.188	AT3G22450			Ribosomal L18p/L5e family protein;(source:Araport11)
RI	IB11G09700	chrLG11	-	6,5,7	20,25,23	7,12,6	4,9,8	565	149	0.000320719	0.00475689	0.073,0.05,0.074	0.316,0.26,0.165	-0.181	AT5G48970			Encodes a mitochondrial thiamin diphosphate carrier.
RI	IB11G09700	chrLG11	-	5,5,7	3,2,0	3,5,8	0,0,0	559	149	0.000190418	0.00317192	0.308,0.4,1.0	1.0,1.0,1.0	-0.431	AT5G48970			Encodes a mitochondrial thiamin diphosphate carrier.
RI	IB10G11380	chrLG10	+	53,49,48	8,9,5	22,33,40	0,2,0	230	149	5.14924e-06	0.0001601	0.811,0.779,0.861	1.0,0.914,1.0	-0.154
RI	IB10G11380	chrLG10	+	53,49,48	47,57,47	22,33,40	15,8,11	275	149	0.000733611	0.00901653	0.379,0.318,0.356	0.443,0.691,0.663	-0.248
RI	IB14G28080	chrLG14	+	65,93,89	6,13,5	54,45,50	2,0,1	333	149	6.99865e-05	0.00144751	0.829,0.762,0.888	0.924,1.0,0.957	-0.134	AT2G14680	MEE13	maternal effect embryo arrest 13	myosin heavy chain-like protein;(source:Araport11)
RI	IB14G28080	chrLG14	+	69,101,96	201351275	56,49,52	35,27,57	346	149	3.90465e-13	8.04076e-11	0.129,0.11,0.131	0.408,0.439,0.282	-0.253	AT2G14680	MEE13	maternal effect embryo arrest 13	myosin heavy chain-like protein;(source:Araport11)
RI	XLOC_030039	chrLG3	-	127213154	73127118	43,44,47	10,7,13	222	149	9.39747e-07	3.60849e-05	0.539,0.53,0.467	0.743,0.808,0.708	-0.241
RI	XLOC_030039	chrLG3	-	146253189	1,2,3	51,60,59	3,6,2	461	149	0.000527725	0.0069883	0.979,0.976,0.953	0.846,0.764,0.905	0.131
RI	XLOC_030039	chrLG3	-	33,57,51	5,13,18	13,22,17	0,0,3	258	149	0.000151266	0.00267998	0.792,0.717,0.621	1.0,1.0,0.766	-0.212
RI	XLOC_030039	chrLG3	-	29,48,43	20,29,26	10,18,16	2,2,4	247	149	0.000521671	0.00692103	0.467,0.5,0.499	0.751,0.844,0.707	-0.279
RI	XLOC_030039	chrLG3	-	461740584	11,13,9	157190141	0,2,0	2269	149	2.68749e-05	0.000646134	0.733,0.789,0.81	1.0,0.862,1.0	-0.177
RI	XLOC_030039	chrLG3	-	254396301	1,0,0	62,82,88	2,4,1	845	149	0.000545789	0.00716077	0.978,1.0,1.0	0.845,0.783,0.939	0.137
RI	XLOC_030039	chrLG3	-	275422339	16,9,14	71,91,92	12,12,4	864	149	0.00469259	0.0377624	0.748,0.89,0.807	0.505,0.567,0.799	0.191
RI	XLOC_030039	chrLG3	-	314450386	8,6,3	110128102	11,7,4	591	149	4.57139e-05	0.000996241	0.908,0.95,0.97	0.716,0.822,0.865	0.142
RI	IB02G06000	chrLG2	-	0,0,0	4,6,2	19,16,18	32,48,50	226	149	1.24606e-06	4.5632e-05	0.0,0.0,0.0	0.281,0.18,0.192	-0.218	AT2G29090	CYP707A2	cytochrome P450, family 707, subfamily A, polypeptide 2	Encodes a protein with ABA 8'-hydroxylase activity, involved in ABA catabolism. Member of the CYP707A gene family. This gene predominantly accumulates in dry seeds and is up-regulated immediately following imbibition. CYP707A2 appears to play a major role in the rapid decrease in ABA levels during early seed imbibition.
RI	IB07G29340	chrLG7	+	305504322	3,10,4	172,108,88	17,14,16	411	149	3.15303e-14	7.72439e-12	0.974,0.948,0.967	0.786,0.737,0.666	0.233	AT4G31940	CYP82C4	cytochrome P450, family 82, subfamily C, polypeptide 4	The gene encodes a cytochrome P450 enzyme, CYP82C. It is involved in the early Fe deficiency response.CYP82C4 hydroxylates fraxetin to generate sideretin (5-hydroxyfraxetin). Fraxetin and sideretin are catecholic coumarins secreted into the rhizosphere under conditions of low iron availability and help mobilize this nutrient from insoluble iron(III) pools in the soil.The mRNA is cell-to-cell mobi…
RI	IB14G19530	chrLG14	+	4,2,2	0,0,0	17,11,10	2,5,1	521	149	2.97614e-07	1.32564e-05	1.0,1.0,1.0	0.709,0.386,0.741	0.388	AT5G17920	ATMS1	methionine synthesis 1	Encodes a cytosolic cobalamin-independent methionine synthase, involved in methionine regeneration via the activated methyl cycle (SAM cycle). The protein undergoes thiolation following treatment with the oxidant tert-butylhydroperoxide. The mRNA is cell-to-cell mobile.
RI	IB14G18100	chrLG14	+	1,1,2	11,16,10	6,4,6	14,15,9	243	149	0.00220957	0.0216076	0.053,0.037,0.109	0.208,0.141,0.29	-0.147	AT3G45940			Glycosyl hydrolases family 31 protein;(source:Araport11)
RI	IB10G06720	chrLG10	+	2,7,10	1,0,0	8,2,5	2,3,0	258	149	0.00521311	0.0409923	0.536,1.0,1.0	0.698,0.278,1.0	0.187	AT4G27290			S-locus lectin protein kinase family protein;(source:Araport11)
RI	IB15G01810	chrLG15	-	7951068798	139244157	456552432	36,28,32	480	149	3.33067e-16	1.00693e-13	0.64,0.576,0.612	0.797,0.86,0.807	-0.212	AT4G39680			SAP domain-containing protein;(source:Araport11)
RI	IB15G01810	chrLG15	-	174346235	189254175	9,8,17	138162148	654	149	0	0	0.173,0.237,0.234	0.015,0.011,0.026	0.197	AT4G39680			SAP domain-containing protein;(source:Araport11)
RI	IB07G12010	chrLG7	-	28,46,28	0,0,0	20,9,23	2,2,2	907	149	1.20959e-05	0.00033373	1.0,1.0,1.0	0.622,0.425,0.654	0.433	AT4G30160	VLN4	villin 4	Encodes a major actin filament bundling protein that is involved in root hair growth through regulating actin organization in a Ca2+-dependent manner.
RI	IB09G22390	chrLG9	-	39,65,54	15,19,32	12,26,8	12,22,19	389	149	0.000466454	0.00634243	0.499,0.567,0.393	0.277,0.312,0.139	0.244	AT1G17020	SRG1	senescence-related gene 1	Encodes a novel member of the Fe(II)/ascorbate oxidase gene family; senescence-related gene.
RI	IB04G17130	chrLG4	+	14,27,25	8,4,2	7,3,3	0,1,0	211	149	0.000332927	0.0048958	0.553,0.827,0.898	1.0,0.679,1.0	-0.134	AT3G50950	ZAR1	HOPZ-ACTIVATED RESISTANCE 1	Encodes a canonical CC-type NLR protein that is required for the recognition of the T3SE HopZ1a as well as several other Hop effectors from the pathogenic bacteria P. syringae.
RI	IB05G27360	chrLG5	-	28,31,29	3,5,2	10,10,7	0,2,0	596	149	0.00645422	0.0475911	0.7,0.608,0.784	1.0,0.556,1.0	-0.155	AT5G53080			WTG1 is a chloroplast localized TPR protein required for chloroplast biogenesis. Mutants are delayed in greening and defective in splicing petL and ndhG. WTG1 does not itself bind RNA but it does bind known editing factors MORF8 and MORF9.
RI	IB09G09870	chrLG9	-	11,8,10	7,5,2	4,4,2	1,0,0	361	149	3.75425e-05	0.000840974	0.393,0.398,0.674	0.623,1.0,1.0	-0.386	AT4G24090			homer protein;(source:Araport11)
RI	XLOC_032012	chrLG4	+	0,2,8	1,0,0	1,3,2	0,2,2	457	149	0.000930885	0.0109133	0.0,1.0,1.0	1.0,0.328,0.246	0.142
RI	IB12G03730	chrLG12	-	8,8,12	1,0,5	6,11,7	0,0,0	711	149	0.000166518	0.00287491	0.626,1.0,0.335	1.0,1.0,1.0	-0.346	AT3G04680	CLPS3	CLP-similar protein 3	Encodes a nuclear protein that functions in mRNA processing. Mutations in this gene cause embryo lethality and reduced transmission through the female gametophyte. Over-expression of a CLPS3:TAP protein changes the relative levels of two alternatively processed FCA transcripts. It also causes abnormal phyllotaxy and flower development, early flowering under long and short days, and increased leve…
RI	IB12G03730	chrLG12	-	6,14,14	5,0,1	10,8,7	0,0,1	262	149	0.00593866	0.0451368	0.406,1.0,0.888	1.0,1.0,0.799	-0.168	AT3G04680	CLPS3	CLP-similar protein 3	Encodes a nuclear protein that functions in mRNA processing. Mutations in this gene cause embryo lethality and reduced transmission through the female gametophyte. Over-expression of a CLPS3:TAP protein changes the relative levels of two alternatively processed FCA transcripts. It also causes abnormal phyllotaxy and flower development, early flowering under long and short days, and increased leve…
RI	IB14G01200	chrLG14	+	13,19,11	22,44,41	3,7,3	18,37,22	248	149	0.00523998	0.0411056	0.262,0.206,0.139	0.091,0.102,0.076	0.113	AT3G59630			diphthamide synthesis DPH2 family protein;(source:Araport11)
RI	IB11G37650	chrLG11	+	5,10,9	46,48,26	7,9,7	10,6,7	249	149	8.64561e-05	0.00170856	0.061,0.111,0.172	0.295,0.473,0.374	-0.266	AT3G21175	ZML1	ZIM-like 1	member of a novel family of plant-specific GATA-type transcription factors.
RI	IB08G21520	chrLG8	-	44,67,46	7,8,14	45,49,36	16,20,20	754	149	0.00624482	0.0466278	0.554,0.623,0.394	0.357,0.326,0.262	0.209
RI	IB12G02280	chrLG12	-	3,5,8	3,1,4	13,9,4	2,1,0	259	149	0.00429919	0.0354952	0.365,0.742,0.535	0.789,0.838,1.0	-0.328	AT2G02860	SUT2	sucrose transporter 2	encodes a sucrose transporter in sieve elements and a number of sink tissues and cell types. Gene expression is induced by wounding.
RI	IB10G01730	chrLG10	-	0,0,0	10,3,1	3,1,3	14,19,3	231	149	0.00426487	0.0352938	0.0,0.0,0.0	0.121,0.033,0.392	-0.182	AT4G17140			pleckstrin homology (PH) domain-containing protein;(source:Araport11)
RI	IB11G21900	chrLG11	+	8,14,14	2,3,4	4,9,15	0,0,1	521	149	9.79489e-06	0.000281163	0.534,0.572,0.5	1.0,1.0,0.811	-0.402	AT5G47680	TRM10	tRNA modification 10	Encodes a protein involved in modification of nucleosides in tRNA. Mutants have 50% less 1-methylguanosine than wt counterparts.
RI	IB12G21970	chrLG12	+	92124111	1,5,2	130200135	0,1,0	1131	149	0.000249943	0.00392859	0.924,0.766,0.88	1.0,0.963,1.0	-0.131	AT1G67710	ARR11	response regulator 11	Encodes an Arabidopsis response regulator (ARR) protein that acts in concert with other type-B ARRs in the cytokinin signaling pathway. Affects ABA-JA crosstalk.
RI	IB12G21970	chrLG12	+	68,84,84	0,0,0	67,75,58	0,0,10	502	149	0.000450056	0.00617502	1.0,1.0,1.0	1.0,1.0,0.633	0.122	AT1G67710	ARR11	response regulator 11	Encodes an Arabidopsis response regulator (ARR) protein that acts in concert with other type-B ARRs in the cytokinin signaling pathway. Affects ABA-JA crosstalk.
RI	IB14G30470	chrLG14	-	0,1,1	1,2,0	2,2,2	0,0,1	239	149	0.000535765	0.00706186	0.0,0.238,1.0	1.0,1.0,0.555	-0.439	AT2G17210			Tetratricopeptide repeat (TPR)-like superfamily protein;(source:Araport11)
RI	IB04G05350	chrLG4	+	17,20,19	7,16,18	13,12,13	30,16,21	911	149	0.00405082	0.0340294	0.284,0.17,0.147	0.066,0.109,0.092	0.111	AT4G14147	ARPC4		actin-related protein 2/3 complex 34kDa subunit family / arp2/3 complex 34kDa subunit family
RI	IB13G25060	chrLG13	+	7161221751	111205110	216170235	106,89,107	721	149	0	0	0.571,0.552,0.585	0.296,0.283,0.312	0.272	AT3G14205			Phosphoinositide phosphatase family protein;(source:Araport11)
RI	IB14G09760	chrLG14	+	24,30,33	26,37,63	7,8,8	52,35,42	228	149	1.93991e-07	9.21879e-06	0.376,0.346,0.255	0.081,0.13,0.111	0.218	AT4G05200	CRK25	cysteine-rich RLK (RECEPTOR-like protein kinase) 25	Encodes a cysteine-rich receptor-like protein kinase.
RI	IB13G22070	chrLG13	-	0,2,0	1,4,1	2,2,2	1,1,2	359	149	0.00351156	0.0305547	0.0,0.172,0.0	0.454,0.454,0.293	-0.343	AT3G03305			Calcineurin-like metallo-phosphoesterase superfamily protein;(source:Araport11)
RI	IB13G20270	chrLG13	-	44,73,49	10,13,15	139,75,98	105,69,65	588	149	6.22646e-08	3.45593e-06	0.527,0.587,0.453	0.251,0.216,0.276	0.275	AT2G05710	ACO3	aconitase 3	Encodes an aconitase that can catalyze the conversion of citrate to isocitrate through a cis-aconitate intermediate, indicating that it may participate in the TCA cycle and other primary metabolic pathways. The protein is believed to accumulate in the mitochondria and the cytosol. It affects CSD2 (At2g28190 - a superoxide dismutase) transcript levels and may play a role in the response to oxidati…
RI	IB11G25670	chrLG11	+	23,18,27	6,14,13	57,89,64	10,12,6	301	149	0.000290673	0.00443627	0.655,0.389,0.507	0.738,0.786,0.841	-0.271	AT1G08970	NF-YC9	nuclear factor Y, subunit C9	Encodes a NUCLEAR FACTOR-Y C (NF-YC) homologue NF-YC9. NF-YC3., NF-YC4 and NF-YC9 redundantly modulate GA- and ABA-mediated seed germination.
RI	IB11G09160	chrLG11	+	29,35,17	11,11,9	19,18,19	26,12,15	705	149	0.00313845	0.0282421	0.358,0.402,0.285	0.134,0.241,0.211	0.153	AT4G31170			Protein kinase superfamily protein;(source:Araport11)
RI	IB01G09240	chrLG1	-	95196118	22,23,22	93,80,49	32,21,23	1077	149	0.00284256	0.0262443	0.374,0.541,0.426	0.287,0.345,0.228	0.16
RI	IB10G10280	chrLG10	+	42,72,55	3,3,8	29,34,30	0,0,2	691	149	0.000345433	0.00501867	0.751,0.838,0.597	1.0,1.0,0.764	-0.193	AT3G18310			TATA box-binding protein associated factor RNA polymerase I subunit C;(source:Araport11)
RI	IB13G16970	chrLG13	-	9,21,14	4,1,2	16,7,7	0,1,0	246	149	0.000945374	0.0110376	0.577,0.927,0.809	1.0,0.809,1.0	-0.165	AT2G02955	MEE12	maternal effect embryo arrest 12	maternal effect embryo arrest 12;(source:Araport11)
RI	IB13G15780	chrLG13	-	3,1,2	0,2,0	0,1,0	1,0,1	470	149	0.00059046	0.00757206	1.0,0.137,1.0	0.0,1.0,0.0	0.379	AT4G16760	ATACX1		Encodes a medium to long-chain acyl-CoA oxidase. Catalyzes the first step of fatty acid beta-oxidation. Involved in jasmonate biosynthesis. Gene expression is induced by wounding, drought stress, abscisic acid, and jasmonate.
RI	IB04G21430	chrLG4	+	82,107,94	14,34,14	41,25,66	1,0,3	351	149	2.5896e-07	1.18314e-05	0.713,0.572,0.74	0.946,1.0,0.903	-0.275	AT3G25910			C2H2-type zinc finger protein involved in salt tolerance. Induced by salt stress.
RI	IB04G21430	chrLG4	+	47,48,57	50,127,63	32,15,47	24,16,20	319	149	0.00549465	0.0426631	0.305,0.15,0.297	0.384,0.305,0.523	-0.153	AT3G25910			C2H2-type zinc finger protein involved in salt tolerance. Induced by salt stress.
RI	XLOC_016073	chrLG13	-	45,36,45	7,12,4	29,40,39	2,2,0	548	149	0.000449648	0.00617502	0.636,0.449,0.754	0.798,0.845,1.0	-0.268
RI	XLOC_016073	chrLG13	-	56,62,53	27,28,20	40,40,34	4,7,6	678	149	0.000318511	0.00474394	0.313,0.327,0.368	0.687,0.557,0.555	-0.264
RI	IB13G13890	chrLG13	-	3,0,1	2,3,0	2,2,6	3,0,0	550	149	0.00512785	0.0404113	0.289,0.0,1.0	0.153,1.0,1.0	-0.288	AT5G55630	TPK1	TWO PORE K CHANNEL 1	Encodes AtTPK1 (KCO1), a member of the Arabidopsis thaliana K+ channel family of AtTPK/KCO proteins. AtTPK1 is targeted to the vacuolar membrane. Forms homomeric ion channels in vivo. Voltage-independent and Ca2+-activated K+ channel. Activated by 14-3-3 proteins. Vacuolar K+-conducting TPC1 and TPK1/TPK3 channels act in concert to provide for Ca2+- and voltageinduced electrical excitability to t…
RI	IB02G07160	chrLG2	-	23,29,26	4,1,3	23,17,15	2,0,0	259	149	0.00488994	0.0389468	0.768,0.943,0.833	0.869,1.0,1.0	-0.108	AT5G06240	emb2735	embryo defective 2735	embryo defective 2735;(source:Araport11)
RI	IB13G22120	chrLG13	-	71,83,79	2,4,0	92,118,84	1,0,0	1064	149	0.00381683	0.0325335	0.833,0.744,1.0	0.928,1.0,1.0	-0.117	AT5G17410			Spc97 / Spc98 family of spindle pole body (SBP) component;(source:Araport11)
RI	IB14G27620	chrLG14	+	1,1,1	0,0,0	1,1,0	14,0,7	221	149	3.63511e-10	3.63741e-08	1.0,1.0,1.0	0.046,1.0,0.0	0.651	AT5G64440	FAAH	fatty acid amide hydrolase	AtFAAH (fatty acid amide hydrolase) modulates endogenous NAEs (N-Acylethanolamines) levels in plants by hydrolyzing NAEs to ethanolamine and their corresponding free fatty acids. NAE depletion likely participates in the regulation of plant growth. The mRNA is cell-to-cell mobile.
RI	IB13G11340	chrLG13	-	8,14,14	4,0,2	3,4,1	3,2,2	615	149	0.00658878	0.0484408	0.326,1.0,0.629	0.195,0.326,0.108	0.442	AT1G24230			Paired amphipathic helix (PAH2) superfamily protein;(source:Araport11)
RI	IB08G23730	chrLG8	+	61,69,54	5,5,6	37,35,27	1,0,0	326	149	1.30998e-05	0.000356581	0.848,0.863,0.804	0.944,1.0,1.0	-0.143	AT4G00840			DHHC-type zinc finger family protein;(source:Araport11)
RI	IB13G10730	chrLG13	-	6,7,6	4,5,4	1,2,1	6,5,1	234	149	0.0029024	0.0266582	0.489,0.471,0.489	0.096,0.203,0.389	0.254	AT1G69850	NTL1		Encodes an inducible component of low-affinity nitrate uptake. mRNA found primarily in root hairs and the epidermis of roots. It also acts as an ABA importer at the site of ABA biosynthesis and is important for the regulation of stomatal aperture in inflorescence stems.
RI	IB14G24700	chrLG14	-	6,7,8	2,0,3	4,4,2	6,8,7	227	149	9.26319e-05	0.00180302	0.663,1.0,0.636	0.304,0.247,0.158	0.53	AT4G00960			Protein kinase superfamily protein;(source:Araport11)
RI	IB15G11770	chrLG15	+	36,55,51	0,2,4	11,22,11	3,5,8	273	149	1.16648e-05	0.000325629	1.0,0.938,0.874	0.667,0.706,0.429	0.337	AT3G20290	EHD1	EPS15 homology domain 1	Encodes AtEHD1, one of the Arabidopsis Eps15 homology domain proteins involved in endocytosis (AtEHD2, At4g05520).
RI	IB11G22760	chrLG11	-	9,13,13	11,16,8	3,1,2	12,7,7	438	149	0.000303321	0.00457194	0.218,0.217,0.356	0.078,0.046,0.089	0.193
RI	IB04G11940	chrLG4	+	186153132	184188148	140132124	33,40,60	432	149	1.09618e-10	1.29797e-08	0.259,0.219,0.235	0.594,0.532,0.416	-0.276	AT1G77490	TAPX	thylakoidal ascorbate peroxidase	Encodes a chloroplastic thylakoid ascorbate peroxidase tAPX. Ascorbate peroxidases are enzymes that scavenge hydrogen peroxide in plant cells. Eight types of APX have been described for Arabidopsis: three cytosolic (APX1, APX2, APX6), two chloroplastic types (stromal sAPX, thylakoid tAPX), and three microsomal (APX3, APX4, APX5) isoforms.
RI	IB13G07840	chrLG13	-	21,33,31	0,0,0	16,15,12	1,2,2	504	149	0.00315916	0.0283387	1.0,1.0,1.0	0.825,0.689,0.639	0.282	AT1G18490			2-aminoethanethiol dioxygenase, putative (DUF1637);(source:Araport11)
RI	XLOC_015614	chrLG13	-	11,22,14	3,1,2	24,16,15	0,0,0	322	149	0.000877597	0.0103855	0.629,0.911,0.764	1.0,1.0,1.0	-0.232
RI	IB09G24280	chrLG9	-	2,6,4	2,6,1	5,2,1	0,0,0	274	149	4.86374e-09	3.5644e-07	0.352,0.352,0.685	1.0,1.0,1.0	-0.537	AT3G21810			Zinc finger C-x8-C-x5-C-x3-H type family protein;(source:Araport11)
RI	IB13G24410	chrLG13	+	2,1,3	1,4,5	3,7,6	3,1,0	323	149	0.00466988	0.0376372	0.48,0.103,0.217	0.316,0.764,1.0	-0.427	AT1G78930			Mitochondrial transcription termination factor family protein;(source:Araport11)
RI	IB13G00370	chrLG13	-	9,11,9	0,1,1	10,12,11	4,6,4	508	149	3.29552e-05	0.000762638	1.0,0.763,0.725	0.423,0.37,0.446	0.416
RI	IB15G00480	chrLG15	+	6,7,7	0,0,0	3,1,1	0,83,32	253	149	5.32479e-11	6.75535e-09	1.0,1.0,1.0	1.0,0.007,0.018	0.658	AT1G58350	ZW18		Putative serine esterase family protein;(source:Araport11)
RI	IB06G24350	chrLG6	+	46,39,38	38,40,22	3,14,9	12,18,16	524	149	0.00328711	0.029137	0.256,0.217,0.329	0.066,0.181,0.138	0.139	AT5G06580			Encodes a protein with glycolate dehydrogenase activity, which was shown to complement various subunits of the E. coli glycolate oxidase complex. It has not been ruled out that the enzyme might be involved in other catalytic activities in vivo.
RI	XLOC_015131	chrLG13	+	104914061265	1,2,3	599797805	10,9,10	1487	149	7.61278e-09	5.24141e-07	0.991,0.986,0.977	0.857,0.899,0.89	0.103
RI	XLOC_015131	chrLG13	+	232332268	87148109	184227221	35,41,45	241	149	4.82533e-08	2.75354e-06	0.622,0.581,0.603	0.765,0.774,0.752	-0.162
RI	IB11G08420	chrLG11	+	69,68,73	1,0,0	39,34,26	2,7,6	327	149	2.56375e-08	1.57018e-06	0.969,1.0,1.0	0.899,0.689,0.664	0.239	AT1G21580			Encodes a zinc-finger protein that co-localizes with the exosome-associated RNA helicase HEN2 and functions as a co-factor of nuclear RNA quality control by the nucleoplasmic exosome.
RI	IB05G07420	chrLG5	+	32,52,35	52,40,27	18,24,25	4,4,7	240	149	3.45419e-06	0.000110669	0.276,0.447,0.446	0.736,0.788,0.689	-0.348	AT4G21300			Tetratricopeptide repeat (TPR)-like superfamily protein;(source:Araport11)
RI	IB13G23530	chrLG13	+	15,27,14	2,1,0	18,12,7	3,4,1	523	149	0.00418996	0.0349179	0.681,0.885,1.0	0.631,0.461,0.666	0.269	AT5G04410	NAC2	NAC domain containing protein 2	NAC family member, functions as a transcriptional activator, regulates flavonoid biosynthesis under high light. The mRNA is cell-to-cell mobile.
RI	IB13G23530	chrLG13	+	32,53,29	1,0,0	24,34,43	4,1,1	592	149	0.00210596	0.0208964	0.89,1.0,1.0	0.602,0.895,0.915	0.159	AT5G04410	NAC2	NAC domain containing protein 2	NAC family member, functions as a transcriptional activator, regulates flavonoid biosynthesis under high light. The mRNA is cell-to-cell mobile.
RI	IB13G22930	chrLG13	+	1,4,3	4,2,5	2,4,5	1,0,1	255	149	8.86942e-05	0.00174309	0.127,0.539,0.26	0.539,1.0,0.745	-0.453	AT5G14990			WPP domain associated protein;(source:Araport11)
RI	IB13G22150	chrLG13	+	70,87,64	16,39,21	17,14,17	44,43,9	261	149	2.01444e-05	0.000509309	0.714,0.56,0.635	0.181,0.157,0.519	0.351	AT5G15530	CAC1-B		biotin carboxyl carrier protein isoform 2 (BCCP2) mRNA,
RI	IB13G21630	chrLG13	+	153,129,94	33,45,20	32,46,32	15,25,20	295	149	0.000980499	0.0113544	0.701,0.591,0.704	0.519,0.482,0.447	0.183	AT2G32500			Stress responsive alpha-beta barrel domain protein;(source:Araport11)
RI	IB07G22270	chrLG7	+	5,3,7	11,34,21	2,1,0	17,29,19	260	149	0.000298839	0.00453171	0.207,0.048,0.16	0.063,0.019,0.0	0.111	AT3G49725			GTP-binding protein, HflX;(source:Araport11)
RI	IB03G13020	chrLG3	+	15,32,19	22,16,16	13,9,19	36,26,27	314	149	0.0030175	0.0274492	0.244,0.487,0.36	0.146,0.141,0.25	0.185	AT5G19900			PRLI-interacting factor;(source:Araport11)
RI	IB13G25580	chrLG13	+	1,3,1	1,0,0	1,10,3	1,8,4	248	149	7.48465e-05	0.00153021	0.375,1.0,1.0	0.375,0.429,0.311	0.42	AT2G24370			kinase with adenine nucleotide alpha hydrolases-like domain-containing protein;(source:Araport11)
RI	IB13G05870	chrLG13	-	121214158	65,92,56	118128104	137,124,94	281	149	6.59388e-09	4.63824e-07	0.497,0.552,0.599	0.314,0.354,0.37	0.203	AT1G48540			Outer arm dynein light chain 1 protein;(source:Araport11)
RI	IB13G15960	chrLG13	+	9,20,8	0,2,1	8,10,9	5,2,3	236	149	0.00147938	0.0158167	1.0,0.863,0.835	0.503,0.759,0.654	0.261	AT3G15354	SPA3	SPA1-related 3	Encodes a member of the SPA (suppressor of phyA-105) protein family (SPA1-SPA4). SPA proteins contain an N-terminal serine/threonine kinase-like motif followed by a coiled-coil structure and a C-terminal WD-repeat domain. SPA proteins function redundantly in suppressing photomorphogenesis in dark- and light-grown seedlings. SPA3 (and SPA4) predominantly regulates elongation growth in adult plants.
RI	IB13G14820	chrLG13	+	171128153	0,1,0	87,111,95	2,4,5	687	149	1.37309e-05	0.000369511	1.0,0.965,1.0	0.904,0.858,0.805	0.133	AT4G04790			Tetratricopeptide repeat (TPR)-like superfamily protein;(source:Araport11)
RI	IB10G16830	chrLG10	-	7,7,1	0,0,146	1,1,1	64,70,54	256	149	7.50049e-06	0.000221568	1.0,1.0,0.004	0.009,0.008,0.011	0.659	AT2G42490			Peroxisome-localized copper amine oxidase involved in lateral root formation.
RI	IB13G13660	chrLG13	+	20,23,12	2,0,0	25,35,24	4,4,3	464	149	0.000499959	0.00670745	0.763,1.0,1.0	0.667,0.738,0.72	0.213	AT1G55840			Sec14p-like phosphatidylinositol transfer family protein;(source:Araport11)
RI	IB14G20590	chrLG14	+	10,6,8	3,3,1	9,4,7	9,8,6	244	149	0.00592251	0.045098	0.671,0.55,0.83	0.379,0.234,0.416	0.341	AT3G08960			Ran effector.
RI	IB13G12050	chrLG13	+	9,29,21	0,0,0	9,14,25	0,41,0	985	149	0.00219477	0.0215075	1.0,1.0,1.0	1.0,0.049,1.0	0.317	AT2G36330			Uncharacterized protein family (UPF0497);(source:Araport11)
RI	IB15G02360	chrLG15	+	23,26,11	0,0,41	7,4,4	0,0,0	345	149	0.00498752	0.0395186	1.0,1.0,0.104	1.0,1.0,1.0	-0.299	AT4G08920	OOP2	OUT OF PHASE 2	Encodes CRY1, a flavin-type blue-light photoreceptor with ATP binding and autophosphorylation activity. Functions in perception of blue / green ratio of light. The photoreceptor may be involved in electron transport. Mutant phenotype displays a blue light-dependent inhibition of hypocotyl elongation. Photoreceptor activity requires light-induced homodimerisation of the N-terminal CNT1 domains of …
RI	IB14G15080	chrLG14	-	142162180	6,12,1	88,50,67	23,21,11	2643	149	6.90212e-06	0.000205602	0.572,0.432,0.91	0.177,0.118,0.256	0.454	AT3G52660			RNA-binding (RRM/RBD/RNP motifs) family protein;(source:Araport11)
RI	IB13G23270	chrLG13	+	6,1,6	0,0,0	0,2,2	3,2,0	262	149	3.51192e-05	0.000803557	1.0,1.0,1.0	0.0,0.363,1.0	0.546	AT1G11320			GDSL esterase/lipase;(source:Araport11)
RI	IB13G23270	chrLG13	+	7,4,1	0,0,0	6,0,4	0,2,1	1277	149	0.000200867	0.0033072	1.0,1.0,1.0	1.0,0.0,0.318	0.561	AT1G11320			GDSL esterase/lipase;(source:Araport11)
RI	IB13G08450	chrLG13	+	48,90,71	13,22,14	3,2,2	4,5,5	1663	149	6.10937e-08	3.40424e-06	0.249,0.268,0.312	0.063,0.035,0.035	0.232	AT5G17400	ER-ANT1	endoplasmic reticulum-adenine nucleotide transporter 1	This gene is predicted to encode an ER-localized adenine nucleotide transporter with six putative transmembrane helices. It appears to act as a ATP:ADP antiporter when expressed in E.coli plasma membranes. Transcript levels for several ER-localized chaperones (e.g. BIP1/2) and other ATP-requiring ER proteins (e.g. CPK2) are reduced in er-ant1 knock-out lines, suggesting a lack of adequate ATP tra…
RI	XLOC_004681	chrLG10	+	2,6,2	6,9,9	0,0,0	9,6,4	234	149	9.35207e-06	0.000270089	0.175,0.298,0.124	0.0,0.0,0.0	0.199
RI	IB01G00460	chrLG1	-	45,72,39	2,2,0	31,73,24	5,12,3	861	149	3.0452e-05	0.000717567	0.796,0.862,1.0	0.518,0.513,0.581	0.349	AT1G16540	SIR3	SIRTINOL RESISTANT 3	Encodes molybdenum cofactor sulfurase. Involved in Moco biosynthesis. Involved in the conversion of ABA-aldehyde to ABA, the last step of abscisic acid (ABA) biosynthesis. <i>sir</i> loss-of-function mutants are resistant to sirtinol, a modulator of auxin signaling.N terminal domain is similar to bacterial NifS suggesting a common mechanism for sulphur mobilization and transfer. Also involved in …
RI	IB01G00460	chrLG1	-	1,4,4	6,2,0	6,7,3	0,0,2	265	149	0.00282988	0.0261773	0.086,0.529,1.0	1.0,1.0,0.458	-0.281	AT1G16540	SIR3	SIRTINOL RESISTANT 3	Encodes molybdenum cofactor sulfurase. Involved in Moco biosynthesis. Involved in the conversion of ABA-aldehyde to ABA, the last step of abscisic acid (ABA) biosynthesis. <i>sir</i> loss-of-function mutants are resistant to sirtinol, a modulator of auxin signaling.N terminal domain is similar to bacterial NifS suggesting a common mechanism for sulphur mobilization and transfer. Also involved in …
RI	IB13G08120	chrLG13	+	4,1,2	13,20,19	2,10,8	12,14,17	325	149	0.00414284	0.0346064	0.124,0.022,0.046	0.071,0.247,0.177	-0.101	AT5G08170	EMB1873	EMBRYO DEFECTIVE 1873	porphyromonas-type peptidyl-arginine deiminase family protein;(source:Araport11)
RI	IB02G22770	chrLG2	-	135194137	11,8,4	66,47,47	10,8,14	277	149	7.43745e-06	0.000220164	0.868,0.929,0.949	0.78,0.76,0.644	0.187	AT3G59660			Encodes a C2-GRAM domain-containing protein that is induced by B. cinerea infection. It is required for cleavage of BAG6 and thus plays a role in mediating resistance to fungal infection.
RI	IB14G04240	chrLG14	+	0,0,0	5,4,2	2,1,3	6,2,3	229	149	0.000773105	0.00931794	0.0,0.0,0.0	0.178,0.245,0.394	-0.272
RI	IB13G07250	chrLG13	+	8,5,10	3,0,3	7,2,8	1,0,0	234	149	0.00121487	0.0135176	0.629,1.0,0.68	0.817,1.0,1.0	-0.169	AT3G18500			Deadenylase.
RI	IB05G18480	chrLG5	+	114139157	2,4,3	51,70,70	0,0,0	903	149	0.000337464	0.00494332	0.904,0.851,0.896	1.0,1.0,1.0	-0.116	AT5G35450			Disease resistance protein (CC-NBS-LRR class) family;(source:Araport11)
RI	IB11G21140	chrLG11	+	19,21,14	1,3,2	9,9,7	0,0,0	248	149	0.00252006	0.0239021	0.919,0.808,0.808	1.0,1.0,1.0	-0.155	AT5G25360			hypothetical protein;(source:Araport11)
RI	IB14G26000	chrLG14	-	6,7,11	81,94,102	13,34,27	0,189,0	469	149	1.37331e-06	4.97692e-05	0.023,0.023,0.033	1.0,0.054,1.0	-0.658	AT4G18530			lysine ketoglutarate reductase trans-splicing-like protein, putative (DUF707);(source:Araport11)
RI	IB14G03370	chrLG14	+	36,63,61	41,49,44	40,32,28	80,65,66	454	149	1.18128e-06	4.37103e-05	0.224,0.297,0.313	0.141,0.139,0.122	0.144
RI	IB13G02840	chrLG13	+	94150114	111164126	52,70,63	24,29,39	282	149	2.66718e-06	8.79303e-05	0.309,0.326,0.323	0.534,0.561,0.46	-0.199
RI	XLOC_017855	chrLG14	+	27,66,34	9,17,3	25,11,22	18,14,11	340	149	0.00100711	0.0116436	0.568,0.63,0.832	0.378,0.256,0.467	0.31
RI	IB11G12000	chrLG11	-	15,30,11	24,39,28	17,8,15	13,3,9	238	149	0.00413324	0.0345721	0.281,0.325,0.197	0.45,0.625,0.511	-0.261
RI	IB12G00720	chrLG12	-	139158147	397661514	108146137	238288188	245	149	1.31061e-07	6.67474e-06	0.176,0.127,0.148	0.216,0.236,0.307	-0.103	AT5G25220	KNAT3	KNOTTED1-like homeobox gene 3	A member of class II knotted1-like homeobox gene family (together with KNAT4 and KNAT5). Expressed in: hypocotyl-root boundary, anther-filament junction in flowers, ovule-funiculus and peduncle-silique boundaries, petioles and root. Light-regulated expression with differential response to red/far-red light. KNAT3 promoter activity showed cell-type specific pattern along longitudinal root axis, re…
RI	IB14G24010	chrLG14	-	17,41,33	1,11,2	11,19,12	0,0,0	1089	149	7.63581e-09	5.24141e-07	0.699,0.338,0.693	1.0,1.0,1.0	-0.423	AT1G11190	ENDO1	ENDONUCLEASE 1	Encodes a bifunctional nuclease that acts on both RNA and DNA involved in nucleic acid degradation to facilitate nucleotide and phosphate recovery during senescence. It has mismatch-specific endonuclease activity with wide recognition of single base mismatches as well as the ability to cleave indel types of mismatches (heteroduplexes with loops).
RI	IB09G01020	chrLG9	-	3,18,11	2,4,6	8,6,1	0,0,0	197	149	1.64123e-07	8.04146e-06	0.532,0.773,0.581	1.0,1.0,1.0	-0.371	AT3G50930	BCS1	cytochrome BC1 synthesis	Encodes a protein that is present in a homo-multimeric protein complex on the outer mitochondrial membrane and plays a role in cell death and amplifying salicylic acid signalling. The mRNA is cell-to-cell mobile.
RI	IB13G09810	chrLG13	-	7,14,5	8,3,2	1,3,2	6,3,5	453	149	0.00330612	0.0292272	0.223,0.606,0.451	0.052,0.248,0.116	0.288	AT1G74580			Pentatricopeptide repeat (PPR) superfamily protein;(source:Araport11)
RI	IB14G14790	chrLG14	+	2,3,3	2,2,1	53,44,91	9,0,8	449	149	0.0056402	0.0433743	0.249,0.332,0.499	0.662,1.0,0.791	-0.458	AT1G19490			Putative bZIP transcription factor. Expression is induced by drought and mutants are sensitive to drought.
RI	IB12G24300	chrLG12	-	46,58,69	2,1,2	52,61,49	0,0,0	1629	149	0.00537028	0.0418117	0.678,0.841,0.759	1.0,1.0,1.0	-0.241	AT5G19860			transmembrane protein, putative (Protein of unknown function, DUF538);(source:Araport11)
RI	IB12G24300	chrLG12	-	43,49,59	0,5,3	49,60,46	0,0,0	1539	149	3.35416e-06	0.000108071	1.0,0.487,0.656	1.0,1.0,1.0	-0.286	AT5G19860			transmembrane protein, putative (Protein of unknown function, DUF538);(source:Araport11)
RI	IB08G07360	chrLG8	+	6,8,2	1,4,0	5,7,4	12,12,9	271	149	0.0011583	0.0130002	0.767,0.524,1.0	0.186,0.243,0.196	0.555	AT3G45740			hydrolase family protein / HAD-superfamily protein;(source:Araport11)
RI	IB09G27260	chrLG9	-	14,18,9	0,0,0	4,1,6	3,2,0	323	149	0.000385158	0.0054607	1.0,1.0,1.0	0.381,0.187,1.0	0.477	AT1G54710	ATG18H	homolog of yeast autophagy 18 (ATG18) H	autophagy 18h-like protein;(source:Araport11)
RI	IB05G26560	chrLG5	+	5,4,4	0,1,1	4,0,2	3,1,2	293	149	0.000123966	0.00227212	1.0,0.67,0.67	0.404,0.0,0.337	0.533	AT4G25600			Oxoglutarate/iron-dependent oxygenase;(source:Araport11)
RI	IB02G05040	chrLG2	+	5,4,8	32,50,39	7,12,12	21,22,21	229	149	0.000240237	0.00382254	0.092,0.049,0.118	0.178,0.262,0.271	-0.151	AT5G59830			DNA-binding protein;(source:Araport11)
RI	IB04G00900	chrLG4	+	11,8,9	13,17,10	0,0,0	12,11,5	288	149	2.60488e-09	2.03959e-07	0.304,0.196,0.318	0.0,0.0,0.0	0.273	AT1G13580	LOH3	LAG One Homologue 3	Encodes a ceramide synthase that together with LOH1 is essential for production of ceramides containing Very Long Chain Fatty acid VLCFA-Ceramides(mainly C 22 to 26).
RI	IB11G22990	chrLG11	-	5,16,7	0,0,72	10,6,12	0,0,0	256	149	0.00312264	0.0281176	1.0,1.0,0.054	1.0,1.0,1.0	-0.315	AT5G26749			C2H2 and C2HC zinc fingers superfamily protein;(source:Araport11)
RI	IB08G21830	chrLG8	-	253338355	0,1,2	191155226	6,0,3	2356	149	0.00271992	0.0253591	1.0,0.955,0.918	0.668,1.0,0.827	0.126	AT5G47910	RBOHD	respiratory burst oxidase homologue D	NADPH/respiratory burst oxidase protein D (RbohD).Interacts with AtrbohF gene to fine tune the spatial control of ROI production and hypersensitive response to cell in and around infection site. The mRNA is cell-to-cell mobile.
RI	IB02G02190	chrLG2	-	6,8,4	0,4,4	7,2,5	0,0,1	306	149	9.71447e-05	0.00186028	1.0,0.493,0.327	1.0,1.0,0.709	-0.296	AT2G27100	SE	SERRATE	Identified as a leaf form mutant by Redei having serrated leaves. Further analysis of the single loss of function allele indicated pleiotropic effects extending to many aspects of shoot development such as taller meristems, alterations in phase transition, phyllotaxy and branching. Encodes a single zinc finger containing protein that is expressed in meristems and organ primordia and forms a compl…
RI	IB14G26060	chrLG14	+	43,40,22	3,6,0	19,33,34	0,1,0	701	149	0.000120339	0.00222642	0.753,0.586,1.0	1.0,0.875,1.0	-0.179	AT1G57770			FAD/NAD(P)-binding oxidoreductase family protein;(source:Araport11)
RI	IB14G17070	chrLG14	-	45,82,53	14,30,23	74,102,98	2,3,6	552	149	2.39808e-14	5.97795e-12	0.465,0.425,0.383	0.909,0.902,0.815	-0.451	AT4G01100	ADNT1	adenine nucleotide transporter 1	Adenine nucleotide transporter. Located in mitochondrion. Expressed in a broad range of tissues, but predominantly in root tips. Loss of function mutants exhibit reduced root growth and respiration.
RI	IB12G17630	chrLG12	-	1,1,0	2,3,3	4,0,5	2,2,1	272	149	0.00171473	0.0176044	0.215,0.154,0.0	0.523,0.0,0.733	-0.296	AT5G38280	PR5K	PR5-like receptor kinase	putative receptor serine/threonine kinase PR5K (PR5K) mRNA, PR5-like receptor kinase
RI	XLOC_028551	chrLG3	+	14,23,24	8,15,10	16,16,14	1,1,0	673	149	7.09732e-08	3.89366e-06	0.279,0.253,0.347	0.78,0.78,1.0	-0.56
RI	IB01G13140	chrLG1	+	300487573	148165200	390589492	261388283	594	149	1.39844e-05	0.000374208	0.337,0.425,0.418	0.273,0.276,0.304	0.109	AT5G38510			Rhomboid-related intramembrane serine protease family protein;(source:Araport11)
RI	IB06G11370	chrLG6	+	63,108,83	4,5,2	23,38,37	3,5,9	641	149	0.000840742	0.0100303	0.785,0.834,0.906	0.641,0.639,0.489	0.252
RI	IB14G19010	chrLG14	+	46,68,43	5,14,6	51,37,43	3,1,3	263	149	0.00286348	0.026386	0.839,0.733,0.802	0.906,0.954,0.89	-0.125	AT3G17450			hAT dimerization domain-containing protein;(source:Araport11)
RI	IB12G15540	chrLG12	-	137210200	30,38,22	59,62,68	31,30,26	2338	149	9.07428e-07	3.52285e-05	0.225,0.26,0.367	0.108,0.116,0.143	0.162	AT4G03180			rRNA-processing protein;(source:Araport11)
RI	IB11G21230	chrLG11	-	11,37,15	26,36,19	0,1,1	3,2,2	256	149	0.00051835	0.00688339	0.198,0.374,0.315	0.0,0.225,0.225	0.146	AT5G25340			Ubiquitin-like superfamily protein;(source:Araport11)
RI	IB12G10600	chrLG12	-	34,35,20	26,24,22	16,17,27	5,3,6	245	149	0.000114021	0.00212893	0.443,0.47,0.356	0.661,0.775,0.732	-0.3	AT1G13570			F-box/RNI-like superfamily protein;(source:Araport11)
RI	IB12G10600	chrLG12	-	17,34,14	36,21,27	5,1,5	22,24,18	265	149	9.03049e-05	0.0017723	0.21,0.477,0.226	0.113,0.023,0.135	0.214	AT1G13570			F-box/RNI-like superfamily protein;(source:Araport11)
RI	IB12G10430	chrLG12	-	29,39,32	2,8,4	16,17,14	11,10,11	688	149	2.54655e-05	0.000618528	0.758,0.514,0.634	0.24,0.269,0.216	0.394	AT5G56560			FBD, F-box and Leucine Rich Repeat domains containing protein;(source:Araport11)
RI	IB09G25890	chrLG9	-	76,77,44	7,6,6	6,3,8	0,0,0	211	149	8.47404e-05	0.00167933	0.885,0.901,0.838	1.0,1.0,1.0	-0.125
RI	IB12G08230	chrLG12	-	4,12,10	0,0,11	17,23,10	0,0,0	593	149	0.00597965	0.0453167	1.0,1.0,0.186	1.0,1.0,1.0	-0.271	AT5G58350	ZIK2		Encodes a member of the WNK family (9 members in all) of protein kinases, the structural design of which is clearly distinct from those of other known protein kinases, such as receptor-like kinases and mitogen-activated protein kinases. Its transcription is under the control of circadian rhythms.
RI	IB15G02140	chrLG15	+	24,21,13	2,6,7	5,9,8	12,11,5	641	149	0.00138043	0.0149616	0.736,0.449,0.302	0.088,0.16,0.271	0.323	AT3G50380			vacuolar protein sorting-associated protein, putative (DUF1162);(source:Araport11)
RI	IB13G13630	chrLG13	+	11,34,15	3,6,3	4,3,7	9,16,11	277	149	3.46024e-10	3.48699e-08	0.664,0.753,0.729	0.193,0.092,0.255	0.535
RI	IB12G07370	chrLG12	-	88,97,87	1,3,0	43,73,59	5,1,5	620	149	0.00289479	0.0266055	0.955,0.886,1.0	0.674,0.946,0.739	0.161
RI	IB12G05370	chrLG12	-	10,14,6	0,0,0	12,12,4	0,9,0	230	149	0.00166478	0.0172537	1.0,1.0,1.0	1.0,0.463,1.0	0.179	AT5G22620			encodes a putative 2-carboxy-D-arabinitol 1-phosphate phosphatase
RI	IB15G01180	chrLG15	+	3,9,9	24,38,18	1,4,0	24,22,17	227	149	0.00257347	0.0242612	0.076,0.135,0.247	0.027,0.107,0.0	0.108	AT5G07950			hypothetical protein;(source:Araport11)
RI	IB13G24770	chrLG13	-	1,6,4	0,0,0	3,7,8	2,0,3	368	149	0.0012545	0.0138394	1.0,1.0,1.0	0.378,1.0,0.519	0.368	AT1G73080	PEPR1	PEP1 receptor 1	Encodes a leucine-rich repeat receptor kinase. Functions as a receptor for AtPep1 to amplify innate immunity response to pathogen attacks. The mRNA is cell-to-cell mobile.
RI	IB01G31520	chrLG1	+	39,49,29	13,11,13	49,83,58	4,9,9	1282	149	0.00146618	0.0156993	0.259,0.341,0.206	0.587,0.517,0.428	-0.242	AT3G05650	RLP32	receptor like protein 32	receptor like protein 32;(source:Araport11)
RI	IB12G02270	chrLG12	-	92,85,82	1,0,0	43,46,72	6,10,0	226	149	7.74848e-07	3.09265e-05	0.984,1.0,1.0	0.825,0.752,1.0	0.136	AT1G14345			NAD(P)-linked oxidoreductase superfamily protein;(source:Araport11)
RI	IB14G01470	chrLG14	-	30,22,25	3,8,2	15,26,13	0,2,0	230	149	0.000293961	0.00447204	0.866,0.64,0.89	1.0,0.894,1.0	-0.166	AT1G05680	UGT74E2	Uridine diphosphate glycosyltransferase 74E2	Encodes a UDP-glucosyltransferase, UGT74E2, that acts on IBA (indole-3-butyric acid) and affects auxin homeostasis. The transcript and protein levels of this enzyme are strongly induced by H2O2 and may allow integration of ROS (reactive oxygen species) and auxin signaling. This enzyme can also transfer glycosyl groups to several compounds related to the explosive TNT when this synthetic compound …
RI	IB15G13270	chrLG15	+	28,26,36	0,0,1	33,35,16	1,6,1	569	149	8.12532e-05	0.00161698	1.0,1.0,0.904	0.896,0.604,0.807	0.199	AT5G18525			Encodes a BEACH domain containing protein that is involved in targeting storage proteins to the protein storage vacuoles and effector triggered immunity to Psuedomonas syringae.
RI	IB15G13270	chrLG15	+	78,111,84	13,13,16	103,89,67	6,6,4	1231	149	0.00223919	0.0218221	0.421,0.508,0.389	0.675,0.642,0.67	-0.223	AT5G18525			Encodes a BEACH domain containing protein that is involved in targeting storage proteins to the protein storage vacuoles and effector triggered immunity to Psuedomonas syringae.
RI	IB05G13250	chrLG5	-	65,94,54	16,30,7	69,65,35	2,2,5	1365	149	0.00166623	0.0172562	0.307,0.255,0.457	0.79,0.78,0.433	-0.328	AT5G15010			Tetratricopeptide repeat (TPR)-like superfamily protein;(source:Araport11)
RI	IB12G27420	chrLG12	+	24,22,10	12,37,23	14,36,27	0,47,0	612	149	0.000962919	0.0111782	0.327,0.126,0.096	1.0,0.157,1.0	-0.536	AT4G09750			NAD(P)-binding Rossmann-fold superfamily protein;(source:Araport11)
RI	IB12G26750	chrLG12	+	9,7,7	27,62,41	31,36,33	61,81,54	220	149	2.77588e-05	0.000662898	0.184,0.071,0.104	0.256,0.231,0.293	-0.14	AT5G22220	E2FB		Member of the E2F transcription factors, (cell cycle genes), key components of the cyclin D/retinoblastoma/E2F pathway. Binds DPA and RBR1 proteins. Expressed throughout the cell cycle. Abundance increased by auxin through stabilization of the protein. Elevates CDK levels and activity, even under hormone-free conditions. Promotes cell division and shortens cell doubling time, inhibits cell growth…
RI	IB15G05630	chrLG15	+	107112117	12,9,10	11,4,10	4,3,6	262	149	0.000236499	0.00377575	0.835,0.876,0.869	0.61,0.431,0.487	0.351	AT5G18570	EMB3138	EMBRYO DEFECTIVE 3138	Encodes AtObgC, a plant ortholog of bacterial Obg. AtObgC is a chloroplast-targeting GTPase essential for early embryogenesis. Mutations in this locus result in embryo lethality. The protein is dually localized in the stroma and the inner envelope membrane and is involved in thylakoid membrane biogenesis and functions primarily in plastid ribosome biogenesis during chloroplast development.
RI	IB13G16100	chrLG13	+	7,12,6	9,27,22	23,27,16	7,10,5	253	149	1.95093e-08	1.23204e-06	0.314,0.207,0.138	0.659,0.614,0.653	-0.422	AT3G15220			Protein kinase superfamily protein;(source:Araport11)
RI	IB13G16100	chrLG13	+	9,17,18	1,4,0	27,29,17	1,0,0	645	149	0.00379184	0.0324177	0.675,0.495,1.0	0.862,1.0,1.0	-0.231	AT3G15220			Protein kinase superfamily protein;(source:Araport11)
RI	IB13G16100	chrLG13	+	2,6,12	14,12,10	4,2,1	26,19,11	570	149	0.001065	0.0121939	0.036,0.116,0.239	0.039,0.027,0.023	0.101	AT3G15220			Protein kinase superfamily protein;(source:Araport11)
RI	IB12G23310	chrLG12	-	2,7,5	0,0,0	6,6,10	1,2,3	259	149	0.000121059	0.00223684	1.0,1.0,1.0	0.775,0.633,0.657	0.312	AT5G46560			Man1-Src1p-carboxy-terminal domain protein;(source:Araport11)
RI	IB12G23050	chrLG12	+	7,6,5	69,0,0	14,23,19	0,0,0	267	149	0.00287789	0.0264845	0.054,1.0,1.0	1.0,1.0,1.0	-0.315	AT3G13470	Cpn60beta2	chaperonin-60beta2	Encodes a subunit of chloroplasts chaperonins that are involved in mediating the folding of newly synthesized, translocated, or stress-denatured proteins. Cpn60 subunits are: Cpn60alpha1 (At2g28000), AtCpn60alpha2 (At5g18820), AtCpn60beta1 (At1g55490), AtCpn60beta2 (At3g13470), AtCpn60beta3 (At5g56500), AtCpn60beta4 (At1g26230).
RI	IB15G18950	chrLG15	-	79,94,69	36,33,31	16,10,20	22,26,12	376	149	0.000131994	0.00238918	0.465,0.53,0.469	0.224,0.132,0.398	0.237	AT1G55110	IDD7	indeterminate(ID)-domain 7	indeterminate(ID)-domain 7;(source:Araport11)
RI	IB12G18450	chrLG12	+	5,6,4	11,8,5	10,7,16	1,1,1	280	149	9.2652e-09	6.16736e-07	0.195,0.285,0.299	0.842,0.788,0.895	-0.582
RI	IB14G18050	chrLG14	-	2,2,0	0,0,1	2,4,2	4,3,0	242	149	0.00187877	0.0190682	1.0,1.0,0.0	0.235,0.451,1.0	0.105
RI	IB12G17820	chrLG12	+	3,3,4	2,3,0	0,3,0	2,1,5	309	149	0.00348478	0.0304264	0.42,0.325,1.0	0.0,0.591,0.0	0.385	AT1G67420			Zn-dependent exopeptidases superfamily protein;(source:Araport11)
RI	IB12G17820	chrLG12	+	15,27,26	1,15,6	8,6,5	18,22,25	423	149	6.05205e-08	3.38557e-06	0.841,0.388,0.604	0.135,0.088,0.066	0.515	AT1G67420			Zn-dependent exopeptidases superfamily protein;(source:Araport11)
RI	IB05G11130	chrLG5	+	1,1,1	0,0,1	69,69,135	59,65,156	462	149	0.000769255	0.00930242	1.0,1.0,0.244	0.274,0.255,0.218	0.499	AT3G55580			TCF1 encodes a member of the RCC1 gene family and is required for chromatin based gene regulation of cold responsive genes in a CBF-independent manner. It is expressed in response to cold but not ABA.
RI	IB04G10580	chrLG4	+	27,50,47	0,0,0	100,56,83	0,75,94	1643	149	2.15343e-08	1.33616e-06	1.0,1.0,1.0	1.0,0.063,0.074	0.621	AT3G24180			Beta-glucosidase, GBA2 type family protein;(source:Araport11)
RI	XLOC_011474	chrLG12	+	119184138	7,10,8	80,99,82	9,15,10	432	149	0.0031855	0.0284997	0.854,0.864,0.856	0.754,0.695,0.739	0.129
RI	IB06G17640	chrLG6	-	212256231	26,31,28	87175169	5,11,9	560	149	0.00107342	0.0122705	0.684,0.687,0.687	0.822,0.809,0.833	-0.135
RI	IB14G29440	chrLG14	+	20,21,17	18,21,12	1,1,4	0,0,1	440	149	7.95808e-05	0.00159038	0.273,0.253,0.324	1.0,1.0,0.575	-0.575	AT4G34530	CIB1	cryptochrome-interacting basic-helix-loop-helix 1	Encodes a transcription factor CIB1 (cryptochrome-interacting basic-helix-loop-helix). CIB1 interacts with CRY2 (cryptochrome 2) in a blue light-specific manner in yeast and Arabidopsis cells, and it acts together with additional CIB1-related proteins to promote CRY2-dependent floral initiation. CIB1 positively regulates FT expression.
RI	IB15G24600	chrLG15	+	89,118,86	0,0,0	54,53,30	0,12,12	377	149	7.46087e-09	5.1713e-07	1.0,1.0,1.0	1.0,0.636,0.497	0.289	AT4G05320	UBQ10	polyubiquitin 10	One of five polyubiquitin genes in A. thaliana. These genes encode the highly conserved 76-amino acid protein ubiquitin that is covalently attached to substrate proteins targeting most for degradation. Polyubiquitin genes are characterized by the presence of tandem repeats of the 228 bp that encode a ubiquitin monomer. Induced by salicylic acid. Independent of NPR1 for their induction by salicyli…
RI	IB05G06390	chrLG5	+	25,65,46	28,49,30	12,23,9	32,21,26	224	149	0.00610417	0.0459335	0.373,0.469,0.505	0.2,0.421,0.187	0.18	AT5G39040	TAP2	transporter associated with antigen processing protein 2	Encodes a member of TAP subfamily of ABC transporters that is located in the vacuole. Mutants are hypersensitive to aluminum and the gene product may be important for intracellular movement of some substrate, possibly chelated Al, as part of a mechanism of aluminum sequestration.
RI	IB07G24430	chrLG7	+	4,8,13	9,18,8	25,20,11	13,8,4	880	149	0.00141501	0.0152664	0.07,0.07,0.216	0.246,0.297,0.318	-0.168	AT5G66380	FOLT1	folate transporter 1	Encodes a folate transporter that is located in the chloroplast envelope and is able to mediate exogenous folate uptake when expressed in E. coli. However, this is not the sole folate transporter for chloroplasts as null mutants of this gene have no discernible phenotype when grown under folate-sufficient conditions and contained wild-type levels of folates in leaves.
RI	IB14G15230	chrLG14	-	2,5,7	2,5,0	6,4,4	2,0,0	475	149	0.00377402	0.0323043	0.239,0.239,1.0	0.485,1.0,1.0	-0.336	AT5G06140	SNX1	sorting nexin 1	Homolog of yeast retromer subunit VPS5. Part of a retromer-like protein complex involved in endosome to lysosome protein transport. In roots it co-localizes with the PIN2 auxin efflux carrier. Involved in endocytic sorting of membrane proteins including PIN2, BOR1 and BRI1.
RI	IB05G27350	chrLG5	-	47,52,28	36,49,28	91,43,45	32,13,14	935	149	2.4151e-06	8.15111e-05	0.172,0.145,0.137	0.312,0.345,0.339	-0.181	AT2G46550			transmembrane protein;(source:Araport11)
RI	IB12G11740	chrLG12	+	10,14,18	0,0,2	20,17,18	5,4,2	226	149	0.000384788	0.0054607	1.0,1.0,0.856	0.725,0.737,0.856	0.179	AT1G13570			F-box/RNI-like superfamily protein;(source:Araport11)
RI	IB12G11740	chrLG12	+	2,6,7	0,1,1	9,4,7	3,5,0	250	149	0.00271917	0.0253591	1.0,0.781,0.807	0.641,0.323,1.0	0.208	AT1G13570			F-box/RNI-like superfamily protein;(source:Araport11)
RI	IB15G01140	chrLG15	-	84,97,82	28,46,26	82,89,63	13,12,18	506	149	0.00469339	0.0377624	0.469,0.383,0.482	0.65,0.686,0.508	-0.17	AT1G26580			ELM2 domain protein;(source:Araport11)
RI	XLOC_011161	chrLG12	+	9,31,25	1,3,3	17,20,11	0,2,0	1165	149	0.00176472	0.0180655	0.535,0.569,0.516	1.0,0.561,1.0	-0.314
RI	IB12G10090	chrLG12	+	22,21,24	9,10,9	3,10,10	1,1,0	245	149	7.6849e-05	0.00155269	0.598,0.561,0.619	0.646,0.859,1.0	-0.242	AT1G13570			F-box/RNI-like superfamily protein;(source:Araport11)
RI	IB12G09730	chrLG12	+	9,6,6	2,2,2	1,2,2	0,0,0	259	149	9.73904e-05	0.00186248	0.721,0.633,0.633	1.0,1.0,1.0	-0.338
RI	IB09G05200	chrLG9	+	17,20,24	1,1,0	3,7,9	3,2,1	1000	149	2.01142e-05	0.000509309	0.717,0.749,1.0	0.13,0.343,0.573	0.473	AT4G03270	CYCD6;1	Cyclin D6;1	Cyclin D6, involved in cortex/endodermis asymmetric stem cell division.
RI	IB02G11460	chrLG2	-	13,10,12	64,91,95	20,21,9	34,31,27	247	149	8.90769e-07	3.4776e-05	0.109,0.062,0.071	0.262,0.29,0.167	-0.159	AT3G60030	SPL12	squamosa promoter-binding protein-like 12	squamosa promoter-binding protein-like 12;(source:Araport11)
RI	IB07G30450	chrLG7	-	27,27,30	108162109	44,28,38	78,71,53	355	149	2.5609e-06	8.52173e-05	0.095,0.065,0.104	0.191,0.142,0.231	-0.1	AT5G15270			RNA-binding KH domain-containing protein;(source:Araport11)
RI	IB12G05590	chrLG12	+	0,4,2	1,0,0	1,8,1	5,11,15	382	149	0.000395969	0.00558166	0.0,1.0,1.0	0.072,0.221,0.025	0.561	AT5G22860			Serine carboxypeptidase S28 family protein;(source:Araport11)
RI	IB03G00220	chrLG3	+	44,132,57	5,30,12	10,6,5	0,1,0	236	149	4.30869e-05	0.00094918	0.847,0.735,0.75	1.0,0.791,1.0	-0.153	AT4G02080	SAR2	secretion-associated RAS super family 2	A member of ARF-like GTPase family. A thaliana has 21 members, in two subfamilies, ARF and ARF-like (ARL) GTPases.
RI	IB03G00220	chrLG3	+	37,82,55	180534176	32,29,6	23,28,9	284	149	2.00892e-11	2.77133e-09	0.097,0.075,0.141	0.422,0.352,0.259	-0.24	AT4G02080	SAR2	secretion-associated RAS super family 2	A member of ARF-like GTPase family. A thaliana has 21 members, in two subfamilies, ARF and ARF-like (ARL) GTPases.
RI	IB06G06360	chrLG6	-	7,10,19	5,2,2	0,8,5	8,5,7	479	149	0.00155609	0.0164758	0.303,0.609,0.747	0.0,0.332,0.182	0.382	AT5G25265			Hyp O-arabinosyltransferase-like protein;(source:Araport11)
RI	IB13G13370	chrLG13	+	122156173	3,3,2	48,38,57	0,0,0	2552	149	1.44849e-05	0.000386147	0.704,0.752,0.835	1.0,1.0,1.0	-0.236
RI	IB12G04210	chrLG12	+	3,3,0	7,8,5	16,9,15	20,10,15	214	149	0.00629164	0.0467807	0.23,0.207,0.0	0.358,0.385,0.41	-0.239	AT1G26190			TTM2 is a triphosphate tunnel metalloenzyme that displays pyrophosphatase activity.It contains both a uridine kinase (UK) domain and CYTH domain. TTM2 is involved in negative regulation defense response to pathogens (PMID:28733390).
RI	IB06G01210	chrLG6	+	17,21,27	2,4,2	6,12,9	0,0,1	362	149	0.000483337	0.00651588	0.778,0.684,0.847	1.0,1.0,0.787	-0.159	AT4G32440			Plant Tudor-like RNA-binding protein;(source:Araport11)
RI	IB12G04100	chrLG12	+	42,57,25	0,0,8	23,18,37	0,0,0	233	149	0.00496217	0.0393676	1.0,1.0,0.666	1.0,1.0,1.0	-0.111	AT3G30530	bZIP42	basic leucine-zipper 42	basic leucine-zipper 42;(source:Araport11)
RI	IB01G27770	chrLG1	+	13,22,18	2,2,4	8,12,10	0,0,0	234	149	6.72599e-05	0.00140337	0.805,0.875,0.741	1.0,1.0,1.0	-0.193
RI	IB01G27770	chrLG1	+	42,62,46	1,6,3	43,19,23	0,0,0	916	149	5.41921e-07	2.31755e-05	0.872,0.627,0.714	1.0,1.0,1.0	-0.262
RI	IB12G03030	chrLG12	+	184232128	4,7,1	22,23,22	0,0,0	986	149	0.000110374	0.00207722	0.874,0.834,0.951	1.0,1.0,1.0	-0.114	AT2G03420			hypothetical protein;(source:Araport11)
RI	IB12G03030	chrLG12	+	184232131	13,22,10	24,24,22	5,20,5	1092	149	5.4989e-06	0.000168392	0.659,0.59,0.641	0.396,0.141,0.375	0.326	AT2G03420			hypothetical protein;(source:Araport11)
RI	IB11G02060	chrLG11	-	0,7,4	24,0,0	3,1,2	0,0,0	243	149	0.00310011	0.0279645	0.0,1.0,1.0	1.0,1.0,1.0	-0.333	AT1G47840	HXK3	hexokinase 3	Encodes a putative hexokinase.
RI	IB12G02340	chrLG12	+	11,28,15	0,0,0	3,5,4	2,0,6	353	149	5.2228e-06	0.000161679	1.0,1.0,1.0	0.388,1.0,0.22	0.464	AT2G02870			Galactose oxidase/kelch repeat superfamily protein;(source:Araport11)
RI	IB01G26270	chrLG1	+	361434297	3,3,5	208181138	16,17,5	480	149	1.16174e-09	1.03687e-07	0.974,0.978,0.949	0.801,0.768,0.895	0.146	AT1G73670	MPK15	MAP kinase 15	member of MAP Kinase The mRNA is cell-to-cell mobile.
RI	IB01G26270	chrLG1	+	544708481	99144132	359292236	41,13,33	771	149	0.000336523	0.00493462	0.515,0.487,0.413	0.629,0.813,0.58	-0.202	AT1G73670	MPK15	MAP kinase 15	member of MAP Kinase The mRNA is cell-to-cell mobile.
RI	IB01G26270	chrLG1	+	10301287840	149161116	642541421	35,41,38	1357	149	2.55794e-05	0.000620235	0.432,0.467,0.443	0.668,0.592,0.549	-0.156	AT1G73670	MPK15	MAP kinase 15	member of MAP Kinase The mRNA is cell-to-cell mobile.
RI	IB01G26270	chrLG1	+	121615251026	89,88,70	725651502	10,8,11	1447	149	6.10623e-15	1.63704e-12	0.585,0.641,0.601	0.882,0.893,0.825	-0.258	AT1G73670	MPK15	MAP kinase 15	member of MAP Kinase The mRNA is cell-to-cell mobile.
RI	IB01G26270	chrLG1	+	570693469	56,82,57	320322236	11,22,13	650	149	2.33256e-05	0.000577411	0.7,0.66,0.654	0.87,0.77,0.806	-0.144	AT1G73670	MPK15	MAP kinase 15	member of MAP Kinase The mRNA is cell-to-cell mobile.
RI	IB12G01610	chrLG12	+	77,83,9	2,2,3	1,6,1	12,2,5	292	149	2.6384e-08	1.60453e-06	0.952,0.955,0.605	0.041,0.605,0.093	0.591	AT1G59990	RH22	RNA helicase 22	DEA(D/H)-box RNA helicase family protein;(source:Araport11)
RI	IB14G21560	chrLG14	-	26,33,28	25,31,17	34,17,14	13,6,5	545	149	0.00638867	0.0472058	0.221,0.225,0.31	0.417,0.436,0.434	-0.177	AT5G02320	MYB3R-5	myb domain protein 3r-5	Encodes a putative c-MYB-like transcription factor of the MYB3R factor gene family (MYB3R5).
RI	IB14G21560	chrLG14	-	17,17,16	3,5,4	16,4,7	8,10,11	443	149	0.000418667	0.00584963	0.656,0.533,0.574	0.402,0.119,0.176	0.355	AT5G02320	MYB3R-5	myb domain protein 3r-5	Encodes a putative c-MYB-like transcription factor of the MYB3R factor gene family (MYB3R5).
RI	IB12G01340	chrLG12	+	5,3,3	4,6,4	2,0,0	10,6,1	247	149	9.70666e-05	0.00186028	0.43,0.232,0.311	0.108,0.0,0.0	0.288	AT4G14590	emb2739	embryo defective 2739	embryo defective 2739;(source:Araport11)
RI	IB12G00800	chrLG12	+	0,0,1	2,1,0	1,6,2	2,0,0	235	149	2.13516e-05	0.00053319	0.0,0.0,1.0	0.241,1.0,1.0	-0.414	AT4G23240	CRK16	cysteine-rich RLK (RECEPTOR-like protein kinase) 16	Encodes a cysteine-rich receptor-like protein kinase.
RI	IB01G08360	chrLG1	-	33,13,27	51,40,32	2,14,6	22,48,31	267	149	0.000494038	0.00664123	0.265,0.154,0.32	0.048,0.14,0.097	0.151	AT1G32940	SBT3.5		Subtilase family protein;(source:Araport11)
RI	IB11G07460	chrLG11	+	126185108	30,36,20	56,42,51	27,14,22	356	149	0.00073746	0.00904104	0.637,0.683,0.693	0.465,0.557,0.492	0.166	AT1G21580			Encodes a zinc-finger protein that co-localizes with the exosome-associated RNA helicase HEN2 and functions as a co-factor of nuclear RNA quality control by the nucleoplasmic exosome.
RI	IB11G07460	chrLG11	+	113167101	8,2,2	49,37,48	5,4,7	326	149	0.00149668	0.0159777	0.866,0.974,0.958	0.817,0.809,0.758	0.138	AT1G21580			Encodes a zinc-finger protein that co-localizes with the exosome-associated RNA helicase HEN2 and functions as a co-factor of nuclear RNA quality control by the nucleoplasmic exosome.
RI	IB12G10100	chrLG12	-	16,35,27	43,61,54	4,4,7	27,20,33	292	149	0.000436726	0.00605409	0.16,0.226,0.203	0.07,0.093,0.098	0.109	AT2G29910			F-box/RNI-like superfamily protein;(source:Araport11)
RI	IB13G12570	chrLG13	-	2,10,3	33,39,35	3,6,8	13,9,9	242	149	0.00327823	0.0290773	0.036,0.136,0.05	0.124,0.291,0.354	-0.182	AT5G67280	RLK	receptor-like kinase	receptor-like kinase;(source:Araport11)
RI	IB05G13590	chrLG5	+	53,48,53	27,51,19	26,33,36	5,6,5	1932	149	2.61435e-05	0.000631758	0.131,0.068,0.177	0.286,0.298,0.357	-0.188	AT1G76060	EMB1793	EMBRYO DEFECTIVE 1793	mutant has Embryo defect
RI	IB10G03640	chrLG10	+	16,23,25	5,3,0	13,14,8	0,1,0	180	149	0.001608	0.0168621	0.726,0.864,1.0	1.0,0.921,1.0	-0.11	AT5G05320			FAD/NAD(P)-binding oxidoreductase family protein;(source:Araport11)
RI	IB15G24710	chrLG15	-	17,23,18	15,30,30	17,24,26	11,12,15	261	149	0.00420134	0.0349718	0.393,0.304,0.255	0.469,0.533,0.497	-0.182	AT3G53390			Transducin/WD40 repeat-like superfamily protein;(source:Araport11)
RI	IB10G05500	chrLG10	-	208265211	31,46,23	80,52,139	25,23,32	1965	149	0.000202387	0.00332452	0.337,0.304,0.41	0.195,0.146,0.248	0.154
RI	IB11G31420	chrLG11	+	0,0,0	5,5,4	6,5,11	3,2,5	629	149	3.23472e-09	2.47108e-07	0.0,0.0,0.0	0.321,0.372,0.343	-0.345	AT1G29380			Carbohydrate-binding X8 domain superfamily protein;(source:Araport11)
RI	IB01G27970	chrLG1	+	9,25,15	0,4,2	13,12,3	0,1,0	431	149	0.00159281	0.0167646	1.0,0.684,0.722	1.0,0.806,1.0	-0.133	AT1G69550			disease resistance protein (TIR-NBS-LRR class);(source:Araport11)
RI	IB06G24700	chrLG6	+	96174157	111179139	55,51,65	113113131	385	149	1.6837e-07	8.19303e-06	0.251,0.273,0.304	0.159,0.149,0.161	0.12	AT2G35940	EDA29	embryo sac development arrest 29	Encodes a member of the BEL-like homeodomain protein family. Ecotopic expression in the embryo sac leads to defects in nuclear migration and cellularization and embryo sacs with multiple egg cells. Loss of function alleles have no female gametophyte defects. The ecotopic expression phenotype requires KNAT3 because it can be suppressed by loss of KNAT3 function alleles. Localized to the nucleus bu…
RI	XLOC_046888	chrLG8	-	360627471	2,2,2	218251235	0,10,7	2524	149	0.00129571	0.0142278	0.914,0.949,0.933	1.0,0.597,0.665	0.178
RI	IB06G09750	chrLG6	-	16,16,18	36,52,43	17,14,10	12,17,9	341	149	0.000677268	0.00845633	0.163,0.119,0.155	0.382,0.265,0.327	-0.179	AT1G57600			MBOAT (membrane bound O-acyl transferase) family protein;(source:Araport11)
RI	IB01G08480	chrLG1	+	77115103	9,19,25	22,21,4	0,2,0	217	149	3.965e-05	0.000883052	0.855,0.806,0.739	1.0,0.878,1.0	-0.159	AT1G66910			Protein kinase superfamily protein;(source:Araport11)
RI	IB07G18210	chrLG7	-	305389283	139207147	132203167	45,43,29	730	149	2.38659e-05	0.000588734	0.309,0.277,0.282	0.375,0.491,0.54	-0.179	AT4G09830			nuclear receptor family 2 group C protein;(source:Araport11)
RI	IB09G23330	chrLG9	+	72,126,86	9,9,3	36,24,35	11,11,12	794	149	3.43865e-06	0.000110542	0.6,0.724,0.843	0.38,0.29,0.354	0.381	AT4G18700	WL4	WPL4-LIKE 4	Encodes CBL-interacting protein kinase 12 (CIPK12).
RI	IB11G13130	chrLG11	-	17,10,12	1,3,2	6,11,7	0,1,0	351	149	0.000933024	0.0109204	0.878,0.586,0.718	1.0,0.824,1.0	-0.214	AT4G25970	PSD3	phosphatidylserine decarboxylase 3	Encodes the major form of the two non-mitochondrail phosphatidylserine decarboxylase. Located at the ER. The mRNA is cell-to-cell mobile.
RI	IB07G14580	chrLG7	+	7,19,10	0,0,15	1,3,4	0,0,0	173	149	0.0029905	0.0272384	1.0,1.0,0.365	1.0,1.0,1.0	-0.212	AT5G17010			Major facilitator superfamily protein;(source:Araport11)
RI	IB13G21100	chrLG13	+	203421199	105,147,70	62,65,52	66,38,46	262	149	9.42533e-05	0.00182937	0.524,0.62,0.618	0.348,0.493,0.391	0.177	AT5G35750	HK2	histidine kinase 2	Encodes histidine kinase AHK2.
RI	IB13G21100	chrLG13	+	3,4,1	17,12,11	0,0,0	8,6,3	257	149	0.00185457	0.0189171	0.093,0.162,0.05	0.0,0.0,0.0	0.102	AT5G35750	HK2	histidine kinase 2	Encodes histidine kinase AHK2.
RI	XLOC_023177	chrLG15	-	134168192	11,12,6	80,67,100	19,13,9	600	149	0.00114923	0.0129472	0.752,0.777,0.888	0.511,0.561,0.734	0.204
RI	IB11G30080	chrLG11	+	3,6,7	25,0,0	1,0,0	23,24,19	365	149	9.60738e-07	3.65982e-05	0.047,1.0,1.0	0.017,0.0,0.0	0.677	AT5G24630	MID	MIDGET	This gene is predicted to encode a protein that forms part of the topoisomerase VI complex. BIN4 is a nuclear-localized protein that can bind DNA. bin4 mutants are brassinolide-insensitive dwarves with severely reduced cell size in leaves, roots, and hypocotyls. Proper development of root hairs and trichomes is also disrupted in bin4 mutants and they have elevated levels of double strand breaks i…
RI	IB02G31470	chrLG2	-	10,10,15	4,7,7	1,2,1	5,14,12	239	149	4.67227e-09	3.45773e-07	0.609,0.471,0.572	0.111,0.082,0.049	0.47	AT5G47070			Encodes a member of the RLCK VII-4 subfamily of receptor-like cytoplasmic kinases that has been shown to phosphorylate MAPKKK5 Ser-599 and MEKK1 Ser-603, both players in PRR-mediated resistance to bacterial and fungal pathogens.
RI	IB12G25730	chrLG12	+	4,3,2	8,7,4	7,13,9	5,8,6	570	149	0.00595349	0.0451886	0.116,0.101,0.116	0.268,0.298,0.282	-0.172	AT5G12200	PYD2	pyrimidine 2	Encodes a protein with dihydropyrimidine amidohydrolase activity. It localizes to the secretory system and plays a role in uracil metabolism.
RI	IB14G29540	chrLG14	+	43,86,63	19,22,18	35,35,23	38,19,16	338	149	0.00060536	0.00772132	0.499,0.633,0.607	0.289,0.448,0.388	0.205	AT4G39150			DNAJ heat shock N-terminal domain-containing protein;(source:Araport11)
RI	IB13G25730	chrLG13	-	69,115,70	55,78,60	102115119	37,43,25	291	149	2.03507e-06	7.08733e-05	0.391,0.43,0.374	0.585,0.578,0.709	-0.226	AT1G17640			Belongs to a member of the RNA-binding glycine-rich (RBG) gene superfamily.
RI	IB08G11650	chrLG8	+	4,5,4	2,0,0	2,2,3	1,6,2	277	149	8.50582e-05	0.00168327	0.518,1.0,1.0	0.518,0.152,0.447	0.467	AT5G53620			RNA polymerase II degradation factor;(source:Araport11)
RI	IB15G05090	chrLG15	+	114174102	24,43,22	123,78,70	49,34,35	634	149	0.000254256	0.00397877	0.527,0.487,0.521	0.371,0.35,0.32	0.165	AT1G80950			Encodes an acyl-CoA: lysophosphatidylethanolamine acyltransferase with 16:0-CoA being the best acyl donor. Mutations adversely affect the growth of plants and result in decreased lipid content in roots and seeds.
RI	IB10G02320	chrLG10	+	6,16,7	0,0,1	10,12,6	1,6,1	255	149	3.06538e-05	0.000721126	1.0,1.0,0.804	0.854,0.539,0.778	0.211	AT1G31930	XLG3	extra-large GTP-binding protein 3	Encodes XLG3 (extra-large G protein 3) that shows significant similarity to the G protein alpha subunit in its C terminal region. Involved in the regulation of root morphological and growth responses.
RI	IB07G13450	chrLG7	-	19,36,41	5,0,5	26,21,42	19,14,16	397	149	0.000164437	0.0028459	0.588,1.0,0.755	0.339,0.36,0.496	0.383	AT5G53460	GLT1	NADH-dependent glutamate synthase 1	NADH-dependent glutamate synthase The mRNA is cell-to-cell mobile.
RI	XLOC_008557	chrLG11	-	37,50,41	19,27,17	21,12,11	25,25,23	1530	149	7.05103e-07	2.84625e-05	0.159,0.153,0.19	0.076,0.045,0.045	0.112
RI	IB10G10960	chrLG10	+	7,15,14	8,23,15	0,1,2	13,19,19	261	149	1.30832e-09	1.13353e-07	0.333,0.271,0.348	0.0,0.029,0.057	0.289	AT5G35630	GS2	glutamine synthetase 2	chloroplastic glutamine synthetase The mRNA is cell-to-cell mobile.
RI	IB06G12450	chrLG6	+	238294227	10,16,15	189246234	68,69,70	2151	149	0	0	0.622,0.56,0.512	0.161,0.198,0.188	0.382	AT3G49430	SRp34a	SER/ARG-rich protein 34A	Barta et al (2010) have proposed a nomenclature for Serine/Arginine-Rich Protein Splicing Factors (SR proteins): Plant Cell. 2010, 22:2926.
RI	IB10G06070	chrLG10	+	8,13,2	8,15,4	6,2,4	0,1,0	233	149	1.0762e-06	4.03719e-05	0.39,0.357,0.242	1.0,0.561,1.0	-0.524	AT1G47330			methyltransferase, putative (DUF21);(source:Araport11)
RI	IB10G17840	chrLG10	+	9,17,4	3,2,2	1,2,4	5,2,6	287	149	0.000316991	0.00474118	0.609,0.815,0.509	0.094,0.342,0.257	0.413	AT2G16530			Encodes polyprenol reductase involved in N-gylcosylation. Mutants are defective in pollen development. Knockouts are embryo lethal
RI	IB05G23090	chrLG5	+	146204147	96161108	74,82,97	125,98,108	344	149	1.71933e-05	0.000444991	0.397,0.354,0.371	0.204,0.266,0.28	0.124	AT3G04500			RNA-binding (RRM/RBD/RNP motifs) family protein;(source:Araport11)
RI	IB14G02220	chrLG14	-	16,28,23	10,3,8	31,18,19	260229194	339	149	0	0	0.413,0.804,0.558	0.05,0.033,0.041	0.55	AT2G35660	CTF2A		Encodes a member of a novel gene family with homology to known proteins involved in hydroxylation and oxidation of an aromatic ring.
RI	IB14G02220	chrLG14	-	9,14,11	7,4,10	11,11,23	158183148	245	149	2.73559e-13	5.80149e-11	0.439,0.68,0.401	0.041,0.035,0.086	0.453	AT2G35660	CTF2A		Encodes a member of a novel gene family with homology to known proteins involved in hydroxylation and oxidation of an aromatic ring.
RI	IB14G02220	chrLG14	-	7,12,11	7,3,7	11,3,16	113131105	573	149	4.2879e-12	7.00308e-10	0.206,0.51,0.29	0.025,0.006,0.038	0.312	AT2G35660	CTF2A		Encodes a member of a novel gene family with homology to known proteins involved in hydroxylation and oxidation of an aromatic ring.
RI	IB01G06470	chrLG1	+	1,1,0	10,14,9	8,24,10	53,58,34	240	149	3.2252e-05	0.000751261	0.058,0.042,0.0	0.086,0.204,0.154	-0.115	AT5G06060			NAD(P)-binding Rossmann-fold superfamily protein;(source:Araport11)
RI	IB10G03680	chrLG10	+	74,108,93	37,32,31	47,58,19	5,7,5	1204	149	0.00533022	0.0416367	0.198,0.295,0.271	0.538,0.506,0.32	-0.2	AT4G35900	FD-1		bZIP protein required for positive regulation of flowering. Mutants are late flowering. FD interacts with FT to promote flowering.Expressed in the shoot apex in floral anlagen, then declines in floral primordia.
RI	IB04G19170	chrLG4	+	91,157,86	6,10,12	14,19,21	0,1,0	569	149	3.3554e-05	0.000770224	0.799,0.804,0.652	1.0,0.833,1.0	-0.193	AT1G53350			Disease resistance protein (CC-NBS-LRR class) family;(source:Araport11)
RI	IB05G02260	chrLG5	+	12,10,8	26,41,22	1,2,0	16,12,10	233	149	0.000109514	0.00206378	0.228,0.135,0.189	0.038,0.096,0.0	0.139	AT2G04270	RNEE/G	RNAse E/G-like	Similar to E.coli endoribonuclease E. Functions as a ribonuclease, is located in the chloroplast, and is involved in chloroplast development. Loss of function mutants are white and arrest at the cotyledon stage. The phenotype is rescued by providing sucrose.
RI	IB11G11480	chrLG11	-	0,0,0	1,3,1	4,6,2	0,2,1	238	149	6.72925e-11	8.24275e-09	0.0,0.0,0.0	1.0,0.653,0.556	-0.736	AT1G48360			Encodes a FAN1 homolog that is involved in interstrand crosslink repair. FAN1 appears to act in in a different pathway from MUS81 but in similar pathway with RECQ4A, RAD5A and MFH1.
RI	IB04G21300	chrLG4	+	2,5,4	1,3,5	14,20,9	3,3,0	236	149	0.00307052	0.0278246	0.558,0.513,0.336	0.747,0.808,1.0	-0.383	AT2G26830	emb1187	embryo defective 1187	Encodes a member of a small family of choline/ethanolamine kinases that is localized to the plasma membrane. Homozygous loss of function alleles are embryo lethal. Overexpression results in altered phospholipid levels suggesting a critical role in phospholipid biosynthesis.
RI	IB10G02440	chrLG10	+	3,4,2	9,12,7	16,10,6	0,2,0	260	149	1.05294e-12	1.99482e-10	0.16,0.16,0.141	1.0,0.741,1.0	-0.76	AT3G13960	GRF5	growth-regulating factor 5	Growth regulating factor encoding transcription activator. One of the nine members of a GRF gene family, containing nuclear targeting domain. Involved in leaf development and expressed in root, shoot and flower.
RI	IB04G03720	chrLG4	-	4,18,10	0,0,1	10,5,11	3,3,3	213	149	1.35479e-05	0.000365974	1.0,1.0,0.875	0.7,0.538,0.719	0.306	AT3G63380			ATPase E1-E2 type family protein / haloacid dehalogenase-like hydrolase family protein;(source:Araport11)
RI	IB04G03720	chrLG4	-	66,96,92	0,0,0	76,76,62	6,3,2	916	149	3.77009e-07	1.64829e-05	1.0,1.0,1.0	0.673,0.805,0.835	0.229	AT3G63380			ATPase E1-E2 type family protein / haloacid dehalogenase-like hydrolase family protein;(source:Araport11)
RI	IB04G03720	chrLG4	-	86132116	0,0,0	116109105	5,3,0	1281	149	7.13372e-05	0.0014733	1.0,1.0,1.0	0.73,0.809,1.0	0.154	AT3G63380			ATPase E1-E2 type family protein / haloacid dehalogenase-like hydrolase family protein;(source:Araport11)
RI	IB13G26380	chrLG13	-	1,5,2	2,0,0	2,1,5	4,8,2	286	149	0.00112909	0.0127733	0.207,1.0,1.0	0.207,0.061,0.566	0.458	AT2G25760			Casein kinase involved in phosphorylation and ubiquination of RYR/PYLs, resulting in negative regulation of ABA response. Plays a role in repressing the transition from vegetative to reproductive phase.
RI	IB11G19920	chrLG11	-	366521340	17,49,38	185181156	33,40,38	240	149	5.49284e-08	3.10947e-06	0.93,0.868,0.847	0.777,0.737,0.718	0.138	AT3G15354	SPA3	SPA1-related 3	Encodes a member of the SPA (suppressor of phyA-105) protein family (SPA1-SPA4). SPA proteins contain an N-terminal serine/threonine kinase-like motif followed by a coiled-coil structure and a C-terminal WD-repeat domain. SPA proteins function redundantly in suppressing photomorphogenesis in dark- and light-grown seedlings. SPA3 (and SPA4) predominantly regulates elongation growth in adult plants.
RI	IB11G35300	chrLG11	+	8,13,12	21,23,23	0,0,2	33,25,20	271	149	1.52536e-10	1.72384e-08	0.173,0.237,0.223	0.0,0.0,0.052	0.194	AT4G23130	RLK6	RECEPTOR-LIKE PROTEIN KINASE 6	Encodes a receptor-like protein kinase. Naming convention from Chen et al 2003 (PMID 14756307)
RI	IB01G11180	chrLG1	-	1,6,2	9,13,12	0,0,0	10,2,3	229	149	9.95289e-05	0.00189826	0.067,0.231,0.098	0.0,0.0,0.0	0.132	AT5G66600			electron transporter, putative (Protein of unknown function, DUF547);(source:Araport11)
RI	XLOC_029947	chrLG3	-	42,87,46	2,9,7	11,2,11	0,0,0	420	149	5.7258e-06	0.000174214	0.882,0.774,0.7	1.0,1.0,1.0	-0.215
RI	IB15G06940	chrLG15	+	81715711050	161304172	487506283	17,16,20	542	149	0	0	0.582,0.587,0.627	0.887,0.897,0.795	-0.261	AT4G19160			transglutaminase family protein;(source:Araport11)
RI	IB10G03490	chrLG10	+	14,20,12	14,13,11	57,25,144	5,8,6	364	149	2.13227e-07	9.96627e-06	0.29,0.386,0.309	0.824,0.561,0.908	-0.436	AT1G31650	ROPGEF14	ROP (rho of plants) guanine nucleotide exchange factor 14	Encodes a member of KPP-like gene family, homolog of KPP (kinase partner protein) gene in tomato. Also a member of the RopGEF (guanine nucleotide exchange factor) family, containing the novel PRONE domain (plant-specific Rop nucleotide exchanger), which is exclusively active towards members of the Rop subfamily.
RI	IB10G03490	chrLG10	+	0,1,1	3,6,1	4,7,11	1,0,0	228	149	4.24527e-12	7.00308e-10	0.0,0.098,0.395	0.723,1.0,1.0	-0.743	AT1G31650	ROPGEF14	ROP (rho of plants) guanine nucleotide exchange factor 14	Encodes a member of KPP-like gene family, homolog of KPP (kinase partner protein) gene in tomato. Also a member of the RopGEF (guanine nucleotide exchange factor) family, containing the novel PRONE domain (plant-specific Rop nucleotide exchanger), which is exclusively active towards members of the Rop subfamily.
RI	IB10G03490	chrLG10	+	5,8,5	9,17,21	29,22,102	2,3,4	234	149	0	0	0.261,0.231,0.132	0.902,0.824,0.942	-0.681	AT1G31650	ROPGEF14	ROP (rho of plants) guanine nucleotide exchange factor 14	Encodes a member of KPP-like gene family, homolog of KPP (kinase partner protein) gene in tomato. Also a member of the RopGEF (guanine nucleotide exchange factor) family, containing the novel PRONE domain (plant-specific Rop nucleotide exchanger), which is exclusively active towards members of the Rop subfamily.
RI	IB08G00560	chrLG8	+	95154147	33,57,48	104136107	90,76,58	230	149	0.000334445	0.00490922	0.651,0.636,0.665	0.428,0.537,0.544	0.148	AT4G00355	ATI2	ATG8-interacting protein 2	Encodes an Atg8-interacting protein that is partially associated with the ER during favorable growth conditions and becomes mainly associated with a spherical compartment that dynamically moves along the ER network.
RI	IB01G19210	chrLG1	+	8,10,12	1,2,4	11,10,8	1,0,1	469	149	0.00121111	0.0134935	0.718,0.614,0.488	0.778,1.0,0.718	-0.225	AT4G25315			Expressed protein;(source:Araport11)
RI	IB08G21860	chrLG8	-	11,10,12	21,38,19	19,26,11	7,5,3	224	149	8.31563e-10	7.82495e-08	0.258,0.149,0.296	0.644,0.776,0.709	-0.475	AT3G48170	BADH	BETAINE ALDEHYDE DEHYDROGENASE	ALDH10A9 encodes a protein that can function as a betaine aldehyde dehydrogenase in vitro. The C-terminal amino acids of this protein direct GFP to the peroxisome suggesting that ALDH10A9 accumulates in this organelle. ALDH10A9 transcript levels rise in response to ABA, NaCl, chilling, methyl viologen, and dehydration stress. The enzyme can catalyze the formation of glycine betaine in vitro, but …
RI	IB01G10050	chrLG1	-	489705609	90,106,89	232209119	14,19,13	376	149	0.000153321	0.00270963	0.683,0.725,0.731	0.868,0.813,0.784	-0.109	AT5G67385			Phototropic-responsive NPH3 family protein;(source:Araport11)
RI	IB10G11780	chrLG10	-	76124102	4,0,2	18,35,24	3,2,4	986	149	0.00188858	0.0191404	0.742,1.0,0.885	0.476,0.726,0.476	0.316	AT1G56590	ZIP4	ZIG SUPPRESSOR 4	Involved in vesicle trafficking between the trans -Golgi network and vacuoles.
RI	IB07G28890	chrLG7	-	249401261	92,140,97	117,82,104	116,98,79	1038	149	8.03801e-14	1.78456e-11	0.28,0.291,0.279	0.126,0.107,0.159	0.153	AT4G39850	PXA1	peroxisomal ABC transporter 1	Encodes a peroxisomal protein of the ATP binding cassette (ABC) transporter class (PMP subfamily) with significant identity to the human X-linked adrenoleukodystrophy protein (ALDP). The gene product promotes germination and represses embryo dormancy. ABI3, ABA1, FUS3 and LEC1 are epistatic to this gene. Mutants accumulate fatty acyl CoA suggesting a defect in uptake of fatty acyl CoA into the pe…
RI	IB07G28890	chrLG7	-	9,4,4	14,30,17	12,12,10	13,5,16	273	149	0.00259307	0.0244006	0.26,0.068,0.114	0.335,0.567,0.254	-0.238	AT4G39850	PXA1	peroxisomal ABC transporter 1	Encodes a peroxisomal protein of the ATP binding cassette (ABC) transporter class (PMP subfamily) with significant identity to the human X-linked adrenoleukodystrophy protein (ALDP). The gene product promotes germination and represses embryo dormancy. ABI3, ABA1, FUS3 and LEC1 are epistatic to this gene. Mutants accumulate fatty acyl CoA suggesting a defect in uptake of fatty acyl CoA into the pe…
RI	XLOC_006885	chrLG11	+	2,6,12	4,7,5	1,3,1	0,0,0	179	149	1.21525e-08	7.95739e-07	0.294,0.416,0.666	1.0,1.0,1.0	-0.541
RI	IB01G06710	chrLG1	+	21,33,27	10,14,9	14,20,9	14,34,16	241	149	1.39344e-05	0.000373573	0.565,0.593,0.65	0.382,0.267,0.258	0.3	AT5G09995			transmembrane protein;(source:Araport11)
RI	IB01G11210	chrLG1	+	12,4,10	112112106	18,19,17	60,76,38	226	149	1.01397e-07	5.37591e-06	0.066,0.023,0.059	0.165,0.142,0.228	-0.129	AT4G36860			DAR1 is a member of a small (7 member) ubiquitin binding protein family. It appears to play a role in regulation of endoreduplication in leaf epidermal tissue.
RI	IB14G21890	chrLG14	-	30,72,27	2,5,0	26,16,25	0,0,0	482	149	0.00102184	0.0117677	0.823,0.817,1.0	1.0,1.0,1.0	-0.12	AT2G33030	RLP25	receptor like protein 25	receptor like protein 25;(source:Araport11)
RI	IB13G22510	chrLG13	+	184249168	57,57,50	71,75,92	26,34,57	1027	149	0.00064131	0.00807835	0.319,0.388,0.328	0.284,0.242,0.19	0.106	AT5G37360			LOW protein: ammonium transporter 1-like protein;(source:Araport11)
RI	IB10G10200	chrLG10	+	4,12,8	3,2,1	2,4,8	0,0,0	257	149	0.000249296	0.00392276	0.436,0.777,0.823	1.0,1.0,1.0	-0.321	AT2G15530	MBR1	MED25 BINDING RING-H2 PROTEIN 1	RING/U-box superfamily protein;(source:Araport11)
RI	IB13G26030	chrLG13	+	71,88,93	0,0,0	56,65,48	25,0,0	358	149	0.000420803	0.00587297	1.0,1.0,1.0	0.482,1.0,1.0	0.173	AT1G51720			Amino acid dehydrogenase family protein;(source:Araport11)
RI	IB13G05900	chrLG13	+	120223138	3,1,5	108,97,108	12,4,5	1012	149	0.0023412	0.022538	0.855,0.97,0.803	0.57,0.781,0.761	0.172	AT1G48550			VPS26C is a component of a retromer complex, it is involved in endosome to lysosome protein transport and root hair growth.
RI	IB13G05900	chrLG13	+	93143108	14,10,9	82,88,86	21,15,27	517	149	0.000606848	0.00773337	0.657,0.805,0.776	0.529,0.628,0.479	0.201	AT1G48550			VPS26C is a component of a retromer complex, it is involved in endosome to lysosome protein transport and root hair growth.
RI	IB13G05900	chrLG13	+	69,86,79	43,74,54	57,59,62	31,23,12	338	149	0.00660651	0.0485126	0.414,0.339,0.392	0.448,0.531,0.695	-0.176	AT1G48550			VPS26C is a component of a retromer complex, it is involved in endosome to lysosome protein transport and root hair growth.
RI	IB13G05900	chrLG13	+	56,73,64	22,25,23	71,48,44	6,2,9	247	149	2.403e-05	0.000590731	0.606,0.638,0.627	0.877,0.935,0.747	-0.229	AT1G48550			VPS26C is a component of a retromer complex, it is involved in endosome to lysosome protein transport and root hair growth.
RI	IB13G11730	chrLG13	-	6,10,10	0,7,1	1,6,7	0,0,0	261	149	0.000126449	0.00230413	1.0,0.449,0.851	1.0,1.0,1.0	-0.233	AT5G62890			Xanthine/uracil permease family protein;(source:Araport11)
RI	IB03G20960	chrLG3	-	24,27,36	35,47,44	39,42,59	23,23,23	372	149	1.09228e-06	4.08425e-05	0.215,0.187,0.247	0.404,0.422,0.507	-0.228	AT1G15020	QSOX1	quiescin-sulfhydryl oxidase 1	Encodes a protein disulfide isomerase-like (PDIL) protein, a member of a multigene family within the thioredoxin (TRX) superfamily. This protein also belongs to the quiescin-sulfhydryl oxidase (QSOX) family, which possess an Erv1-like domain at the COOH terminus in addition to a TRX domain.
RI	XLOC_022486	chrLG15	-	19,22,22	6,5,2	13,11,11	0,0,1	968	149	1.03645e-05	0.000294539	0.328,0.404,0.629	1.0,1.0,0.629	-0.423
RI	IB07G29840	chrLG7	-	2,6,1	4,9,4	0,0,0	2,2,5	226	149	8.13383e-06	0.000238683	0.248,0.305,0.142	0.0,0.0,0.0	0.232	AT5G15680			ARM repeat superfamily protein;(source:Araport11)
RI	IB02G10880	chrLG2	-	5,5,4	68,89,75	19,30,24	77,153,70	243	149	1.47297e-07	7.36952e-06	0.043,0.033,0.032	0.131,0.107,0.174	-0.101	AT4G02280	SUS3	sucrose synthase 3	Encodes a protein with sucrose synthase activity (SUS3). It appears to be important for sucrose metabolism in developing seeds, especially during the late maturation phase, about 18 days after flowering.
RI	IB11G24720	chrLG11	-	172274227	17,24,17	50,61,52	13,15,6	528	149	0.00323609	0.028901	0.741,0.763,0.79	0.52,0.534,0.71	0.177	AT4G32420			Cyclophilin-like peptidyl-prolyl cis-trans isomerase family protein;(source:Araport11)
RI	IB11G24720	chrLG11	-	97170126	0,1,1	22,34,22	9,4,2	379	149	1.34237e-09	1.15599e-07	1.0,0.985,0.98	0.49,0.77,0.812	0.298	AT4G32420			Cyclophilin-like peptidyl-prolyl cis-trans isomerase family protein;(source:Araport11)
RI	IB11G24720	chrLG11	-	250425342	45,53,36	68,92,73	57,55,41	832	149	0	0	0.499,0.59,0.63	0.176,0.231,0.242	0.357	AT4G32420			Cyclophilin-like peptidyl-prolyl cis-trans isomerase family protein;(source:Araport11)
RI	IB11G24720	chrLG11	-	96195139	15,30,15	27,36,25	24,15,7	403	149	4.75853e-05	0.00103385	0.703,0.706,0.774	0.294,0.47,0.569	0.283	AT4G32420			Cyclophilin-like peptidyl-prolyl cis-trans isomerase family protein;(source:Araport11)
RI	IB01G22040	chrLG1	-	30,39,29	0,2,0	30,16,19	2,3,0	1504	149	0.000923896	0.0108493	1.0,0.659,1.0	0.598,0.346,1.0	0.238	AT5G63860	UVR8	UVB-RESISTANCE 8	UV-B-specific signaling component that orchestrates expression of a range of genes with vital UV-protective functions. Located in the nucleus and the cytosol. Associates with chromatin via histones. UV-B light promotes URV8 protein accumulation in the nucleus. UVR8 interaction with COP1 is negatively regulated by RUP1 and RUP2.
RI	IB11G12090	chrLG11	-	4,9,9	5,7,0	9,18,13	0,3,0	420	149	0.00454266	0.036926	0.221,0.313,1.0	1.0,0.68,1.0	-0.382	AT4G21660			proline-rich spliceosome-associated (PSP) family protein;(source:Araport11)
RI	IB01G21130	chrLG1	-	10,14,6	0,0,0	9,15,21	3,2,1	1275	149	8.81077e-07	3.45835e-05	1.0,1.0,1.0	0.26,0.467,0.71	0.521	AT3G19360			Zinc finger (CCCH-type) family protein;(source:Araport11)
RI	IB15G12110	chrLG15	-	8,3,4	7,11,1	7,10,3	0,0,0	324	149	4.26978e-11	5.46571e-09	0.345,0.111,0.648	1.0,1.0,1.0	-0.632	AT5G55810	NMNAT	nicotinate/nicotinamide mononucleotide adenyltransferase	encodes a bi-functional enzyme that expresses both nicotinamide-nucleotide adenylyltransferase (2.7.7.1) and nicotinate-nucleotide adenylyltransferase (2.7.7.18)activity.
RI	IB11G14730	chrLG11	-	18,29,22	0,0,0	22,18,28	1,3,3	583	149	1.79392e-05	0.000462609	1.0,1.0,1.0	0.849,0.605,0.705	0.28	AT3G58560			Encodes a protein that is involved in mRNA processing and localized to cytoplasmic p-bodies. Double mutants with CCR4b show decreased sensitivity to high concentrations of sucrose. Involved in starch and sucrose metabolism.
RI	IB12G17300	chrLG12	-	55,67,34	4,7,8	36,32,25	0,1,2	308	149	0.000489096	0.00658727	0.869,0.822,0.673	1.0,0.939,0.858	-0.144	AT1G68370	ARG1	ALTERED RESPONSE TO GRAVITY 1	DnaJ-like protein with homology to coiled coils found in cytoskeleton-interacting proteins.
RI	IB12G27070	chrLG12	-	23,51,28	2,4,0	24,16,22	1,0,0	1166	149	0.000344398	0.00500875	0.595,0.62,1.0	0.754,1.0,1.0	-0.18	AT5G22450			spectrin beta chain, brain;(source:Araport11)
RI	IB05G06510	chrLG5	-	452745489	20,42,31	270209272	0,4,0	601	149	1.34348e-12	2.47916e-10	0.849,0.815,0.796	1.0,0.928,1.0	-0.156	AT3G29390	RIK	RS2-interacting KH protein	Nuclear localized K-homology containing protein that interacts with AS1.
RI	IB05G06510	chrLG5	-	397636439	37,26,15	224166216	111,107,96	567	149	0	0	0.738,0.865,0.885	0.347,0.29,0.372	0.493	AT3G29390	RIK	RS2-interacting KH protein	Nuclear localized K-homology containing protein that interacts with AS1.
RI	IB01G18260	chrLG1	-	3,3,2	31,58,29	27,44,11	84,176,22	243	149	1.37654e-06	4.97692e-05	0.056,0.031,0.041	0.165,0.133,0.235	-0.135
RI	XLOC_033433	chrLG4	-	8,6,5	0,4,1	3,4,4	0,0,0	467	149	0.00152707	0.016229	1.0,0.324,0.615	1.0,1.0,1.0	-0.354
RI	IB01G12820	chrLG1	-	25,32,22	11,12,12	2,2,1	4,3,4	478	149	0.000176281	0.00299973	0.415,0.454,0.364	0.135,0.172,0.072	0.285	AT5G66550			Maf-like protein;(source:Araport11)
RI	IB01G12820	chrLG1	-	22,23,18	2,5,1	0,2,0	3,0,2	432	149	0.000202711	0.00332577	0.791,0.613,0.861	0.0,1.0,0.0	0.422	AT5G66550			Maf-like protein;(source:Araport11)
RI	IB01G31310	chrLG1	+	23,26,14	4,0,2	8,18,14	0,1,0	299	149	0.00507525	0.0400635	0.741,1.0,0.777	1.0,0.9,1.0	-0.127	AT5G05390	LAC12	laccase 12	putative laccase, a member of laccase family of genes (17 members in Arabidopsis).
RI	IB04G00280	chrLG4	-	3,5,8	6,1,2	14,2,3	2,0,0	232	149	0.000471531	0.00639921	0.243,0.763,0.72	0.818,1.0,1.0	-0.364	AT1G26090			P-loop containing nucleoside triphosphate hydrolases superfamily protein;(source:Araport11)
RI	IB04G02210	chrLG4	-	145172120	294336188	102167123	77117105	298	149	2.74936e-12	4.7067e-10	0.198,0.204,0.242	0.398,0.416,0.369	-0.18	AT1G60000			RNA-binding (RRM/RBD/RNP motifs) family protein;(source:Araport11)
RI	IB11G15010	chrLG11	-	21,29,28	6,9,8	16,17,16	0,0,3	243	149	0.000112032	0.00210009	0.682,0.664,0.682	1.0,1.0,0.766	-0.246	AT2G41670	SIN2	SHORT INTEGUMENT 2	Encodes SIN2 (SHORT INTEGUMENTS 2), a mitochondrial DAR GTPase. SIN2 is hypothesized to function in mitochondrial ribosome assembly. sin2 mutants produce ovules with short integuments due to early cessation of cell division in these structures.
RI	IB11G15010	chrLG11	-	11,19,16	43,62,57	13,13,9	7,20,14	218	149	0.00205732	0.0204925	0.149,0.173,0.161	0.559,0.308,0.305	-0.23	AT2G41670	SIN2	SHORT INTEGUMENT 2	Encodes SIN2 (SHORT INTEGUMENTS 2), a mitochondrial DAR GTPase. SIN2 is hypothesized to function in mitochondrial ribosome assembly. sin2 mutants produce ovules with short integuments due to early cessation of cell division in these structures.
RI	IB02G03350	chrLG2	+	15,26,15	53,80,31	1,1,0	15,11,15	384	149	1.99392e-06	6.96109e-05	0.099,0.112,0.158	0.025,0.034,0.0	0.103	AT2G27920	SCPL51	serine carboxypeptidase-like 51	serine carboxypeptidase-like 51;(source:Araport11)
RI	IB07G25030	chrLG7	+	0,1,4	1,1,3	1,2,2	0,0,1	269	149	2.66704e-05	0.000642305	0.0,0.356,0.425	1.0,1.0,0.526	-0.582	AT4G35920	MCA1	mid1-complementing activity 1	Encodes an integral plasma membrane protein. Functionally complements the yeast mid1 mutant, a deficiency of Ca2+ influx. Involved in Ca2+ influx and mechanical sensing in roots. An over-expression line showed increased Ca2+ uptake than the wild type plant. The primary root of a knock-out mutant failed to penetrate a harder agar medium from a softer medium.
RI	IB01G01700	chrLG1	+	19,52,32	48,71,33	31,70,40	31,17,24	543	149	0.00112909	0.0127733	0.098,0.167,0.21	0.215,0.53,0.314	-0.195	AT1G04970			Encodes one of the two LBP/BPI related proteins (AT1G04970/LBR-1, AT3G20270/LBR-2) that bind to LPS directly and regulate PR1 expression. Putative BPI/LBP family protein.
RI	IB12G10700	chrLG12	+	7,12,9	9,8,6	1,2,0	1,2,3	530	149	0.00419423	0.034933	0.179,0.297,0.297	0.219,0.219,0.0	0.112	AT4G12830			alpha/beta-Hydrolases superfamily protein;(source:Araport11)
RI	IB09G04830	chrLG9	-	0,2,3	1,2,1	3,9,5	0,3,0	333	149	0.00366886	0.0317097	0.0,0.309,0.573	1.0,0.573,1.0	-0.564	AT4G21215			transmembrane protein;(source:Araport11)
RI	IB09G15760	chrLG9	+	13,33,12	5,2,2	16,16,14	0,2,0	258	149	0.000916721	0.0107829	0.6,0.905,0.776	1.0,0.822,1.0	-0.18	AT5G25360			hypothetical protein;(source:Araport11)
RI	IB10G15260	chrLG10	-	103175107	5,15,6	120123110	2,1,5	592	149	0.00211839	0.0209904	0.838,0.746,0.818	0.938,0.969,0.847	-0.117	AT1G78910			Pseudouridine synthase family protein;(source:Araport11)
RI	IB03G10880	chrLG3	-	46,48,41	15,21,12	16,13,19	20,14,12	249	149	0.000754601	0.00919565	0.647,0.578,0.672	0.324,0.357,0.487	0.243
RI	IB02G29700	chrLG2	+	0,0,1	4,3,4	21,36,20	68,115,34	248	149	5.74874e-05	0.00122648	0.0,0.0,0.131	0.157,0.158,0.261	-0.148	AT3G63440	CKX6	cytokinin oxidase/dehydrogenase 6	This gene used to be called AtCKX7. It encodes a protein whose sequence is similar to cytokinin oxidase/dehydrogenase, which catalyzes the degradation of cytokinins.
RI	IB01G33450	chrLG1	+	5,7,8	4,4,1	7,5,5	0,0,1	379	149	1.87984e-05	0.000481272	0.33,0.408,0.759	1.0,1.0,0.663	-0.389
RI	IB01G33450	chrLG1	+	4,6,8	2,0,3	7,5,5	0,1,0	351	149	0.00232905	0.0224363	0.459,1.0,0.531	1.0,0.68,1.0	-0.23
RI	XLOC_026802	chrLG2	-	52,92,43	3,9,8	13,3,2	0,0,0	186	149	8.04827e-05	0.00160615	0.933,0.891,0.812	1.0,1.0,1.0	-0.121
RI	XLOC_014639	chrLG13	+	45,55,64	29,72,41	72,60,72	26,21,25	866	149	1.51388e-05	0.000399087	0.211,0.116,0.212	0.323,0.33,0.331	-0.148
RI	IB01G01390	chrLG1	-	9,13,10	1,5,1	15,16,9	1,0,0	348	149	1.89191e-05	0.000483491	0.794,0.527,0.811	0.865,1.0,1.0	-0.244	AT5G55840			PPR superfamily protein;(source:Araport11)
RI	IB05G01050	chrLG5	+	75,74,79	0,2,1	49,46,52	4,4,1	440	149	0.00321141	0.0286987	1.0,0.926,0.964	0.806,0.796,0.946	0.114	AT1G58520	RXW8		GDSL-like lipase/acylhydrolase superfamily protein;(source:Araport11)
RI	IB05G01050	chrLG5	+	88,96,97	8,12,14	52,53,58	1,3,0	510	149	2.73457e-05	0.000655237	0.763,0.7,0.669	0.938,0.838,1.0	-0.215	AT1G58520	RXW8		GDSL-like lipase/acylhydrolase superfamily protein;(source:Araport11)
RI	IB15G12720	chrLG15	+	439429353	0,334,240	440480464	0,0,0	211	149	4.58189e-12	7.39819e-10	1.0,0.476,0.509	1.0,1.0,1.0	-0.338	AT1G79040	PSBR	photosystem II subunit R	Encodes for the 10 kDa PsbR subunit of photosystem II (PSII). This subunit appears to be involved in the stable assembly of PSII, particularly that of the oxygen-evolving complex subunit PsbP. Mutants defective in this gene have reduced amounts of subunits PsbP and PsbQ in PSII. In turn, assembly of PsbR is dependent on the presence of PsbJ.
RI	IB01G26420	chrLG1	+	43,74,58	6,2,3	29,16,24	0,0,0	378	149	4.24276e-05	0.000937564	0.739,0.936,0.884	1.0,1.0,1.0	-0.147	AT3G60030	SPL12	squamosa promoter-binding protein-like 12	squamosa promoter-binding protein-like 12;(source:Araport11)
RI	IB01G26420	chrLG1	+	22,29,15	23,25,23	32,27,22	7,4,3	219	149	5.97858e-09	4.29038e-07	0.394,0.441,0.307	0.757,0.821,0.833	-0.423	AT3G60030	SPL12	squamosa promoter-binding protein-like 12	squamosa promoter-binding protein-like 12;(source:Araport11)
RI	XLOC_011378	chrLG12	+	48,50,53	2,6,1	24,15,39	0,0,0	709	149	1.03369e-05	0.000294344	0.835,0.637,0.918	1.0,1.0,1.0	-0.203
RI	IB14G29710	chrLG14	+	66,101,72	30,27,34	77,62,61	8,9,8	784	149	1.4695e-05	0.000390283	0.295,0.416,0.287	0.647,0.567,0.592	-0.269	AT1G75560			zinc knuckle (CCHC-type) family protein;(source:Araport11)
RI	IB01G08430	chrLG1	+	2,5,0	10,9,4	20,18,28	8,8,1	219	149	6.90184e-07	2.80998e-05	0.12,0.274,0.0	0.63,0.605,0.95	-0.597	AT1G64720	CP5		membrane related protein CP5
RI	IB03G09030	chrLG3	+	12,31,19	0,0,1	16,18,16	3,3,0	260	149	0.00327834	0.0290773	1.0,1.0,0.916	0.753,0.775,1.0	0.129	AT2G27600	VPS4	VACUOLAR PROTEIN SORTING 4	Encodes a SKD1 (Suppressor of K+ Transport Growth Defect1) homolog. Localized to the cytoplasm and to multivesicular endosomes. Involved in multivesicular endosome function. The mRNA is cell-to-cell mobile.
RI	IB01G16150	chrLG1	+	1,3,4	3,2,3	7,3,5	0,0,0	243	149	2.12359e-09	1.69517e-07	0.17,0.479,0.45	1.0,1.0,1.0	-0.634	AT1G04390			BTB/POZ domain-containing protein;(source:Araport11)
RI	IB05G28850	chrLG5	+	3,12,5	14,0,12	13,15,12	0,0,0	227	149	2.65136e-07	1.20747e-05	0.123,1.0,0.215	1.0,1.0,1.0	-0.554	AT1G21810			Encodes a protein that localizes at motile vesicle-like small compartments in differentiating xylem cells that is associated with microtubule plus-ends. VETH-positive compartments are unlikely to be elements in conventional endomembrane trafficking pathways. It can associate with COG2, and together these two proteins co-localize with the EXO70A1 exocyst subunit, tethering EXO70A1 to compartments …
RI	IB11G31490	chrLG11	-	62,105,72	9,15,8	25,38,27	14,30,10	288	149	3.48765e-07	1.53424e-05	0.781,0.784,0.823	0.48,0.396,0.583	0.31	AT2G26430	RCY1	arginine-rich cyclin 1	Encodes an ania-6a type arginine-rich cyclin which confers tolerance to LiCl and NaCl when expressed in yeast.
RI	IB04G10130	chrLG4	-	16,22,15	1,3,2	15,11,9	0,0,0	246	149	0.00186227	0.0189549	0.906,0.816,0.82	1.0,1.0,1.0	-0.153	AT1G53350			Disease resistance protein (CC-NBS-LRR class) family;(source:Araport11)
RI	IB01G13230	chrLG1	+	2,1,1	11,4,4	1,7,3	1,5,4	215	149	0.00429418	0.0354744	0.112,0.148,0.148	0.409,0.492,0.342	-0.278
RI	IB11G10900	chrLG11	+	80,118,92	24,30,31	102,94,97	13,6,8	388	149	9.39475e-07	3.60849e-05	0.561,0.602,0.533	0.751,0.857,0.823	-0.245	AT1G06070			Basic-leucine zipper (bZIP) transcription factor family protein;(source:Araport11)
RI	IB13G20130	chrLG13	-	4,3,1	0,1,1	0,1,1	4,0,1	225	149	6.75116e-05	0.00140656	1.0,0.665,0.398	0.0,1.0,0.398	0.222	AT3G03800	SYP131	syntaxin of plants 131	member of SYP13 Gene Family
RI	IB11G38750	chrLG11	-	3,8,2	48,97,59	4,5,4	88,0,0	255	149	0.000566369	0.00734264	0.035,0.046,0.019	0.026,1.0,1.0	-0.642	AT1G06290	ATACX3		Encodes an acyl-CoA oxidase with specificity for medium chain fatty acids. The mRNA is cell-to-cell mobile.
RI	IB07G12380	chrLG7	+	49,72,64	13,11,15	24,18,18	1,2,0	399	149	0.000155735	0.00274141	0.585,0.71,0.614	0.9,0.771,1.0	-0.254	AT1G53860			Encodes a protein that is highly methylated in a WT DML background.
RI	IB02G02550	chrLG2	+	0,0,0	8,20,4	3,2,4	10,11,8	236	149	5.21593e-05	0.00112463	0.0,0.0,0.0	0.159,0.103,0.24	-0.167	AT1G66150	TMK1	transmembrane kinase 1	receptor-like transmembrane kinase I (TMK1)
RI	IB10G02230	chrLG10	-	139322171898	117158125	914859902	226254182	1401	149	0	0	0.559,0.599,0.618	0.301,0.265,0.345	0.288	AT1G32230	RCD1	RADICAL-INDUCED CELL DEATH1	Encodes a protein belonging to the (ADP-ribosyl)transferase domain-containing subfamily of WWE protein-protein interaction domain protein family. Superoxide radicals are necessary and sufficient to propagate cell death or lesion formation in rcd1 mutants. Without stress treatment, RCD1 is localized in the nucleus. Under high salt or oxidative stress, RCD1 is found not only in the nucleus but also…
RI	IB10G02230	chrLG10	-	146023041957	257321271	984937967	415454336	1434	149	0	0	0.371,0.427,0.429	0.198,0.177,0.23	0.207	AT1G32230	RCD1	RADICAL-INDUCED CELL DEATH1	Encodes a protein belonging to the (ADP-ribosyl)transferase domain-containing subfamily of WWE protein-protein interaction domain protein family. Superoxide radicals are necessary and sufficient to propagate cell death or lesion formation in rcd1 mutants. Without stress treatment, RCD1 is localized in the nucleus. Under high salt or oxidative stress, RCD1 is found not only in the nucleus but also…
RI	IB10G08390	chrLG10	-	5,17,9	0,0,0	17,7,3	0,12,4	417	149	6.30121e-07	2.61032e-05	1.0,1.0,1.0	1.0,0.172,0.211	0.539	AT5G44450			alpha amino-terminal protein methyltransferase;(source:Araport11)
RI	IB01G11640	chrLG1	+	11,0,8	1,1,1	1,1,1	3,1,2	534	149	0.00330758	0.0292272	0.754,0.0,0.691	0.085,0.218,0.122	0.34	AT3G30390			Encodes a putative amino acid transporter.
RI	IB11G25250	chrLG11	+	105163171	9,21,14	94,109,99	25,42,16	285	149	6.49746e-05	0.00136572	0.859,0.802,0.865	0.663,0.576,0.764	0.174	AT3G60970	MRP15	multidrug resistance-associated protein 15	member of MRP subfamily
RI	IB01G01260	chrLG1	-	17,30,17	10,9,15	15,15,16	0,3,3	290	149	0.00186802	0.0189998	0.466,0.631,0.368	1.0,0.72,0.733	-0.329	AT4G26555			FKBP-like peptidyl-prolyl cis-trans isomerase family protein;(source:Araport11)
RI	IB14G24690	chrLG14	-	29,52,33	4,4,6	14,3,7	7,2,6	262	149	0.000301866	0.00456107	0.805,0.881,0.758	0.532,0.46,0.399	0.351	AT4G23270	CRK19	cysteine-rich RLK (RECEPTOR-like protein kinase) 19	Encodes a cysteine-rich receptor-like protein kinase. The mRNA is cell-to-cell mobile.
RI	IB14G24690	chrLG14	-	4,2,2	0,0,0	1,1,4	1,1,3	262	149	2.50532e-06	8.39576e-05	1.0,1.0,1.0	0.363,0.363,0.431	0.614	AT4G23270	CRK19	cysteine-rich RLK (RECEPTOR-like protein kinase) 19	Encodes a cysteine-rich receptor-like protein kinase. The mRNA is cell-to-cell mobile.
RI	IB04G12000	chrLG4	+	45,52,54	0,23,0	42,23,32	0,0,0	523	149	0.00126355	0.0139285	1.0,0.392,1.0	1.0,1.0,1.0	-0.203
RI	XLOC_004128	chrLG10	+	2,8,2	0,0,1	3,1,3	1,4,1	369	149	1.64664e-05	0.000427736	1.0,1.0,0.447	0.548,0.092,0.548	0.42
RI	IB11G09230	chrLG11	+	196280225	54,31,43	4389471221	543861659	311	149	2.39908e-12	4.20846e-10	0.635,0.812,0.715	0.279,0.345,0.47	0.356	AT3G13050	NiaP	nicotinate transporter	Encodes a plant nicotinate transporter than can also transport trigonelline (N-methylnicotinate).
RI	IB10G18230	chrLG10	-	235373331	9,8,14	100,91,91	17,25,13	1320	149	3.12502e-11	4.14985e-09	0.747,0.84,0.727	0.399,0.291,0.441	0.394	AT1G60200			RMB25 is an alternative splicing factor involved in mediation of abiotic stress response and ABA response. Its expression is modulated by a variety of stressors and it in turn appears to affect the ratio of splice variants of stress responsive genes such as HAB1.2/HAB1.1.
RI	IB01G08490	chrLG1	+	6,8,15	0,0,0	18,13,10	10,5,0	332	149	4.4572e-07	1.93677e-05	1.0,1.0,1.0	0.447,0.539,1.0	0.338	AT5G37710			alpha/beta-Hydrolases superfamily protein;(source:Araport11)
RI	IB01G04800	chrLG1	+	6,9,10	0,0,0	7,3,2	66,0,52	362	149	2.445e-10	2.59261e-08	1.0,1.0,1.0	0.042,1.0,0.016	0.647	AT1G06720			P-loop containing nucleoside triphosphate hydrolases superfamily protein;(source:Araport11)
RI	IB13G14880	chrLG13	+	129185120	1,3,0	15,15,16	2,4,1	501	149	0.000134472	0.00242784	0.975,0.948,1.0	0.69,0.527,0.826	0.293	AT5G54690	LGT6		Encodes a protein with putative galacturonosyltransferase activity. Mutants defective in this gene displayed a notable reduction in xylose (>50%) in the cell walls from stems and roots and a reduction in cellulose (~25%).
RI	IB09G19470	chrLG9	+	0,0,0	6,20,14	1,1,5	7,21,8	221	149	0.00348789	0.0304264	0.0,0.0,0.0	0.088,0.031,0.296	-0.138	AT2G41490	GPT	UDP-glcnac-adolichol phosphate glcnac-1-p-transferase	UDP-GlcNAc:dolichol phosphate N-acetylglucosamine-1-phosphate transferase
RI	IB13G10360	chrLG13	+	9,24,17	17,19,16	3,2,0	26,14,22	263	149	1.03743e-09	9.49932e-08	0.231,0.417,0.376	0.061,0.075,0.0	0.296	AT3G47730	ATH1	ABC2 homolog 1	member of ATH subfamily
RI	IB11G02890	chrLG11	-	81,105,73	7,4,2	34,30,18	0,1,0	706	149	0.000155891	0.00274141	0.709,0.847,0.885	1.0,0.864,1.0	-0.141	AT4G36800	RCE1	RUB1 conjugating enzyme 1	RUB1 conjugating enzyme that conjugates CUL1 and is involved in auxin response and embryogenesis. RCE1 protein physically interacts with RBX1, which may be the E3 for CUL1.
RI	IB11G02890	chrLG11	-	35,85,71	46,68,50	23,26,17	54,41,26	390	149	0.000508881	0.00679576	0.225,0.323,0.352	0.14,0.195,0.2	0.122	AT4G36800	RCE1	RUB1 conjugating enzyme 1	RUB1 conjugating enzyme that conjugates CUL1 and is involved in auxin response and embryogenesis. RCE1 protein physically interacts with RBX1, which may be the E3 for CUL1.
RI	IB12G15030	chrLG12	+	47,85,55	0,0,0	17,48,42	3,5,7	552	149	4.38066e-10	4.32255e-08	1.0,1.0,1.0	0.605,0.722,0.618	0.352	AT1G03290			ELKS/Rab6-interacting/CAST family protein;(source:Araport11)
RI	IB08G00430	chrLG8	-	0,0,0	13,6,12	7,19,14	102,0,114	232	149	5.95504e-05	0.00126443	0.0,0.0,0.0	0.042,1.0,0.073	-0.372	AT3G61540			alpha/beta-Hydrolases superfamily protein;(source:Araport11)
RI	IB06G07450	chrLG6	+	38,42,35	0,1,0	17,17,19	1,2,2	598	149	0.00209879	0.0208543	1.0,0.913,1.0	0.809,0.679,0.703	0.241
RI	IB01G01680	chrLG1	+	34,38,40	0,0,2	43,42,36	5,1,1	1336	149	0.00137095	0.0148928	1.0,1.0,0.69	0.49,0.824,0.801	0.192	AT5G55290			Member of V-ATPase family. Vacuolar-type H + -ATPase (V-ATPase) is a multisubunit proton pump located on the endomembranes.
RI	IB06G25280	chrLG6	-	16,26,25	0,0,0	28,12,19	0,0,483	372	149	0.000532127	0.00702695	1.0,1.0,1.0	1.0,1.0,0.016	0.328	AT2G27530	PGY1	PIGGYBACK1	Encodes ribosomal protein L10aP. Identified in a screen for enhancers of as1. as1/pgy double mutants show defects in leaf vascular patterning and adaxial cell fate. Double mutant analysis indicates pgy genes function in the same pathway as REV, KAN1 and KAN2.
RI	IB04G00020	chrLG4	-	0,2,0	2,1,1	2,5,2	0,0,0	292	149	2.9702e-07	1.32564e-05	0.0,0.505,0.0	1.0,1.0,1.0	-0.832
RI	IB01G11200	chrLG1	-	20,20,33	9,15,13	7,13,5	5,19,13	315	149	0.00461772	0.0373864	0.512,0.387,0.546	0.398,0.245,0.154	0.216	AT2G23760	SAW2	SAWTOOTH 2	Encodes a member of the BEL family of homeodomain proteins. Plants doubly mutant for saw1/saw2 (blh2/blh4) have serrated leaves. BP is expressed in the serrated leaves, therefore saw2 and saw1 may act redundantly to repress BP in leaves. Regulates together with BLH2 demethylesterification of homogalacturonan in seed mucilage.
RI	IB12G01260	chrLG12	-	58,43,60	10,8,12	93,65,73	5,5,4	254	149	0.000502045	0.00672342	0.773,0.759,0.746	0.916,0.884,0.915	-0.146	AT4G30790			Encodes autophagy-related 2 (ATG11)
RI	IB09G14790	chrLG9	+	120211148	7,7,4	125100132	0,1,2	852	149	0.000204268	0.00333998	0.75,0.841,0.866	1.0,0.946,0.92	-0.136	AT3G05545			RING/U-box superfamily protein;(source:Araport11)
RI	IB01G12450	chrLG1	+	188258238	13,13,17	139138121	48,43,40	832	149	0	0	0.721,0.78,0.715	0.342,0.365,0.351	0.386	AT3G01150	PTB1	polypyrimidine tract-binding protein 1	Encodes one of the two polypyrimidine tract-binding (PTB) protein homologs in the Arabidopsis genome. Double mutants have defects in pollen germination.
RI	IB01G22390	chrLG1	+	53,81,66	0,0,0	30,45,31	2,2,4	1248	149	7.93608e-08	4.32045e-06	1.0,1.0,1.0	0.642,0.729,0.481	0.383
RI	IB01G07230	chrLG1	+	36,76,40	33,40,26	87,68,49	23,17,12	380	149	2.13008e-05	0.000532858	0.3,0.427,0.376	0.597,0.611,0.616	-0.24	AT5G64060	NAC103	NAC domain containing protein 103	NAC domain containing protein 103;(source:Araport11)
RI	IB13G13000	chrLG13	-	21,32,29	3,1,4	20,29,21	2,0,0	263	149	0.003901	0.0331515	0.799,0.948,0.804	0.85,1.0,1.0	-0.1	AT1G56090			Tetratricopeptide repeat (TPR)-like superfamily protein;(source:Araport11)
RI	IB13G21560	chrLG13	+	57,83,44	8,17,11	8,8,2	6,7,1	218	149	0.0022585	0.0219501	0.83,0.769,0.732	0.477,0.439,0.578	0.279	AT4G19660	NPR4	NPR1-like protein 4	Encodes NPR4, a ankyrin repeat BTB/POZ domain-containing protein with 36% sequence identity with NPR1. Mutants are more susceptible to the bacterial pathogen Pseudomonas syringe pv. tomato DC3000 and to the fungal pathogen Erysiphe cichoracearum, but do not differ markedly from wild type in interaction with virulent and avirulent strains of the oomycete Peronospora parasitica. NPR4 is required fo…
RI	IB13G21560	chrLG13	+	115,196,94	60,97,32	19,19,5	41,31,25	273	149	1.41444e-11	2.00977e-09	0.511,0.524,0.616	0.202,0.251,0.098	0.367	AT4G19660	NPR4	NPR1-like protein 4	Encodes NPR4, a ankyrin repeat BTB/POZ domain-containing protein with 36% sequence identity with NPR1. Mutants are more susceptible to the bacterial pathogen Pseudomonas syringe pv. tomato DC3000 and to the fungal pathogen Erysiphe cichoracearum, but do not differ markedly from wild type in interaction with virulent and avirulent strains of the oomycete Peronospora parasitica. NPR4 is required fo…
RI	IB14G24730	chrLG14	-	1,0,0	1,1,1	6,2,6	0,1,2	242	149	2.33421e-06	7.94408e-05	0.381,0.0,0.0	1.0,0.552,0.649	-0.607	AT4G23160	CRK8	cysteine-rich RLK (RECEPTOR-like protein kinase) 8	Encodes a cysteine-rich receptor-like protein kinase.
RI	IB14G24730	chrLG14	-	1,0,0	8,12,8	6,2,6	11,6,9	254	149	2.3377e-06	7.94408e-05	0.068,0.0,0.0	0.242,0.164,0.281	-0.206	AT4G23160	CRK8	cysteine-rich RLK (RECEPTOR-like protein kinase) 8	Encodes a cysteine-rich receptor-like protein kinase.
RI	IB01G14740	chrLG1	+	8,2,4	4,2,6	5,2,3	1,0,1	248	149	0.000383893	0.00545474	0.546,0.375,0.286	0.75,1.0,0.643	-0.395	AT1G66910			Protein kinase superfamily protein;(source:Araport11)
RI	IB02G18250	chrLG2	+	3,4,6	3,2,3	0,0,3	1,1,4	534	149	0.00397404	0.0336314	0.218,0.358,0.358	0.0,0.0,0.173	0.254	AT5G26240	CLC-D	chloride channel D	Anion channel protein family member. Involved in negative regulation of pattern triggered immunity.
RI	IB04G21320	chrLG4	-	6,6,3	9,5,1	7,3,5	0,0,2	256	149	7.72031e-05	0.00155379	0.28,0.411,0.636	1.0,1.0,0.593	-0.422	AT5G20120			testis- and ovary-specific PAZ domain protein;(source:Araport11)
RI	IB10G03300	chrLG10	-	1,4,2	2,2,0	18,10,64	0,0,0	364	149	0.00217917	0.0214249	0.17,0.45,1.0	1.0,1.0,1.0	-0.46	AT1G31650	ROPGEF14	ROP (rho of plants) guanine nucleotide exchange factor 14	Encodes a member of KPP-like gene family, homolog of KPP (kinase partner protein) gene in tomato. Also a member of the RopGEF (guanine nucleotide exchange factor) family, containing the novel PRONE domain (plant-specific Rop nucleotide exchanger), which is exclusively active towards members of the Rop subfamily.
RI	IB05G23580	chrLG5	-	44,81,67	4,5,10	35,25,19	10,7,4	369	149	0.0062096	0.0464668	0.816,0.867,0.73	0.586,0.591,0.657	0.193	AT2G37570	SLT1	sodium- and lithium-tolerant 1	encodes a protein that can complement the salt-sensitive phenotype of a calcineurin (CaN)-deficient yeast mutant. This gene occurs in a single-copy and is 75% identical to tobacco SLT1 gene.
RI	XLOC_039186	chrLG6	-	115243180	4,5,0	78,99,114	21,18,7	262	149	1.53832e-10	1.72384e-08	0.942,0.965,1.0	0.679,0.758,0.903	0.189
RI	IB11G19720	chrLG11	+	15,12,7	0,3,1	10,7,1	4,5,2	284	149	0.00256346	0.0242021	1.0,0.677,0.786	0.567,0.423,0.208	0.422	AT5G53940			Yippee family putative zinc-binding protein;(source:Araport11)
RI	IB09G04480	chrLG9	-	62,92,70	2,7,5	46,46,26	9,7,5	939	149	0.00374513	0.0321158	0.831,0.676,0.69	0.448,0.51,0.452	0.262	AT1G11930			Putative pyridoxal phosphate-dependent enzyme, YBL036C type;(source:Araport11)
RI	IB10G00660	chrLG10	-	11,14,13	2,1,4	11,3,8	0,0,1	225	149	0.000875931	0.0103824	0.785,0.903,0.683	1.0,1.0,0.841	-0.157
RI	IB10G00660	chrLG10	-	60,56,71	0,0,1	38,27,33	3,2,0	1036	149	0.00400615	0.0338226	1.0,1.0,0.911	0.646,0.66,1.0	0.202
RI	IB15G03420	chrLG15	+	86,171,86	0,0,0	15,40,14	11,0,0	200	149	0.00135746	0.0147576	1.0,1.0,1.0	0.504,1.0,1.0	0.165	AT3G53690			RING/U-box superfamily protein;(source:Araport11)
RI	IB02G06610	chrLG2	+	3,2,0	3,1,2	5,5,2	0,0,0	313	149	2.98614e-08	1.78278e-06	0.323,0.488,0.0	1.0,1.0,1.0	-0.73	AT2G40080	ELF4	EARLY FLOWERING 4	Encodes a novel nuclear 111 amino-acid phytochrome-regulated component of a negative feedback loop involving the circadian clock central oscillator components CCA1 and LHY. ELF4 is necessary for light-induced expression of both CCA1 and LHY, and conversely, CCA1 and LHY act negatively on light-induced ELF4 expression. ELF4 promotes clock accuracy and is required for sustained rhythms in the absen…
RI	IB10G01100	chrLG10	+	22,16,10	2,3,1	17,13,8	1,0,0	499	149	0.000446715	0.00614732	0.767,0.614,0.749	0.835,1.0,1.0	-0.235	AT4G22540	ORP2A	OSBP(oxysterol binding protein)-related protein 2A	OSBP(oxysterol binding protein)-related protein 2A;(source:Araport11)
RI	IB13G11050	chrLG13	-	7,13,11	2,10,2	2,8,5	0,0,0	525	149	2.04883e-10	2.20545e-08	0.498,0.27,0.61	1.0,1.0,1.0	-0.541	AT2G18180			Sec14p-like phosphatidylinositol transfer family protein;(source:Araport11)
RI	IB14G02190	chrLG14	+	55,99,80	0,0,0	70,80,76	27,24,0	215	149	1.54077e-10	1.72384e-08	1.0,1.0,1.0	0.642,0.698,1.0	0.22	AT4G17520			Hyaluronan / mRNA binding family;(source:Araport11)
RI	IB10G00380	chrLG10	-	135324190	399826430	47,62,79	45,31,77	214	149	1.57274e-09	1.32231e-07	0.191,0.215,0.235	0.421,0.582,0.417	-0.26	AT4G23050			PAS domain-containing protein tyrosine kinase family protein;(source:Araport11)
RI	IB10G00380	chrLG10	-	99221127	424852445	30,36,37	36,36,84	265	149	1.29998e-06	4.73627e-05	0.116,0.127,0.138	0.319,0.36,0.199	-0.166	AT4G23050			PAS domain-containing protein tyrosine kinase family protein;(source:Araport11)
RI	IB01G01340	chrLG1	+	51,75,52	0,0,0	64,74,50	1,4,1	716	149	0.00470742	0.0378324	1.0,1.0,1.0	0.93,0.794,0.912	0.121	AT5G47750	PK5		D6PK family kinase involved in pulse-induced phototropism and continuous light-induced hypocotyl phototropism, minor contribution to time-dependent phototropism.
RI	IB01G01340	chrLG1	+	38,54,35	4,0,3	39,34,27	15,9,10	347	149	2.83014e-06	9.26576e-05	0.803,1.0,0.834	0.528,0.619,0.537	0.318	AT5G47750	PK5		D6PK family kinase involved in pulse-induced phototropism and continuous light-induced hypocotyl phototropism, minor contribution to time-dependent phototropism.
RI	IB07G00530	chrLG7	-	14,28,13	0,5,2	9,13,14	0,0,2	526	149	0.00357663	0.0310258	1.0,0.613,0.648	1.0,1.0,0.665	-0.135	AT5G62220	XLT2	Xyloglucan L-side chain galactosylTransferase position 2	Encodes a Golgi apparatus-localized galactosyltransferase involved in galactosyl-substitution of xyloglucan at position 2.
RI	IB10G00270	chrLG10	-	0,5,1	2,2,3	0,0,0	4,1,2	266	149	0.00628914	0.0467807	0.0,0.583,0.157	0.0,0.0,0.0	0.247	AT4G00660	RH8	RNAhelicase-like 8	RNAhelicase-like 8;(source:Araport11)
RI	IB03G14360	chrLG3	-	99155112	20,0,0	89,100,81	0,0,0	330	149	7.84852e-05	0.00157736	0.691,1.0,1.0	1.0,1.0,1.0	-0.103
RI	IB11G37000	chrLG11	-	24,33,32	29,51,19	21,23,12	4,13,4	257	149	0.00374161	0.0321158	0.324,0.273,0.494	0.753,0.506,0.635	-0.268	AT3G19720	DRP5B	Dynamin related protein 5B	Encodes a novel chloroplast division protein. Mutants of exhibit defects in chloroplast constriction, have enlarged, dumbbell-shaped chloroplasts. The ARC5 gene product shares similarity with the dynamin family of GTPases, which mediate endocytosis, mitochondrial division, and other organellar fission and fusion events in eukaryotes. Phylogenetic analysis showed that ARC5 is related to a group of…
RI	IB11G37780	chrLG11	-	0,0,0	1,2,1	2,0,4	0,1,0	230	149	9.01827e-07	3.5107e-05	0.0,0.0,0.0	1.0,0.0,1.0	-0.667	AT4G17000			neurofilament heavy protein;(source:Araport11)
RI	IB01G13040	chrLG1	+	25,51,52	3,2,5	20,25,11	1,0,0	433	149	0.000242239	0.00384901	0.741,0.898,0.782	0.873,1.0,1.0	-0.151	AT4G36690	ATU2AF65A		Regulates flowering time and displays a redundant role in pollen tube growth together with AtU2AF65b.
RI	IB07G22830	chrLG7	+	5,20,19	0,0,1	20,19,13	4,3,0	215	149	0.0015586	0.0164901	1.0,1.0,0.929	0.776,0.814,1.0	0.113	AT3G03380	DegP7	DegP protease 7	Encodes a putative DegP protease. The mRNA is cell-to-cell mobile.
RI	IB01G31160	chrLG1	-	111,177,77	52,57,29	86,66,83	51,69,85	373	149	1.12855e-05	0.000316908	0.46,0.554,0.515	0.402,0.276,0.281	0.19	AT2G40410	CAN2	calcium dependent nuclease 2	Encodes a Ca(2+)-dependent nuclease that can degrade both DNA and RNA.
RI	IB01G31160	chrLG1	-	47,76,48	77,97,55	22,26,39	87,76,90	217	149	1.15319e-05	0.000322552	0.295,0.35,0.375	0.148,0.19,0.229	0.151	AT2G40410	CAN2	calcium dependent nuclease 2	Encodes a Ca(2+)-dependent nuclease that can degrade both DNA and RNA.
RI	IB10G04540	chrLG10	+	2,6,4	3,2,1	1,2,0	2,9,3	611	149	0.00031819	0.00474394	0.14,0.422,0.494	0.109,0.051,0.0	0.299	AT1G80260	emb1427	embryo defective 1427	Spc97 / Spc98 family of spindle pole body (SBP) component;(source:Araport11)
RI	IB01G24370	chrLG1	+	47,58,39	5,3,2	15,14,9	0,0,0	1373	149	3.39767e-08	1.99493e-06	0.505,0.677,0.679	1.0,1.0,1.0	-0.38	AT1G78690	At1g78690p		Encodes a lysoglycerophospholipid O-acyltransferase that acylates 1-acyl lyso PE and 1-acyl lyso PG but not PE or PG.
RI	IB14G22040	chrLG14	+	116163140	2,8,2	17,21,17	0,0,0	1093	149	2.06131e-05	0.000520232	0.888,0.735,0.905	1.0,1.0,1.0	-0.157	AT5G48250	BBX8	B-box domain protein 8	B-box type zinc finger protein with CCT domain-containing protein;(source:Araport11)
RI	IB01G13630	chrLG1	+	36,47,47	1,0,0	33,41,40	1,2,2	915	149	0.00192929	0.019442	0.854,1.0,1.0	0.843,0.769,0.765	0.159
RI	IB01G13630	chrLG1	+	9,13,9	0,0,2	11,19,13	2,7,5	271	149	0.000136795	0.0024573	1.0,1.0,0.712	0.751,0.599,0.588	0.258
RI	IB15G20980	chrLG15	+	82,60,64	0,3,4	40,22,54	0,0,0	957	149	0.000326212	0.00482325	1.0,0.757,0.714	1.0,1.0,1.0	-0.176	AT4G32780			FORKED-LIKE family member, part of Group 2 (Group 1 consists of FKD1, FL1-FL3; Group 2 consists of FL4 and FL8 and Group 3 consists of FL5- FL7). May coordinate leaf size with vein density, where Group 1 members and Group 3 members have opposing functions.
RI	IB15G20980	chrLG15	+	11,12,7	3,2,3	4,3,1	0,0,0	243	149	2.31964e-06	7.94212e-05	0.692,0.786,0.589	1.0,1.0,1.0	-0.311	AT4G32780			FORKED-LIKE family member, part of Group 2 (Group 1 consists of FKD1, FL1-FL3; Group 2 consists of FL4 and FL8 and Group 3 consists of FL5- FL7). May coordinate leaf size with vein density, where Group 1 members and Group 3 members have opposing functions.
RI	IB01G06500	chrLG1	-	6,11,15	1,1,0	13,20,10	4,7,1	292	149	0.000291945	0.00445091	0.754,0.849,1.0	0.624,0.593,0.836	0.183	AT5G10110			DNA-directed RNA polymerase subunit beta;(source:Araport11)
RI	IB01G06500	chrLG1	-	16,27,27	3,2,3	36,37,32	1,0,2	464	149	0.00443563	0.0362218	0.631,0.813,0.743	0.92,1.0,0.837	-0.19	AT5G10110			DNA-directed RNA polymerase subunit beta;(source:Araport11)
RI	IB01G06500	chrLG1	-	11,19,17	1,0,0	29,23,25	7,5,1	297	149	2.81989e-05	0.000672279	0.847,1.0,1.0	0.675,0.698,0.926	0.183	AT5G10110			DNA-directed RNA polymerase subunit beta;(source:Araport11)
RI	IB08G05050	chrLG8	-	30,54,60	1,2,3	46,74,62	6,10,13	904	149	0.000511522	0.00681183	0.832,0.817,0.767	0.558,0.549,0.44	0.29	AT4G03420			hypothetical protein (DUF789);(source:Araport11)
RI	IB07G10700	chrLG7	+	17,21,20	0,0,201	8,8,4	0,0,0	312	149	0.00217363	0.0214249	1.0,1.0,0.045	1.0,1.0,1.0	-0.318	AT2G07340	PFD1	PREFOLDIN 1	PREFOLDIN 1;(source:Araport11)
RI	IB10G20240	chrLG10	-	11,16,28	1,0,5	3,8,8	0,0,0	310	149	0.00318548	0.0284997	0.841,1.0,0.729	1.0,1.0,1.0	-0.143	AT1G60200			RMB25 is an alternative splicing factor involved in mediation of abiotic stress response and ABA response. Its expression is modulated by a variety of stressors and it in turn appears to affect the ratio of splice variants of stress responsive genes such as HAB1.2/HAB1.1.
RI	IB01G10550	chrLG1	-	54102101	15,20,19	40,28,34	1,2,0	398	149	3.21121e-07	1.41702e-05	0.574,0.656,0.666	0.937,0.84,1.0	-0.294	AT4G36980			CLK4-associating serine/arginine-rich protein;(source:Araport11)
RI	IB01G10550	chrLG1	-	30,60,25	81128102	43,37,33	44,27,16	729	149	1.7351e-09	1.4169e-07	0.07,0.087,0.048	0.166,0.219,0.297	-0.159	AT4G36980			CLK4-associating serine/arginine-rich protein;(source:Araport11)
RI	IB13G22100	chrLG13	-	25,39,28	79,108,72	24,37,67	29,78,39	497	149	0.000219161	0.0035387	0.087,0.098,0.104	0.199,0.125,0.34	-0.125	AT5G16290	VAT1	VALINE-TOLERANT 1	Encodes a regulatory subunit of acetohydroxy acid synthase (AHAS), the &#64257;rst committed enzyme in the branched chain amino acid biosynthesis pathway.
RI	IB11G02640	chrLG11	-	11,29,29	31,44,28	50,44,48	23,19,13	236	149	9.73751e-07	3.69947e-05	0.183,0.294,0.395	0.579,0.594,0.7	-0.334	AT1G19397			transmembrane protein;(source:Araport11)
RI	IB01G09430	chrLG1	+	17,15,20	4,4,7	21,19,8	1,3,0	313	149	0.00438331	0.0358279	0.669,0.641,0.576	0.909,0.751,1.0	-0.258	AT5G49610			F-box family protein;(source:Araport11)
RI	IB05G17700	chrLG5	-	201279187	25,45,26	83,102,42	3,3,3	252	149	5.33871e-06	0.000164908	0.826,0.786,0.81	0.942,0.953,0.892	-0.122	AT1G64530	NLP6	NIN-like protein 6	Plant regulator RWP-RK family protein;(source:Araport11)
RI	IB10G14150	chrLG10	+	33,57,39	5,2,2	13,13,4	5,3,2	423	149	0.003841	0.0327199	0.699,0.909,0.873	0.478,0.604,0.413	0.329	AT1G67420			Zn-dependent exopeptidases superfamily protein;(source:Araport11)
RI	IB10G14150	chrLG10	+	16,12,18	0,0,0	3,7,1	5,1,1	288	149	8.90877e-07	3.4776e-05	1.0,1.0,1.0	0.237,0.784,0.341	0.546	AT1G67420			Zn-dependent exopeptidases superfamily protein;(source:Araport11)
RI	IB07G30960	chrLG7	-	275445376	21,25,24	127123142	24,31,22	424	149	3.4902e-08	2.04083e-06	0.821,0.862,0.846	0.65,0.582,0.694	0.201	AT5G14970			seed maturation-like protein;(source:Araport11)
RI	IB07G30960	chrLG7	-	440696573	59,77,62	205196205	139190190	721	149	0	0	0.606,0.651,0.656	0.234,0.176,0.182	0.44	AT5G14970			seed maturation-like protein;(source:Araport11)
RI	IB14G18680	chrLG14	+	79166124	8,22,11	59,50,49	21,24,15	488	149	2.83238e-07	1.27358e-05	0.751,0.697,0.775	0.462,0.389,0.499	0.291	AT1G72050	TFIIIA	transcription factor IIIA	Encodes a transcriptional factor TFIIIA required for transcription of 5S rRNA gene. 5S rRNA is the smallest constituent of the ribosome. Work on one of the gene models AT1G72050.2 showed that it encodes a protein with nine Cys(2)-His(2)-type zinc fingers, a characteristic feature of TFIIIA proteins. AT1G72050.2 also contains a 23 amino acid spacer between fingers 1 and 2, a 66 amino acid spacer b…
RI	IB14G18680	chrLG14	+	245385285	4,8,5	152155146	34,28,31	782	149	0	0	0.921,0.902,0.916	0.46,0.513,0.473	0.431	AT1G72050	TFIIIA	transcription factor IIIA	Encodes a transcriptional factor TFIIIA required for transcription of 5S rRNA gene. 5S rRNA is the smallest constituent of the ribosome. Work on one of the gene models AT1G72050.2 showed that it encodes a protein with nine Cys(2)-His(2)-type zinc fingers, a characteristic feature of TFIIIA proteins. AT1G72050.2 also contains a 23 amino acid spacer between fingers 1 and 2, a 66 amino acid spacer b…
RI	IB14G18680	chrLG14	+	177243183	33,47,37	102118109	40,42,34	312	149	0.00039439	0.00557047	0.719,0.712,0.703	0.549,0.573,0.605	0.136	AT1G72050	TFIIIA	transcription factor IIIA	Encodes a transcriptional factor TFIIIA required for transcription of 5S rRNA gene. 5S rRNA is the smallest constituent of the ribosome. Work on one of the gene models AT1G72050.2 showed that it encodes a protein with nine Cys(2)-His(2)-type zinc fingers, a characteristic feature of TFIIIA proteins. AT1G72050.2 also contains a 23 amino acid spacer between fingers 1 and 2, a 66 amino acid spacer b…
RI	IB10G02830	chrLG10	-	5,12,6	0,0,0	13,6,2	1,3,1	717	149	4.46877e-05	0.000981403	1.0,1.0,1.0	0.73,0.294,0.294	0.561	AT1G31850			S-adenosyl-L-methionine-dependent methyltransferases superfamily protein;(source:Araport11)
RI	IB05G11750	chrLG5	+	2,7,5	53,0,70	5,10,7	0,0,0	263	149	1.59986e-09	1.33483e-07	0.021,1.0,0.039	1.0,1.0,1.0	-0.647	AT5G01270	CPL2	carboxyl-terminal domain (ctd) phosphatase-like 2	Encodes CPL2, a carboxyl-terminal domain (CTD) phosphatase that dephosphorylates CTD Ser5-PO4 of the RNA polymerase II complex. Regulates plant growth, stress and auxin responses.
RI	IB12G02570	chrLG12	-	20,30,30	2,2,7	20,8,24	10,6,12	297	149	0.000394972	0.00557315	0.834,0.883,0.683	0.501,0.401,0.501	0.332	AT1G14180			RING/U-box superfamily protein;(source:Araport11)
RI	IB11G36650	chrLG11	+	60,164,46	7,14,3	68,38,27	1,0,0	432	149	5.61971e-07	2.39073e-05	0.747,0.802,0.841	0.959,1.0,1.0	-0.19
RI	IB12G10630	chrLG12	+	25,24,23	2,1,0	4,12,15	6,5,2	1152	149	5.06794e-05	0.00109438	0.618,0.756,1.0	0.079,0.237,0.492	0.522
RI	IB14G14880	chrLG14	+	13,40,29	4,7,3	11,15,14	0,0,0	249	149	1.1389e-06	4.22525e-05	0.66,0.774,0.853	1.0,1.0,1.0	-0.238	AT5G28780			PIF1 helicase;(source:Araport11)
RI	IB01G24310	chrLG1	+	1,2,2	3,3,4	0,1,0	4,3,3	279	149	0.00613974	0.0460879	0.151,0.263,0.211	0.0,0.151,0.0	0.158	AT1G22430			GroES-like zinc-binding dehydrogenase family protein;(source:Araport11)
RI	IB14G13170	chrLG14	+	53,111,66	0,0,0	72,66,58	0,12,9	323	149	3.06297e-08	1.82099e-06	1.0,1.0,1.0	1.0,0.717,0.748	0.178	AT3G09670			PWWP domain protein involved in regulation of FLC and flowering time.
RI	IB01G16070	chrLG1	+	55,59,54	14,16,17	20,35,28	0,3,4	548	149	0.00296348	0.0270618	0.516,0.501,0.463	1.0,0.76,0.656	-0.312
RI	IB13G18390	chrLG13	-	7,14,11	57,99,63	10,15,13	0,54,0	506	149	3.28686e-05	0.000762638	0.035,0.04,0.049	1.0,0.076,1.0	-0.651	AT5G44180	RLT2	RINGLET 2	Homeodomain-like transcriptional regulator;(source:Araport11)
RI	IB01G33670	chrLG1	+	21,43,26	2,0,6	4,4,2	0,0,0	376	149	9.64247e-05	0.00185588	0.806,1.0,0.632	1.0,1.0,1.0	-0.187	AT1G28100			hypothetical protein;(source:Araport11)
RI	IB01G33670	chrLG1	+	10,18,11	11,6,4	0,0,1	1,1,0	279	149	0.0004447	0.00613471	0.327,0.616,0.595	0.0,0.0,1.0	0.179	AT1G28100			hypothetical protein;(source:Araport11)
RI	IB01G33670	chrLG1	+	440694512	57,75,46	39,66,57	23,32,19	525	149	1.58507e-12	2.85091e-10	0.687,0.724,0.76	0.325,0.369,0.46	0.339	AT1G28100			hypothetical protein;(source:Araport11)
RI	IB14G04470	chrLG14	-	25,57,48	46,61,55	11,18,10	92,63,65	248	149	2.77982e-11	3.76176e-09	0.246,0.36,0.344	0.067,0.147,0.085	0.217	AT3G26085			CAAX amino terminal protease family protein;(source:Araport11)
RI	IB13G11990	chrLG13	-	95,99,56	2,4,0	49,67,45	0,0,0	977	149	0.00599944	0.0453436	0.879,0.791,1.0	1.0,1.0,1.0	-0.11
RI	IB13G11990	chrLG13	-	88,90,53	4,3,7	49,66,41	0,2,0	932	149	0.000123323	0.00227083	0.779,0.827,0.548	1.0,0.841,1.0	-0.229
RI	IB13G11990	chrLG13	-	16,23,11	12,7,12	14,22,15	3,1,0	306	149	2.54459e-05	0.000618528	0.394,0.615,0.309	0.694,0.915,1.0	-0.43
RI	IB14G07100	chrLG14	+	31,41,13	4,1,1	27,15,13	0,0,0	322	149	0.00511705	0.0403486	0.782,0.95,0.857	1.0,1.0,1.0	-0.137	AT1G02080			Acts as scaffold protein in the CCR4-NOT complex, by interacting with various NOT proteins and CAF1. Essential protein for proper pollen development and germination capacity.
RI	IB04G08040	chrLG4	-	17,7,12	0,0,0	4,18,13	1,5,2	1036	149	1.00553e-09	9.27767e-08	1.0,1.0,1.0	0.365,0.341,0.483	0.604	AT1G72180			Encodes a leucine-rich repeat receptor kinase that functions as a receptor for CEP1 peptide. Mediates nitrate uptake signaling.
RI	IB11G14210	chrLG11	+	18,40,33	2,5,2	14,15,9	1,0,0	619	149	0.000160375	0.00278919	0.684,0.658,0.799	0.771,1.0,1.0	-0.21	AT5G04090			histidine-tRNA ligase;(source:Araport11)
RI	IB01G07820	chrLG1	-	4,9,12	0,8,0	3,5,4	0,0,0	316	149	0.00529847	0.0414114	1.0,0.347,1.0	1.0,1.0,1.0	-0.218	AT5G23490			hypothetical protein;(source:Araport11)
RI	IB01G26810	chrLG1	-	10,6,8	5,4,1	7,4,4	0,0,0	237	149	1.03299e-07	5.45497e-06	0.557,0.485,0.834	1.0,1.0,1.0	-0.375
RI	IB01G01940	chrLG1	-	0,0,0	6,11,9	2,5,3	18,11,16	307	149	0.000367822	0.00526773	0.0,0.0,0.0	0.051,0.181,0.083	-0.105	AT3G20480	LpxK	lipid X K	tetraacyldisaccharide 4-kinase family protein;(source:Araport11)
RI	IB03G14980	chrLG3	-	36,50,44	89,94,72	29,19,19	10,17,17	684	149	0.000184269	0.00310136	0.081,0.104,0.117	0.387,0.196,0.196	-0.159
RI	IB03G14980	chrLG3	-	132163122	25,37,25	56,55,61	1,2,6	256	149	2.79458e-06	9.17048e-05	0.754,0.719,0.74	0.97,0.941,0.855	-0.184
RI	IB03G14980	chrLG3	-	116150104	33,32,39	53,54,60	0,2,0	220	149	9.99201e-16	2.83953e-13	0.704,0.76,0.644	1.0,0.948,1.0	-0.28
RI	IB03G14980	chrLG3	-	295439328	79,106,60	135137141	10,9,7	409	149	2.07846e-10	2.22051e-08	0.576,0.601,0.666	0.831,0.847,0.88	-0.238
RI	IB03G14980	chrLG3	-	206274213	17,30,22	92,82,98	1,1,3	262	149	2.41271e-07	1.10946e-05	0.873,0.839,0.846	0.981,0.979,0.949	-0.117
RI	IB01G20490	chrLG1	+	9,7,4	1,5,2	14,17,13	0,0,0	234	149	5.78487e-07	2.44635e-05	0.851,0.471,0.56	1.0,1.0,1.0	-0.373	AT1G43710	SDC1	serine decarboxylase 1	Encodes a serine decarboxylase that is involved in ethanolamine metabolism and is crucial for plant growth.
RI	IB02G28770	chrLG2	+	18,29,23	0,23,0	4,1,1	0,0,0	201	149	0.000750147	0.00914922	1.0,0.483,1.0	1.0,1.0,1.0	-0.172
RI	IB12G05070	chrLG12	+	37,62,24	3,7,0	24,24,30	0,1,1	762	149	0.00162771	0.0169686	0.707,0.634,1.0	1.0,0.824,0.854	-0.112
RI	IB12G05070	chrLG12	+	37,62,24	0,0,0	24,24,30	2,0,6	609	149	1.26146e-05	0.000346024	1.0,1.0,1.0	0.746,1.0,0.55	0.235
RI	IB01G06410	chrLG1	-	13,9,12	4,2,2	20,7,14	0,1,0	372	149	2.63131e-05	0.000634776	0.566,0.643,0.706	1.0,0.737,1.0	-0.274	AT5G10190			Major facilitator superfamily protein;(source:Araport11)
RI	IB10G07470	chrLG10	-	53,95,100	0,4,2	46,26,38	0,0,0	1541	149	0.00159985	0.0168138	1.0,0.697,0.829	1.0,1.0,1.0	-0.158
RI	XLOC_004314	chrLG10	+	98138105	1,2,0	84,85,95	7,2,3	1626	149	0.000401994	0.00564978	0.9,0.863,1.0	0.524,0.796,0.744	0.233
RI	IB02G08170	chrLG2	-	14,19,16	6,8,4	29,41,60	2,6,1	267	149	0.000136419	0.00245521	0.566,0.57,0.691	0.89,0.792,0.971	-0.275	AT3G24840			Sec14p-like phosphatidylinositol transfer family protein;(source:Araport11)
RI	XLOC_019979	chrLG14	-	61,71,79	6,5,2	55,50,39	2,1,0	587	149	0.00381572	0.0325335	0.721,0.783,0.909	0.875,0.927,1.0	-0.13
RI	IB01G11530	chrLG1	-	72200118	27,0,0	85,115,78	0,0,0	227	149	0.000276934	0.0042586	0.636,1.0,1.0	1.0,1.0,1.0	-0.121	AT5G38720			RRP7 shares limited sequence similarity to human and yeast RRP7. In Arabidopsis RRP7 functions in 18S ribosomal RNA maturation.
RI	IB11G28300	chrLG11	-	69,96,78	20,26,21	54,69,52	29,47,25	516	149	0.000243958	0.00385643	0.499,0.516,0.517	0.35,0.298,0.375	0.17	AT2G33700	PP2CG1	protein phosphatase 2C G Group 1	Encodes a putative protein phosphatase 2C that positively regulates salt tolerance in abscisic acid-dependent manner.
RI	IB11G24700	chrLG11	+	2,4,2	0,0,0	4,2,0	19,0,16	510	149	1.36118e-10	1.57244e-08	1.0,1.0,1.0	0.058,1.0,0.0	0.647	AT2G26270			BRCT domain DNA repair protein;(source:Araport11)
RI	IB01G29280	chrLG1	+	9,3,3	14,10,26	12,7,15	1,3,3	545	149	1.54866e-07	7.72102e-06	0.149,0.076,0.031	0.766,0.389,0.578	-0.492
RI	IB11G03510	chrLG11	+	36,43,39	53,79,55	13,25,4	41,109,18	251	149	1.57392e-05	0.000413917	0.287,0.244,0.296	0.158,0.12,0.117	0.144	AT3G63470	scpl40	serine carboxypeptidase-like 40	serine carboxypeptidase-like 40;(source:Araport11)
RI	IB11G03510	chrLG11	+	41,61,54	54,79,62	15,19,3	37,90,18	274	149	2.81101e-07	1.27203e-05	0.292,0.296,0.321	0.181,0.103,0.083	0.181	AT3G63470	scpl40	serine carboxypeptidase-like 40	serine carboxypeptidase-like 40;(source:Araport11)
RI	IB11G06710	chrLG11	+	27,48,42	2,5,2	5,8,18	2,10,6	256	149	3.90333e-05	0.000870681	0.887,0.848,0.924	0.593,0.318,0.636	0.371	AT1G71710			DNAse I-like superfamily protein;(source:Araport11)
RI	IB11G06710	chrLG11	+	29,54,43	8,25,12	8,12,22	28,23,19	301	149	8.70501e-07	3.4263e-05	0.642,0.517,0.639	0.124,0.205,0.364	0.368	AT1G71710			DNAse I-like superfamily protein;(source:Araport11)
RI	IB01G29700	chrLG1	+	84,129,74	19,23,15	50,33,61	21,17,19	235	149	0.00347926	0.0304039	0.737,0.781,0.758	0.602,0.552,0.671	0.15	AT2G39840	TOPP4	type one serine/threonine protein phosphatase 4	Encodes the catalytic subunit of a Type 1 phosphoprotein Ser/Thr phosphatase, expressed in roots, shoots and flowers. The mRNA is cell-to-cell mobile.
RI	IB05G22900	chrLG5	-	1,0,0	3,4,4	1,2,2	0,0,2	231	149	4.77993e-06	0.000148943	0.177,0.0,0.0	1.0,1.0,0.392	-0.738	AT2G36740	SWC2		DNA binding protein SWC2;(source:Araport11)
RI	IB07G00210	chrLG7	-	94,101,58	0,2,0	88,136,78	1,7,4	1198	149	0.000176562	0.00300092	1.0,0.863,1.0	0.916,0.707,0.708	0.177	AT5G62070	IQD23	IQ-domain 23	Member of IQ67 (CaM binding) domain containing family.
RI	IB07G21040	chrLG7	+	93123129	20,23,26	51,57,36	4,7,3	228	149	0.0062329	0.0465633	0.752,0.778,0.764	0.893,0.842,0.887	-0.109	AT5G67170			SEC-C motif-containing protein / OTU-like cysteine protease family protein;(source:Araport11)
RI	IB09G19700	chrLG9	-	39,46,22	42,53,33	33,26,23	25,10,12	233	149	0.00337194	0.0297036	0.373,0.357,0.299	0.458,0.624,0.551	-0.201	AT5G45190			Encodes a cyclin T partner CYCT1;5. Plays important roles in infection with Cauliflower mosaic virus (CaMV).
RI	IB09G19700	chrLG9	-	24,50,32	33,42,45	1,0,3	23,26,27	405	149	3.77476e-15	1.05168e-12	0.211,0.305,0.207	0.016,0.0,0.039	0.223	AT5G45190			Encodes a cyclin T partner CYCT1;5. Plays important roles in infection with Cauliflower mosaic virus (CaMV).
RI	IB09G19700	chrLG9	-	1,12,19	15,23,20	0,3,1	18,21,4	407	149	5.9622e-05	0.00126443	0.024,0.16,0.258	0.0,0.05,0.084	0.103	AT5G45190			Encodes a cyclin T partner CYCT1;5. Plays important roles in infection with Cauliflower mosaic virus (CaMV).
RI	IB07G20490	chrLG7	+	86,112,71	9,20,15	93,85,70	9,6,2	352	149	0.00334281	0.0294653	0.802,0.703,0.667	0.814,0.857,0.937	-0.145	AT1G24340	EMB260	EMBRYO DEFECTIVE 260	A locus involved in embryogenesis. Mutations in this locus result in embryo lethality. The mRNA is cell-to-cell mobile.
RI	IB04G18620	chrLG4	-	55,49,47	6,13,9	27,52,29	2,3,1	259	149	0.00123241	0.01367	0.841,0.684,0.75	0.886,0.909,0.943	-0.154	AT1G12380			hypothetical protein;(source:Araport11)
RI	IB05G26460	chrLG5	+	0,3,12	1,2,3	6,3,7	0,0,2	221	149	0.000680489	0.00848909	0.0,0.503,0.729	1.0,1.0,0.702	-0.49	AT4G16800			3-methylglutaconyl-CoA hydratase localized to mitochondria. Knockout displays accelerated senescence when subjected to extended dark conditions;knockout senescing leaves and knockout seeds accumulate leu, ile, and val.
RI	IB02G10330	chrLG2	-	13,28,28	17,22,12	16,9,19	26,33,27	833	149	0.00102198	0.0117677	0.12,0.185,0.294	0.099,0.047,0.112	0.114	AT4G03150			plant/protein;(source:Araport11)
RI	IB12G13280	chrLG12	-	4,3,2	11,16,7	9,4,6	3,3,6	251	149	0.000455967	0.00622965	0.178,0.1,0.145	0.64,0.442,0.372	-0.344	AT2G20210			RNI-like superfamily protein;(source:Araport11)
RI	IB04G10180	chrLG4	+	1,2,5	4,0,2	4,3,2	0,0,0	224	149	0.000193801	0.00321321	0.143,1.0,0.624	1.0,1.0,1.0	-0.411	AT3G24315	SEC20		Sec20 family protein;(source:Araport11)
RI	IB06G03970	chrLG6	-	514283685494	21,32,16	123212281147	38,24,23	2172	149	0	0	0.944,0.947,0.959	0.69,0.778,0.774	0.203	AT2G25970			KH domain-containing protein;(source:Araport11)
RI	IB11G18660	chrLG11	+	0,12,6	2,6,4	13,3,3	1,1,0	246	149	7.70391e-05	0.00155269	0.0,0.548,0.476	0.887,0.645,1.0	-0.503	AT1G53210	NCL	Na+/Ca2+ exchanger	Encodes a Na+/Ca 2+ exchanger-like protein that participates in the maintenance of Ca 2+ homeostasis. The mRNA is cell-to-cell mobile.
RI	IB01G23700	chrLG1	+	34,68,44	10,9,5	13,12,8	23,22,8	1633	149	1.81709e-11	2.53128e-09	0.237,0.408,0.445	0.049,0.047,0.084	0.303	AT5G05930	GC1	guanylyl cyclase 1	guanylyl cyclase 1;(source:Araport11)
RI	IB13G05450	chrLG13	-	43,83,42	4,4,3	31,34,33	0,0,2	722	149	0.000887476	0.0104649	0.689,0.811,0.743	1.0,1.0,0.773	-0.177
RI	IB07G01950	chrLG7	+	31,41,30	21,20,17	15,8,15	16,15,18	443	149	0.00230126	0.0222439	0.332,0.408,0.372	0.24,0.152,0.219	0.167	AT5G05460	ENGase85A	Endo-beta-N-acetyglucosaminidase 85A	Encodes a cytosolic beta-endo-N-acetyglucosaminidase (ENGase). ENGases N-glycans cleave the O-glycosidic linkage between the two GlcNAc residues of the N-glycan core structure and thus generate a protein with a single GlcNAc attached to asparagine.
RI	IB11G16660	chrLG11	+	34,44,33	3,4,0	36,26,19	5,10,5	488	149	0.00217771	0.0214249	0.776,0.771,1.0	0.687,0.443,0.537	0.293	AT2G15560			Putative endonuclease
RI	XLOC_004623	chrLG10	+	17,40,29	2,11,6	41,48,26	1,6,1	407	149	0.0066584	0.0487676	0.757,0.571,0.639	0.938,0.745,0.905	-0.207
RI	IB02G26480	chrLG2	-	49,90,75	11,18,20	66,72,50	2,4,0	759	149	1.26401e-07	6.50737e-06	0.467,0.495,0.424	0.866,0.779,1.0	-0.42	AT5G64560	MRS2-2		Transmembrane magnesium transporter that is located in plasma membrane of microspores to take up Mg from the locule. One of 9 family members.
RI	IB11G01710	chrLG11	-	8,18,8	0,2,2	9,23,24	21,21,12	279	149	2.75495e-05	0.000659009	1.0,0.828,0.681	0.186,0.369,0.516	0.479	AT4G19420			Pectinacetylesterase family protein;(source:Araport11)
RI	IB02G07970	chrLG2	+	3,10,9	13,9,10	1,0,0	11,3,7	497	149	3.02236e-06	9.87235e-05	0.065,0.25,0.212	0.027,0.0,0.0	0.167	AT4G13010			Oxidoreductase, zinc-binding dehydrogenase family protein;(source:Araport11)
RI	XLOC_049892	chrLG9	-	54,73,64	3,5,6	38,48,48	15,12,13	230	149	5.80361e-06	0.000176204	0.921,0.904,0.874	0.621,0.722,0.705	0.217
RI	IB11G09770	chrLG11	-	186247176	0,0,0	171197258	221,0,0	439	149	0.00425196	0.0352691	1.0,1.0,1.0	0.208,1.0,1.0	0.264	AT3G16560			Protein phosphatase 2C family protein;(source:Araport11)
RI	IB11G09770	chrLG11	-	329352328	34,37,28	314279292	57,53,57	438	149	2.26379e-05	0.00056321	0.767,0.764,0.799	0.652,0.642,0.635	0.134	AT3G16560			Protein phosphatase 2C family protein;(source:Araport11)
RI	IB01G04410	chrLG1	-	4,1,5	7,2,2	0,1,0	1,5,6	251	149	3.25415e-05	0.000756763	0.253,0.229,0.597	0.0,0.106,0.0	0.324	AT2G38320	TBL34	TRICHOME BIREFRINGENCE-LIKE 34	Encodes a member of the TBL (TRICHOME BIREFRINGENCE-LIKE) gene family containing a plant-specific DUF231 (domain of unknown function) domain. TBL gene family has 46 members, two of which (TBR/AT5G06700 and TBL3/AT5G01360) have been shown to be involved in the synthesis and deposition of secondary wall cellulose, presumably by influencing the esterification state of pectic polymers. A nomenclature…
RI	IB01G04410	chrLG1	-	5,1,6	3,7,3	0,2,0	5,4,1	256	149	0.000586112	0.00752826	0.492,0.077,0.538	0.0,0.225,0.0	0.294	AT2G38320	TBL34	TRICHOME BIREFRINGENCE-LIKE 34	Encodes a member of the TBL (TRICHOME BIREFRINGENCE-LIKE) gene family containing a plant-specific DUF231 (domain of unknown function) domain. TBL gene family has 46 members, two of which (TBR/AT5G06700 and TBL3/AT5G01360) have been shown to be involved in the synthesis and deposition of secondary wall cellulose, presumably by influencing the esterification state of pectic polymers. A nomenclature…
RI	IB08G02630	chrLG8	+	1,1,1	0,0,0	402383367	78,91,96	225	149	1.36816e-05	0.000368884	1.0,1.0,1.0	0.773,0.736,0.717	0.258	AT3G54500	LNK2	night light-inducible and clock-regulated 2	Member of a small family (4 proteins) in Arabidopsis that have some overlap in function. LNK2 along with LNK1 functions in the integration of light signaling and circadian clock. It is regulated by the clock TOC1 complex. Functions as a transcriptional coactivator.
RI	IB08G02630	chrLG8	+	4,1,2	0,0,0	682656633	127119149	245	149	7.78648e-06	0.000229064	1.0,1.0,1.0	0.766,0.77,0.721	0.248	AT3G54500	LNK2	night light-inducible and clock-regulated 2	Member of a small family (4 proteins) in Arabidopsis that have some overlap in function. LNK2 along with LNK1 functions in the integration of light signaling and circadian clock. It is regulated by the clock TOC1 complex. Functions as a transcriptional coactivator.
RI	IB11G21490	chrLG11	+	1,2,4	1,0,0	5,2,6	1,1,1	916	149	0.000911106	0.0107257	0.14,1.0,1.0	0.449,0.245,0.494	0.317	AT3G53170			LOW protein: PPR containing protein;(source:Araport11)
RI	IB02G27480	chrLG2	+	144199164	90100127	40,57,69	97,135,90	240	149	6.3314e-11	7.89148e-09	0.498,0.553,0.445	0.204,0.208,0.322	0.254	AT2G27430			ARM repeat superfamily protein;(source:Araport11)
RI	IB02G27480	chrLG2	+	110,148,91	13,13,20	35,44,77	10,14,24	241	149	0.00125285	0.013832	0.84,0.876,0.738	0.684,0.66,0.665	0.148	AT2G27430			ARM repeat superfamily protein;(source:Araport11)
RI	IB02G27480	chrLG2	+	110,147,88	6,6,10	34,43,76	12,8,17	236	149	1.11973e-05	0.000315053	0.92,0.939,0.847	0.641,0.772,0.738	0.185	AT2G27430			ARM repeat superfamily protein;(source:Araport11)
RI	IB07G24250	chrLG7	-	10,10,9	61,87,94	13,5,10	15,36,19	229	149	0.00115549	0.0129789	0.096,0.07,0.059	0.361,0.083,0.255	-0.158	AT2G18250	COAD	4-phosphopantetheine adenylyltransferase	At2g18250 encodes pantetheine-phosphate adenylyltransferase catalyzing the formation of dephospho-CoA from pantetheine 4'-phosphate. The enzyme is involved in coenzyme A biosynthesis.
RI	IB01G06000	chrLG1	-	2,2,3	3,6,4	19,4,22	8,5,11	445	149	0.00568175	0.0435918	0.182,0.1,0.201	0.443,0.211,0.401	-0.191	AT3G51470			Protein phosphatase 2C family protein;(source:Araport11)
RI	IB15G19580	chrLG15	-	1,7,4	86,115,62	4,13,18	0,0,0	249	149	0	0	0.007,0.035,0.037	1.0,1.0,1.0	-0.974	AT4G32590			2Fe-2S ferredoxin-like superfamily protein;(source:Araport11)
RI	IB01G07970	chrLG1	-	281510414	97,135,93	118149166	59,65,73	294	149	0.00030206	0.00456107	0.595,0.657,0.693	0.503,0.537,0.535	0.123	AT5G16810			Protein kinase superfamily protein;(source:Araport11)
RI	IB01G07970	chrLG1	-	44,83,66	173232201	7,12,10	87,116,91	236	149	6.31665e-09	4.48767e-07	0.138,0.184,0.172	0.048,0.061,0.065	0.107	AT5G16810			Protein kinase superfamily protein;(source:Araport11)
RI	IB04G04970	chrLG4	+	16,12,7	2,0,0	14,13,10	2,2,4	520	149	0.00065132	0.00819717	0.696,1.0,1.0	0.667,0.651,0.417	0.32	AT3G06330			RING/U-box superfamily protein;(source:Araport11)
RI	IB01G21780	chrLG1	+	25,78,42	0,0,0	6,3,1	53,34,56	242	149	0	0	1.0,1.0,1.0	0.065,0.052,0.011	0.957	AT4G26140	BGAL12	beta-galactosidase 12	putative beta-galactosidase
RI	IB01G21780	chrLG1	+	22,70,35	5,1,4	5,2,1	0,0,0	238	149	0.00030758	0.004615	0.734,0.978,0.846	1.0,1.0,1.0	-0.147	AT4G26140	BGAL12	beta-galactosidase 12	putative beta-galactosidase
RI	IB10G08060	chrLG10	-	22,23,12	4,5,1	4,6,6	0,0,0	706	149	7.09913e-09	4.94468e-07	0.537,0.493,0.717	1.0,1.0,1.0	-0.418	AT4G29750			CRS1 / YhbY (CRM) domain-containing protein;(source:Araport11)
RI	IB10G10160	chrLG10	-	22,24,38	0,0,0	18,15,19	2,3,5	451	149	2.83579e-08	1.70016e-06	1.0,1.0,1.0	0.748,0.623,0.557	0.357
RI	IB15G09460	chrLG15	-	7,23,16	9,19,15	22,18,33	8,6,5	231	149	0.000226788	0.00364116	0.334,0.438,0.408	0.639,0.659,0.81	-0.309	AT1G72560	PSD	PAUSED	Encodes a karyopherin, specifically the Arabidopsis ortholog of LOS1/XPOT, a protein that mediates nuclear export of tRNAs in yeast and mammals. PSD is capable of rescuing the tRNA export defect of los1 in S. cerevisiae. psd mutants display disrupted initiation of the shoot apical meristem and delay leaf initiation after germination; they also display delayed transition from vegetative to reprodu…
RI	IB11G08870	chrLG11	-	1,6,1	8,0,0	1,4,3	29,29,23	256	149	0.00562003	0.043352	0.068,1.0,1.0	0.02,0.074,0.071	0.634	AT1G21651			zinc ion binding protein;(source:Araport11)
RI	IB02G19910	chrLG2	+	5,3,0	2,0,2	1,1,2	0,0,0	318	149	0.00229689	0.0222168	0.539,1.0,0.0	1.0,1.0,1.0	-0.487	AT1G71110			transmembrane protein;(source:Araport11)
RI	IB05G04220	chrLG5	+	4,9,5	0,30,39	3,1,5	67,50,60	240	149	0.00458241	0.0371429	1.0,0.157,0.074	0.027,0.012,0.049	0.381	AT5G16120			alpha/beta-Hydrolases superfamily protein;(source:Araport11)
RI	IB04G08370	chrLG4	+	48,91,74	15,39,16	47,42,36	28,32,18	253	149	0.00578628	0.0442504	0.653,0.579,0.731	0.497,0.436,0.541	0.163	AT2G21120			Encodes a putative magnesium transporter that was identified through a forward genetic screen, directly isolating antiviral RNAi-defective (avi) mutant using a Cucumber Mosaic Virus (CMV) mutant. Compared to Wildtype Col-0, avi2 mutant showed severe disease symptom after viral infection and viral accumulation was significantly increased while viral siRNAs and virus-activated endogenous siRNAs (va…
RI	IB13G22010	chrLG13	+	3,9,3	23,0,0	3,7,4	0,0,0	249	149	0.0061978	0.0464476	0.072,1.0,1.0	1.0,1.0,1.0	-0.309
RI	IB11G18110	chrLG11	+	3,2,2	1,5,1	0,0,0	15,4,5	263	149	2.91032e-05	0.000690362	0.63,0.185,0.531	0.0,0.0,0.0	0.449	AT1G66340	ETR1	ETHYLENE RESPONSE 1	Similar to prokaryote sensory transduction proteins. Contains a histidine kinase and a response regulator domain. Homodimer. Membrane component. Binds ethylene. Mutations affect ethylene binding and metabolism of other plant hormones such as auxin, cytokinins, ABA and gibberellic acid. Ethylene receptor. Has histidine kinase activity. Is regulated by RTE1. Mutations in ETR1 block ethylene stimula…
RI	IB05G03640	chrLG5	-	3,3,4	0,2,1	4,5,5	6,16,8	309	149	0.00395406	0.0335022	1.0,0.42,0.659	0.243,0.131,0.232	0.491	AT3G50910			netrin receptor DCC;(source:Araport11)
RI	IB14G16390	chrLG14	+	25,49,32	6,9,3	45,53,48	0,2,2	249	149	3.60494e-05	0.000816947	0.714,0.765,0.865	1.0,0.941,0.935	-0.177	AT3G58560			Encodes a protein that is involved in mRNA processing and localized to cytoplasmic p-bodies. Double mutants with CCR4b show decreased sensitivity to high concentrations of sucrose. Involved in starch and sucrose metabolism.
RI	IB02G09670	chrLG2	+	49,57,59	18,33,7	10,17,14	16,11,12	333	149	0.00481674	0.0385149	0.549,0.436,0.79	0.219,0.409,0.343	0.268	AT5G19840			2-oxoglutarate (2OG) and Fe(II)-dependent oxygenase superfamily protein;(source:Araport11)
RI	IB01G33660	chrLG1	-	14,23,16	149,0,0	13,30,12	0,0,0	255	149	0.00274188	0.0255042	0.052,1.0,1.0	1.0,1.0,1.0	-0.316	AT5G13280	AK1	ASPARTATE KINASE 1	Asp kinase inhibited by Lys and S-adenosylmethionine. Contains regulatory domains that belong to the ACT domain family, which allow binding to a extreme variety of ligands. Can function as a monomer or as a dimer with acetohydroxyacid synthase (HSDH).
RI	IB12G03270	chrLG12	+	2,3,5	3,3,3	4,4,7	1,1,0	413	149	0.000126485	0.00230413	0.194,0.265,0.376	0.591,0.591,1.0	-0.449	AT2G04540			Encodes a mitochondrial beta-ketoacyl-ACP synthase.
RI	IB15G07320	chrLG15	-	3,2,1	0,0,0	0,3,0	2,0,3	571	149	9.28733e-09	6.16736e-07	1.0,1.0,1.0	0.0,1.0,0.0	0.667	AT1G31910			GHMP kinase family protein;(source:Araport11)
RI	IB02G29390	chrLG2	-	2,4,11	17,43,33	18,17,12	23,34,24	250	149	0.00020393	0.00333829	0.066,0.053,0.166	0.318,0.23,0.23	-0.164	AT3G07940			Calcium-dependent ARF-type GTPase activating protein family;(source:Araport11)
RI	IB11G22790	chrLG11	-	12,19,16	4,4,3	1,2,4	0,0,0	285	149	9.30132e-07	3.59137e-05	0.611,0.713,0.736	1.0,1.0,1.0	-0.313
RI	IB13G07720	chrLG13	+	16,24,9	13,30,26	34,55,40	29,29,10	874	149	0.00074302	0.00907007	0.173,0.12,0.056	0.167,0.244,0.405	-0.156	AT3G17611	RBL14	RHOMBOID-like protein 14	RHOMBOID-like protein 14;(source:Araport11)
RI	IB13G07720	chrLG13	+	16,23,11	0,0,1	33,55,42	4,2,7	1012	149	5.05136e-05	0.00109246	1.0,1.0,0.618	0.548,0.802,0.469	0.266	AT3G17611	RBL14	RHOMBOID-like protein 14	RHOMBOID-like protein 14;(source:Araport11)
RI	IB01G08160	chrLG1	-	1,2,0	0,1,2	4,3,12	0,0,0	678	149	3.3147e-05	0.000765831	1.0,0.305,0.0	1.0,1.0,1.0	-0.565	AT3G49590	ATG13	autophagy-related 13	Autophagy-related protein 13;(source:Araport11)
RI	XLOC_043613	chrLG7	-	3,6,1	1,3,3	1,1,1	1,0,0	262	149	0.000209868	0.00340412	0.63,0.532,0.159	0.363,1.0,1.0	-0.347
RI	IB11G37730	chrLG11	+	0,2,0	11,17,16	0,6,5	23,33,9	226	149	0.00231978	0.0223621	0.0,0.072,0.0	0.0,0.107,0.268	-0.101	AT5G64420			DNA polymerase V family;(source:Araport11)
RI	IB14G07500	chrLG14	+	8,8,7	11,16,17	11,22,17	7,8,11	375	149	0.000253425	0.00397452	0.224,0.166,0.141	0.384,0.522,0.38	-0.252	AT1G01920			SET domain-containing protein;(source:Araport11)
RI	IB12G16110	chrLG12	-	118222451648	41,65,61	492452441	63,95,77	1917	149	0	0	0.691,0.729,0.677	0.378,0.27,0.308	0.38	AT1G02840	SRP34		SR34/SR1 is a plant homologue of the human general/alternative splicing factor SF2/ASF. Barta et al (2010) have proposed a nomenclature for Serine/Arginine-Rich Protein Splicing Factors (SR proteins): Plant Cell. 2010, 22:2926.
RI	IB12G01450	chrLG12	-	9,16,4	27,53,29	18,19,21	36,38,28	320	149	0.00358199	0.0310534	0.134,0.123,0.06	0.189,0.189,0.259	-0.107	AT4G30490			AFG1-like ATPase family protein;(source:Araport11)
RI	IB12G01450	chrLG12	-	11,29,7	0,0,2	42,44,38	18,17,16	558	149	1.98307e-05	0.000504068	1.0,1.0,0.483	0.384,0.409,0.388	0.434	AT4G30490			AFG1-like ATPase family protein;(source:Araport11)
RI	IB12G01450	chrLG12	-	8,18,5	33,54,37	28,29,24	37,35,22	298	149	6.22619e-07	2.602e-05	0.108,0.143,0.063	0.275,0.293,0.353	-0.202	AT4G30490			AFG1-like ATPase family protein;(source:Araport11)
RI	IB05G07470	chrLG5	-	12,20,7	2,6,1	26,12,9	1,2,0	238	149	0.00473987	0.0380264	0.79,0.676,0.814	0.942,0.79,1.0	-0.151	AT3G01380			sulfatase and phosphatidylinositolglycan class N domain-containing protein;(source:Araport11)
RI	IB01G04500	chrLG1	+	2,4,3	1,5,1	2,1,4	0,0,0	233	149	2.70137e-07	1.22632e-05	0.561,0.338,0.657	1.0,1.0,1.0	-0.481	AT5G66005			Expressed protein;(source:Araport11)
RI	XLOC_006169	chrLG11	+	34,49,46	2,1,3	13,17,7	0,0,0	539	149	0.0032712	0.0290684	0.825,0.931,0.809	1.0,1.0,1.0	-0.145
RI	IB01G00290	chrLG1	-	21,27,11	2,0,1	8,13,11	6,1,2	234	149	0.00201703	0.0201688	0.87,1.0,0.875	0.459,0.892,0.778	0.205	AT5G56270	WRKY2	WRKY DNA-binding protein 2	Encodes WRKY transcription factor 2, a zinc-finger protein. In wrky2 mutants, egg cells polarize normally but zygotes fail to reestablish polar organelle positioning from a transient symmetric state, resulting in equal cell division and distorted embryo development.
RI	IB01G00290	chrLG1	-	25,33,14	0,0,2	15,14,15	3,3,0	377	149	0.00482167	0.0385327	1.0,1.0,0.735	0.664,0.648,1.0	0.141	AT5G56270	WRKY2	WRKY DNA-binding protein 2	Encodes WRKY transcription factor 2, a zinc-finger protein. In wrky2 mutants, egg cells polarize normally but zygotes fail to reestablish polar organelle positioning from a transient symmetric state, resulting in equal cell division and distorted embryo development.
RI	IB01G00290	chrLG1	-	8,10,6	6,0,2	11,2,5	0,0,1	237	149	0.000154016	0.00271853	0.456,1.0,0.654	1.0,1.0,0.759	-0.216	AT5G56270	WRKY2	WRKY DNA-binding protein 2	Encodes WRKY transcription factor 2, a zinc-finger protein. In wrky2 mutants, egg cells polarize normally but zygotes fail to reestablish polar organelle positioning from a transient symmetric state, resulting in equal cell division and distorted embryo development.
RI	IB01G04120	chrLG1	+	5,13,5	4,12,14	3,2,0	10,12,11	374	149	0.000338662	0.00494922	0.332,0.301,0.125	0.107,0.062,0.0	0.196	AT2G17820	HK1	histidine kinase 1	Encodes a member of the histidine kinase family.
RI	IB06G17220	chrLG6	+	12,19,22	9,13,8	8,11,9	18,17,12	265	149	0.00187487	0.0190559	0.428,0.451,0.607	0.2,0.267,0.297	0.241	AT3G53570	FC1	FUS3-complementing gene 1	a member of a CDC2-related kinase subfamily, the LAMMER kinases. activates STE12-dependent functions in yeast.
RI	IB04G10160	chrLG4	+	47,55,45	6,6,5	61,96,69	0,1,2	828	149	1.00262e-06	3.79898e-05	0.585,0.623,0.618	1.0,0.945,0.861	-0.327	AT5G43960			Nuclear transport factor 2 (NTF2) family protein with RNA binding (RRM-RBD-RNP motifs) domain-containing protein;(source:Araport11)
RI	IB04G10160	chrLG4	+	43,53,42	6,2,0	59,92,68	2,0,0	806	149	0.000669315	0.00837174	0.57,0.83,1.0	0.845,1.0,1.0	-0.148	AT5G43960			Nuclear transport factor 2 (NTF2) family protein with RNA binding (RRM-RBD-RNP motifs) domain-containing protein;(source:Araport11)
RI	IB11G18410	chrLG11	-	189308197	0,1,3	101,96,76	4,2,5	3574	149	0.000182484	0.00308681	1.0,0.928,0.732	0.513,0.667,0.388	0.364	AT3G14750			structural maintenance of chromosomes domain protein;(source:Araport11)
RI	IB11G22580	chrLG11	+	343417417	42,62,34	228219237	53,57,40	525	149	0.000320088	0.00475249	0.699,0.656,0.777	0.55,0.522,0.627	0.144	AT5G27860			hypothetical protein;(source:Araport11)
RI	IB11G02840	chrLG11	+	206306137	60,65,50	95103101	0,34,0	191	149	2.32267e-05	0.000575966	0.728,0.786,0.681	1.0,0.703,1.0	-0.169	AT4G36520			Chaperone DnaJ-domain superfamily protein;(source:Araport11)
RI	IB06G14260	chrLG6	-	179205140	7,1,0	212,67,87	10,9,11	2003	149	5.64696e-05	0.0012084	0.655,0.938,1.0	0.612,0.356,0.37	0.418	AT3G50150			transmembrane protein, putative (DUF247);(source:Araport11)
RI	IB06G14260	chrLG6	-	36,33,16	40,26,18	35,12,17	1,1,5	413	149	1.38505e-06	4.99496e-05	0.245,0.314,0.243	0.927,0.812,0.551	-0.496	AT3G50150			transmembrane protein, putative (DUF247);(source:Araport11)
RI	IB11G03500	chrLG11	+	12,13,11	3,0,1	4,8,5	22,50,10	250	149	3.9635e-14	9.36165e-12	0.704,1.0,0.868	0.098,0.087,0.23	0.719	AT3G63470	scpl40	serine carboxypeptidase-like 40	serine carboxypeptidase-like 40;(source:Araport11)
RI	IB11G03500	chrLG11	+	15,24,18	0,0,2	8,12,5	19,48,18	284	149	0	0	1.0,1.0,0.825	0.181,0.116,0.127	0.8	AT3G63470	scpl40	serine carboxypeptidase-like 40	serine carboxypeptidase-like 40;(source:Araport11)
RI	IB11G03500	chrLG11	+	76,148,78	3,0,7	27,35,27	26,43,17	246	149	0	0	0.939,1.0,0.871	0.386,0.33,0.49	0.535	AT3G63470	scpl40	serine carboxypeptidase-like 40	serine carboxypeptidase-like 40;(source:Araport11)
RI	IB14G15060	chrLG14	-	9,16,10	0,4,0	0,0,2	4,4,1	233	149	3.29828e-08	1.94462e-06	1.0,0.719,1.0	0.0,0.0,0.561	0.719	AT1G60550	ECHID	enoyl-CoA hydratase/isomerase D	enoyl-CoA hydratase/isomerase D;(source:Araport11)
RI	IB11G04370	chrLG11	+	58,127,80	180293146	45,57,16	41,20,33	662	149	0.00042118	0.00587297	0.068,0.089,0.11	0.198,0.391,0.098	-0.14	AT3G49800			BSD domain-containing protein;(source:Araport11)
RI	IB11G23630	chrLG11	-	2,3,2	0,1,0	202318114	48,78,20	229	149	0.000251616	0.0039505	1.0,0.661,1.0	0.732,0.726,0.788	0.138	AT5G25560			CHY-type/CTCHY-type/RING-type Zinc finger protein;(source:Araport11)
RI	IB09G13830	chrLG9	-	33,51,47	4,4,4	19,19,34	0,2,0	547	149	0.000823614	0.00985908	0.692,0.776,0.762	1.0,0.721,1.0	-0.164	AT1G48120			Encodes a nuclear localized aminotransferase-like protein containing a plant mobile domain.
RI	IB11G12350	chrLG11	-	81,137,84	41,47,42	59,70,86	15,5,18	2241	149	0.00283755	0.026215	0.116,0.162,0.117	0.207,0.482,0.241	-0.178	AT1G69310	WRKY57	WRKY DNA-binding protein 57	Encodes WRKY57, a member of the WRKY Transcription Factor. Activation of WRKY57 confers drought tolerance.
RI	IB12G18420	chrLG12	+	9,19,9	2,4,0	1,4,1	0,0,0	413	149	0.000401653	0.00564978	0.619,0.631,1.0	1.0,1.0,1.0	-0.25	AT2G17050			disease resistance protein (TIR-NBS-LRR class);(source:Araport11)
RI	IB05G17060	chrLG5	+	128019221395	2,1,5	769738791	13,19,10	1243	149	1.66533e-13	3.58526e-11	0.987,0.996,0.971	0.876,0.823,0.905	0.117
RI	XLOC_008541	chrLG11	-	6,12,19	0,4,2	6,7,5	1,0,0	566	149	0.000330631	0.00487059	1.0,0.441,0.714	0.612,1.0,1.0	-0.152
RI	IB04G05040	chrLG4	+	79,87,52	12,18,13	16,16,3	2,1,0	241	149	0.00367308	0.031727	0.803,0.749,0.712	0.832,0.908,1.0	-0.159	AT2G47900	TLP3	tubby like protein 3	Member of plant TLP family which differs in having an F box domain. Plasma membrane tethering is mediated by PIP2 binding domain. Under abiotic stress TLP3 detaches from the PM and translocates to the nucleus. Mutants are insensitive to ABA.
RI	IB11G06210	chrLG11	-	306624266	16,52,48	252,102,72	91,90,68	874	149	1.27761e-11	1.83369e-09	0.765,0.672,0.486	0.321,0.162,0.153	0.429	AT1G22150	SULTR1;3	sulfate transporter 1;3	sulfate transporter Sultr1;3
RI	IB11G06210	chrLG11	-	113,221,95	26,36,29	76,37,38	47,75,55	242	149	3.6925e-10	3.669e-08	0.728,0.791,0.669	0.499,0.233,0.298	0.386	AT1G22150	SULTR1;3	sulfate transporter 1;3	sulfate transporter Sultr1;3
RI	IB11G06210	chrLG11	-	221389219	10,19,21	158,85,63	33,60,27	234	149	8.55405e-12	1.26609e-09	0.934,0.929,0.869	0.753,0.474,0.598	0.302	AT1G22150	SULTR1;3	sulfate transporter 1;3	sulfate transporter Sultr1;3
RI	IB11G06210	chrLG11	-	95245135	16,15,25	75,48,30	39,58,42	245	149	5.59219e-13	1.1036e-10	0.783,0.909,0.767	0.539,0.335,0.303	0.427	AT1G22150	SULTR1;3	sulfate transporter 1;3	sulfate transporter Sultr1;3
RI	IB11G06210	chrLG11	-	196402194	15,11,24	140,95,65	38,64,41	254	149	3.29736e-14	7.94105e-12	0.885,0.955,0.826	0.684,0.465,0.482	0.345	AT1G22150	SULTR1;3	sulfate transporter 1;3	sulfate transporter Sultr1;3
RI	IB02G17550	chrLG2	+	18,32,35	35,67,44	6,12,7	59,41,32	219	149	1.61519e-05	0.00042188	0.259,0.245,0.351	0.065,0.166,0.13	0.165	AT5G23310	FSD3	Fe superoxide dismutase 3	Fe superoxide dismutase
RI	IB03G09930	chrLG3	+	36,59,54	17,34,22	33,34,30	34,34,25	808	149	0.00179138	0.0183252	0.281,0.242,0.312	0.152,0.156,0.181	0.115	AT3G44160			Encodes a chloroplast-localized Omp85 family member. Members of this family chaperone the membrane insertion of beta-barrel-shaped outer membrane proteins in bacteria, mitochondria and probably chloroplasts and facilitate the transfer of nuclear-encoded cytosolically synthesized preproteins across the outer envelope of chloroplasts.
RI	IB04G22720	chrLG4	+	47,86,47	46,47,60	74,72,64	38,22,26	541	149	0.000791525	0.00951386	0.22,0.335,0.177	0.349,0.474,0.404	-0.165	AT2G11520	CRCK3	calmodulin-binding receptor-like cytoplasmic kinase 3	high overall homology to CRCK1
RI	IB15G21880	chrLG15	-	29,38,26	0,0,0	23,24,9	2,1,3	538	149	0.000245239	0.00387178	1.0,1.0,1.0	0.761,0.869,0.454	0.305	AT3G18020			Pentatricopeptide repeat (PPR) superfamily protein;(source:Araport11)
RI	IB03G22320	chrLG3	+	13,41,22	5,4,7	6,1,2	5,1,7	682	149	0.000158761	0.0027713	0.362,0.691,0.407	0.208,0.179,0.059	0.338	AT2G01910	MAP65-6		Binds microtubules. Induces a crisscross mesh of microtubules, not bundles. Not involved in microtubule polymerization nor nucleation. Localizes to mitochondria. The mRNA is cell-to-cell mobile.
RI	IB10G02280	chrLG10	+	5,7,5	3,3,4	3,4,3	0,0,0	1434	149	4.77496e-12	7.6233e-10	0.148,0.195,0.115	1.0,1.0,1.0	-0.847	AT3G03050	RHD7	ROOT HAIR DEFECTIVE 7	encodes a cellulose synthase like protein. mutations initiate root hairs that rupture at their tip soon after initiation. is required for the synthesis of a noncellulosic wall polysaccharide.
RI	IB05G00750	chrLG5	+	61,52,52	277393281	39,59,43	0,283,0	231	149	1.13589e-06	4.2251e-05	0.124,0.079,0.107	1.0,0.119,1.0	-0.603	AT5G64940	OSA1	OXIDATIVE STRESS-RELATED ABC1-LIKE PROTEIN 1	ABC1K8 is a member of an atypical protein kinase family that is induced by heavy metals. Loss of function mutations affect the metabolic profile of chloroplast lipids. It appears to function along with ABC1K7 in mediating lipid membrane changes in response to stress. The mRNA is cell-to-cell mobile.
RI	IB15G24550	chrLG15	-	34,30,25	23,28,13	30,44,13	53,57,17	544	149	0.00297355	0.0271236	0.288,0.227,0.345	0.134,0.175,0.173	0.126	AT3G09820	ATADK1		Involved in the salvage synthesis of adenylates and methyl recycling
RI	IB01G22180	chrLG1	+	3,4,6	6,5,2	3,4,2	0,2,0	245	149	0.000475466	0.00644032	0.233,0.327,0.646	1.0,0.549,1.0	-0.448
RI	IB11G18180	chrLG11	+	10,10,11	0,5,3	2,1,1	7,3,7	230	149	6.7337e-07	2.77331e-05	1.0,0.564,0.704	0.156,0.178,0.085	0.616	AT1G64790	ILA	ILITYHIA	ILITHYIA (ILA) is a HEAT repeat protein involved in plant immunity. The gene is also involved in systemic acquired resistance induced by P. syringae expressing avrRps4. Loss-of-function mutants of ILA caused pleiotropic defects in the mutant plants. The mutant plants are smaller in size and the leaves are serrated and yellow to light green in color. Required for bacterium-triggered stomatal closu…
RI	IB08G12620	chrLG8	-	23,21,19	0,1,0	19,25,16	4,1,1	249	149	0.00510066	0.0402417	1.0,0.926,1.0	0.74,0.937,0.905	0.115	AT2G26180	IQD6	IQ-domain 6	Transient Expression of Pro35S:YFP-IQD5 in leaves of N. benthamiana alters microtubule organization.Member of IQ67 (CaM binding) domain containing family.
RI	IB02G16970	chrLG2	-	49,66,60	3,20,11	24,17,19	12,14,8	964	149	0.00271293	0.0253272	0.716,0.338,0.457	0.236,0.158,0.269	0.283	AT2G36980			Tetratricopeptide repeat (TPR)-like superfamily protein;(source:Araport11)
RI	IB02G16970	chrLG2	-	50,66,60	0,7,3	25,16,19	0,1,0	1234	149	0.000299475	0.0045365	1.0,0.532,0.707	1.0,0.659,1.0	-0.14	AT2G36980			Tetratricopeptide repeat (TPR)-like superfamily protein;(source:Araport11)
RI	IB14G10480	chrLG14	+	18,30,28	2,4,2	21,11,12	0,0,0	284	149	0.000173003	0.00296525	0.825,0.797,0.88	1.0,1.0,1.0	-0.166	AT5G40990	GLIP1	GDSL lipase 1	Component of plant resistance. Contains lipase signature motif and GDSL domain. Directly interferes with the fungal infection process by acting on fungal cell walls through its action as a antimicrobial compound. Critical component for both local and systemic resistance responses in the incompatible interaction with Alternaria brassicicola in the ethylene-dependent pathway.
RI	IB15G08860	chrLG15	+	2,0,0	4,13,10	1,4,1	2,5,5	263	149	0.0059811	0.0453167	0.221,0.0,0.0	0.221,0.312,0.102	-0.138	AT5G20850	RAD51		Encodes a homolog of yeast RAD51. Its mRNA is most abundant in early flower buds and is expressed at high levels in exponentially growing cells in suspension cultures and is induced in response to gamma radiation. Also involved in defense gene transcription during plant immune responses.
RI	IB10G10370	chrLG10	+	14,28,19	7,17,12	29,40,16	3,5,4	299	149	7.40114e-05	0.0015175	0.499,0.451,0.441	0.828,0.799,0.666	-0.301	AT3G61590	HWS	HAWAIIAN SKIRT	F-box protein that is involved in some aspect of regulation of gene silencing by miRNA. Loss of function mutations have increased levels of some miRNAs. Its activity depends on the presence of functional F-box.
RI	IB10G10370	chrLG10	+	3,7,3	20,45,34	5,13,11	16,40,14	238	149	0.00151993	0.0161652	0.086,0.089,0.052	0.164,0.169,0.33	-0.145	AT3G61590	HWS	HAWAIIAN SKIRT	F-box protein that is involved in some aspect of regulation of gene silencing by miRNA. Loss of function mutations have increased levels of some miRNAs. Its activity depends on the presence of functional F-box.
RI	IB11G18650	chrLG11	-	57,58,53	15,21,13	16,8,16	9,6,11	1012	149	0.00499733	0.0395582	0.359,0.289,0.375	0.207,0.164,0.176	0.159	AT1G53300	TTL1	tetratricopeptide-repeat thioredoxin-like 1	Encodes one of the 36 carboxylate clamp (CC)-tetratricopeptide repeat (TPR) proteins (Prasad 2010, Pubmed ID: 20856808) with potential to interact with Hsp90/Hsp70 as co-chaperones. The TTL family is required for osmotic stress tolerance and male sporogenesis. The mRNA is cell-to-cell mobile.
RI	IB13G05490	chrLG13	-	203381290	102188131	153,213,80	104,193,77	263	149	1.80756e-05	0.000465284	0.53,0.534,0.556	0.455,0.385,0.371	0.136
RI	IB13G05490	chrLG13	-	221339309	130179128	143236107	135178103	565	149	8.9626e-06	0.000259897	0.31,0.333,0.389	0.218,0.259,0.215	0.113
RI	IB07G15600	chrLG7	-	34,34,46	4,4,4	19,14,23	0,1,1	549	149	0.000706295	0.00873433	0.698,0.698,0.757	1.0,0.792,0.862	-0.167
RI	IB11G10460	chrLG11	+	73116104	13,43,34	81,60,62	7,8,1	635	149	0.00019806	0.00327618	0.569,0.388,0.418	0.731,0.638,0.936	-0.31	AT3G59800			stress response protein;(source:Araport11)
RI	IB12G27130	chrLG12	-	15,21,9	31,39,21	6,1,1	23,15,12	240	149	0.00077039	0.00930279	0.231,0.251,0.21	0.139,0.04,0.049	0.155	AT3G44510			alpha/beta-Hydrolases superfamily protein;(source:Araport11)
RI	IB03G11180	chrLG3	+	30,64,46	44,54,39	32,24,16	11,12,9	226	149	0.00351993	0.0306087	0.31,0.439,0.437	0.657,0.569,0.54	-0.193	AT1G48520	GATB	GLU-ADT subunit B	Encodes Glu-tRNA(Gln) amidotransferase subunit B (from Genbank record AF239836).
RI	IB11G24380	chrLG11	+	12,34,27	3,2,3	3,6,8	0,0,0	312	149	4.54317e-05	0.000992592	0.656,0.89,0.811	1.0,1.0,1.0	-0.214	AT5G62370			Tetratricopeptide repeat (TPR)-like superfamily protein;(source:Araport11)
RI	XLOC_043052	chrLG7	-	79,92,72	12,24,20	36,27,28	17,20,22	275	149	6.0964e-05	0.00129097	0.781,0.675,0.661	0.534,0.422,0.408	0.251
RI	XLOC_008854	chrLG11	-	388163754710	157193167	896861963	23,5,20	1187	149	6.5886e-05	0.00137875	0.756,0.806,0.78	0.83,0.956,0.858	-0.101
RI	IB03G02390	chrLG3	+	64,105,79	22,29,16	18,18,23	18,26,10	411	149	0.000127738	0.00232398	0.513,0.568,0.642	0.266,0.201,0.455	0.267
RI	IB07G30120	chrLG7	+	42,39,16	0,0,0	49,34,76	0,0,69	197	149	0.000685873	0.00854875	1.0,1.0,1.0	1.0,1.0,0.454	0.182	AT1G13740	AFP2	ABI five binding protein 2	Encodes a member of a small plant-specific gene family whose members interact with ABI5 and appear to be involved in mediating stress responses. AFP2 mutants affect a number of ABA mediated processes such as germination and response to osmotic and sugar stress. AFP2 nuclear localization is stress dependent.
RI	IB07G30120	chrLG7	+	22,18,12	0,0,0	24,23,49	0,10,0	197	149	0.00124044	0.0137377	1.0,1.0,1.0	1.0,0.635,1.0	0.122	AT1G13740	AFP2	ABI five binding protein 2	Encodes a member of a small plant-specific gene family whose members interact with ABI5 and appear to be involved in mediating stress responses. AFP2 mutants affect a number of ABA mediated processes such as germination and response to osmotic and sugar stress. AFP2 nuclear localization is stress dependent.
RI	XLOC_010057	chrLG11	-	34,59,32	0,5,2	25,27,44	0,0,0	635	149	0.000314403	0.0047124	1.0,0.735,0.79	1.0,1.0,1.0	-0.158
RI	IB13G27030	chrLG13	-	44,54,49	9,7,3	36,44,45	2,2,1	447	149	0.00474226	0.0380264	0.62,0.72,0.845	0.857,0.88,0.938	-0.163	AT1G64570	DUO3	DUO POLLEN 3	Homeodomain-like superfamily protein;(source:Araport11)
RI	IB11G27340	chrLG11	+	38,107,63	0,6,3	75,67,59	1,0,0	641	149	0.000148103	0.00263378	1.0,0.806,0.83	0.946,1.0,1.0	-0.103	AT5G65490			suppressor-like protein;(source:Araport11)
RI	IB11G27410	chrLG11	+	17,31,33	2,9,8	8,11,4	1,1,0	292	149	0.000687919	0.00855924	0.813,0.637,0.678	0.803,0.849,1.0	-0.175	AT3G11470			Encodes one of three splice variants. Differs in having CM in positions 88 and 89. The protein is localized to the mitochondria where it phosphopantetheinylates the mature apo mtACP isoforms. It is an essential gene as homozygous mutants cannot be recovered (embryo lethal).
RI	IB11G27410	chrLG11	+	19,31,35	2,3,2	9,14,4	0,0,0	296	149	0.000936414	0.0109467	0.827,0.839,0.898	1.0,1.0,1.0	-0.145	AT3G11470			Encodes one of three splice variants. Differs in having CM in positions 88 and 89. The protein is localized to the mitochondria where it phosphopantetheinylates the mature apo mtACP isoforms. It is an essential gene as homozygous mutants cannot be recovered (embryo lethal).
RI	IB09G18950	chrLG9	+	9,15,20	8,3,6	12,15,14	0,1,2	268	149	0.000305635	0.00459552	0.385,0.735,0.65	1.0,0.893,0.796	-0.306	AT5G38640			NagB/RpiA/CoA transferase-like superfamily protein;(source:Araport11)
RI	XLOC_007538	chrLG11	+	122,183,87	145212111	33,41,31	24,24,23	257	149	0.00246291	0.0235501	0.328,0.334,0.312	0.444,0.498,0.439	-0.136
RI	IB01G02970	chrLG1	+	22,42,28	4,6,5	20,15,15	0,2,1	306	149	0.00401214	0.033853	0.728,0.773,0.732	1.0,0.785,0.88	-0.144	AT3G03420			Ku70-binding family protein;(source:Araport11)
RI	IB02G33870	chrLG2	+	647711657	654953753	162126134	807657492	715	149	0	0	0.171,0.135,0.154	0.04,0.038,0.054	0.109	AT2G46080	BPS2	BYPASS 2	Encodes a protein related to BYPASS1 (BPS1). Regulates production of mobile compound: bps signal.
RI	IB08G19290	chrLG8	+	15,31,31	9,13,18	8,7,10	9,15,10	271	149	0.00399611	0.0337578	0.478,0.567,0.486	0.328,0.204,0.355	0.215	AT5G17250			Alkaline-phosphatase-like family protein;(source:Araport11)
RI	IB05G28570	chrLG5	-	7,12,8	6,3,1	5,13,2	0,0,1	224	149	9.63338e-05	0.00185588	0.437,0.727,0.842	1.0,1.0,0.571	-0.188	AT1G49180			protein kinase family protein;(source:Araport11)
RI	IB05G28570	chrLG5	-	9,27,15	8,15,6	5,10,4	0,1,0	524	149	1.01431e-06	3.83306e-05	0.242,0.339,0.416	1.0,0.74,1.0	-0.581	AT1G49180			protein kinase family protein;(source:Araport11)
RI	IB05G06630	chrLG5	+	1,6,2	10,17,12	6,9,17	10,7,19	260	149	0.000687645	0.00855924	0.054,0.168,0.087	0.256,0.424,0.339	-0.237
RI	IB04G24170	chrLG4	-	10,11,8	2,3,6	2,0,0	3,2,1	235	149	2.84237e-05	0.000676504	0.76,0.699,0.458	0.297,0.0,0.0	0.54
RI	IB04G24170	chrLG4	-	60,111,69	0,0,0	6,11,3	2,2,3	340	149	5.64725e-07	2.39528e-05	1.0,1.0,1.0	0.568,0.707,0.305	0.473
RI	IB04G24170	chrLG4	-	17,28,12	37,34,34	1,1,0	13,14,7	240	149	1.6959e-07	8.22423e-06	0.222,0.338,0.18	0.046,0.042,0.0	0.217
RI	IB10G02490	chrLG10	+	9,10,6	2,7,0	7,4,3	0,0,0	308	149	8.33266e-06	0.000243119	0.685,0.409,1.0	1.0,1.0,1.0	-0.302	AT1G48635	PEX3-2	PEROXIN 3-2	peroxin 3;(source:Araport11)
RI	IB11G14790	chrLG11	-	21,49,31	4,4,2	26,39,27	0,2,1	568	149	0.00594349	0.0451368	0.579,0.763,0.803	1.0,0.836,0.876	-0.189	AT2G42520			P-loop containing nucleoside triphosphate hydrolases superfamily protein;(source:Araport11)
RI	IB11G14790	chrLG11	-	18,25,15	18,24,15	4,8,5	15,13,22	507	149	0.000443155	0.00612838	0.227,0.234,0.227	0.073,0.153,0.063	0.133	AT2G42520			P-loop containing nucleoside triphosphate hydrolases superfamily protein;(source:Araport11)
RI	IB11G14790	chrLG11	-	14,23,11	17,31,27	4,7,3	28,54,42	502	149	3.28029e-08	1.94207e-06	0.196,0.18,0.108	0.041,0.037,0.021	0.128	AT2G42520			P-loop containing nucleoside triphosphate hydrolases superfamily protein;(source:Araport11)
RI	IB08G02500	chrLG8	-	21,35,12	1,2,4	7,5,11	0,0,2	386	149	0.00621088	0.0464668	0.89,0.871,0.537	1.0,1.0,0.68	-0.127	AT3G21100			RNA-binding (RRM/RBD/RNP motifs) family protein;(source:Araport11)
RI	IB03G07960	chrLG3	+	169203185	12,18,9	499450665	72,76,95	1300	149	0.000158323	0.00276705	0.617,0.564,0.702	0.443,0.404,0.445	0.197	AT5G42820	U2AF35B		U2 auxiliary factor small subunit. The atU2AF35b protein and its homolog, atU2AF35a, contain most of the conserved domains of hsU2AF35, including the psiRRM, one RS domain, two zinc fingers, and the two regions for interacting with U2AF large subunit. Both proteins lack the stretch of glycines present in human U2AF35. The sequences are overall 83% identical, and each Arabidopsis homolog shows app…
RI	IB02G34380	chrLG2	-	13,18,15	5,5,3	8,6,12	0,0,0	487	149	1.68061e-09	1.38033e-07	0.443,0.524,0.605	1.0,1.0,1.0	-0.476	AT4G01100	ADNT1	adenine nucleotide transporter 1	Adenine nucleotide transporter. Located in mitochondrion. Expressed in a broad range of tissues, but predominantly in root tips. Loss of function mutants exhibit reduced root growth and respiration.
RI	IB13G04480	chrLG13	+	5,2,2	5,2,1	0,3,4	1,0,0	281	149	0.00069757	0.00863395	0.347,0.347,0.515	0.0,1.0,1.0	-0.264	AT3G42170	DAYSLEEPER	DAYSLEEPER	transposase-like gene with conserved domains from the family of hAT transposases that includes hobo from Drosophila melanogaster, Activator (Ac) from maize, and Tam3 from snapdragon but lacks several amino acids known to be essential for Ac transposition5. The DAYSLEEPER gene lacks 8 bp duplications and TIRs (a common feature of transcriptionally silent hAT transposases), however, DAYSLEEPER expr…
RI	IB03G14870	chrLG3	-	11,14,6	2,3,0	5,4,3	0,1,0	484	149	0.00420783	0.0349848	0.629,0.59,1.0	1.0,0.552,1.0	-0.111	AT4G34110	PABP2	POLY(A) BINDING PROTEIN 2	Putative poly-A binding protein. Member of a gene family .Expressed in stele and root meristem and post-fertilization ovules.Member of the class II family of PABP proteins. The mRNA is cell-to-cell mobile.
RI	IB04G14490	chrLG4	-	12,16,13	4,3,2	6,5,4	7,4,5	717	149	0.000845032	0.010073	0.384,0.526,0.575	0.151,0.206,0.143	0.328	AT2G35530	bZIP16	basic region/leucine zipper transcription factor 16	Encodes a G group bZIP transcription factor family member that can bind cis elements with an ACGT core, such as G-box, Hex, C-box and As-1. The protein is localized in the nucleus and can homodimerize and can heterodimerize with other G group members.
RI	IB13G05990	chrLG13	-	2,13,12	0,0,0	9,13,9	2,0,4	429	149	0.000182934	0.00309074	1.0,1.0,1.0	0.61,1.0,0.439	0.317	AT1G48580			nuclear localized protein;(source:Araport11)
RI	IB02G33180	chrLG2	-	87,121,75	51,49,34	35,22,22	29,22,27	242	149	0.00049946	0.00670745	0.512,0.603,0.576	0.426,0.381,0.334	0.183	AT3G61050	NTMC2TYPE4		Encodes a novel transcriptional regulator, a calcium-dependent lipid-binding protein containing a C2 domain, that binds specifically to the promoter of THAS1 (thalianol synthase 1). It can bind ceramide and is involved in drought and salt tolerance.
RI	IB09G00290	chrLG9	-	34,51,37	49,105,46	13,12,13	2,7,2	242	149	2.00478e-05	0.000508677	0.299,0.23,0.331	0.8,0.513,0.8	-0.418	AT5G22800	EMB86	EMBRYO DEFECTIVE 86	A locus involved in embryogenesis. Mutations in this locus result in embryo lethality.
RI	IB02G07640	chrLG2	-	27,29,19	54,0,36	14,19,24	0,0,0	262	149	1.57443e-07	7.79479e-06	0.221,1.0,0.231	1.0,1.0,1.0	-0.516	AT2G39780	RNS2	ribonuclease 2	Encodes the main endoribonuclease activity in plant cells and localizes to the endoplasmic reticulum (ER), ER-derived structures, and vacuoles. It is essential for normal ribosomal RNA recycling. The mRNA is cell-to-cell mobile.
RI	IB14G27040	chrLG14	-	2,3,2	0,2,0	0,3,5	6,1,1	256	149	0.0018019	0.0184196	1.0,0.466,1.0	0.0,0.636,0.744	0.362	AT5G10350			Encodes a nuclear-localized RNA recognition motif-containing protein that forms homodimers. It interacts with telomere and non-telomere associated proteins. Null mutation does not result in changes in telomerase activity or telomere length.
RI	IB12G23970	chrLG12	-	3,1,2	5,1,5	2,1,2	0,0,0	245	149	1.75926e-12	3.12466e-10	0.267,0.378,0.196	1.0,1.0,1.0	-0.72	AT3G20790			NAD(P)-binding Rossmann-fold superfamily protein;(source:Araport11)
RI	IB06G18890	chrLG6	-	10,6,9	0,0,0	17,11,12	1,3,2	347	149	0.000383338	0.0054523	1.0,1.0,1.0	0.88,0.612,0.72	0.263	AT5G01270	CPL2	carboxyl-terminal domain (ctd) phosphatase-like 2	Encodes CPL2, a carboxyl-terminal domain (CTD) phosphatase that dephosphorylates CTD Ser5-PO4 of the RNA polymerase II complex. Regulates plant growth, stress and auxin responses.
RI	IB06G18890	chrLG6	-	10,7,9	1,0,0	17,12,15	2,1,4	362	149	0.000381288	0.00543402	0.805,1.0,1.0	0.778,0.832,0.607	0.196	AT5G01270	CPL2	carboxyl-terminal domain (ctd) phosphatase-like 2	Encodes CPL2, a carboxyl-terminal domain (CTD) phosphatase that dephosphorylates CTD Ser5-PO4 of the RNA polymerase II complex. Regulates plant growth, stress and auxin responses.
RI	IB14G09780	chrLG14	+	54,80,65	15,25,19	31,23,19	24,24,17	262	149	2.64186e-06	8.72981e-05	0.672,0.645,0.661	0.423,0.353,0.389	0.271	AT4G23180	RLK4		Encodes a receptor-like protein kinase. Naming convention from Chen et al 2003 (PMID 14756307) The mRNA is cell-to-cell mobile.
RI	IB14G09780	chrLG14	+	60,89,69	8,12,11	36,27,20	13,10,12	265	149	0.000267376	0.00414095	0.808,0.807,0.779	0.609,0.603,0.484	0.233	AT4G23180	RLK4		Encodes a receptor-like protein kinase. Naming convention from Chen et al 2003 (PMID 14756307) The mRNA is cell-to-cell mobile.
RI	IB02G01560	chrLG2	+	103174109	76,54,42	62,78,83	94163106	612	149	1.71726e-10	1.89151e-08	0.248,0.44,0.387	0.138,0.104,0.16	0.224	AT4G31530			Atypical short-chain dehydrogenase-reductase that functions as a qH-relaxation factor.
RI	IB05G17600	chrLG5	-	11,43,16	0,0,0	18,19,17	0,0,44	577	149	0.00375895	0.032214	1.0,1.0,1.0	1.0,1.0,0.091	0.303	AT1G64600			copper ion binding / methyltransferase;(source:Araport11)
RI	IB04G07830	chrLG4	-	27,15,19	0,3,0	18,22,8	4,3,4	234	149	0.000954371	0.0111156	1.0,0.761,1.0	0.741,0.824,0.56	0.212	AT1G22530	PATL2	PATELLIN 2	PATLs belong to a family of proteins having a Golgi dynamics (GOLD) domain in tandem with the Sec14p-like domain. PATLs are auxin regulated. Quadruple mutants (patl2456) show altered PIN1 lateralization in root endodermis cells.
RI	IB14G24980	chrLG14	+	2,3,7	0,0,3	1,4,0	4,1,1	237	149	0.00185884	0.0189393	1.0,1.0,0.595	0.136,0.715,0.0	0.581	AT4G21220	LpxD2	lipid X D2	Trimeric LpxA-like enzymes superfamily protein;(source:Araport11)
RI	IB02G29710	chrLG2	+	20,29,10	5,4,0	43,42,36	0,0,0	696	149	8.10127e-07	3.20643e-05	0.461,0.608,1.0	1.0,1.0,1.0	-0.31	AT2G41540	GPDHC1		Encodes a protein with NAD-dependent glycerol-3-phosphate (G3P) dehydrogenase which was shown to complement an Escherichia coli strain: BB20-14, auxotrophic for glycerol/G3P due to a loss-of-function mutation in the gpsA gene.
RI	IB08G09730	chrLG8	+	17,22,22	0,1,0	7,9,10	0,3,2	477	149	0.0015831	0.0166748	1.0,0.873,1.0	1.0,0.484,0.61	0.26	AT1G17720	ATB BETA		type 2A protein serine/threonine phosphatase 55 kDa B
RI	IB14G18570	chrLG14	+	0,11,3	9,9,6	3,0,0	17,9,16	412	149	0.000220086	0.00354558	0.0,0.307,0.153	0.06,0.0,0.0	0.133	AT2G40850	PI4K GAMMA 1	phosphoinositide 4-kinase gamma 1	phosphoinositide 4-kinase gamma 1;(source:Araport11)
RI	IB11G08880	chrLG11	-	1,3,6	4,6,0	6,4,5	1,0,0	425	149	1.57597e-05	0.000413917	0.081,0.149,1.0	0.678,1.0,1.0	-0.483	AT1G21650	SECA2		Encodes a component of the thylakoid-localized Sec system involved in the translocation of cytoplasmic proteins into plastid. Loss-of-function mutations result in arrest at the globular stage and embryo lethality.
RI	IB12G08930	chrLG12	-	18,29,37	1,3,5	4,5,6	0,0,1	1568	149	0.000368137	0.00526773	0.631,0.479,0.413	1.0,1.0,0.363	-0.28	AT1G07615			GTP-binding protein Obg/CgtA;(source:Araport11)
RI	IB12G08930	chrLG12	-	4,7,3	0,3,3	4,1,2	0,1,0	250	149	0.00150337	0.0160251	1.0,0.582,0.373	1.0,0.373,1.0	-0.139	AT1G07615			GTP-binding protein Obg/CgtA;(source:Araport11)
RI	IB14G18440	chrLG14	+	3,8,5	1,8,1	3,5,3	0,0,0	286	149	1.67766e-08	1.0648e-06	0.61,0.343,0.723	1.0,1.0,1.0	-0.441	AT2G40820			stomatal closure actin-binding-like protein;(source:Araport11)
RI	IB10G18720	chrLG10	+	49,47,101	6,4,9	6,7,7	10,4,9	437	149	6.00548e-10	5.80489e-08	0.736,0.8,0.793	0.17,0.374,0.21	0.525	AT1G16270			kinase superfamily with octicosapeptide/Phox/Bem1p domain-containing protein;(source:Araport11)
RI	IB10G18720	chrLG10	+	101,84,157	78103107	14,16,21	42,28,50	511	149	3.60451e-07	1.58076e-05	0.274,0.192,0.3	0.089,0.143,0.109	0.142	AT1G16270			kinase superfamily with octicosapeptide/Phox/Bem1p domain-containing protein;(source:Araport11)
RI	IB04G08110	chrLG4	+	2,8,0	4,1,1	1,1,0	3,2,3	252	149	0.00571956	0.0438582	0.228,0.825,0.0	0.165,0.228,0.0	0.22	AT5G64520	XRCC2	homolog of X-ray repair cross complementing 2	Encodes a protein of the XRCC2 family involved in DNA repair. atxrcc2-1 Mutants are sensitive to MitomycinC but do not show fertility defects.
RI	IB11G15200	chrLG11	-	5,6,8	6,7,4	8,7,5	3,1,0	224	149	0.00330074	0.0292031	0.357,0.363,0.571	0.639,0.823,1.0	-0.39	AT4G10550			Subtilase family protein;(source:Araport11)
RI	IB11G15260	chrLG11	-	162210109	2,2,1	71,62,64	4,3,2	979	149	0.00675281	0.0493574	0.925,0.941,0.943	0.73,0.759,0.83	0.163	AT4G39100	SHL1	short life	Encodes a plant-specific histone reader capable of recognizing both H3K27me3 and H3K4me3 via its bromo-adjacent homology (BAH) and plant homeodomain (PHD) domains, respectively. Detailed biochemical and structural studies suggest a binding mechanism that is mutually exclusive for either H3K4me3 or H3K27me3. SHL plays a role in the repression of flowering.
RI	IB12G24590	chrLG12	+	7,14,7	48,0,0	1,3,3	0,0,0	260	149	0.00434001	0.0356087	0.077,1.0,1.0	1.0,1.0,1.0	-0.308	AT3G20790			NAD(P)-binding Rossmann-fold superfamily protein;(source:Araport11)
RI	IB12G10420	chrLG12	+	15,18,17	1,4,3	11,10,10	0,1,0	259	149	0.000385466	0.0054607	0.896,0.721,0.765	1.0,0.852,1.0	-0.157	AT1G13570			F-box/RNI-like superfamily protein;(source:Araport11)
RI	IB02G15850	chrLG2	-	5,9,8	5,3,7	5,3,2	0,1,0	234	149	1.46342e-05	0.000389395	0.389,0.656,0.421	1.0,0.656,1.0	-0.397	AT1G33080			MATE efflux family protein;(source:Araport11)
RI	IB11G18040	chrLG11	-	5,0,1	8,6,5	6,12,9	4,8,6	585	149	0.000437427	0.00605789	0.137,0.0,0.048	0.276,0.276,0.276	-0.214	AT3G14410			Nucleotide/sugar transporter family protein
RI	IB11G20620	chrLG11	-	21,21,24	28,24,33	7,10,10	27,33,21	358	149	0.0015954	0.0167794	0.238,0.267,0.232	0.097,0.112,0.165	0.121	AT3G01380			sulfatase and phosphatidylinositolglycan class N domain-containing protein;(source:Araport11)
RI	IB01G03370	chrLG1	+	96,144,77	1,0,0	145145147	10,17,7	1166	149	2.54507e-10	2.67873e-08	0.925,1.0,1.0	0.649,0.522,0.729	0.342	AT3G01470	HD-ZIP-1		Encodes a homeodomain leucine zipper class I (HD-Zip I) transcriptional activator involved in leaf and hypocotyl development. Its promoter is bound by PIF1 which likely regulates its expression. Its translation is regulated by a conserved upstream ORF (CPuORF33).
RI	IB01G07410	chrLG1	-	152282164	146206131	64,47,87	116145139	309	149	8.86039e-11	1.07605e-08	0.334,0.398,0.376	0.21,0.135,0.232	0.177	AT5G08650			Critical for chloroplast protein synthesis under suboptimal conditions. Essential translation factor that promotes the efficiency of chloroplast protein synthesis.
RI	IB10G08380	chrLG10	-	28,47,50	3,14,4	9,19,7	7,5,11	667	149	0.00166453	0.0172537	0.676,0.429,0.736	0.223,0.459,0.124	0.345
RI	IB10G08380	chrLG10	-	44,79,61	10,10,4	19,19,10	5,7,7	880	149	0.00607861	0.0457958	0.427,0.572,0.721	0.392,0.315,0.195	0.273
RI	IB12G24260	chrLG12	-	271518259	4,9,13	66,31,75	7,2,6	1183	149	0.00256299	0.0242021	0.895,0.879,0.715	0.543,0.661,0.612	0.224	AT5G17680			disease resistance protein (TIR-NBS-LRR class);(source:Araport11)
RI	IB12G24260	chrLG12	-	229376231	12,24,30	63,32,84	16,4,15	1545	149	0.00299361	0.0272493	0.648,0.602,0.426	0.275,0.436,0.351	0.205	AT5G17680			disease resistance protein (TIR-NBS-LRR class);(source:Araport11)
RI	IB13G09690	chrLG13	-	48,66,65	4,4,4	18,29,27	0,0,0	387	149	1.76692e-05	0.000456476	0.822,0.864,0.862	1.0,1.0,1.0	-0.151	AT5G38830			Cysteinyl-tRNA synthetase, class Ia family protein;(source:Araport11)
RI	IB02G10410	chrLG2	-	4,5,4	20,38,11	1,0,1	12,10,18	227	149	0.00102868	0.0118353	0.116,0.08,0.193	0.052,0.0,0.035	0.101	AT1G03010			Phototropic-responsive NPH3 family protein;(source:Araport11)
RI	IB11G23080	chrLG11	-	40,80,46	200320211	79,67,84	171115129	249	149	3.27e-10	3.34269e-08	0.107,0.13,0.115	0.217,0.259,0.28	-0.135	AT4G32850	PAPS4	poly(A) polymerase 4	Encodes a nuclear poly(A) polymerase. Located in the nucleus. The mRNA is cell-to-cell mobile.
RI	IB11G23110	chrLG11	-	151,154,94	13,21,16	70,70,61	30,36,31	2564	149	3.68417e-09	2.76976e-07	0.403,0.299,0.255	0.119,0.102,0.103	0.211	AT5G26940	DPD1	defective in pollen organelle DNA degradation1	Encodes a Mg2+-dependent DNA exonuclease that degrades organelle DNA during Arabidopsis pollen development.
RI	IB11G24110	chrLG11	-	66136143	14,12,8	24,18,20	10,6,8	436	149	0.000222863	0.00358219	0.617,0.795,0.859	0.451,0.506,0.461	0.284	AT2G16390	DRD1	DEFECTIVE IN RNA-DIRECTED DNA METHYLATION 1	Putative chromatin remodeling protein, member of a plant-specific subfamily of SWI2/SNF2-like proteins. Mutations nearly eliminate non-CpG methylation at a target promoter but do not affect rDNA or centromere methylation. Cooperates with PolIVb to facilitate RNA-directed de novo methylation and silencing of homologous DNA. Endogenous targets include intergenic regions near retrotransposon LTRs or…
RI	IB11G24110	chrLG11	-	64133137	72,76,57	19,16,17	42,52,54	430	149	8.65865e-10	8.04123e-08	0.235,0.377,0.454	0.136,0.096,0.098	0.245	AT2G16390	DRD1	DEFECTIVE IN RNA-DIRECTED DNA METHYLATION 1	Putative chromatin remodeling protein, member of a plant-specific subfamily of SWI2/SNF2-like proteins. Mutations nearly eliminate non-CpG methylation at a target promoter but do not affect rDNA or centromere methylation. Cooperates with PolIVb to facilitate RNA-directed de novo methylation and silencing of homologous DNA. Endogenous targets include intergenic regions near retrotransposon LTRs or…
RI	IB12G21860	chrLG12	-	193255192	21,44,32	107,95,80	17,0,0	246	149	0.000243168	0.00385622	0.848,0.778,0.784	0.792,1.0,1.0	-0.127	AT3G26100			Regulator of chromosome condensation (RCC1) family protein;(source:Araport11)
RI	IB09G03330	chrLG9	+	138217183	0,2,0	76,56,31	2,2,4	1307	149	1.63671e-05	0.000425934	1.0,0.925,1.0	0.812,0.761,0.469	0.294
RI	IB01G02390	chrLG1	-	155193203	64,73,65	47,91,86	82,74,75	931	149	3.97715e-12	6.64839e-10	0.279,0.297,0.333	0.084,0.164,0.155	0.169	AT5G54540			Uncharacterized conserved protein (UCP012943);(source:Araport11)
RI	IB11G31750	chrLG11	-	1,4,3	0,0,0	5,5,4	1,3,1	305	149	0.000549534	0.00718429	1.0,1.0,1.0	0.71,0.449,0.661	0.393	AT1G53430			Probable LRR receptor-like ser/thr-protein kinase; Commonly-enriched candidate LPS-interacting PM-associated proteins for both LPS chemotypes subsequent to the polymyxin B affinity chromatography strategy.
RI	IB10G08490	chrLG10	+	7,9,3	0,0,1	7,11,18	4,2,1	335	149	0.000562938	0.00731579	1.0,1.0,0.572	0.438,0.71,0.889	0.178	AT4G19490	VPS54		Putative homolog of yeast Vps54. Thought to associate with POK and ATVPS53 in a plant GARP-like complex involved in the membrane trafficking system.
RI	IB15G04460	chrLG15	+	121,215,94	18,12,23	158,123,87	10,7,3	325	149	0.00369978	0.0318994	0.755,0.891,0.652	0.879,0.89,0.93	-0.134	AT5G42940			RING/U-box superfamily protein;(source:Araport11)
RI	IB11G06500	chrLG11	-	35,74,44	0,1,0	81,60,61	2,5,4	337	149	0.000191514	0.00318645	1.0,0.97,1.0	0.947,0.841,0.871	0.104	AT1G71820	SEC6		Encodes a member of the exocyst complex gene family. The exocyst is a protein complex involved in tethering vesicles to the plasma membrane during regulated or polarized secretion.
RI	IB15G08840	chrLG15	-	19,34,39	19,12,8	58,53,53	4,7,3	295	149	0.000102699	0.00195087	0.336,0.589,0.711	0.88,0.793,0.899	-0.312	AT3G14205			Phosphoinositide phosphatase family protein;(source:Araport11)
RI	IB15G08120	chrLG15	+	169226181822	12,19,4	10598911074	17,12,25	5679	149	9.97558e-06	0.000285772	0.787,0.783,0.923	0.62,0.661,0.53	0.227	AT2G37150			RING/U-box superfamily protein;(source:Araport11)
RI	IB04G24060	chrLG4	+	34,37,39	2,6,4	36,33,21	1,2,0	337	149	0.00302656	0.0274613	0.883,0.732,0.812	0.941,0.879,1.0	-0.131	AT2G04865			Encodes a nuclear localized aminotransferase-like protein containing a plant mobile domain. The mRNA is cell-to-cell mobile.
RI	XLOC_032204	chrLG4	+	9,9,3	3,0,5	3,3,12	0,0,0	293	149	1.2542e-05	0.0003447	0.604,1.0,0.234	1.0,1.0,1.0	-0.387
RI	IB11G39250	chrLG11	-	57,86,84	0,0,0	57,47,67	1,3,1	1544	149	0.00603207	0.045566	1.0,1.0,1.0	0.846,0.602,0.866	0.229	AT1G79600	ABC1K3	ABC1-like kinase 3	Encodes a chloroplast ABC1-like kinase that regulates vitamin E metabolism.
RI	IB03G03450	chrLG3	+	22,46,57	9,9,11	15,18,20	15,15,8	543	149	0.00195287	0.0196518	0.401,0.584,0.587	0.215,0.248,0.407	0.234	AT5G48630			Cyclin family protein;(source:Araport11)
RI	IB02G30320	chrLG2	+	95013681161	138251143	636713542	164167152	849	149	4.41163e-06	0.0001393	0.547,0.489,0.588	0.405,0.428,0.385	0.135	AT3G52120			SWAP (Suppressor-of-White-APricot)/surp domain-containing protein / D111/G-patch domain-containing protein;(source:Araport11)
RI	IB01G24570	chrLG1	+	18,25,23	7,17,9	14,15,15	18,28,22	249	149	0.00017159	0.0029446	0.606,0.468,0.605	0.318,0.243,0.29	0.276	AT3G26560			ATP-dependent RNA helicase;(source:Araport11)
RI	XLOC_043445	chrLG7	-	21,18,8	0,0,0	10,3,10	2,0,4	614	149	3.29255e-05	0.000762638	1.0,1.0,1.0	0.548,1.0,0.378	0.358
RI	IB03G08490	chrLG3	+	134239130	3,8,0	46,32,31	1,0,0	1967	149	0.000451534	0.00617502	0.772,0.694,1.0	0.777,1.0,1.0	-0.104
RI	IB04G02230	chrLG4	-	6,7,8	7,11,12	14,28,13	9,6,3	330	149	0.000482308	0.00651588	0.279,0.223,0.231	0.413,0.678,0.662	-0.34	AT1G55520	TBP2	TATA binding protein 2	TATA-box binding protein. Required for basal transcription. Acts facilitating the recruitment of TFIID to the promoter, which together with the RNA polymerase form the preinitiation complex.
RI	IB15G04530	chrLG15	+	2,3,0	13,25,18	4,6,5	10,22,9	318	149	0.00222122	0.0216767	0.067,0.053,0.0	0.158,0.113,0.207	-0.119	AT3G49180	RID3	ROOT INITIATION DEFECTIVE 3	Transducin/WD40 repeat-like superfamily protein;(source:Araport11)
RI	IB15G05210	chrLG15	-	47,69,60	25,25,19	5,8,3	18,21,27	248	149	5.10703e-15	1.39549e-12	0.53,0.624,0.655	0.143,0.186,0.063	0.472	AT5G42950			EXA1 is a GYF domain-containing gene of the SMY2 subgroup. Mutants exhibit resistance to potexviruses.
RI	IB15G05210	chrLG15	-	5,3,3	50,63,43	11,6,4	12,25,18	338	149	7.68101e-05	0.00155269	0.042,0.021,0.03	0.288,0.096,0.089	-0.127	AT5G42950			EXA1 is a GYF domain-containing gene of the SMY2 subgroup. Mutants exhibit resistance to potexviruses.
RI	IB11G05900	chrLG11	+	8,9,8	5,12,7	2,1,1	5,8,7	228	149	0.000270766	0.00418187	0.511,0.329,0.428	0.207,0.076,0.085	0.3	AT5G64200	SC35	ortholog of human splicing factor SC35	encodes an SC35-like splicing factor of 35 kD localized to the nuclear specks.
RI	IB15G06980	chrLG15	+	2,1,4	0,0,0	5,8,4	7,5,0	239	149	1.07685e-06	4.03719e-05	1.0,1.0,1.0	0.308,0.499,1.0	0.398	AT5G45380	DUR3	DEGRADATION OF UREA 3	urea-proton symporter DEGRADATION OF UREA 3 (DUR3);(source:Araport11)
RI	IB15G07590	chrLG15	+	59,104,56	138221176	51,18,51	47,35,48	244	149	0.000279946	0.004291	0.207,0.223,0.163	0.399,0.239,0.394	-0.146	AT3G02830	ZFN1	zinc finger protein 1	Encodes a zinc finger protein that binds to PORA mRNA in vivo and recruits the Pfr form of phytochrome to the 5&#8242;-UTR of PORA mRNA to regulate translation of the mRNA.
RI	IB09G05600	chrLG9	+	5,3,1	0,0,0	1,1,1	29,19,29	271	149	3.33067e-16	1.00693e-13	1.0,1.0,1.0	0.019,0.028,0.019	0.978	AT2G35630	MOR1	MICROTUBULE ORGANIZATION 1	Member of the MAP215 family of microtubule-associated proteins required to establish interphase arrays of cortical microtubules.Mutants have defects in cytokinesis during pollen development. Vegetative phenotypes observed in temperature sensitive mutants include left-handed organ twisting, isotropic cell expansion and impairment of root hair polarity. The mRNA is cell-to-cell mobile.
RI	IB15G07880	chrLG15	+	77,95,78	5,3,6	37,50,43	1,0,0	369	149	6.98825e-05	0.00144747	0.861,0.927,0.84	0.937,1.0,1.0	-0.103	AT5G18460			carboxyl-terminal peptidase (DUF239);(source:Araport11)
RI	XLOC_036439	chrLG5	-	243279188	66,75,62	94119130	10,7,13	222	149	1.83757e-09	1.47514e-07	0.712,0.714,0.671	0.863,0.919,0.87	-0.185
RI	IB15G08540	chrLG15	+	153200156	74,116,90	96,87,80	83,77,74	230	149	0.00062054	0.00787513	0.573,0.528,0.529	0.428,0.423,0.412	0.122	AT5G04460			RING/U-box superfamily protein;(source:Araport11)
RI	IB15G08930	chrLG15	+	2,0,1	11,20,10	6,9,4	10,29,15	224	149	0.000158143	0.00276705	0.108,0.0,0.062	0.285,0.171,0.151	-0.146	AT3G20240			Mitochondrial substrate carrier family protein;(source:Araport11)
RI	IB15G09330	chrLG15	+	2,1,1	6,6,12	2,9,5	10,6,4	250	149	0.00260468	0.0244613	0.166,0.09,0.047	0.107,0.472,0.427	-0.234	AT1G53920	GLIP5	GDSL-motif lipase 5	Contains lipase signature motif and GDSL domain.
RI	IB09G01060	chrLG9	-	119207171	231362265	142145138	104138110	303	149	1.62243e-09	1.34029e-07	0.202,0.219,0.241	0.402,0.341,0.382	-0.154	AT2G16365			PCH1 binds and stabilizes the active (Pfr) form of phytochrome B and is involved in the formation of photobodies in the nucleus. PCH1 is expressed in evenings and is associated to the evening complex through binding to phyB, and represses hypocotyl elongation and growth. Using mass spec, the existence of the At2g16365.2 isoform has been verified, however here is no evidence that any of the other …
RI	IB04G05470	chrLG4	+	64,103,73	6,0,2	85,73,51	0,0,2	1559	149	0.00252374	0.0239066	0.505,1.0,0.777	1.0,1.0,0.709	-0.142	AT5G49060			DnaJ heat shock amino-terminal domain protein (DUF1977);(source:Araport11)
RI	IB15G10040	chrLG15	+	17,42,36	21,20,21	32,15,38	7,2,8	711	149	0.000317647	0.00474394	0.145,0.306,0.264	0.489,0.611,0.499	-0.295	AT4G32850	PAPS4	poly(A) polymerase 4	Encodes a nuclear poly(A) polymerase. Located in the nucleus. The mRNA is cell-to-cell mobile.
RI	XLOC_031813	chrLG4	+	29,62,39	6,7,1	20,12,21	0,1,0	838	149	4.54577e-05	0.000992592	0.462,0.612,0.874	1.0,0.681,1.0	-0.244
RI	XLOC_025027	chrLG2	+	40,73,66	2,3,3	21,18,26	0,0,0	697	149	0.000173447	0.00296928	0.81,0.839,0.825	1.0,1.0,1.0	-0.175
RI	IB15G12620	chrLG15	+	20,14,21	0,0,0	28,22,8	7,3,2	292	149	1.55534e-07	7.7272e-06	1.0,1.0,1.0	0.671,0.789,0.671	0.29	AT5G56140			RNA-binding KH domain-containing protein;(source:Araport11)
RI	IB09G17380	chrLG9	+	23,39,42	3,5,0	14,24,19	0,2,0	370	149	0.00326292	0.0290567	0.755,0.759,1.0	1.0,0.829,1.0	-0.105	AT3G51460	RHD4	ROOT HAIR DEFECTIVE4	Encodes RHD4 (ROOT HAIR DEFECTIVE4), a phosphatidylinositol-4-phosphate phosphatase required for root hair development. The mRNA is cell-to-cell mobile.
RI	IB01G04260	chrLG1	-	66,117,86	88137103	43,37,30	133133123	242	149	5.97922e-12	9.03816e-10	0.316,0.345,0.34	0.166,0.146,0.131	0.186	AT4G35890	LARP1c	La related protein 1c	Encodes a cytoplasmic LAM domain containing protein that is involved in leaf senescence. The mRNA is cell-to-cell mobile.
RI	IB15G26250	chrLG15	-	143147113	103,103,71	30,11,17	34,35,17	243	149	0.00218674	0.0214729	0.46,0.467,0.494	0.351,0.162,0.38	0.176	AT1G54350	ABCD2	ATP-binding cassette D2	ABC transporter family protein;(source:Araport11)
RI	IB02G04040	chrLG2	-	1,1,2	0,0,0	0,1,5	53,0,0	238	149	0.000739863	0.00904318	1.0,1.0,1.0	0.0,1.0,1.0	0.333	AT3G45040			Encodes a putative dolichol kinase that is localized to the endoplasmic reticulum and involved in pollen tube reception in the female gametophyte.
RI	XLOC_021539	chrLG15	+	5,7,5	0,0,0	9,4,8	0,0,7	246	149	0.00606285	0.0457574	1.0,1.0,1.0	1.0,1.0,0.409	0.197
RI	IB13G00360	chrLG13	-	6541077802	86,94,93	408343362	27,26,23	1071	149	0.00318714	0.0284997	0.514,0.614,0.545	0.678,0.647,0.686	-0.113	AT1G68890	PHYLLO	PHYLLO	Homologous to the four eubacterial men genes involved in menanoquinone biosynthesis. Studies of mutants defective in this gene demonstrated its involvement in phylloquinone biosynthesis in Arabidopsis. The mRNA is cell-to-cell mobile.
RI	IB15G18230	chrLG15	+	287432290	5,5,2	138162165	23,13,9	349	149	3.79937e-11	4.99864e-09	0.961,0.974,0.984	0.719,0.842,0.887	0.157
RI	IB11G01330	chrLG11	-	0,0,0	2,6,1	4,4,3	4,5,2	239	149	2.03748e-07	9.55463e-06	0.0,0.0,0.0	0.384,0.333,0.483	-0.4	AT2G47260	WRKY23	WRKY DNA-binding protein 23	Encodes a member of WRKY Transcription Factor; Group I. Involved in nematode feeding site establishment and auxin mediated PIN polar localization in roots. Expression is induced by auxin.
RI	IB10G16070	chrLG10	+	4,4,10	2,1,3	4,9,3	0,1,0	661	149	2.93269e-05	0.000693355	0.311,0.474,0.429	1.0,0.67,1.0	-0.485	AT1G13450	GT-1	GT-1	Encodes GT-1, a plant transcription factor that binds to one of the cis-acting elements, BoxII, which resides within the upstream promoter region of light-responsive genes. GT-1 was assumed to act as a molecular switch modulated through Ca(2+)-dependent phosphorylation/dephosphorylation in response to light signals.
RI	IB02G28840	chrLG2	-	293412284	4,5,3	63,52,73	6,12,5	420	149	8.76887e-09	5.93318e-07	0.963,0.967,0.971	0.788,0.606,0.838	0.223	AT2G37240			Thioredoxin superfamily protein;(source:Araport11)
RI	IB15G20790	chrLG15	+	49,65,56	27,47,41	77,90,75	25,27,13	1072	149	3.10173e-05	0.00072727	0.201,0.161,0.16	0.3,0.317,0.445	-0.18
RI	IB15G20790	chrLG15	+	37,43,44	3,3,2	42,68,50	1,2,0	859	149	0.00667171	0.0488399	0.681,0.713,0.792	0.879,0.855,1.0	-0.183
RI	IB08G17970	chrLG8	+	3,14,6	16,24,18	1,3,1	27,36,31	249	149	4.00183e-06	0.000126865	0.101,0.259,0.166	0.022,0.047,0.019	0.146	AT2G40570			initiator tRNA phosphoribosyl transferase family protein;(source:Araport11)
RI	IB15G23350	chrLG15	+	285424264	32,48,24	86,67,67	1,1,4	1730	149	0.000621298	0.00787513	0.434,0.432,0.486	0.881,0.852,0.591	-0.324	AT5G21280			Seed plant lineage specific gene that is expressed in response to oxidative and abiotic stresses.
RI	IB01G01850	chrLG1	+	61,98,104	11,10,9	21,34,26	11,8,10	289	149	0.000664986	0.00832492	0.741,0.835,0.856	0.496,0.687,0.573	0.225	AT5G55100			SWAP (Suppressor-of-White-APricot)/surp domain-containing protein;(source:Araport11)
RI	IB08G12060	chrLG8	+	5,7,7	2,9,2	14,10,13	3,2,0	224	149	0.00593735	0.0451368	0.624,0.341,0.7	0.756,0.769,1.0	-0.287
RI	IB15G25300	chrLG15	+	13,17,40	1,0,0	12,14,17	7,1,0	334	149	0.000765059	0.00925956	0.853,1.0,1.0	0.433,0.862,1.0	0.186	AT5G40810			Cytochrome C1 family;(source:Araport11)
RI	IB10G13110	chrLG10	+	33,51,59	5,7,5	37,28,24	0,3,0	594	149	0.0013922	0.0150776	0.623,0.646,0.747	1.0,0.701,1.0	-0.228
RI	IB15G00700	chrLG15	-	118248168	13,19,16	33,38,31	45,29,27	1289	149	0	0	0.512,0.601,0.548	0.078,0.132,0.117	0.445	AT5G62760			P-loop containing nucleoside triphosphate hydrolases superfamily protein;(source:Araport11)
RI	IB15G00700	chrLG15	-	67,130,75	9,14,8	36,34,30	33,28,24	607	149	0	0	0.646,0.695,0.697	0.211,0.23,0.235	0.454	AT5G62760			P-loop containing nucleoside triphosphate hydrolases superfamily protein;(source:Araport11)
RI	IB15G01120	chrLG15	-	31,47,24	2,2,5	25,10,12	0,0,1	345	149	0.000271121	0.0041828	0.87,0.91,0.675	1.0,1.0,0.838	-0.128	AT5G07890			myosin heavy chain-like protein;(source:Araport11)
RI	IB15G01560	chrLG15	-	5,5,8	22,25,20	8,9,8	7,6,9	286	149	0.000315605	0.00472544	0.106,0.094,0.172	0.373,0.439,0.317	-0.252	AT4G38470	STY46	serine/threonine/tyrosine kinase 46	Serine/threonine kinase that phosphorylate transit peptides of chloroplast and mitochondria targeted pre-proteins.
RI	IB15G01950	chrLG15	-	11,20,16	15,25,21	43,64,63	14,16,9	407	149	2.61246e-09	2.03959e-07	0.212,0.227,0.218	0.529,0.594,0.719	-0.395	AT5G64200	SC35	ortholog of human splicing factor SC35	encodes an SC35-like splicing factor of 35 kD localized to the nuclear specks.
RI	IB15G01950	chrLG15	-	11,21,16	8,11,6	43,64,64	12,9,6	410	149	0.00141498	0.0152664	0.333,0.41,0.492	0.566,0.721,0.795	-0.282	AT5G64200	SC35	ortholog of human splicing factor SC35	encodes an SC35-like splicing factor of 35 kD localized to the nuclear specks.
RI	IB15G02310	chrLG15	-	34,55,50	3,5,5	61,64,64	1,1,1	407	149	0.000144762	0.00258408	0.806,0.801,0.785	0.957,0.959,0.959	-0.161	AT5G64200	SC35	ortholog of human splicing factor SC35	encodes an SC35-like splicing factor of 35 kD localized to the nuclear specks.
RI	IB02G02720	chrLG2	+	11,14,20	0,0,401	19,15,36	266181252	237	149	0.000136506	0.00245521	1.0,1.0,0.03	0.043,0.05,0.082	0.618	AT2G27350	OTLD1	otubain-like deubiquitinase 1	Encodes an otubain-like histone deubiquitinase involved in chromatin modification and regulation of plant gene expression.
RI	IB15G02830	chrLG15	-	2,1,0	0,0,1	0,0,1	2,1,1	317	149	0.00117574	0.0131624	1.0,1.0,0.0	0.0,0.0,0.32	0.56	AT1G22460			O-fucosyltransferase family protein;(source:Araport11)
RI	IB05G19120	chrLG5	+	13,13,6	8,0,0	5,5,3	0,0,0	330	149	0.00267024	0.0250109	0.423,1.0,1.0	1.0,1.0,1.0	-0.192	AT1G63770			Peptidase M1 family protein;(source:Araport11)
RI	IB05G19120	chrLG5	+	4,4,7	24,0,0	1,3,2	0,0,0	234	149	0.00645841	0.0475973	0.096,1.0,1.0	1.0,1.0,1.0	-0.301	AT1G63770			Peptidase M1 family protein;(source:Araport11)
RI	IB15G06110	chrLG15	-	449619594	28,31,27	11099621291	21,5,11	1705	149	4.92384e-13	9.85392e-11	0.584,0.636,0.658	0.822,0.944,0.911	-0.266	AT2G17787			cylicin;(source:Araport11)
RI	IB06G13510	chrLG6	+	217311279	21,18,20	67,77,89	19,15,17	1305	149	3.18765e-06	0.000103409	0.541,0.664,0.614	0.287,0.37,0.374	0.263
RI	IB06G13510	chrLG6	+	236348298	0,1,0	76,88,102	2,2,2	1429	149	0.00112584	0.0127671	1.0,0.973,1.0	0.798,0.821,0.842	0.171
RI	IB06G13510	chrLG6	+	230338304	13,10,8	72,86,96	8,8,8	1941	149	0.00214617	0.0212064	0.576,0.722,0.745	0.409,0.452,0.479	0.234
RI	IB14G09510	chrLG14	+	6,7,7	13,33,29	8,12,15	8,15,18	231	149	0.000663672	0.0083158	0.229,0.12,0.135	0.392,0.34,0.35	-0.199	AT5G65470			O-fucosyltransferase family protein;(source:Araport11)
RI	IB04G19580	chrLG4	+	23,26,12	2,4,2	10,5,11	0,0,0	223	149	0.00023058	0.0036937	0.885,0.813,0.8	1.0,1.0,1.0	-0.167	AT4G17350			FORKED-LIKE family member, part of Group 3 (Group 1 consists of FKD1, FL1-FL3; Group 2 consists of FL4 and FL8 and Group 3 consists of FL5- FL7). May coordinate leaf size with vein density, where Group 1 members and Group 3 members have opposing functions.
RI	XLOC_022560	chrLG15	-	22,40,29	0,2,0	13,7,17	4,4,0	236	149	0.000200809	0.0033072	1.0,0.927,1.0	0.672,0.525,1.0	0.243
RI	IB03G08310	chrLG3	-	7,2,3	0,5,3	1,0,2	0,1,0	231	149	0.00247564	0.0235924	1.0,0.205,0.392	1.0,0.0,1.0	-0.134
RI	XLOC_022633	chrLG15	-	200540643132	250522407	106,14,49	7,0,0	429	149	0.000132975	0.00240386	0.736,0.73,0.728	0.84,1.0,1.0	-0.215
RI	XLOC_022656	chrLG15	-	142193147	0,2,0	48,42,32	2,3,2	539	149	0.000363092	0.00521129	1.0,0.964,1.0	0.869,0.795,0.816	0.161
RI	XLOC_026902	chrLG2	-	21,24,27	15,18,12	29,19,23	10,4,2	231	149	0.0033356	0.0294199	0.475,0.462,0.592	0.652,0.754,0.881	-0.253
RI	XLOC_026902	chrLG2	-	209289208	0,1,0	58,59,100	2,3,3	633	149	0.000157223	0.002758	1.0,0.986,1.0	0.872,0.822,0.887	0.135
RI	XLOC_026902	chrLG2	-	409569475	16,17,9	150144226	1,2,2	1557	149	0.00113811	0.0128345	0.71,0.762,0.835	0.935,0.873,0.915	-0.139
RI	IB04G18690	chrLG4	-	2,2,3	7,6,1	0,0,0	3,1,4	471	149	0.00404953	0.0340294	0.083,0.095,0.487	0.0,0.0,0.0	0.222	AT1G12430	PAK	phosphatidic acid kinase	Encodes the kinesin-like protein PAK has an Armadillo motif tail and is involved in guard cell development in Arabidopsis (from Genbank record AF159052).However, no defect in stomatal complexes has been observed in loss of function mutations. It accumulates at the preprophase band (PPB) in a cell-cycle and microtubule-dependent manner and is most highly expressed in cells where the placement of t…
RI	IB15G12900	chrLG15	-	3,3,7	4,14,12	2,0,0	10,7,5	521	149	0.000635099	0.00801432	0.177,0.058,0.143	0.054,0.0,0.0	0.108	AT3G26782			Tetratricopeptide repeat (TPR)-like superfamily protein;(source:Araport11)
RI	IB15G13160	chrLG15	-	18,22,13	6,5,9	2,1,0	2,3,3	262	149	0.000137799	0.0024722	0.63,0.714,0.451	0.363,0.159,0.0	0.424	AT1G56130			Leucine-rich repeat transmembrane protein kinase;(source:Araport11)
RI	IB15G13420	chrLG15	-	5,7,9	19,35,26	1,2,0	13,24,22	235	149	6.61067e-05	0.00138134	0.143,0.113,0.18	0.047,0.05,0.0	0.113	AT1G77470	RFC5	replication factor C 5	Encodes a protein with high homology to the Replication Factor C, Subunit 3 (RFC3) of yeast and other eukaryotes. rfc3 mutants are hypersensitive to salicylic acid and exhibit enhanced induction of PR genes and resistance against virulent oomycete Hyaloperonospora arabidopsidis Noco2. The enhanced pathogen resistance in the mutant is NPR1-independent.
RI	IB15G13750	chrLG15	-	17,19,20	38,53,38	42,33,23	27,21,25	240	149	6.48143e-06	0.000194293	0.217,0.182,0.246	0.491,0.494,0.364	-0.235	AT3G09100			mRNA capping enzyme family protein;(source:Araport11)
RI	IB15G13750	chrLG15	-	52,83,64	28,33,25	32,34,40	38,40,39	475	149	3.15346e-06	0.000102535	0.368,0.441,0.445	0.209,0.211,0.243	0.197	AT3G09100			mRNA capping enzyme family protein;(source:Araport11)
RI	IB06G16830	chrLG6	-	19,18,18	3,2,0	2,5,5	0,0,0	868	149	0.00161547	0.0168806	0.521,0.607,1.0	1.0,1.0,1.0	-0.291
RI	IB07G06260	chrLG7	-	6,5,4	0,0,0	4,11,3	0,22,0	238	149	0.00349231	0.0304431	1.0,1.0,1.0	1.0,0.238,1.0	0.254	AT1G79750	NADP-ME4	NADP-malic enzyme 4	The malic enzyme (EC 1.1.1.40) encoded by AtNADP-ME4 is localized to chloroplasts. The gene is expressed throughout the whole plant and during embryogenesis and germination. A possible involvement in the fatty acid biosynthesis has been proposed.
RI	IB03G16540	chrLG3	-	98,116,81	9,15,10	36,20,30	23,30,3	489	149	0.00357158	0.0310009	0.768,0.702,0.712	0.323,0.169,0.753	0.312	AT1G10570	ULP1C	UB-LIKE PROTEASE 1C	Encodes a deSUMOylating enzyme. In vitro it has both peptidase activity and isopeptidase activity: it can cleave the C-terminal residues from SUMO to activate it for attachment to a target protein and it can also act on the isopeptide bond between SUMO and another protein. sYFP:OTS2 protein accumulates in nuclei in a punctate pattern. Double mutant analysis with ULP1D/OTS1 indicates that these ge…
RI	IB07G12930	chrLG7	+	12,14,5	0,14,5	1,2,3	0,0,0	880	149	1.29609e-07	6.62452e-06	1.0,0.145,0.145	1.0,1.0,1.0	-0.57	AT4G21190	emb1417	embryo defective 1417	Pentatricopeptide repeat (PPR) superfamily protein;(source:Araport11)
RI	IB15G17690	chrLG15	-	61,91,82	108,125,93	7,9,11	117,98,106	800	149	0	0	0.095,0.119,0.141	0.011,0.017,0.019	0.103	AT2G26280	CID7	CTC-interacting domain 7	smr (Small MutS Related) domain-containing protein
RI	IB01G17410	chrLG1	-	0,2,0	10,10,8	6,12,21	36,25,32	316	149	1.50211e-05	0.000396718	0.0,0.086,0.0	0.073,0.185,0.236	-0.136	AT1G77990	SULTR2;2	SULPHATE TRANSPORTER 2;2	Encodes a low-affinity sulfate transporter.
RI	IB15G18960	chrLG15	-	364581428	169216139	59,69,45	87,138,72	386	149	0	0	0.454,0.509,0.543	0.207,0.162,0.194	0.314	AT3G50700	IDD2	indeterminate(ID)-domain 2	zinc finger protein, similar to maize Indeterminate1 (ID1)
RI	IB13G11100	chrLG13	+	2,5,2	0,0,76	2,6,4	72,103,73	282	149	0.00564989	0.0433964	1.0,1.0,0.014	0.014,0.03,0.028	0.647	AT3G47890			Ubiquitin carboxyl-terminal hydrolase-related protein;(source:Araport11)
RI	XLOC_022170	chrLG15	-	29,37,24	5,1,2	16,17,7	0,0,0	345	149	8.11733e-05	0.00161698	0.715,0.941,0.838	1.0,1.0,1.0	-0.169
RI	IB06G03550	chrLG6	+	13,36,16	0,2,1	31,14,9	10,7,0	264	149	0.000620238	0.00787513	1.0,0.91,0.9	0.636,0.53,1.0	0.215	AT3G16500	PAP1	phytochrome-associated protein 1	phytochrome-associated protein 1 (PAP1)
RI	IB15G23980	chrLG15	-	3,6,8	0,0,0	9,5,3	31,0,0	238	149	0.00486507	0.0387922	1.0,1.0,1.0	0.154,1.0,1.0	0.282	AT2G36810			Specifically involved in gravity perception and/or gravity signal transduction for the shoot gravitropic response. Effects gravitropism only in inflorescence stems but normal in both hypocotyls and roots.
RI	IB15G24970	chrLG15	-	50,43,35	24,34,43	23,22,12	40,32,31	579	149	0.000690924	0.00858159	0.349,0.246,0.173	0.129,0.15,0.091	0.133	AT1G53210	NCL	Na+/Ca2+ exchanger	Encodes a Na+/Ca 2+ exchanger-like protein that participates in the maintenance of Ca 2+ homeostasis. The mRNA is cell-to-cell mobile.
RI	IB01G07850	chrLG1	+	6,3,6	5,5,3	2,0,1	10,7,3	599	149	0.000111673	0.00209612	0.23,0.13,0.332	0.047,0.0,0.077	0.189	AT1G64860	SIGB		Subunit of chloroplast RNA polymerase, confers the ability to recognize promoter sequences on the core enzyme
RI	IB07G09970	chrLG7	+	0,0,0	2,3,4	1,1,1	0,0,1	231	149	0.000110641	0.0020795	0.0,0.0,0.0	1.0,1.0,0.392	-0.797	AT5G25220	KNAT3	KNOTTED1-like homeobox gene 3	A member of class II knotted1-like homeobox gene family (together with KNAT4 and KNAT5). Expressed in: hypocotyl-root boundary, anther-filament junction in flowers, ovule-funiculus and peduncle-silique boundaries, petioles and root. Light-regulated expression with differential response to red/far-red light. KNAT3 promoter activity showed cell-type specific pattern along longitudinal root axis, re…
RI	IB05G19620	chrLG5	+	0,1,2	1,0,3	11,2,5	0,0,1	252	149	0.000611803	0.00778256	0.0,1.0,0.283	1.0,1.0,0.747	-0.488	AT4G29010	AIM1	ABNORMAL INFLORESCENCE MERISTEM	Functions in beta-oxidation of fatty acids, similar to CuMFP with L-3-hydroxyacyl-CoA hydrolyase , L-3-hydroxyacyl-dehydrogenase, D-3-hydroxyacyl-CoA epimerase, and 3, 2-enoyl-CoA isomerase activities.
RI	IB07G24760	chrLG7	-	41,82,50	19,21,19	40,53,29	2,2,8	981	149	0.00627309	0.0467807	0.247,0.372,0.286	0.752,0.801,0.355	-0.334	AT2G17990			Calcium-dependent protein kinase 1 adaptor protein involved in vacuolar transport and lytic vacuole biogenesis.
RI	IB10G14850	chrLG10	-	4,4,4	1,6,0	3,5,2	0,0,0	229	149	0.0003623	0.0052066	0.722,0.303,1.0	1.0,1.0,1.0	-0.325	AT1G53200			TAF RNA polymerase I subunit A;(source:Araport11)
RI	IB02G16630	chrLG2	+	314607441	91,112,89	83102113	64,52,52	837	149	3.87187e-09	2.89555e-07	0.381,0.491,0.469	0.188,0.259,0.279	0.205
RI	IB07G23690	chrLG7	-	19,16,10	0,0,0	10,16,11	63,0,0	232	149	0.00453987	0.0369244	1.0,1.0,1.0	0.093,1.0,1.0	0.302
RI	XLOC_041261	chrLG7	+	56,67,55	15,16,19	37,28,37	0,1,0	237	149	5.70255e-12	8.89582e-10	0.701,0.725,0.645	1.0,0.946,1.0	-0.292
RI	XLOC_041261	chrLG7	+	38,28,38	44,53,56	55,39,47	22,13,24	489	149	6.42676e-09	4.54318e-07	0.208,0.139,0.171	0.432,0.478,0.374	-0.255
RI	XLOC_041261	chrLG7	+	80,129,87	5,19,15	41,33,70	15,14,13	327	149	0.00627368	0.0467807	0.879,0.756,0.725	0.555,0.518,0.71	0.192
RI	IB12G11940	chrLG12	-	25,38,46	1,2,2	43,28,29	0,0,0	892	149	0.00302294	0.0274507	0.807,0.76,0.793	1.0,1.0,1.0	-0.213	AT1G13570			F-box/RNI-like superfamily protein;(source:Araport11)
RI	IB11G34690	chrLG11	+	25,62,43	2,3,2	9,11,10	2,4,4	676	149	0.00035526	0.00514042	0.734,0.82,0.826	0.498,0.377,0.355	0.383
RI	IB03G08650	chrLG3	+	3,4,3	0,0,0	2,4,3	1,5,1	252	149	1.47108e-07	7.36952e-06	1.0,1.0,1.0	0.542,0.321,0.639	0.499	AT2G27480			Calcium-binding EF-hand family protein;(source:Araport11)
RI	IB01G02770	chrLG1	+	5,2,7	1,1,0	2,3,5	1,3,3	318	149	0.000507492	0.00678358	0.701,0.484,1.0	0.484,0.319,0.438	0.315	AT1G61820	BGLU46	beta glucosidase 46	beta glucosidase 46;(source:Araport11)
RI	IB02G05790	chrLG2	+	6,21,21	84106103	8,20,11	18,12,33	232	149	0.00055011	0.00718429	0.044,0.113,0.116	0.222,0.517,0.176	-0.214	AT2G28930	PK1B	protein kinase 1B	protein kinase 1B;(source:Araport11)
RI	IB02G05840	chrLG2	+	12,7,3	0,6,3	6,3,4	10,10,12	214	149	0.00376209	0.0322215	1.0,0.448,0.41	0.295,0.173,0.188	0.401	AT1G13790	FDM4	factor of DNA methylation 4	Belongs to a subgroup of SGS3-like proteins that act redundantly in RNA-directed DNA methylation: AT1G15910 (FDM1), AT4G00380 (FDM2), AT3G12550 (FDM3), AT1G13790 (FDM4), AT1G80790 (FDM5).
RI	IB02G07560	chrLG2	+	1,2,0	17,29,24	1,3,3	6,11,13	229	149	0.00663447	0.0486533	0.037,0.043,0.0	0.098,0.151,0.131	-0.1	AT4G02600	MLO1		A member of a large family of seven-transmembrane domain proteins specific to plants, homologs of the barley mildew resistance locus o (MLO) protein. The Arabidopsis genome contains 15 genes encoding MLO proteins, with localization in plasma membrane. Phylogenetic analysis revealed four clades of closely-related AtMLO genes. ATMLO1 belongs to the clade II, with ATMLO13 and ATMLO15. The gene is ex…
RI	IB02G08770	chrLG2	+	34,75,56	3,2,0	52,61,33	5,8,4	476	149	0.0016492	0.0171423	0.78,0.921,1.0	0.765,0.705,0.721	0.17	AT2G20360			NAD(P)-binding Rossmann-fold superfamily protein;(source:Araport11)
RI	IB02G11140	chrLG2	+	0,1,0	8,5,2	5,1,3	7,18,12	242	149	0.00108023	0.0123186	0.0,0.11,0.0	0.305,0.033,0.133	-0.12	AT1G02660			PLIP2 is a glycerolipid A1 lipase with substrate preference for monogalactosyldiacylglycerol. Expression is induced by ABA.
RI	IB02G11480	chrLG2	+	26,45,25	8,17,17	3,1,2	12,11,9	485	149	3.39586e-10	3.44655e-08	0.5,0.448,0.311	0.071,0.027,0.064	0.366	AT3G17430			Nucleotide/sugar transporter family protein The mRNA is cell-to-cell mobile.
RI	IB02G11480	chrLG2	+	39,71,39	23,32,21	20,11,9	18,9,15	580	149	0.00575167	0.0440505	0.303,0.363,0.323	0.222,0.239,0.134	0.131	AT3G17430			Nucleotide/sugar transporter family protein The mRNA is cell-to-cell mobile.
RI	IB13G11670	chrLG13	+	0,0,1	3,6,6	3,4,4	18,7,13	229	149	0.000348095	0.00505217	0.0,0.0,0.098	0.098,0.271,0.167	-0.146	AT5G62570	CBP60a	calmodulin-binding protein 60a	Calmodulin binding protein-like protein;(source:Araport11)
RI	IB02G13750	chrLG2	+	7,6,4	1,0,2	0,2,3	3,3,1	329	149	0.000956613	0.0111323	0.76,1.0,0.475	0.0,0.232,0.576	0.476	AT4G09140	MLH1	MUTL-homologue 1	Encodes a protein with similarity to Mut1 DNA mismatch repair protein, from E.coli. The protein is expressed during prophase I of meiosis, colocalizes with MLH3 throughout pachytene and is dependent on MLH3 for proper localization.
RI	XLOC_037618	chrLG6	+	28,46,27	11,1,0	13,22,18	0,0,0	368	149	0.000138573	0.00248296	0.508,0.949,1.0	1.0,1.0,1.0	-0.181
RI	IB07G07420	chrLG7	-	3,6,9	2,7,1	4,7,5	0,1,0	444	149	1.19426e-05	0.000330945	0.335,0.223,0.751	1.0,0.701,1.0	-0.464
RI	IB06G26780	chrLG6	-	46,92,57	26,49,31	26,19,21	35,44,50	305	149	1.28053e-09	1.11626e-07	0.464,0.478,0.473	0.266,0.174,0.17	0.268	AT3G19960	ATM1	myosin 1	member of Myosin-like proteins
RI	IB06G26780	chrLG6	-	16,23,15	52,71,50	3,0,5	47,46,62	271	149	1.56474e-08	1.00604e-06	0.145,0.151,0.142	0.034,0.0,0.042	0.121	AT3G19960	ATM1	myosin 1	member of Myosin-like proteins
RI	IB05G02380	chrLG5	-	2,6,0	3,6,1	2,1,1	0,0,0	235	149	1.75954e-10	1.92318e-08	0.297,0.388,0.0	1.0,1.0,1.0	-0.772	AT3G14240			Subtilase family protein;(source:Araport11)
RI	IB05G02380	chrLG5	-	0,1,0	14,10,17	1,3,2	3,2,5	279	149	0.00127176	0.0139973	0.0,0.051,0.0	0.151,0.445,0.176	-0.24	AT3G14240			Subtilase family protein;(source:Araport11)
RI	IB02G17450	chrLG2	+	30,51,35	4,14,8	17,7,5	5,9,8	271	149	0.00534735	0.0417246	0.805,0.667,0.706	0.651,0.3,0.256	0.324	AT5G57700			BNR/Asp-box repeat family protein;(source:Araport11)
RI	IB02G17450	chrLG2	+	28,49,33	3,1,4	17,7,4	0,0,0	231	149	0.00157084	0.0165948	0.858,0.969,0.842	1.0,1.0,1.0	-0.11	AT5G57700			BNR/Asp-box repeat family protein;(source:Araport11)
RI	IB02G17450	chrLG2	+	100129105	51,78,70	92,104,75	26,29,14	318	149	3.10366e-06	0.000101147	0.479,0.437,0.413	0.624,0.627,0.715	-0.212	AT5G57700			BNR/Asp-box repeat family protein;(source:Araport11)
RI	IB02G17450	chrLG2	+	49,90,58	4,10,7	34,46,34	1,2,0	814	149	0.000358793	0.00517573	0.692,0.622,0.603	0.862,0.808,1.0	-0.251	AT5G57700			BNR/Asp-box repeat family protein;(source:Araport11)
RI	IB02G17450	chrLG2	+	11,30,13	2,2,0	23,20,31	6,7,6	268	149	0.00291019	0.0266952	0.754,0.893,1.0	0.681,0.614,0.742	0.203	AT5G57700			BNR/Asp-box repeat family protein;(source:Araport11)
RI	IB02G17450	chrLG2	+	1,7,4	1,0,0	2,2,7	3,3,2	253	149	4.15206e-05	0.000921821	0.371,1.0,1.0	0.282,0.282,0.673	0.378	AT5G57700			BNR/Asp-box repeat family protein;(source:Araport11)
RI	IB11G28650	chrLG11	+	55,71,55	0,0,0	60,41,33	0,676,0	294	149	0.00144586	0.0155638	1.0,1.0,1.0	1.0,0.03,1.0	0.323	AT1G08360			Ribosomal protein L1p/L10e family;(source:Araport11)
RI	XLOC_046726	chrLG8	-	32,35,29	181,274,0	15,19,13	0,0,0	273	149	2.80994e-08	1.6918e-06	0.088,0.065,1.0	1.0,1.0,1.0	-0.616
RI	IB02G19610	chrLG2	+	15,14,8	0,1,3	8,2,7	8,5,2	245	149	0.00051491	0.00685052	1.0,0.895,0.619	0.378,0.196,0.68	0.42	AT1G23090	SULTR3;3		Encodes AST91 mRNA for sulfate transporter.
RI	XLOC_025159	chrLG2	+	1,2,2	0,4,3	0,3,2	1,0,0	326	149	0.000550787	0.00718653	1.0,0.186,0.234	0.0,1.0,1.0	-0.193
RI	IB02G20460	chrLG2	+	3,0,0	5,10,1	4,4,1	1,2,1	232	149	0.000107449	0.00203295	0.278,0.0,0.0	0.72,0.562,0.391	-0.465	AT1G13570			F-box/RNI-like superfamily protein;(source:Araport11)
RI	XLOC_025190	chrLG2	+	91140127	21,30,30	103,123,88	12,3,6	941	149	0.000107711	0.00203519	0.407,0.425,0.401	0.576,0.867,0.699	-0.303
RI	IB13G20970	chrLG13	-	10,21,8	0,1,0	20,16,16	3,2,4	450	149	2.51402e-05	0.000612723	1.0,0.874,1.0	0.688,0.726,0.57	0.297	AT3G07810			RNA-binding (RRM/RBD/RNP motifs) family protein;(source:Araport11)
RI	IB02G23440	chrLG2	+	28,45,32	0,1,2	32,28,20	4,2,5	408	149	0.000661716	0.00829861	1.0,0.943,0.854	0.745,0.836,0.594	0.207	AT5G37830	OXP1	oxoprolinase 1	Encodes a 5-oxoprolinase that acts in the glutathione degradation pathway and in 5-oxoproline metabolism.
RI	IB06G18480	chrLG6	-	1,3,2	8,2,4	0,0,0	18,5,11	230	149	0.00189964	0.0192137	0.075,0.493,0.245	0.0,0.0,0.0	0.271	AT2G37980			O-fucosyltransferase family protein;(source:Araport11)
RI	IB04G14110	chrLG4	-	2,6,3	22,32,19	8,10,19	21,29,20	228	149	0.000708165	0.00874983	0.056,0.109,0.094	0.199,0.184,0.383	-0.169
RI	XLOC_035525	chrLG5	+	7,3,7	2,1,2	2,4,1	0,1,0	218	149	0.00170001	0.017504	0.705,0.672,0.705	1.0,0.732,1.0	-0.217
RI	IB04G04990	chrLG4	-	6111155528	412628277	77,35,118	84,36,189	228	149	8.06284e-09	5.50793e-07	0.492,0.546,0.555	0.375,0.389,0.29	0.18	AT3G06350	MEE32	MATERNAL EFFECT EMBRYO ARREST 32	Encodes a bi-functional dehydroquinate-shikimate dehydrogenase enzyme that catalyzes two steps in the chorismate biosynthesis pathway.
RI	IB04G04990	chrLG4	-	113522901124	29,101,37	143,72,188	16,12,11	434	149	7.59335e-05	0.00154693	0.931,0.886,0.913	0.754,0.673,0.854	0.15	AT3G06350	MEE32	MATERNAL EFFECT EMBRYO ARREST 32	Encodes a bi-functional dehydroquinate-shikimate dehydrogenase enzyme that catalyzes two steps in the chorismate biosynthesis pathway.
RI	IB04G04990	chrLG4	-	6441339690	418622302	80,40,108	103,32,215	246	149	4.85684e-07	2.09759e-05	0.483,0.566,0.581	0.32,0.431,0.233	0.215	AT3G06350	MEE32	MATERNAL EFFECT EMBRYO ARREST 32	Encodes a bi-functional dehydroquinate-shikimate dehydrogenase enzyme that catalyzes two steps in the chorismate biosynthesis pathway.
RI	IB02G29020	chrLG2	+	23,44,23	3,4,0	14,33,19	0,0,0	545	149	0.000161586	0.00280682	0.677,0.75,1.0	1.0,1.0,1.0	-0.191	AT5G13560			structural maintenance of chromosomes protein;(source:Araport11)
RI	IB02G29020	chrLG2	+	0,1,0	3,4,1	1,2,3	0,1,3	321	149	0.00134538	0.0146599	0.0,0.104,0.0	1.0,0.481,0.317	-0.565	AT5G13560			structural maintenance of chromosomes protein;(source:Araport11)
RI	IB02G29340	chrLG2	+	13,10,7	0,4,3	10,14,7	1,0,1	593	149	0.00219254	0.0215075	1.0,0.386,0.37	0.715,1.0,0.638	-0.199	AT1G33520	MOS2	modifier of snc1, 2	Has single homolog in Arabidopsis, also homologs in human, mouse and C. elegans; contains one G-patch domain (known to mediate RNA-protein interactions) and two KOW domains (may bind RNA and/or protein); localized to the nucleus; mutant suppresses high SA levels and constitutive disease resistance in snc1 npr1 background; required for basal resistance against Pseudomonas syringae maculicola ES432…
RI	IB05G23140	chrLG5	+	171282208	29,0,34	131132158	0,0,0	196	149	5.75984e-12	8.89582e-10	0.818,1.0,0.823	1.0,1.0,1.0	-0.12
RI	IB15G00740	chrLG15	+	0,1,2	18,26,17	1,2,6	17,13,8	272	149	0.00445636	0.0363701	0.0,0.021,0.061	0.031,0.078,0.291	-0.106	AT3G47800			Galactose mutarotase-like superfamily protein;(source:Araport11)
RI	IB06G09670	chrLG6	+	8,21,11	0,3,0	11,10,10	2,8,1	287	149	0.00285707	0.0263512	1.0,0.784,1.0	0.741,0.394,0.838	0.27	AT1G09570	PHYA	phytochrome A	Light-labile cytoplasmic red/far-red light photoreceptor involved in the regulation of photomorphogenesis. It exists in two inter-convertible forms: Pr and Pfr (active) and functions as a dimer.The N terminus carries a single tetrapyrrole chromophore, and the C terminus is involved in dimerization. It is the sole photoreceptor mediating the FR high irradiance response (HIR). Major regulator in re…
RI	IB06G09670	chrLG6	+	27,37,29	11,23,13	38,26,37	2,6,4	529	149	0.000183303	0.00309329	0.409,0.312,0.386	0.843,0.55,0.723	-0.336	AT1G09570	PHYA	phytochrome A	Light-labile cytoplasmic red/far-red light photoreceptor involved in the regulation of photomorphogenesis. It exists in two inter-convertible forms: Pr and Pfr (active) and functions as a dimer.The N terminus carries a single tetrapyrrole chromophore, and the C terminus is involved in dimerization. It is the sole photoreceptor mediating the FR high irradiance response (HIR). Major regulator in re…
RI	IB06G09670	chrLG6	+	121154107	7,10,13	130,91,88	0,3,1	817	149	6.21301e-06	0.000187035	0.759,0.737,0.6	1.0,0.847,0.941	-0.231	AT1G09570	PHYA	phytochrome A	Light-labile cytoplasmic red/far-red light photoreceptor involved in the regulation of photomorphogenesis. It exists in two inter-convertible forms: Pr and Pfr (active) and functions as a dimer.The N terminus carries a single tetrapyrrole chromophore, and the C terminus is involved in dimerization. It is the sole photoreceptor mediating the FR high irradiance response (HIR). Major regulator in re…
RI	IB02G33690	chrLG2	+	8,5,9	0,1,0	4,10,6	3,0,1	814	149	0.0042607	0.0352799	1.0,0.478,1.0	0.196,1.0,0.523	0.253	AT1G01650	SPPL4	SIGNAL PEPTIDE PEPTIDASE-LIKE 4	SIGNAL PEPTIDE PEPTIDASE-LIKE 4;(source:Araport11)
RI	IB02G00110	chrLG2	-	0,9,4	2,1,1	2,1,0	4,6,7	267	149	0.00135379	0.0147289	0.0,0.834,0.691	0.218,0.085,0.0	0.407
RI	XLOC_009504	chrLG11	-	348605375	1,7,9	131143134	7,5,13	887	149	1.30035e-05	0.000354639	0.983,0.936,0.875	0.759,0.828,0.634	0.191
RI	XLOC_009504	chrLG11	-	313550330	14,19,15	127123114	9,22,16	597	149	2.20648e-05	0.000550033	0.848,0.878,0.846	0.779,0.583,0.64	0.19
RI	IB07G19310	chrLG7	+	140212131	6,10,9	64,44,61	0,2,1	775	149	0.00122546	0.0136142	0.818,0.803,0.737	1.0,0.809,0.921	-0.124	AT5G08750			RING/FYVE/PHD zinc finger superfamily protein;(source:Araport11)
RI	IB12G02030	chrLG12	+	49,50,71	4,6,8	15,16,6	0,2,0	489	149	0.00195965	0.019702	0.789,0.717,0.73	1.0,0.709,1.0	-0.158	AT1G69830	ATAMY3	ALPHA-AMYLASE-LIKE 3	Encodes a plastid-localized &#945;-amylase. Expression is reduced in the SEX4 mutant. Loss of function mutations show normal diurnal pattern of starch accumulation/degradation. Expression follows circadian rhythms.
RI	IB12G02030	chrLG12	+	13,14,11	5,2,1	13,6,2	0,2,0	222	149	0.00632994	0.0469426	0.636,0.825,0.881	1.0,0.668,1.0	-0.109	AT1G69830	ATAMY3	ALPHA-AMYLASE-LIKE 3	Encodes a plastid-localized &#945;-amylase. Expression is reduced in the SEX4 mutant. Loss of function mutations show normal diurnal pattern of starch accumulation/degradation. Expression follows circadian rhythms.
RI	IB12G02030	chrLG12	+	15,17,11	3,11,5	14,6,2	1,0,0	235	149	2.4444e-06	8.22941e-05	0.76,0.495,0.582	0.899,1.0,1.0	-0.354	AT1G69830	ATAMY3	ALPHA-AMYLASE-LIKE 3	Encodes a plastid-localized &#945;-amylase. Expression is reduced in the SEX4 mutant. Loss of function mutations show normal diurnal pattern of starch accumulation/degradation. Expression follows circadian rhythms.
RI	IB12G02030	chrLG12	+	25,44,31	0,7,4	1,3,1	0,0,0	235	149	9.61375e-05	0.00185588	1.0,0.799,0.831	1.0,1.0,1.0	-0.123	AT1G69830	ATAMY3	ALPHA-AMYLASE-LIKE 3	Encodes a plastid-localized &#945;-amylase. Expression is reduced in the SEX4 mutant. Loss of function mutations show normal diurnal pattern of starch accumulation/degradation. Expression follows circadian rhythms.
RI	IB12G02030	chrLG12	+	48,105,76	2,4,0	49,38,58	0,0,0	1801	149	0.000763012	0.00924266	0.665,0.685,1.0	1.0,1.0,1.0	-0.217	AT1G69830	ATAMY3	ALPHA-AMYLASE-LIKE 3	Encodes a plastid-localized &#945;-amylase. Expression is reduced in the SEX4 mutant. Loss of function mutations show normal diurnal pattern of starch accumulation/degradation. Expression follows circadian rhythms.
RI	IB02G01630	chrLG2	-	9,9,5	20,50,40	3,0,1	43,28,34	231	149	3.35247e-05	0.000770224	0.225,0.104,0.075	0.043,0.0,0.019	0.114	AT5G13500			Hyp O-arabinosyltransferase-like protein;(source:Araport11)
RI	XLOC_011829	chrLG12	+	16,28,14	3,3,0	2,2,4	0,0,0	246	149	0.00575127	0.0440505	0.764,0.85,1.0	1.0,1.0,1.0	-0.129
RI	IB02G02090	chrLG2	-	11,24,15	0,0,0	11,13,2	4,2,1	985	149	1.77962e-09	1.43674e-07	1.0,1.0,1.0	0.294,0.496,0.232	0.659	AT5G20990	SIR4	SIRTINOL 4	Involved in molybdenum cofactor (Moco) biosynthesis, inserting Mo into Molybdopterin. sir loss-of-function mutants are resistant to sirtinol, a modulator of auxin signaling.
RI	IB02G03680	chrLG2	-	33,40,30	13,11,14	16,6,13	12,16,13	681	149	0.000205494	0.00334846	0.357,0.443,0.319	0.226,0.076,0.18	0.212	AT1G10660			transmembrane protein;(source:Araport11)
RI	IB02G05860	chrLG2	-	72,116,77	20,24,21	107,128,75	2,7,6	778	149	1.15572e-07	5.99331e-06	0.408,0.481,0.413	0.911,0.778,0.705	-0.364	AT2G32910			DCD (Development and Cell Death) domain protein;(source:Araport11)
RI	IB02G05860	chrLG2	-	18,34,26	5,13,7	13,4,8	27,35,21	322	149	1.32117e-13	2.88807e-11	0.625,0.548,0.632	0.182,0.05,0.15	0.474	AT2G32910			DCD (Development and Cell Death) domain protein;(source:Araport11)
RI	IB02G28470	chrLG2	-	4,5,7	0,4,0	2,1,1	2,0,2	626	149	0.00599877	0.0453436	1.0,0.229,1.0	0.192,1.0,0.106	0.31	AT5G02880	UPL4	ubiquitin-protein ligase 4	encodes a ubiquitin-protein ligase containing a HECT domain. There are six other HECT-domain UPLs in Arabidopsis. The mRNA is cell-to-cell mobile.
RI	IB02G07210	chrLG2	-	14,7,15	4,4,6	3,8,7	0,2,0	396	149	0.000575576	0.00742812	0.568,0.397,0.485	1.0,0.601,1.0	-0.384	AT2G30320			Pseudouridine synthase family protein;(source:Araport11)
RI	IB02G08280	chrLG2	-	20,38,25	4,7,0	3,3,8	0,0,1	656	149	0.000362399	0.0052066	0.532,0.552,1.0	1.0,1.0,0.645	-0.187	AT5G48830			phosphoglycolate phosphatase;(source:Araport11)
RI	IB02G08570	chrLG2	-	13,13,6	26,42,18	1,0,2	17,4,10	278	149	0.000207445	0.00337252	0.211,0.142,0.152	0.031,0.0,0.097	0.126	AT2G20180	PIL5	phytochrome interacting factor 3-like 5	Encodes a novel Myc-related bHLH transcription factor that has transcriptional activation activity in the dark. It is a key negative regulator of phytochrome-mediated seed germination and acts by inhibiting chlorophyll biosynthesis, light-mediated suppression of hypocotyl elongation and far-red light-mediated suppression of seed germination, and promoting negative gravitropism in hypocotyls. Ligh…
RI	IB02G08840	chrLG2	-	110160165	5,5,3	48,48,46	8,7,3	459	149	0.000376683	0.00537919	0.877,0.912,0.947	0.661,0.69,0.833	0.184	AT1G04080	PRP39		Encodes a U1 small nuclear ribonucleoprotein (snRNP) factor involved in alternative splicing.
RI	IB02G10580	chrLG2	-	18,17,11	11,13,11	8,2,6	14,17,14	447	149	0.000193688	0.00321321	0.353,0.304,0.25	0.16,0.038,0.125	0.195	AT2G47760	AtALG3	Arabidopsis thaliana asparagine-linked glycosylation 3	Encodes an &#945;-1,3-mannosyltransferase. Plants with mutations in the ALG3 protein have abnormal gylcoslation profiles. They also exhibit abnormal responses to MAMPs possibly because the glycan properties of FL22 are affected.
RI	IB02G11640	chrLG2	-	10,21,11	0,1,3	4,3,9	3,7,6	346	149	2.47927e-05	0.000606332	1.0,0.9,0.612	0.365,0.156,0.392	0.533	AT3G62080			Encodes a charged multi-vesicular body protein (CHMP7) homolog, that is an ESCRT-III-related protein and functions in the endosomal sorting pathway in humans. The Brassica homolog has been shown to be involved in plant growth and leaf senescence.
RI	IB02G11640	chrLG2	-	17,28,24	42,0,0	9,17,18	0,0,0	433	149	0.00470394	0.0378259	0.122,1.0,1.0	1.0,1.0,1.0	-0.293	AT3G62080			Encodes a charged multi-vesicular body protein (CHMP7) homolog, that is an ESCRT-III-related protein and functions in the endosomal sorting pathway in humans. The Brassica homolog has been shown to be involved in plant growth and leaf senescence.
RI	IB02G12390	chrLG2	-	2,9,11	0,0,1	4,0,0	0,1,2	950	149	1.49029e-06	5.33533e-05	1.0,1.0,0.633	1.0,0.0,0.0	0.544
RI	IB02G12640	chrLG2	-	4,14,26	8,12,5	0,4,4	17,13,18	1097	149	2.2768e-06	7.83317e-05	0.064,0.137,0.414	0.0,0.04,0.029	0.182	AT1G71350			eukaryotic translation initiation factor SUI1 family protein;(source:Araport11)
RI	IB02G14200	chrLG2	-	21,22,20	0,0,0	30,19,21	386,322,0	373	149	6.16144e-10	5.9154e-08	1.0,1.0,1.0	0.03,0.023,1.0	0.649	AT5G49230	HRB1	HYPERSENSITIVE TO RED AND BLUE	Identified in a screen for mutations hypersensitive to red and blue light. Mutants have shorter hypocotyls. Encodes a nuclear localized protein with similarity to drought induced proteins. Contains a ZZ zinc finger domain which is thought to mediate protein-protein interactions.May be involved in red and blue light signal transduction.
RI	XLOC_017303	chrLG14	+	5,6,5	0,1,0	5,4,9	1,0,4	424	149	0.00290486	0.0266636	1.0,0.678,1.0	0.637,1.0,0.442	0.2
RI	IB01G02250	chrLG1	+	24,28,16	1,0,0	14,19,13	0,6,2	797	149	4.23811e-05	0.000937564	0.818,1.0,1.0	1.0,0.372,0.549	0.299	AT3G20620			F-box family protein-like protein;(source:Araport11)
RI	IB03G04550	chrLG3	-	1,1,0	1,3,8	1,6,1	1,9,1	219	149	0.00161689	0.0168806	0.405,0.185,0.0	0.405,0.312,0.405	-0.177	AT5G58490			NAD(P)-binding Rossmann-fold superfamily protein;(source:Araport11)
RI	IB05G07770	chrLG5	+	85,115,85	89,115,99	23,13,29	61,69,90	422	149	2.37365e-11	3.24299e-09	0.252,0.261,0.233	0.117,0.062,0.102	0.155	AT3G27820	MDAR4	monodehydroascorbate reductase 4	Encodes a peroxisome membrane-bound monodehydroascorbate reductase, involved in the ascorbate-glutathione cycle which removes toxic H2O2
RI	IB11G12610	chrLG11	-	100180120	6,36,20	42,46,41	17,11,23	557	149	0.00169648	0.0174829	0.817,0.572,0.616	0.398,0.528,0.323	0.252	AT5G15270			RNA-binding KH domain-containing protein;(source:Araport11)
RI	IB05G23900	chrLG5	+	0,0,0	2,2,3	26,59,111	140315334	234	149	3.17129e-05	0.000741134	0.0,0.0,0.0	0.106,0.107,0.175	-0.129	AT3G11410	PP2CA	protein phosphatase 2CA	Encodes protein phosphatase 2C. Negative regulator of ABA signalling. Expressed in seeds during germination. mRNA up-regulated by drought and ABA.
RI	IB02G17200	chrLG2	-	5,13,9	4,4,4	10,8,3	1,0,1	258	149	0.00023414	0.00374228	0.419,0.652,0.565	0.852,1.0,0.634	-0.283	AT2G36980			Tetratricopeptide repeat (TPR)-like superfamily protein;(source:Araport11)
RI	IB02G18240	chrLG2	-	127195135	7,11,12	25,33,20	12,17,15	433	149	1.0103e-14	2.61007e-12	0.862,0.859,0.795	0.418,0.4,0.315	0.461	AT4G19600	CYCT1;4		Encodes a cyclin T partner CYCT1;4. Plays important roles in infection with Cauliflower mosaic virus (CaMV). The mRNA is cell-to-cell mobile.
RI	IB02G18240	chrLG2	-	74,107,84	22,43,39	13,18,23	30,28,13	526	149	1.86438e-05	0.000478175	0.488,0.413,0.379	0.109,0.154,0.334	0.228	AT4G19600	CYCT1;4		Encodes a cyclin T partner CYCT1;4. Plays important roles in infection with Cauliflower mosaic virus (CaMV). The mRNA is cell-to-cell mobile.
RI	IB02G19940	chrLG2	-	54,84,64	32,54,52	52,34,39	17,11,14	1058	149	0.00190281	0.0192161	0.192,0.18,0.148	0.301,0.303,0.282	-0.122	AT2G01275			RING/FYVE/PHD zinc finger superfamily protein;(source:Araport11)
RI	XLOC_027039	chrLG2	-	19,45,33	2,1,0	18,8,16	4,6,3	286	149	1.01066e-05	0.000288944	0.832,0.959,1.0	0.701,0.41,0.735	0.315
RI	XLOC_027039	chrLG2	-	17,38,31	4,3,6	14,8,14	11,8,6	282	149	0.000238232	0.00379489	0.692,0.87,0.732	0.402,0.346,0.552	0.331
RI	XLOC_027039	chrLG2	-	26,37,43	7,14,5	42,56,51	4,4,2	619	149	0.00201571	0.0201688	0.472,0.389,0.674	0.717,0.771,0.86	-0.271
RI	IB02G30260	chrLG2	-	7,21,9	2,2,2	6,16,7	1,0,0	235	149	0.00221212	0.0216176	0.689,0.869,0.74	0.792,1.0,1.0	-0.165	AT3G12640			RNA binding (RRM/RBD/RNP motifs) family protein;(source:Araport11)
RI	IB02G21080	chrLG2	-	13,24,15	1,0,2	14,4,10	4,1,2	693	149	0.00415767	0.0347099	0.737,1.0,0.617	0.429,0.462,0.518	0.315	AT3G53700	MEE40	maternal effect embryo arrest 40	Pentatricopeptide repeat (PPR) superfamily protein;(source:Araport11)
RI	IB02G23110	chrLG2	-	58,73,48	4,0,2	25,21,22	5,3,2	538	149	0.00525308	0.0411472	0.801,1.0,0.869	0.581,0.66,0.753	0.225	AT3G23900			Physically interacts with, and promotes canonical splicing of, transcripts encoding defense signaling proteins, including the key negative regulator of pattern recognition receptor signaling complexes, CALCIUM-DEPENDENT PROTEIN KINASE 28 (CPK28). Upon immune activation by Plant Elicitor Peptides (Peps), IRR is dephosphorylated, disrupting interaction with CPK28 transcripts and resulting in accumu…
RI	IB02G23110	chrLG2	-	128146101	4,7,9	59,60,62	1,1,0	566	149	5.54246e-05	0.00118962	0.894,0.846,0.747	0.94,0.94,1.0	-0.131	AT3G23900			Physically interacts with, and promotes canonical splicing of, transcripts encoding defense signaling proteins, including the key negative regulator of pattern recognition receptor signaling complexes, CALCIUM-DEPENDENT PROTEIN KINASE 28 (CPK28). Upon immune activation by Plant Elicitor Peptides (Peps), IRR is dephosphorylated, disrupting interaction with CPK28 transcripts and resulting in accumu…
RI	IB02G06350	chrLG2	+	195255279	51,77,68	394375515	267205408	543	149	4.19664e-14	9.61776e-12	0.512,0.476,0.53	0.288,0.334,0.257	0.213	AT1G07350	SR45a	serine/arginine rich-like protein 45a	Encodes a serine/arginine rich-like protein, SR45a. Involved in the regulation of stress-responsive alternative splicing.
RI	IB05G27830	chrLG5	+	26,27,17	1,7,0	11,15,11	0,0,0	335	149	0.000162211	0.00281423	0.92,0.632,1.0	1.0,1.0,1.0	-0.149	AT3G49590	ATG13	autophagy-related 13	Autophagy-related protein 13;(source:Araport11)
RI	IB03G20660	chrLG3	+	11,10,13	5,15,9	2,2,4	12,12,6	565	149	0.000362339	0.0052066	0.367,0.15,0.276	0.042,0.042,0.15	0.186	AT1G68185			Ubiquitin-like superfamily protein;(source:Araport11)
RI	IB01G20510	chrLG1	+	23,18,32	45,24,14	25,30,29	85,93,60	427	149	0.00257484	0.0242612	0.151,0.207,0.444	0.093,0.101,0.144	0.155	AT1G43710	SDC1	serine decarboxylase 1	Encodes a serine decarboxylase that is involved in ethanolamine metabolism and is crucial for plant growth.
RI	IB03G22280	chrLG3	+	7,25,22	48,71,65	19,26,13	27,20,23	333	149	0.000186071	0.00311779	0.061,0.136,0.132	0.239,0.368,0.202	-0.16	AT1G23280			MAK16 protein-like protein;(source:Araport11)
RI	IB02G29510	chrLG2	-	6,5,6	5,3,3	7,10,5	0,3,0	220	149	0.00088205	0.0104095	0.448,0.53,0.575	1.0,0.693,1.0	-0.38	AT3G54510			Early-responsive to dehydration stress protein (ERD4);(source:Araport11)
RI	IB03G21140	chrLG3	-	0,2,3	2,3,1	1,2,1	0,0,0	250	149	2.43202e-07	1.11473e-05	0.0,0.284,0.641	1.0,1.0,1.0	-0.692	AT5G03450			Transducin/WD40 repeat-like superfamily protein;(source:Araport11)
RI	IB02G31890	chrLG2	-	2,2,4	0,0,3	1,1,1	0,3,3	258	149	0.00168857	0.017424	1.0,1.0,0.435	1.0,0.161,0.161	0.371	AT2G44980	CHR10	chromatin remodeling 10	SNF2 domain-containing protein / helicase domain-containing protein;(source:Araport11)
RI	IB02G31890	chrLG2	-	1,2,4	0,0,0	1,0,1	2,1,0	250	149	0.000431326	0.00599678	1.0,1.0,1.0	0.23,0.0,1.0	0.59	AT2G44980	CHR10	chromatin remodeling 10	SNF2 domain-containing protein / helicase domain-containing protein;(source:Araport11)
RI	IB02G32190	chrLG2	-	25,39,23	15,25,14	13,9,13	26,44,21	370	149	1.90322e-07	9.07476e-06	0.402,0.386,0.398	0.168,0.076,0.2	0.247	AT4G00170			Plant VAMP (vesicle-associated membrane protein) family protein;(source:Araport11)
RI	IB12G01570	chrLG12	+	2,3,7	9,6,5	0,0,1	1,4,3	231	149	0.00011983	0.00222279	0.125,0.244,0.475	0.0,0.0,0.177	0.222	AT1G70200			Encodes a RNA-Binding Protein RBD1. Promotes chilling tolerance through 23S rRNA processing.
RI	IB02G33080	chrLG2	-	8,13,5	20,22,10	12,8,16	8,2,1	1378	149	0.000602155	0.00769163	0.041,0.06,0.051	0.14,0.302,0.634	-0.308	AT2G45720			ARM repeat superfamily protein;(source:Araport11)
RI	IB02G33090	chrLG2	-	169457274	34,45,33	64,47,59	19,13,11	265	149	0.00663595	0.0486533	0.736,0.851,0.824	0.654,0.67,0.751	0.112	AT4G25500	RSP35	arginine/serine-rich splicing factor 35	Encodes an arginine/serine-rich splicing factor. The transcript is alternatively spliced and is differentially expressed in different tissues (flowers, roots, stems, and leaves) examined. Barta et al (2010) have proposed a nomenclature for Serine/Arginine-Rich Protein Splicing Factors (SR proteins): Plant Cell. 2010, 22:2926. RS40 binds to HYL1 and co-localizes to the nuclear dicing body. Along w…
RI	IB02G33090	chrLG2	-	116623571737	135208126	430400352	118113137	1724	149	0	0	0.427,0.495,0.544	0.24,0.234,0.182	0.27	AT4G25500	RSP35	arginine/serine-rich splicing factor 35	Encodes an arginine/serine-rich splicing factor. The transcript is alternatively spliced and is differentially expressed in different tissues (flowers, roots, stems, and leaves) examined. Barta et al (2010) have proposed a nomenclature for Serine/Arginine-Rich Protein Splicing Factors (SR proteins): Plant Cell. 2010, 22:2926. RS40 binds to HYL1 and co-localizes to the nuclear dicing body. Along w…
RI	IB02G33090	chrLG2	-	243382333	1,6,6	65,71,59	7,9,5	361	149	4.1054e-08	2.38096e-06	0.99,0.963,0.958	0.793,0.765,0.83	0.174	AT4G25500	RSP35	arginine/serine-rich splicing factor 35	Encodes an arginine/serine-rich splicing factor. The transcript is alternatively spliced and is differentially expressed in different tissues (flowers, roots, stems, and leaves) examined. Barta et al (2010) have proposed a nomenclature for Serine/Arginine-Rich Protein Splicing Factors (SR proteins): Plant Cell. 2010, 22:2926. RS40 binds to HYL1 and co-localizes to the nuclear dicing body. Along w…
RI	IB02G33090	chrLG2	-	8,6,9	3,11,6	9,6,3	0,0,0	869	149	2.47147e-12	4.28257e-10	0.314,0.086,0.205	1.0,1.0,1.0	-0.798	AT4G25500	RSP35	arginine/serine-rich splicing factor 35	Encodes an arginine/serine-rich splicing factor. The transcript is alternatively spliced and is differentially expressed in different tissues (flowers, roots, stems, and leaves) examined. Barta et al (2010) have proposed a nomenclature for Serine/Arginine-Rich Protein Splicing Factors (SR proteins): Plant Cell. 2010, 22:2926. RS40 binds to HYL1 and co-localizes to the nuclear dicing body. Along w…
RI	IB05G14560	chrLG5	-	6,3,5	0,5,2	3,3,2	0,0,1	1077	149	0.000563463	0.00731579	1.0,0.077,0.257	1.0,1.0,0.217	-0.294	AT4G34110	PABP2	POLY(A) BINDING PROTEIN 2	Putative poly-A binding protein. Member of a gene family .Expressed in stele and root meristem and post-fertilization ovules.Member of the class II family of PABP proteins. The mRNA is cell-to-cell mobile.
RI	IB07G12340	chrLG7	+	1,1,4	0,0,0	5,3,1	0,4,1	433	149	0.00060249	0.00769163	1.0,1.0,1.0	1.0,0.205,0.256	0.513
RI	IB02G28410	chrLG2	-	6,4,11	12,10,7	1,1,2	7,5,16	238	149	0.000756391	0.00920956	0.238,0.2,0.496	0.082,0.111,0.073	0.223	AT5G02970			alpha/beta-Hydrolases superfamily protein;(source:Araport11)
RI	IB08G23850	chrLG8	+	9191596901	11,15,14	141211401466	145150130	372	149	0	0	0.971,0.977,0.963	0.796,0.753,0.819	0.181	AT2G46830	CCA1	circadian clock associated 1	Encodes a transcriptional repressor that performs overlapping functions with LHY in a regulatory feedback loop that is closely associated with the circadian oscillator of Arabidopsis. Binds to the evening element in the promoter of TOC1 and represses TOC1 transcription. CCA1 and LHY colocalize in the nucleus and form heterodimers in vivo. CCA1 and LHY function synergistically in regulating circad…
RI	IB08G23850	chrLG8	+	104818371044	135,194,92	169013951759	518434500	438	149	0	0	0.725,0.763,0.794	0.526,0.522,0.545	0.23	AT2G46830	CCA1	circadian clock associated 1	Encodes a transcriptional repressor that performs overlapping functions with LHY in a regulatory feedback loop that is closely associated with the circadian oscillator of Arabidopsis. Binds to the evening element in the promoter of TOC1 and represses TOC1 transcription. CCA1 and LHY colocalize in the nucleus and form heterodimers in vivo. CCA1 and LHY function synergistically in regulating circad…
RI	IB05G17270	chrLG5	+	6,10,3	7,4,5	10,9,4	2,0,1	297	149	0.000349284	0.0050591	0.301,0.556,0.231	0.715,1.0,0.667	-0.431	AT5G16180	CRS1	ortholog of maize chloroplast splicing factor CRS1	Promotes the splicing of chloroplast group II introns. Splices atpF introns.
RI	IB06G10400	chrLG6	+	19,23,24	6,5,8	7,4,6	7,9,3	316	149	0.00268339	0.0251174	0.599,0.684,0.586	0.32,0.173,0.485	0.297	AT1G79620			VRLK1 is a LRR kinase involved in switching between cell elongation and secondary cell wall thickening.VRLK1 is a member of a gene family that includes a small number of recently duplicated paralogs.
RI	IB05G18640	chrLG5	-	12,17,17	2,3,1	11,7,7	0,1,0	515	149	0.000620826	0.00787513	0.634,0.621,0.831	1.0,0.669,1.0	-0.194	AT3G61600	POB1	POZ/BTB containin G-protein 1	POZ/BTB containing-protein AtPOB1. Involvement in protein ubiquitylation is predicted based on physical interaction with CULLIN 3 proteins. The mRNA is cell-to-cell mobile.
RI	IB14G21140	chrLG14	-	2,25,15	0,0,0	8,15,3	102,0,91	266	149	1.48571e-09	1.2641e-07	1.0,1.0,1.0	0.042,1.0,0.018	0.647	AT3G54010	PAS1	PASTICCINO 1	Immunophilin-like protein similar to the p59 FK506-binding protein (FKBP52). Shows rotamase activity and contains an FKBP-like domain and three tetratricopeptide repeat units. Members of this class of mutation show ectopic cell proliferation in cotyledons. Gene may be alternatively spliced. Belongs to one of the 36 carboxylate clamp (CC)-tetratricopeptide repeat (TPR) proteins (Prasad 2010, Pubme…
RI	IB03G00720	chrLG3	+	7,16,11	0,1,4	3,9,6	4,21,11	267	149	4.99251e-07	2.14966e-05	1.0,0.899,0.605	0.295,0.193,0.233	0.594	AT3G06350	MEE32	MATERNAL EFFECT EMBRYO ARREST 32	Encodes a bi-functional dehydroquinate-shikimate dehydrogenase enzyme that catalyzes two steps in the chorismate biosynthesis pathway.
RI	IB07G11800	chrLG7	+	19,14,15	6,13,9	15,19,10	1,3,1	239	149	0.000242442	0.00384901	0.664,0.402,0.51	0.903,0.798,0.862	-0.329	AT5G57140	PAP28	purple acid phosphatase 28	purple acid phosphatase 28;(source:Araport11)
RI	IB09G00390	chrLG9	-	39,62,30	7,5,7	8,3,7	3,3,5	262	149	0.00659151	0.0484408	0.76,0.876,0.709	0.603,0.363,0.443	0.312	AT2G16750			kinase with adenine nucleotide alpha hydrolases-like domain-containing protein;(source:Araport11)
RI	IB03G10490	chrLG3	+	53,71,81	60,90,65	13,18,14	83,55,48	441	149	5.37659e-12	8.48844e-10	0.23,0.21,0.296	0.05,0.1,0.09	0.165	AT1G60560			SWIM zinc finger family protein;(source:Araport11)
RI	IB03G02820	chrLG3	+	2,4,5	7,10,5	8,11,6	3,2,6	239	149	0.00474065	0.0380264	0.151,0.2,0.384	0.624,0.774,0.384	-0.349	AT4G28706			pfkB-like carbohydrate kinase family protein;(source:Araport11)
RI	IB05G05360	chrLG5	+	6,27,13	4,6,3	6,4,5	1,0,0	613	149	4.2111e-05	0.000933471	0.267,0.522,0.513	0.593,1.0,1.0	-0.43	AT1G55630			Pentatricopeptide repeat (PPR) superfamily protein;(source:Araport11)
RI	IB03G03930	chrLG3	+	2,1,0	2,10,7	6,3,2	6,2,4	326	149	0.0014646	0.0156942	0.314,0.044,0.0	0.314,0.407,0.186	-0.183	AT4G12840			GTPase Der (DUF707);(source:Araport11)
RI	IB02G08070	chrLG2	-	27,53,33	4,6,2	34,22,30	2,0,0	1226	149	0.000185927	0.00311779	0.451,0.518,0.667	0.674,1.0,1.0	-0.346	AT4G13040			Encodes a member of the AP2/EREBP transcription factor family that has only one AP2 domain. It is a positive regulator of disease defense that functions upstream of SA accumulation.
RI	IB06G04960	chrLG6	-	292532395	107199164	319337307	252257187	754	149	1.484e-08	9.67253e-07	0.35,0.346,0.322	0.2,0.206,0.245	0.122	AT5G11200	UAP56b	homolog of human UAP56 b	One of two genes encoding an ATP-dependent RNA helicase that localizes predominantly to euchromatic regions of Arabidopsis nuclei, and associates with genes transcribed by RNA polymerase II independently from the presence of introns. It is not detected at non-transcribed loci. It interacts with ssRNA, dsRNA and dsDNA, but not with ssDNA. Its ATPase activity is stimulated by RNA and dsDNA and its …
RI	IB11G13090	chrLG11	-	51,53,32	0,2256,0	28,25,38	199220081934	220	149	7.62106e-10	7.21917e-08	1.0,0.016,1.0	0.009,0.008,0.013	0.662	AT1G68010	HPR	hydroxypyruvate reductase	Encodes hydroxypyruvate reductase.
RI	IB03G06960	chrLG3	+	25,29,27	23,40,31	46,58,32	8,11,12	224	149	3.3956e-09	2.56639e-07	0.42,0.325,0.367	0.793,0.778,0.639	-0.366	AT1G74920	ALDH10A8	aldehyde dehydrogenase 10A8	ALDH10A8 encodes a protein that has not been functionally characterized, but it is similar to an Arabidopsis protein that has betaine aldehyde dehydrogenase and aminoaldehyde dehydrogenase activity. ALDH10A8 localizes to leucoplasts. aldh10a8 mutant plants are more susceptible to NaCl and dehydration stress.
RI	IB03G06960	chrLG3	+	108163114	3,19,17	54,67,32	14,18,12	1746	149	0.00274669	0.025525	0.754,0.423,0.364	0.248,0.241,0.185	0.289	AT1G74920	ALDH10A8	aldehyde dehydrogenase 10A8	ALDH10A8 encodes a protein that has not been functionally characterized, but it is similar to an Arabidopsis protein that has betaine aldehyde dehydrogenase and aminoaldehyde dehydrogenase activity. ALDH10A8 localizes to leucoplasts. aldh10a8 mutant plants are more susceptible to NaCl and dehydration stress.
RI	IB03G09960	chrLG3	+	17,6,7	3,2,6	7,14,11	84,104,98	253	149	1.73226e-11	2.437e-09	0.769,0.639,0.407	0.047,0.073,0.062	0.544	AT5G22060	J2	DNAJ homologue 2	Co-chaperonin similar to E. coli DnaJ
RI	IB03G09960	chrLG3	+	18,22,19	10,11,15	35,41,67	97115140	387	149	5.3939e-08	3.06568e-06	0.409,0.435,0.328	0.122,0.121,0.156	0.258	AT5G22060	J2	DNAJ homologue 2	Co-chaperonin similar to E. coli DnaJ
RI	IB01G04270	chrLG1	+	411487447	91,93,81	469409396	39,62,42	714	149	0.000368105	0.00526773	0.485,0.522,0.535	0.715,0.579,0.663	-0.138	AT4G38520	APD6	Arabidopsis Pp2c clade D 6	Protein phosphatase 2C family protein;(source:Araport11)
RI	XLOC_028851	chrLG3	+	183345207	1,6,7	81,82,84	0,2,0	1862	149	0.00194088	0.019545	0.936,0.821,0.703	1.0,0.766,1.0	-0.102
RI	XLOC_028851	chrLG3	+	190351212	4,5,3	86,86,85	0,0,0	2229	149	6.82933e-06	0.000203861	0.76,0.824,0.825	1.0,1.0,1.0	-0.197
RI	XLOC_028851	chrLG3	+	9,7,6	3,4,0	6,4,2	0,0,0	246	149	3.53828e-05	0.000806989	0.645,0.515,1.0	1.0,1.0,1.0	-0.28
RI	IB02G16020	chrLG2	+	4,1,3	4,1,4	2,1,2	1,1,0	244	149	0.00457781	0.0371268	0.379,0.379,0.314	0.55,0.379,1.0	-0.286	AT1G18950			DDT domain superfamily;(source:Araport11)
RI	IB03G13860	chrLG3	+	14,18,21	1,7,2	12,10,8	0,0,2	749	149	0.00360049	0.0311757	0.736,0.338,0.676	1.0,1.0,0.443	-0.231	AT1G56690			Pentatricopeptide repeat (PPR) superfamily protein;(source:Araport11)
RI	IB03G15040	chrLG3	+	7,7,5	1,2,2	2,8,8	10,20,11	266	149	4.34561e-05	0.000955833	0.797,0.662,0.583	0.101,0.183,0.289	0.49	AT3G50150			transmembrane protein, putative (DUF247);(source:Araport11)
RI	IB03G15040	chrLG3	+	32,74,42	1,6,2	18,43,30	5,10,4	311	149	0.00205799	0.0204925	0.939,0.855,0.91	0.633,0.673,0.782	0.205	AT3G50150			transmembrane protein, putative (DUF247);(source:Araport11)
RI	IB03G15800	chrLG3	+	18,9,10	3,1,2	22,16,18	0,0,2	190	149	0.00663272	0.0486533	0.825,0.876,0.797	1.0,1.0,0.876	-0.126	AT1G13030	COILIN	coilin	Encodes a plant coilin, a protein that in other organisms is a major structural scaffolding protein necessary for Cajal body formation, composition and activity. It has been shown to bind both U1 and U1 snRNAs in vitro.
RI	IB03G17670	chrLG3	+	10,14,13	25,38,27	34,52,25	34,31,33	294	149	0.000222754	0.00358219	0.169,0.157,0.196	0.336,0.459,0.277	-0.183	AT2G02710	PLPC	PAS/LOV PROTEIN C	Encodes a putative blue light receptor protein.
RI	IB03G18290	chrLG3	+	40,2,133	39,39,35	0,2,1	15,15,17	518	149	7.63525e-07	3.06467e-05	0.228,0.015,0.522	0.0,0.037,0.017	0.237	AT2G03390			uvrB/uvrC motif-containing protein;(source:Araport11)
RI	IB12G18850	chrLG12	-	523910500	233314230	625538585	485339478	434	149	3.26005e-09	2.47711e-07	0.435,0.499,0.427	0.307,0.353,0.296	0.135	AT3G18040	MPK9	MAP kinase 9	Encodes a protein with similarity to MAP kinases (MAPK9).Expressed preferentially in guard cells and appears to be involved in reactive oxygen species mediated ABA signaling.
RI	IB12G18850	chrLG12	-	140228131405	99128103	180313031476	268217273	2346	149	6.11733e-14	1.3797e-11	0.474,0.583,0.464	0.299,0.276,0.256	0.23	AT3G18040	MPK9	MAP kinase 9	Encodes a protein with similarity to MAP kinases (MAPK9).Expressed preferentially in guard cells and appears to be involved in reactive oxygen species mediated ABA signaling.
RI	IB03G20940	chrLG3	-	228493329	58,105,83	37,43,64	43,42,41	511	149	4.01901e-14	9.36165e-12	0.534,0.578,0.536	0.201,0.23,0.313	0.301	AT5G13240			Global repressor of RNA polymerase III (Pol III). Maf1 repressor activity is critical for plant survival during environmental stresses, and is regulated by its phosphorylation/dephosphorylation through the activity of TOR and PP4/PP2A phosphatases.
RI	IB03G20940	chrLG3	-	330587381	35,53,31	76,84,96	26,19,18	482	149	5.45349e-06	0.000167362	0.745,0.774,0.792	0.475,0.577,0.622	0.212	AT5G13240			Global repressor of RNA polymerase III (Pol III). Maf1 repressor activity is critical for plant survival during environmental stresses, and is regulated by its phosphorylation/dephosphorylation through the activity of TOR and PP4/PP2A phosphatases.
RI	IB03G20940	chrLG3	-	80,150,87	51,73,56	26,20,26	35,19,23	239	149	0.00293177	0.0268758	0.494,0.562,0.492	0.317,0.396,0.413	0.141	AT5G13240			Global repressor of RNA polymerase III (Pol III). Maf1 repressor activity is critical for plant survival during environmental stresses, and is regulated by its phosphorylation/dephosphorylation through the activity of TOR and PP4/PP2A phosphatases.
RI	IB03G20940	chrLG3	-	243419324	54,83,73	55,43,83	38,24,28	708	149	1.35336e-05	0.000365974	0.486,0.515,0.483	0.233,0.274,0.384	0.198	AT5G13240			Global repressor of RNA polymerase III (Pol III). Maf1 repressor activity is critical for plant survival during environmental stresses, and is regulated by its phosphorylation/dephosphorylation through the activity of TOR and PP4/PP2A phosphatases.
RI	IB11G02600	chrLG11	+	40,40,42	4,4,1	23,23,20	0,0,2	523	149	0.00379714	0.0324435	0.74,0.74,0.923	1.0,1.0,0.74	-0.112	AT5G42770			Maf-like protein;(source:Araport11)
RI	IB03G20530	chrLG3	+	41,120,74	20,55,25	51,29,36	11,4,8	343	149	0.00338011	0.0297571	0.471,0.487,0.563	0.668,0.759,0.662	-0.189
RI	IB03G22180	chrLG3	+	27,39,23	5,4,5	6,7,5	0,0,1	256	149	0.000279847	0.004291	0.759,0.85,0.728	1.0,1.0,0.744	-0.136	AT4G17720			RNA-binding (RRM/RBD/RNP motifs) family protein;(source:Araport11)
RI	IB03G22680	chrLG3	+	26,46,44	124199127	32,53,52	51,62,57	519	149	1.02722e-10	1.22653e-08	0.057,0.062,0.09	0.153,0.197,0.208	-0.116	AT5G23670	LCB2	long chain base2	Encodes the LCB2 subunit of serine palmitoyltransferase, an enzyme involved in sphingosine biosynthesis. The protein is localized to the endoplasmic reticulum.
RI	IB03G01410	chrLG3	-	16,16,13	15,30,9	22,23,27	10,14,6	230	149	0.00563219	0.043352	0.409,0.257,0.483	0.588,0.516,0.745	-0.233	AT3G22380	TIC	TIME FOR COFFEE	Encodes a nucleus-acting plant-specific clock regulator working close to the central oscillator and affecting the circadian gating of light responses. Circadian gating is the alteration of circadian phase according to the photoperiod of the entraining day/light cycle and the rhythmic antagonism of light responses in the early subjective night. TIC differentially regulates CCA1 and PRR9 from LHY, …
RI	IB09G10870	chrLG9	+	48,50,33	85,116,69	5,3,5	33,29,33	326	149	1.72107e-06	6.11366e-05	0.205,0.165,0.179	0.065,0.045,0.065	0.125	AT1G64150			PAM71 encodes an integral thylakoid membrane protein that is required for normal operation of oxygen-evolving complex (as evidenced by oxygen evolution rates) and for manganese incorporation. PAM71 belongs to a small gene family in Arabidopsis comprising five members. PAM71 is well conserved in the green lineage and shares homology with putative Ca2+/H+ exchangers from yeast (Saccharomyces cerevi…
RI	IB03G03170	chrLG3	-	50,85,74	32,38,39	44,37,44	50,41,30	461	149	0.00230344	0.0222499	0.336,0.42,0.38	0.221,0.226,0.322	0.122	AT3G24740			cellulose synthase, putative (DUF1644);(source:Araport11)
RI	XLOC_029690	chrLG3	-	74,103,94	26,49,31	71,68,93	18,13,19	625	149	0.00471335	0.0378587	0.404,0.334,0.42	0.485,0.555,0.539	-0.14
RI	XLOC_029690	chrLG3	-	40,65,70	83132109	56,42,71	40,61,43	603	149	7.3578e-05	0.00151079	0.106,0.108,0.137	0.257,0.145,0.29	-0.114
RI	XLOC_029690	chrLG3	-	471669527	29,44,30	332345330	9,16,8	937	149	0.00217818	0.0214249	0.721,0.707,0.736	0.854,0.774,0.868	-0.111
RI	IB03G04660	chrLG3	-	2,1,1	0,4,1	3,2,8	2,0,0	428	149	0.000571353	0.00738704	1.0,0.08,0.258	0.343,1.0,1.0	-0.335	AT4G02750			Tetratricopeptide repeat (TPR)-like superfamily protein;(source:Araport11)
RI	IB05G11610	chrLG5	-	14,35,25	4,13,6	1,5,2	1,11,7	963	149	6.18672e-07	2.59313e-05	0.351,0.294,0.392	0.134,0.066,0.042	0.265	AT5G05570			transducin family protein / WD-40 repeat family protein;(source:Araport11)
RI	IB13G08200	chrLG13	+	5,3,6	1,1,0	1,7,3	2,0,2	564	149	0.00516586	0.0406433	0.569,0.442,1.0	0.117,1.0,0.284	0.203	AT2G05642			Nucleic acid-binding, OB-fold-like protein;(source:Araport11)
RI	XLOC_029961	chrLG3	-	7,17,5	0,1,1	2,0,6	2,1,2	237	149	0.000526961	0.0069847	1.0,0.914,0.759	0.386,0.0,0.654	0.544
RI	IB04G04190	chrLG4	+	71,82,62	64,70,31	34,40,34	47,63,56	658	149	0.000183875	0.00309926	0.201,0.21,0.312	0.141,0.126,0.121	0.112	AT2G32040			The At2g32040 gene product has been demonstrated to mediate folate monoglutamate transport involved in tetrahydrofolate biosynthesis. It also mediates transport of antifolates, such as methotrexate and aminopterin. The gene is expressed in both chloroplast and non-green plastids.
RI	IB03G13440	chrLG3	-	4,9,6	2,0,4	4,4,5	0,1,1	465	149	0.00526923	0.0412282	0.391,1.0,0.325	1.0,0.562,0.616	-0.154	AT2G42520			P-loop containing nucleoside triphosphate hydrolases superfamily protein;(source:Araport11)
RI	IB03G13800	chrLG3	-	3,3,6	7,9,9	5,0,0	20,23,7	340	149	0.00231915	0.0223621	0.158,0.127,0.226	0.099,0.0,0.0	0.137	AT4G26310			elongation factor P (EF-P) family protein;(source:Araport11)
RI	IB03G14170	chrLG3	-	23,23,22	1,3,0	17,5,17	8,4,7	753	149	3.71849e-05	0.000836013	0.82,0.603,1.0	0.296,0.198,0.325	0.535	AT1G22882			Encodes a member of the mid-SUN subfamily of SUN-domain proteins that is localized to both the nuclear envelope and the ER. It is involved in early seed development and nuclear morphology. Secreted peptide which functions in plant growth and pathogen defense.
RI	IB03G14170	chrLG3	-	23,25,23	5,1,4	19,5,21	1,0,0	869	149	2.41687e-05	0.000593039	0.441,0.811,0.496	0.765,1.0,1.0	-0.339	AT1G22882			Encodes a member of the mid-SUN subfamily of SUN-domain proteins that is localized to both the nuclear envelope and the ER. It is involved in early seed development and nuclear morphology. Secreted peptide which functions in plant growth and pathogen defense.
RI	IB04G18950	chrLG4	-	26,75,30	1,2,4	14,14,18	1,0,0	922	149	0.000817042	0.00978865	0.808,0.858,0.548	0.693,1.0,1.0	-0.16	AT4G23160	CRK8	cysteine-rich RLK (RECEPTOR-like protein kinase) 8	Encodes a cysteine-rich receptor-like protein kinase.
RI	IB04G18950	chrLG4	-	12,18,17	3,7,5	6,3,10	12,8,4	505	149	0.00298074	0.027167	0.541,0.431,0.501	0.129,0.1,0.425	0.273	AT4G23160	CRK8	cysteine-rich RLK (RECEPTOR-like protein kinase) 8	Encodes a cysteine-rich receptor-like protein kinase.
RI	IB04G18950	chrLG4	-	25,58,45	0,4,2	16,14,9	1,4,5	419	149	0.00421789	0.035007	1.0,0.838,0.889	0.851,0.554,0.39	0.311	AT4G23160	CRK8	cysteine-rich RLK (RECEPTOR-like protein kinase) 8	Encodes a cysteine-rich receptor-like protein kinase.
RI	IB04G18950	chrLG4	-	29,67,53	8,6,5	22,15,10	11,17,6	493	149	1.31688e-05	0.000357772	0.523,0.771,0.762	0.377,0.211,0.335	0.378	AT4G23160	CRK8	cysteine-rich RLK (RECEPTOR-like protein kinase) 8	Encodes a cysteine-rich receptor-like protein kinase.
RI	IB02G16480	chrLG2	+	28,33,25	0,0,0	7,11,13	2,1,3	407	149	6.55058e-05	0.00137282	1.0,1.0,1.0	0.562,0.801,0.613	0.341
RI	IB03G14860	chrLG3	-	35,39,33	0,10,0	12,18,6	0,0,0	579	149	0.000897308	0.010572	1.0,0.501,1.0	1.0,1.0,1.0	-0.166
RI	IB11G12310	chrLG11	+	98181104	263388177	18,6,3	81,56,31	248	149	1.27272e-07	6.52857e-06	0.183,0.219,0.261	0.118,0.06,0.055	0.143	AT1G26560	BGLU40	beta glucosidase 40	beta glucosidase 40;(source:Araport11)
RI	IB03G17570	chrLG3	-	5,4,7	2,0,0	1,4,5	3,0,2	331	149	0.0025128	0.0238665	0.529,1.0,1.0	0.13,1.0,0.529	0.29	AT4G16710			glycosyltransferase family protein 28;(source:Araport11)
RI	IB03G18870	chrLG3	-	5,7,1	1,1,0	8,9,5	5,3,1	283	149	0.00154295	0.0163733	0.725,0.787,1.0	0.457,0.612,0.725	0.239	AT1G69360			T-box transcription factor, putative (DUF863);(source:Araport11)
RI	XLOC_028830	chrLG3	+	15,22,6	2,2,3	10,15,3	0,1,1	968	149	0.00535213	0.041739	0.536,0.629,0.235	1.0,0.698,0.316	-0.205
RI	IB03G20180	chrLG3	-	83143130	6,3,0	27,27,34	6,3,2	1502	149	0.00384388	0.0327248	0.578,0.825,1.0	0.309,0.472,0.628	0.331	AT2G03690			Ubiquinone biosynthesis protein COQ4 homolog.
RI	IB03G20830	chrLG3	-	63,96,68	106136146	139,105,88	51,23,33	505	149	0	0	0.149,0.172,0.121	0.446,0.574,0.44	-0.339	AT2G01100			FAM133-like protein;(source:Araport11)
RI	IB05G17100	chrLG5	+	5,2,3	30,22,8	0,0,0	11,3,12	274	149	0.000932875	0.0109204	0.083,0.047,0.169	0.0,0.0,0.0	0.1	AT1G32860			Glycosyl hydrolase superfamily protein;(source:Araport11)
RI	IB12G04940	chrLG12	-	38,73,53	68,94,89	18,17,25	10,19,15	251	149	0.00619167	0.0464261	0.249,0.316,0.261	0.517,0.347,0.497	-0.178	AT1G26180			membrane protein;(source:Araport11)
RI	IB11G05520	chrLG11	+	32,54,32	18,39,28	42,32,47	111,47,87	339	149	7.73097e-07	3.09265e-05	0.439,0.378,0.334	0.143,0.23,0.192	0.195	AT1G78230			Outer arm dynein light chain 1 protein;(source:Araport11)
RI	IB02G09080	chrLG2	-	0,3,0	30,22,11	5,2,6	24,19,15	221	149	0.000585156	0.00752826	0.0,0.084,0.0	0.123,0.066,0.212	-0.106	AT1G03905	ABCI19	ATP-binding cassette I19	P-loop containing nucleoside triphosphate hydrolases superfamily protein;(source:Araport11)
RI	IB04G04060	chrLG4	+	266443327	0,2,1	188213177	6,5,6	683	149	1.04149e-06	3.92535e-05	1.0,0.98,0.986	0.872,0.903,0.866	0.108	AT3G49430	SRp34a	SER/ARG-rich protein 34A	Barta et al (2010) have proposed a nomenclature for Serine/Arginine-Rich Protein Splicing Factors (SR proteins): Plant Cell. 2010, 22:2926.
RI	IB04G04560	chrLG4	+	145201196	30,51,45	68,51,76	72,43,34	242	149	2.3115e-07	1.06984e-05	0.748,0.708,0.728	0.368,0.422,0.579	0.272	AT4G19600	CYCT1;4		Encodes a cyclin T partner CYCT1;4. Plays important roles in infection with Cauliflower mosaic virus (CaMV). The mRNA is cell-to-cell mobile.
RI	IB04G06310	chrLG4	+	44,52,92	2,2,2	23,31,20	0,0,0	1130	149	0.000828921	0.00991425	0.744,0.774,0.858	1.0,1.0,1.0	-0.208
RI	IB04G06640	chrLG4	+	8,11,8	0,0,0	14,6,5	0,220,0	293	149	0.000534486	0.00705155	1.0,1.0,1.0	1.0,0.014,1.0	0.329	AT3G06483	PDK	pyruvate dehydrogenase kinase	Pyruvate dehydrogenase kinase (PDK) specifically phosphorylates the E1&#945; subunit of the pyruvate dehydrogenase complex (PDC) on a Ser residue using ATP as a phosphate donor. PDK is a unique type of protein kinase having a His-kinase-like sequence but Ser-kinase activity. Site-directed mutagenesis and structural analysis indicate that PDK belongs to the GHKL superfamily.
RI	IB04G06640	chrLG4	+	8,11,7	1,5,1	14,6,5	0,0,0	289	149	1.19717e-05	0.000330945	0.805,0.531,0.783	1.0,1.0,1.0	-0.294	AT3G06483	PDK	pyruvate dehydrogenase kinase	Pyruvate dehydrogenase kinase (PDK) specifically phosphorylates the E1&#945; subunit of the pyruvate dehydrogenase complex (PDC) on a Ser residue using ATP as a phosphate donor. PDK is a unique type of protein kinase having a His-kinase-like sequence but Ser-kinase activity. Site-directed mutagenesis and structural analysis indicate that PDK belongs to the GHKL superfamily.
RI	IB04G07510	chrLG4	+	62,85,65	126183120	9,23,18	246242106	236	149	0	0	0.237,0.227,0.255	0.023,0.057,0.097	0.181	AT5G13410			FKBP-like peptidyl-prolyl cis-trans isomerase family protein;(source:Araport11)
RI	XLOC_015784	chrLG13	-	14,36,42	2,2,5	9,26,10	1,1,0	473	149	0.00326375	0.0290567	0.688,0.85,0.726	0.739,0.891,1.0	-0.122
RI	IB04G09330	chrLG4	+	47,48,42	123,83,50	7,16,2	29,45,20	359	149	0.00206401	0.0205231	0.137,0.194,0.259	0.091,0.129,0.04	0.11	AT5G43745			ion channel POLLUX-like protein, putative (DUF1012);(source:Araport11)
RI	IB04G10060	chrLG4	+	69,87,73	5,12,12	3,4,12	8,3,2	386	149	0.00326857	0.0290633	0.842,0.737,0.701	0.126,0.34,0.698	0.372
RI	IB04G14910	chrLG4	+	2,4,1	0,0,1	1,0,3	2,1,1	203	149	0.00118751	0.0132608	1.0,1.0,0.423	0.268,0.0,0.688	0.489	AT1G32240	KAN2	KANADI 2	Encodes a member of the KANADI family of putative transcription factors. Together with KAN1, this gene appears to be involved in the development of the carpel and the outer integument of the ovule.Along with KAN1 and KAN4 appears to regulate the proper localization of PIN1 in early embryogenesis.
RI	IB04G14950	chrLG4	+	1,1,2	18,0,0	1,5,4	0,0,0	417	149	0.00302346	0.0274507	0.019,1.0,1.0	1.0,1.0,1.0	-0.327	AT4G17910			transferases, transferring acyl groups;(source:Araport11)
RI	IB02G27130	chrLG2	-	27,37,51	58,62,96	68,60,37	70,38,30	474	149	1.11497e-05	0.000314339	0.128,0.158,0.143	0.234,0.332,0.279	-0.139	AT1G72180			Encodes a leucine-rich repeat receptor kinase that functions as a receptor for CEP1 peptide. Mediates nitrate uptake signaling.
RI	XLOC_031791	chrLG4	+	25,43,32	15,20,14	18,13,16	1,3,1	337	149	0.000253709	0.00397458	0.424,0.487,0.503	0.888,0.657,0.876	-0.336
RI	IB04G14550	chrLG4	-	16,15,13	48,39,45	16,24,32	3,6,9	786	149	2.22045e-16	7.01118e-14	0.059,0.068,0.052	0.503,0.431,0.403	-0.386
RI	IB04G14550	chrLG4	-	40,57,55	14,9,7	15,14,35	0,2,0	280	149	1.33112e-05	0.000360951	0.603,0.771,0.807	1.0,0.788,1.0	-0.202
RI	IB04G17260	chrLG4	+	7,13,7	6,12,6	2,4,3	16,5,7	422	149	0.00344762	0.0302204	0.292,0.277,0.292	0.042,0.22,0.131	0.156	AT2G23140	PUB4	plant U-box 4	PUB4 encodes a functional ubiquitin-protein ligase. The gene is expressed in most plant tissues and the protein localizes to the nucleus. PUB4 has been recovered as a second site suppressor from several different genetic screens and from these, it has been inferred to have roles in regulating root development, pollen tapetum development and ROS induced chloroplast degredation.
RI	IB04G17420	chrLG4	+	2,5,2	2,2,2	4,2,5	0,1,1	231	149	0.00132992	0.0145026	0.392,0.617,0.392	1.0,0.563,0.763	-0.308	AT4G16570	PRMT7	protein arginine methyltransferase 7	protein arginine methyltransferase 7;(source:Araport11)
RI	IB04G19300	chrLG4	+	1,3,6	0,0,1	3,1,0	1,1,1	493	149	0.00132242	0.014454	1.0,1.0,0.645	0.476,0.232,0.0	0.646	AT4G26300	emb1027	embryo defective 1027	Arginyl-tRNA synthetase, class Ic;(source:Araport11)
RI	IB04G19300	chrLG4	+	49,82,60	1,5,2	27,37,25	0,0,1	1076	149	0.000418683	0.00584963	0.872,0.694,0.806	1.0,1.0,0.776	-0.135	AT4G26300	emb1027	embryo defective 1027	Arginyl-tRNA synthetase, class Ic;(source:Araport11)
RI	IB04G19300	chrLG4	+	49,83,61	0,0,2	27,37,26	2,2,2	1091	149	0.000661046	0.00829753	1.0,1.0,0.806	0.648,0.716,0.64	0.267	AT4G26300	emb1027	embryo defective 1027	Arginyl-tRNA synthetase, class Ic;(source:Araport11)
RI	IB04G19300	chrLG4	+	38,71,46	3,3,2	27,32,23	0,0,0	935	149	1.01306e-05	0.000289047	0.669,0.79,0.786	1.0,1.0,1.0	-0.252	AT4G26300	emb1027	embryo defective 1027	Arginyl-tRNA synthetase, class Ic;(source:Araport11)
RI	IB08G14400	chrLG8	+	105177136	11,13,10	84,82,93	4,0,3	706	149	0.00157367	0.0165959	0.668,0.742,0.742	0.816,1.0,0.867	-0.177	AT1G18680			HNH endonuclease domain-containing protein;(source:Araport11)
RI	IB02G29680	chrLG2	-	7,9,4	0,0,53	3,1,1	0,0,0	240	149	0.00327639	0.0290773	1.0,1.0,0.045	1.0,1.0,1.0	-0.318	AT5G13460	IQD11	IQ-domain 11	Member of IQ67 (CaM binding) domain containing family.
RI	IB04G23570	chrLG4	+	17,43,32	8,8,4	25,33,27	5,0,0	249	149	0.00340341	0.0298882	0.56,0.763,0.827	0.749,1.0,1.0	-0.2	AT3G49400			Transducin/WD40 repeat-like superfamily protein;(source:Araport11)
RI	IB04G23650	chrLG4	+	8,18,8	23,23,20	11,17,6	4,7,7	327	149	0.00272599	0.0253902	0.137,0.263,0.154	0.556,0.525,0.281	-0.269	AT4G39620	EMB2453	EMBRYO DEFECTIVE 2453	Tetratricopeptide repeat (TPR)-like superfamily protein;(source:Araport11)
RI	IB04G24150	chrLG4	+	14,31,20	1,5,0	5,7,5	0,0,0	278	149	0.0063285	0.0469426	0.882,0.769,1.0	1.0,1.0,1.0	-0.116	AT3G46530	RPP13	RECOGNITION OF PERONOSPORA PARASITICA 13	Confers resistance to the biotrophic oomycete, Peronospora parasitica. Encodes an NBS-LRR type R protein with a putative amino-terminal leucine zipper. Fungal protein ATR13 induces RPP13 gene expression and disease resistance. The mRNA is cell-to-cell mobile.
RI	IB08G00950	chrLG8	-	4,5,1	1,1,0	11,8,7	3,4,6	251	149	0.00146173	0.0156753	0.704,0.748,1.0	0.685,0.543,0.409	0.272	AT4G22990			Encodes a member of the PHOSPHATE TRANSPORTER 5 family (PHT5;3). Overexpression of PHT5:3 leads to Pi sequestration into vacuoles and altered regulation of Pi starvation-responsive genes.
RI	IB11G01810	chrLG11	-	0,0,0	2,2,1	7,19,10	5,22,20	292	149	2.22091e-06	7.65945e-05	0.0,0.0,0.0	0.417,0.306,0.203	-0.309	AT1G60420	NRX1	nucleoredoxin 1	Reduce transmission through pollen. The mRNA is cell-to-cell mobile.
RI	IB04G03840	chrLG4	-	8,17,21	0,83,0	8,8,5	0,0,0	292	149	0.003923	0.0332986	1.0,0.095,1.0	1.0,1.0,1.0	-0.302	AT1G62290			Saposin-like aspartyl protease family protein;(source:Araport11)
RI	IB04G03840	chrLG4	-	5,5,14	48,61,89	6,10,11	28,17,40	223	149	0.00449549	0.0366474	0.065,0.052,0.095	0.125,0.282,0.155	-0.117	AT1G62290			Saposin-like aspartyl protease family protein;(source:Araport11)
RI	IB04G06460	chrLG4	-	72,120,84	1,7,8	124,89,116	14,21,14	260	149	0.00111792	0.0126885	0.976,0.908,0.857	0.835,0.708,0.826	0.124	AT1G48110	ECT7	evolutionarily conserved C-terminal region 7	evolutionarily conserved C-terminal region 7;(source:Araport11)
RI	IB06G19490	chrLG6	-	100187149	5,6,4	98110104	3,0,0	918	149	0.000926085	0.010866	0.764,0.835,0.858	0.841,1.0,1.0	-0.128
RI	XLOC_032689	chrLG4	-	31,35,23	1,2,0	19,22,13	4,2,2	1088	149	0.00260296	0.0244613	0.809,0.706,1.0	0.394,0.601,0.471	0.35
RI	IB04G11490	chrLG4	-	29,56,34	31,69,49	32,30,20	17,13,12	265	149	0.000164805	0.00284881	0.345,0.313,0.281	0.514,0.565,0.484	-0.208	AT1G17070	STIPL1	SPLICEOSOMAL TIMEKEEPER LOCUS1	Encodes a homologue of spliceosome disassembly factor NTR1. Required for correct expression and splicing of DOG1, a regulator of seed dormancy. The mRNA is cell-to-cell mobile.
RI	XLOC_032946	chrLG4	-	28,29,19	3,4,2	11,12,5	0,0,0	1619	149	2.34305e-08	1.44749e-06	0.462,0.4,0.466	1.0,1.0,1.0	-0.557
RI	IB11G11510	chrLG11	+	26,20,16	6,7,3	13,9,10	0,0,1	231	149	7.05666e-06	0.000209328	0.737,0.648,0.775	1.0,1.0,0.866	-0.235	AT2G31660	URM9	UNARMED 9	SAD2 (super sensitive to ABA and drought 2) encodes an importin beta-domain family protein likely to be involved in nuclear transport in ABA signaling. Subcellular localization of GFP-tagged SAD2 showed a predominantly nuclear localization, consistent with a role for SAD2 in nuclear transport. Mutation of SAD2 in Arabidopsis alters abscisic acid sensitivity. SAD2 was ubiquitously expressed at low…
RI	IB03G18520	chrLG3	-	1,0,1	12,9,8	4,3,2	4,17,7	234	149	0.00116577	0.0130678	0.05,0.0,0.074	0.389,0.101,0.154	-0.173	AT1G13560	ATAAPT1		Encodes aminoalcoholphosphotransferase AAPT1.
RI	IB03G18520	chrLG3	-	8,4,9	1,0,0	14,11,6	9,11,15	867	149	1.08599e-07	5.69403e-06	0.579,1.0,1.0	0.211,0.147,0.064	0.719	AT1G13560	ATAAPT1		Encodes aminoalcoholphosphotransferase AAPT1.
RI	IB03G18520	chrLG3	-	19,19,19	2,1,0	21,24,34	6,5,3	283	149	0.00188304	0.0190979	0.833,0.909,1.0	0.648,0.716,0.856	0.174	AT1G13560	ATAAPT1		Encodes aminoalcoholphosphotransferase AAPT1.
RI	IB04G16460	chrLG4	-	3,1,2	14,27,28	24,15,12	40,0,14	952	149	0.00013181	0.00238889	0.032,0.006,0.011	0.086,1.0,0.118	-0.385	AT3G47340	DIN6	DARK INDUCIBLE 6	encodes a glutamine-dependent asparagine synthetase, the predicted ASN1 peptide contains a purF-type glutamine-binding domain, and is expressed predominantly in shoot tissues, where light has a negative effect on its mRNA accumulation. Expression is induced within 3 hours of dark treatment, in senescing leaves and treatment with exogenous photosynthesis inhibitor. Induction of gene expression was…
RI	IB09G12670	chrLG9	-	12,7,6	1,6,1	5,11,5	0,0,0	246	149	6.49974e-06	0.000194431	0.879,0.414,0.784	1.0,1.0,1.0	-0.308	AT2G37280	PDR5	pleiotropic drug resistance 5	Encodes an ATP-binding cassette (ABC) transporter. Expressed in the vascular tissue of primary stem.
RI	IB04G22980	chrLG4	-	74,79,52	17,4,10	30,34,45	3,1,2	241	149	0.00555366	0.0430272	0.729,0.924,0.763	0.861,0.955,0.933	-0.111
RI	IB07G23300	chrLG7	-	27,27,16	6,3,2	1,10,5	0,0,1	242	149	0.00050038	0.00670745	0.735,0.847,0.831	1.0,1.0,0.755	-0.114	AT5G16120			alpha/beta-Hydrolases superfamily protein;(source:Araport11)
RI	IB04G23290	chrLG4	-	4,10,3	5,4,8	0,0,0	5,2,2	254	149	2.38417e-07	1.09989e-05	0.319,0.595,0.18	0.0,0.0,0.0	0.365	AT5G35180			ENHANCED DISEASE RESISTANCE protein (DUF1336);(source:Araport11)
RI	IB04G24220	chrLG4	-	1,15,4	0,1,1	0,2,0	1,1,1	235	149	0.000146363	0.00260611	1.0,0.905,0.717	0.0,0.559,0.0	0.688
RI	XLOC_036520	chrLG5	-	107156138	7,6,6	96,65,64	0,1,1	3208	149	3.74615e-05	0.000840902	0.415,0.547,0.517	1.0,0.751,0.748	-0.34
RI	IB07G12440	chrLG7	-	26,46,21	1,5,2	14,33,25	1,1,0	602	149	0.00192371	0.0193996	0.866,0.695,0.722	0.776,0.891,1.0	-0.128	AT1G63700	YDA	YODA	Member of MEKK subfamily, a component of the stomatal development regulatory pathway. Mutations in this locus result in embryo lethality.
RI	IB07G06040	chrLG7	+	12,18,8	73,145,77	11,13,5	24,26,27	216	149	0.00115143	0.0129538	0.102,0.079,0.067	0.24,0.256,0.113	-0.12	AT5G11700			ephrin type-B receptor;(source:Araport11)
RI	IB14G14620	chrLG14	+	14,12,7	0,0,0	9,11,12	1,3,5	255	149	6.69842e-07	2.7668e-05	1.0,1.0,1.0	0.84,0.682,0.584	0.298	AT3G52940	HYD2		Encodes a sterol C-14 reductase required for cell division and expansion and is involved in proper organization of the embryo.
RI	IB05G00330	chrLG5	+	0,2,2	2,5,8	2,3,1	0,3,0	302	149	0.00272682	0.0253902	0.0,0.165,0.11	1.0,0.33,1.0	-0.685	AT4G30160	VLN4	villin 4	Encodes a major actin filament bundling protein that is involved in root hair growth through regulating actin organization in a Ca2+-dependent manner.
RI	IB05G05190	chrLG5	+	1,3,3	2,1,3	3,2,2	0,0,1	231	149	4.96034e-05	0.00107441	0.244,0.659,0.392	1.0,1.0,0.563	-0.423	AT4G37510			Ribonuclease III family protein;(source:Araport11)
RI	IB05G05930	chrLG5	+	7,17,30	6,2,6	2,12,4	0,0,1	225	149	9.16429e-05	0.00179113	0.436,0.849,0.768	1.0,1.0,0.726	-0.224	AT2G05642			Nucleic acid-binding, OB-fold-like protein;(source:Araport11)
RI	IB07G06500	chrLG7	-	6,9,11	4,7,8	69,114,90	19,17,16	220	149	0.000349013	0.0050591	0.504,0.465,0.482	0.711,0.82,0.792	-0.291	AT1G67300			Major facilitator superfamily protein;(source:Araport11)
RI	IB05G07810	chrLG5	+	25,24,29	29,46,31	29,56,22	16,10,14	422	149	0.000402942	0.00565751	0.233,0.156,0.248	0.39,0.664,0.357	-0.258	AT3G26020			Encodes protein phosphatase 2A (PP2A) B'eta subunit. Targeted to nucleus and cytosol.
RI	IB05G09180	chrLG5	+	6,0,2	5,6,1	2,1,5	0,0,0	255	149	3.01577e-11	4.04255e-09	0.412,0.0,0.539	1.0,1.0,1.0	-0.683	AT3G30380			alpha/beta-Hydrolases superfamily protein;(source:Araport11)
RI	IB14G19160	chrLG14	-	18,21,7	29,47,24	39,30,31	31,25,34	405	149	0.000180178	0.00305142	0.186,0.141,0.097	0.316,0.306,0.251	-0.15	AT1G55520	TBP2	TATA binding protein 2	TATA-box binding protein. Required for basal transcription. Acts facilitating the recruitment of TFIID to the promoter, which together with the RNA polymerase form the preinitiation complex.
RI	IB07G25810	chrLG7	-	26,15,26	3,2,2	77,25,29	1,0,2	266	149	0.00598312	0.0453167	0.829,0.808,0.879	0.977,1.0,0.89	-0.117	AT5G10290			leucine-rich repeat transmembrane protein kinase family protein;(source:Araport11)
RI	IB05G10080	chrLG5	+	143199135	22,41,34	67,51,33	19,21,21	267	149	0.0045176	0.0367854	0.784,0.73,0.689	0.663,0.575,0.467	0.166	AT1G71080			RNA polymerase II transcription elongation factor;(source:Araport11)
RI	IB05G10720	chrLG5	+	20,28,23	13,14,10	49,41,34	7,3,5	276	149	8.23614e-06	0.000240797	0.454,0.519,0.554	0.791,0.881,0.786	-0.31	AT5G59420	ORP3C	OSBP(oxysterol binding protein)-related protein 3C	OSBP(oxysterol binding protein)-related protein 3C;(source:Araport11)
RI	IB11G05750	chrLG11	-	0,0,0	7,6,2	4,13,6	6,2,1	342	149	2.65165e-09	2.05887e-07	0.0,0.0,0.0	0.225,0.739,0.723	-0.562
RI	XLOC_004443	chrLG10	+	173213168	26,30,20	232202213	11,18,9	887	149	0.000297491	0.00451608	0.528,0.544,0.585	0.78,0.653,0.799	-0.192
RI	XLOC_004443	chrLG10	+	242332261	120145113	358317358	38,27,55	1354	149	1.11022e-16	3.58526e-14	0.182,0.201,0.203	0.509,0.564,0.417	-0.301
RI	XLOC_004443	chrLG10	+	69,119,94	15,19,14	127115145	4,5,5	531	149	7.5759e-08	4.14023e-06	0.563,0.637,0.653	0.899,0.866,0.891	-0.268
RI	IB05G13030	chrLG5	+	2,5,1	5,6,3	0,0,1	1,2,3	221	149	0.00045027	0.00617502	0.212,0.36,0.183	0.0,0.0,0.183	0.191	AT5G01980			RING/U-box superfamily protein;(source:Araport11)
RI	IB05G13030	chrLG5	+	4,4,6	4,4,7	2,4,2	1,0,1	221	149	0.000573628	0.00740971	0.403,0.403,0.366	0.574,1.0,0.574	-0.325	AT5G01980			RING/U-box superfamily protein;(source:Araport11)
RI	IB11G24770	chrLG11	+	71,111,88	5,2,0	49,30,24	0,0,0	1424	149	0.000267355	0.00414095	0.598,0.853,1.0	1.0,1.0,1.0	-0.183	AT4G32440			Plant Tudor-like RNA-binding protein;(source:Araport11)
RI	IB15G24620	chrLG15	+	328952103926	141,172,92	700669517	147144126	2760	149	0	0	0.557,0.621,0.697	0.205,0.201,0.181	0.429	AT2G25970			KH domain-containing protein;(source:Araport11)
RI	IB05G21350	chrLG5	-	4,11,2	4,2,4	5,4,3	0,2,0	482	149	0.00148322	0.0158459	0.236,0.63,0.134	1.0,0.382,1.0	-0.461	AT1G35710			kinase family with leucine-rich repeat domain-containing protein;(source:Araport11)
RI	IB05G21350	chrLG5	-	2,12,4	8,5,4	12,13,8	2,1,2	255	149	0.000549868	0.00718429	0.127,0.584,0.369	0.778,0.884,0.7	-0.427	AT1G35710			kinase family with leucine-rich repeat domain-containing protein;(source:Araport11)
RI	IB05G21350	chrLG5	-	7,20,4	11,0,6	18,9,2	0,1,1	437	149	0.00118919	0.0132631	0.178,1.0,0.185	1.0,0.754,0.405	-0.265	AT1G35710			kinase family with leucine-rich repeat domain-containing protein;(source:Araport11)
RI	IB05G21350	chrLG5	-	185224171	3,4,9	133,107,97	2,0,0	1576	149	0.000113714	0.00212601	0.854,0.841,0.642	0.863,1.0,1.0	-0.175	AT1G35710			kinase family with leucine-rich repeat domain-containing protein;(source:Araport11)
RI	IB05G15890	chrLG5	+	6,17,77	3,3,6	16,7,7	0,0,0	319	149	4.00889e-06	0.000126865	0.483,0.726,0.857	1.0,1.0,1.0	-0.311	AT1G31770	ABCG14	ATP-binding cassette G14	ATP-binding cassette 14;(source:Araport11)
RI	IB05G18830	chrLG5	+	28,29,34	5,0,3	18,36,30	0,0,0	226	149	0.000690889	0.00858159	0.787,1.0,0.882	1.0,1.0,1.0	-0.11	AT4G11270			Transducin/WD40 repeat-like superfamily protein;(source:Araport11)
RI	IB06G12540	chrLG6	+	14,21,6	0,0,0	5,11,6	4,2,0	454	149	9.20982e-05	0.00179756	1.0,1.0,1.0	0.291,0.644,1.0	0.355	AT1G74875			F-box protein;(source:Araport11)
RI	IB05G19840	chrLG5	+	207163119	14,9,11	92,81,71	0,0,0	254	149	1.52297e-08	9.84888e-07	0.897,0.914,0.864	1.0,1.0,1.0	-0.108	AT4G29060	emb2726	embryo defective 2726	elongation factor Ts family protein;(source:Araport11)
RI	IB05G20450	chrLG5	+	30,29,22	5,3,6	4,13,4	0,2,0	401	149	0.00251011	0.0238569	0.69,0.782,0.577	1.0,0.707,1.0	-0.219	AT1G35710			kinase family with leucine-rich repeat domain-containing protein;(source:Araport11)
RI	IB05G20530	chrLG5	+	173224181	32,47,29	76,58,65	34,18,17	251	149	0.00398205	0.0336791	0.762,0.739,0.787	0.57,0.657,0.694	0.122
RI	IB05G20530	chrLG5	+	56,117,86	0,0,0	61,52,45	3,4,4	478	149	1.19131e-06	4.39609e-05	1.0,1.0,1.0	0.864,0.802,0.778	0.185
RI	IB07G02330	chrLG7	-	50,58,27	36,30,31	19,12,14	26,20,21	547	149	0.00465353	0.0375693	0.274,0.345,0.192	0.166,0.14,0.154	0.117	AT5G05700	DLS1	DELAYED LEAF SENESCENCE 1	Encodes an arginyl-tRNA:protein transferase (ATE1), a component of the N-end rule pathway that targets protein degradation through the identity of the amino-terminal residue of specific protein substrates. Arabidopsis contains two ATE genes: At5g05700/ATE1, At3g11240/ATE2. Another component of the N-end rule pathway is At5g02310/PROTEOLYSIS6 (PRT6). PRT6 and ATE were shown to regulate seed after-…
RI	IB07G02330	chrLG7	-	69,103,44	0,1,2	35,19,26	3,2,2	871	149	0.000958281	0.0111426	1.0,0.946,0.79	0.666,0.619,0.69	0.254	AT5G05700	DLS1	DELAYED LEAF SENESCENCE 1	Encodes an arginyl-tRNA:protein transferase (ATE1), a component of the N-end rule pathway that targets protein degradation through the identity of the amino-terminal residue of specific protein substrates. Arabidopsis contains two ATE genes: At5g05700/ATE1, At3g11240/ATE2. Another component of the N-end rule pathway is At5g02310/PROTEOLYSIS6 (PRT6). PRT6 and ATE were shown to regulate seed after-…
RI	IB05G21190	chrLG5	+	65,71,46	6,10,5	8,14,13	0,0,0	307	149	3.97279e-06	0.000126285	0.84,0.775,0.817	1.0,1.0,1.0	-0.189	AT4G08850			MIK1 encodes a receptor kinase that forms a complex with MDIS1/MIK2 and binds LURE1, the female pollen guidance chemi-attractant. MIK1 phosphorylates MDIS1 and is autophosphorylated.
RI	IB13G04920	chrLG13	-	55,117,60	12,26,16	18,16,15	13,24,15	1944	149	1.74716e-09	1.4186e-07	0.26,0.256,0.223	0.096,0.049,0.071	0.174	AT3G59280	TXR1	THAXTOMIN A RESISTANT 1	Encodes the ortholog of yeast PAM16, part of the mitochondrial inner membrane protein import motor. Single mutant plants exhibit a smaller size and enhanced resistance against virulent pathogens. They also display elevated reactive oxygen species (ROS) accumulation.
RI	IB05G22380	chrLG5	+	1,3,4	3,5,1	2,4,4	0,0,0	256	149	1.51975e-09	1.28536e-07	0.162,0.259,0.7	1.0,1.0,1.0	-0.626
RI	IB05G23100	chrLG5	+	257466401	110131125	100121121	154135112	789	149	0	0	0.306,0.402,0.377	0.109,0.145,0.169	0.221	AT5G28900			Calcium-binding EF-hand family protein;(source:Araport11)
RI	IB01G31890	chrLG1	+	2,4,1	1,0,0	2,1,5	2,0,2	360	149	0.0063863	0.0472058	0.453,1.0,1.0	0.293,1.0,0.509	0.217	AT3G14172			GPI-anchored adhesin-like protein;(source:Araport11)
RI	IB05G25550	chrLG5	+	27,46,28	2,0,0	8,4,8	1,2,2	221	149	0.00501883	0.0396843	0.901,1.0,1.0	0.844,0.574,0.729	0.251	AT5G51300			Encodes a nuclear localized splicing factor homolog that is involved in alternative splicing of some mRNAs.
RI	IB05G26570	chrLG5	+	21,31,37	4,4,4	24,22,13	0,0,0	575	149	5.99548e-08	3.36718e-06	0.576,0.668,0.706	1.0,1.0,1.0	-0.35	AT4G25610			C2H2-like zinc finger protein;(source:Araport11)
RI	IB05G27520	chrLG5	+	11,21,20	22,61,47	2,0,0	15,11,6	466	149	5.44304e-06	0.000167362	0.138,0.099,0.12	0.041,0.0,0.0	0.105	AT5G24380	YSL2	YELLOW STRIPE like 2	closest Arabidopsis homolog of Zea maize metal-phytosiderophore/metal-nicotianamine transporter ZmYS1
RI	XLOC_035534	chrLG5	-	10,19,11	4,0,2	5,6,17	0,0,0	188	149	0.0043294	0.0356087	0.665,1.0,0.813	1.0,1.0,1.0	-0.174
RI	IB01G21440	chrLG1	-	24,24,36	5,3,3	15,18,15	0,0,2	1022	149	0.00126724	0.0139583	0.412,0.538,0.636	1.0,1.0,0.522	-0.312	AT3G52280	GTE6	general transcription factor group E6	Bromodomain containing nuclear-localized protein involved in leaf development. GTE6 binds to the promoter and intron of AS1 and regulates its expression via histone acetylation.
RI	XLOC_035580	chrLG5	-	27,40,29	12,14,9	22,20,32	2,2,1	523	149	3.75831e-05	0.000840974	0.391,0.449,0.479	0.758,0.74,0.901	-0.36
RI	IB09G21560	chrLG9	-	256838773070	41,56,31	163813062490	6,6,10	2256	149	1.52492e-08	9.84888e-07	0.805,0.821,0.867	0.947,0.935,0.943	-0.111	AT4G18140	SSP4b	SCP1-like small phosphatase 4b	Encodes a SCP1-like small phosphatase (SSP). Three SSPs form a unique group with long N-terminal extensions: AT5G46410 (SSP4), AT5G11860 (SSP5), AT4G18140 (SSP4b). SSP4 and SSP4b were localized exclusively in the nuclei, whereas SSP5 accumulated in both nuclei and cytoplasm. All three SSPs encodes active CTD phosphatases like animal SCP1 family proteins, with distinct substrate specificities: SSP…
RI	IB06G13640	chrLG6	-	50,86,50	4,4,3	19,8,14	1,0,0	945	149	0.000237546	0.00378821	0.663,0.772,0.724	0.75,1.0,1.0	-0.197	AT1G08980	TOC64-I	TRANSLOCON AT THE OUTER MEMBRANE OF CHLOROPLASTS 64-I	Encodes an enzyme with similarity to bacterial acylamidohydrolases and exhibits indole-3-acetamide amidohydrolase activity in vitro. This enzyme may be involved in the in vivo biosynthesis of indole-acetic acid from indole-3-acetamide, a native metabolite of A. thaliana. It appears to exist as a monomer.
RI	IB05G05500	chrLG5	-	51,90,53	20,18,16	21,17,13	9,17,11	226	149	0.00404587	0.0340294	0.627,0.767,0.686	0.606,0.397,0.438	0.213	AT4G34090			cyclin delta-3;(source:Araport11)
RI	IB05G06870	chrLG5	-	30,60,48	3,8,7	31,25,37	0,2,1	277	149	0.000323644	0.00479527	0.843,0.801,0.787	1.0,0.871,0.952	-0.131
RI	IB05G07490	chrLG5	-	22,23,14	31,47,25	17,19,8	12,12,5	985	149	0.00221684	0.0216488	0.097,0.069,0.078	0.176,0.193,0.195	-0.107	AT3G01410			Polynucleotidyl transferase, ribonuclease H-like superfamily protein;(source:Araport11)
RI	IB05G07620	chrLG5	-	19,25,21	24,35,24	21,18,11	7,5,7	245	149	0.000387879	0.00548941	0.325,0.303,0.347	0.646,0.686,0.489	-0.282	AT3G27730	RCK	ROCK-N-ROLLERS	DNA helicase required for interference-sensitive meiotic crossover events.
RI	IB05G07620	chrLG5	-	33,63,54	0,0,1	44,41,30	2,6,4	435	149	2.09248e-06	7.26946e-05	1.0,1.0,0.949	0.883,0.701,0.72	0.215	AT3G27730	RCK	ROCK-N-ROLLERS	DNA helicase required for interference-sensitive meiotic crossover events.
RI	IB05G07620	chrLG5	-	42,66,42	8,12,12	25,14,17	11,21,8	279	149	0.00132145	0.014454	0.737,0.746,0.651	0.548,0.263,0.532	0.264	AT3G27730	RCK	ROCK-N-ROLLERS	DNA helicase required for interference-sensitive meiotic crossover events.
RI	IB05G07620	chrLG5	-	30,48,31	6,5,6	26,29,16	0,1,0	252	149	2.44989e-06	8.22941e-05	0.747,0.85,0.753	1.0,0.945,1.0	-0.198	AT3G27730	RCK	ROCK-N-ROLLERS	DNA helicase required for interference-sensitive meiotic crossover events.
RI	IB05G07620	chrLG5	-	2,8,6	2,1,0	2,1,3	3,2,3	254	149	0.0015673	0.0165698	0.37,0.824,1.0	0.281,0.227,0.37	0.439	AT3G27730	RCK	ROCK-N-ROLLERS	DNA helicase required for interference-sensitive meiotic crossover events.
RI	IB05G09020	chrLG5	-	27,26,27	4,3,2	14,20,32	2,0,0	508	149	0.00125007	0.0138228	0.664,0.718,0.798	0.672,1.0,1.0	-0.164	AT1G12930			Ran effector.
RI	IB15G08960	chrLG15	-	2,9,7	0,1,0	7,7,6	2,3,4	386	149	7.03523e-06	0.000209129	1.0,0.776,1.0	0.575,0.474,0.367	0.453	AT3G20260			DUF1666 family protein (DUF1666);(source:Araport11)
RI	IB15G03390	chrLG15	-	5,19,12	2,2,1	8,10,7	0,0,0	1312	149	2.11584e-05	0.000530649	0.221,0.519,0.577	1.0,1.0,1.0	-0.561	AT1G09960	SUT4	sucrose transporter 4	low affinity (10mM) sucrose transporter in sieve elements (phloem)
RI	IB06G18740	chrLG6	+	41,35,30	5,4,2	20,11,13	0,0,0	1780	149	1.63579e-10	1.81585e-08	0.407,0.423,0.557	1.0,1.0,1.0	-0.538	AT3G14110	FLU	FLUORESCENT IN BLUE LIGHT	Encodes a novel coiled-coil, TPR domain containing protein that is localized to the chloroplast membrane and is involved in chlorophyll biosynthesis. Mutants accumulate protochlorophyllide, an intermediate in the chlorophyll biosynthesis pathway, in dark and release singlet oxygen in plastids in a controlled and non-invasive manner upon a dark/light shift.
RI	IB13G13540	chrLG13	+	62107113	2,2,2	68,42,46	7,13,11	673	149	4.59965e-08	2.63534e-06	0.873,0.922,0.926	0.683,0.417,0.481	0.38	AT3G13225			WW domain-containing protein;(source:Araport11)
RI	IB05G16530	chrLG5	-	57,82,60	47,97,60	37,20,17	17,10,11	223	149	0.00421626	0.035007	0.448,0.361,0.401	0.593,0.572,0.508	-0.154
RI	IB05G16530	chrLG5	-	125242149	9,1,4	33,57,36	7,6,3	434	149	0.000548206	0.00717922	0.827,0.988,0.927	0.618,0.765,0.805	0.185
RI	IB05G16530	chrLG5	-	45,99,47	14,0,24	12,20,7	0,0,0	206	149	2.69762e-06	8.8728e-05	0.699,1.0,0.586	1.0,1.0,1.0	-0.238
RI	IB05G16530	chrLG5	-	118189112	0,1,5	21,34,20	6,7,4	374	149	1.38729e-09	1.18747e-07	1.0,0.987,0.899	0.582,0.659,0.666	0.326
RI	IB02G23640	chrLG2	-	1,6,2	2,12,4	2,1,0	14,6,10	237	149	0.00218033	0.0214249	0.239,0.239,0.239	0.082,0.095,0.0	0.18	AT4G15780	VAMP724	vesicle-associated membrane protein 724	member of VAMP72 Gene Family
RI	XLOC_011178	chrLG12	+	61,73,99	188369366	25,21,29	47,27,33	270	149	5.43137e-07	2.31755e-05	0.152,0.098,0.13	0.227,0.3,0.327	-0.158
RI	IB05G19020	chrLG5	-	83,108,55	3,7,2	22,15,22	0,0,0	519	149	3.57061e-05	0.000813057	0.888,0.816,0.888	1.0,1.0,1.0	-0.136	AT1G63850			BTB/POZ domain-containing protein;(source:Araport11)
RI	IB07G04900	chrLG7	+	8,17,28	2,4,2	16,5,7	0,0,0	1453	149	5.35506e-10	5.24759e-08	0.291,0.304,0.589	1.0,1.0,1.0	-0.605	AT2G06010	ORG4	OBP3-responsive gene 4	encodes a novel protein whose expression level is induced in lines overexpressing salicylic-acid (SA)-inducible Arabidopsis DNA binding with one finger (Dof) transcription factor, called OBF-binding protein 3.
RI	IB07G05130	chrLG7	+	42,50,43	11,21,15	85,102,84	70,74,48	641	149	0.00118805	0.0132608	0.47,0.356,0.4	0.22,0.243,0.289	0.158	AT4G29820	CFIM-25	homolog of CFIM-25	Encodes a homolog of the protein CFI-25, a polyadenylation factor subunit.
RI	IB05G22790	chrLG5	-	55,91,83	1,2,0	38,10,54	3,8,12	574	149	9.46631e-08	5.05665e-06	0.935,0.922,1.0	0.767,0.245,0.539	0.435	AT1G69550			disease resistance protein (TIR-NBS-LRR class);(source:Araport11)
RI	IB08G07300	chrLG8	-	9,14,10	10,8,10	2,1,7	1,0,1	446	149	0.0024396	0.0233744	0.231,0.369,0.25	0.401,1.0,0.7	-0.417	AT3G54970			D-aminoacid aminotransferase-like PLP-dependent enzymes superfamily protein;(source:Araport11)
RI	IB05G23490	chrLG5	-	16,47,38	7,10,13	44,50,28	2,0,1	486	149	6.68322e-09	4.67793e-07	0.412,0.59,0.473	0.871,1.0,0.896	-0.431	AT4G12240			zinc finger (C2H2 type) family protein;(source:Araport11)
RI	IB05G23490	chrLG5	-	15,45,28	6,7,12	41,43,21	1,2,1	425	149	5.44073e-06	0.000167362	0.467,0.693,0.45	0.935,0.883,0.88	-0.363	AT4G12240			zinc finger (C2H2 type) family protein;(source:Araport11)
RI	IB05G23490	chrLG5	-	12,26,19	9,13,15	22,12,12	0,0,2	238	149	6.23397e-09	4.45118e-07	0.455,0.556,0.442	1.0,1.0,0.79	-0.446	AT4G12240			zinc finger (C2H2 type) family protein;(source:Araport11)
RI	IB05G28490	chrLG5	-	15,21,25	73,97,77	27,21,12	46,39,19	280	149	0.000304175	0.00457841	0.099,0.103,0.147	0.238,0.223,0.252	-0.121	AT5G09850			Transcription elongation factor (TFIIS) family protein;(source:Araport11)
RI	IB14G21250	chrLG14	-	28,59,42	3,3,9	34,24,18	0,0,0	258	149	2.18665e-06	7.55964e-05	0.844,0.919,0.729	1.0,1.0,1.0	-0.169	AT2G37840			Protein kinase superfamily protein;(source:Araport11)
RI	IB09G09630	chrLG9	+	2,11,7	2,5,3	3,6,4	1,0,0	258	149	2.72701e-05	0.00065453	0.366,0.56,0.574	0.634,1.0,1.0	-0.378	AT4G35580	NTL9	NAC transcription factor-like 9	Encodes a calmodulin-binding NAC protein (CBNAC). Contains calmodulin-binding domain in the C-terminus of the protein. Functions as a calmodulin-regulated transcriptional repressor.
RI	IB11G21050	chrLG11	+	38,58,52	1,0,0	34,64,45	3,4,3	818	149	1.06402e-05	0.000301169	0.874,1.0,1.0	0.674,0.745,0.732	0.241	AT1G03360	RRP4	ribosomal RNA processing 4	Encodes a core subunit of the RNA exosome required for the processing of rRNA, several snoRNA and the degradation of aberrant transcripts.
RI	IB06G04760	chrLG6	+	32,46,24	8,7,4	14,7,11	2,0,0	376	149	0.000505275	0.00676031	0.613,0.723,0.704	0.735,1.0,1.0	-0.232	AT5G41880	POLA4		DNA primase POLA3;(source:Araport11)
RI	IB15G23670	chrLG15	-	152248163	40,54,47	53,49,66	39,42,30	206	149	2.34258e-06	7.94408e-05	0.733,0.769,0.715	0.496,0.458,0.614	0.216
RI	IB15G23670	chrLG15	-	7,10,9	51,78,74	10,19,14	25,29,24	225	149	5.09984e-07	2.18923e-05	0.083,0.078,0.075	0.209,0.303,0.279	-0.185
RI	IB15G23670	chrLG15	-	9,12,11	29,32,25	10,20,15	9,6,12	230	149	6.84941e-05	0.00142494	0.167,0.195,0.222	0.419,0.683,0.447	-0.322
RI	IB11G12850	chrLG11	+	21,18,19	0,0,0	21,21,10	13,4,0	194	149	9.56918e-07	3.65507e-05	1.0,1.0,1.0	0.554,0.801,1.0	0.215	AT5G39785			hypothetical protein (DUF1666);(source:Araport11)
RI	IB06G12310	chrLG6	+	3,1,1	2,3,0	3,3,3	0,0,0	223	149	0.000343003	0.0049987	0.501,0.182,1.0	1.0,1.0,1.0	-0.439	AT5G27840	TOPP8		Encodes a Type One Protein Phosphatase that acts as a nucleocytoplasmic negative regulator of tip growth. Mutants affect pollen germination, pollen tube growth, and root hair growth. It acts genetically downstream of ANX1 (AT3G04690) and ANX2 (AT5G28680) and is functionally redundant with ATUNIS1/TOPP9 (AT3G05580).
RI	IB06G12550	chrLG6	+	9,12,6	7,10,10	5,2,1	17,21,5	243	149	8.71911e-05	0.0017183	0.441,0.424,0.269	0.153,0.055,0.109	0.272	AT5G27710			T-box protein;(source:Araport11)
RI	IB14G15270	chrLG14	+	21,46,22	0,0,0	13,11,14	0,0,113	268	149	0.00307352	0.0278341	1.0,1.0,1.0	1.0,1.0,0.064	0.312	AT3G11560			LETM1-like protein;(source:Araport11)
RI	IB14G15270	chrLG14	+	41,98,58	115170116	56,57,62	56,49,43	246	149	1.00978e-07	5.37378e-06	0.178,0.259,0.232	0.377,0.413,0.466	-0.196	AT3G11560			LETM1-like protein;(source:Araport11)
RI	IB06G06900	chrLG6	-	14,13,7	2,0,4	6,10,4	2,0,0	237	149	0.00466257	0.0376209	0.815,1.0,0.524	0.654,1.0,1.0	-0.105	AT2G28230			Encodes one of the subunits of the head domain of the MEDIATOR complex. The complex conveys transcriptional signals by acting as an intermediary between transcription factors and RNA polymerase II. Together with MED18, MED20 is proposed to control the balance of salicylic acid and jasmonate associated defense pathways. It is involved in miRNA biogenesis by recruiting Pol II to promoters of miRNA …
RI	IB07G07950	chrLG7	+	3,9,0	7,6,4	2,0,0	4,10,6	239	149	0.000735514	0.00902497	0.211,0.483,0.0	0.238,0.0,0.0	0.152	AT5G08310			Tetratricopeptide repeat (TPR)-like superfamily protein;(source:Araport11)
RI	IB06G16400	chrLG6	+	8,18,8	147321260	9,3,8	189,0,0	242	149	0.000184436	0.00310136	0.032,0.033,0.019	0.028,1.0,1.0	-0.648	AT1G76130	ATAMY2	ARABIDOPSIS THALIANA ALPHA-AMYLASE-LIKE 2	alpha-amylase, putative / 1,4-alpha-D-glucan glucanohydrolase, putative, strong similarity to alpha-amylase GI:7532799 from (Malus x domestica);contains Pfam profile PF00128: Alpha amylase, catalytic domain. Predicted to be secreted based on SignalP analysis.
RI	IB06G16700	chrLG6	+	160310129	22,39,24	679951554	56,86,49	808	149	0.00380602	0.0324998	0.573,0.594,0.498	0.691,0.671,0.676	-0.124	AT4G31940	CYP82C4	cytochrome P450, family 82, subfamily C, polypeptide 4	The gene encodes a cytochrome P450 enzyme, CYP82C. It is involved in the early Fe deficiency response.CYP82C4 hydroxylates fraxetin to generate sideretin (5-hydroxyfraxetin). Fraxetin and sideretin are catecholic coumarins secreted into the rhizosphere under conditions of low iron availability and help mobilize this nutrient from insoluble iron(III) pools in the soil.The mRNA is cell-to-cell mobi…
RI	IB15G11680	chrLG15	-	17,14,12	0,0,0	9,3,3	1,2,4	248	149	2.32655e-06	7.94408e-05	1.0,1.0,1.0	0.844,0.474,0.311	0.457
RI	IB07G14860	chrLG7	+	210292224	3,4,4	166205155	9,13,11	823	149	8.14702e-06	0.000238683	0.927,0.93,0.91	0.77,0.741,0.718	0.179	AT5G53620			RNA polymerase II degradation factor;(source:Araport11)
RI	IB07G14860	chrLG7	+	45,93,66	2,0,0	70,71,55	2,6,2	542	149	0.000563783	0.00731579	0.861,1.0,1.0	0.906,0.765,0.883	0.102	AT5G53620			RNA polymerase II degradation factor;(source:Araport11)
RI	IB07G14860	chrLG7	+	24,55,29	120164109	48,51,36	68,88,57	406	149	1.28333e-06	4.68762e-05	0.068,0.11,0.089	0.206,0.175,0.188	-0.101	AT5G53620			RNA polymerase II degradation factor;(source:Araport11)
RI	IB06G20670	chrLG6	+	20,9,12	8,8,2	2,1,5	1,0,1	233	149	0.00349841	0.0304776	0.615,0.418,0.793	0.561,1.0,0.762	-0.166	AT5G17780			alpha/beta-Hydrolases superfamily protein;(source:Araport11)
RI	IB02G08350	chrLG2	+	357431334	30,53,29	348336413	18,21,19	1071	149	0.000853825	0.0101608	0.623,0.531,0.616	0.729,0.69,0.751	-0.133	AT3G24740			cellulose synthase, putative (DUF1644);(source:Araport11)
RI	IB02G08350	chrLG2	+	49,62,56	1,0,0	41,51,65	2,5,3	639	149	1.85868e-05	0.000477576	0.92,1.0,1.0	0.827,0.704,0.835	0.185	AT3G24740			cellulose synthase, putative (DUF1644);(source:Araport11)
RI	IB07G14020	chrLG7	+	55,98,51	4,2,2	14,12,12	0,0,0	390	149	0.00247406	0.0235924	0.84,0.949,0.907	1.0,1.0,1.0	-0.101	AT3G06860	MFP2	multifunctional protein 2	Encodes a multifunctional protein. Involved in peroxisomal fatty acid beta oxidation. Loss-of-function mutant lacks hydroxyacyl-CoA dehydrogenase activity and have reduced levels of long-chain enoyl-CoA hydratase activity. The mutant has fewer but larger peroxisomes. The mRNA is cell-to-cell mobile.
RI	XLOC_038882	chrLG6	+	5,4,1	0,0,0	17,14,23	6,2,4	242	149	1.49069e-06	5.33533e-05	1.0,1.0,1.0	0.636,0.812,0.78	0.257
RI	XLOC_038882	chrLG6	+	0,2,1	1,3,1	46,55,77	17,4,11	289	149	0.000285629	0.00437339	0.0,0.256,0.34	0.582,0.876,0.783	-0.548
RI	IB06G25530	chrLG6	+	10,6,5	3,5,7	1,0,0	9,5,5	852	149	6.97305e-07	2.82279e-05	0.368,0.173,0.111	0.019,0.0,0.0	0.211	AT5G03650	SBE2.2	starch branching enzyme 2.2	Encodes starch branching enzyme (E.C.2.4.1.18) similar to SBE2 from maize and rice. Expressed throughout the plant and highest in seedlings and cauline leaves.
RI	IB06G26560	chrLG6	+	24,26,27	93,0,81	27,16,17	0,0,0	486	149	2.64241e-08	1.60453e-06	0.073,1.0,0.093	1.0,1.0,1.0	-0.611	AT3G09830			Encodes a member of subfamily VIIa of the receptor-like cytoplasmic kinases (RLCKs). It contributes to pattern-triggered immunity in response to P. syringae.
RI	IB06G00350	chrLG6	-	2,4,5	5,2,3	4,5,1	1,0,0	509	149	1.19618e-05	0.000330945	0.105,0.369,0.328	0.539,1.0,1.0	-0.579	AT4G31150			endonuclease V family protein;(source:Araport11)
RI	IB06G00350	chrLG6	-	22,29,20	5,2,1	17,14,12	1,0,0	330	149	0.000199252	0.00329205	0.665,0.867,0.9	0.885,1.0,1.0	-0.151	AT4G31150			endonuclease V family protein;(source:Araport11)
RI	IB06G04210	chrLG6	-	60,94,63	123219152	82,83,60	55,53,63	627	149	6.52955e-12	9.76615e-10	0.104,0.093,0.09	0.262,0.271,0.185	-0.144	AT1G72770	HAB1	HYPERSENSITIVE TO ABA1	mutant has ABA hypersensitive inhibition of seed germination; Protein Phosphatase 2C; regulates the activation of the Snf1-related kinase OST1 by abscisic acid. The mRNA is cell-to-cell mobile.
RI	IB15G12470	chrLG15	+	2,14,3	1,6,5	9,5,3	0,0,1	209	149	6.30399e-06	0.000189373	0.588,0.625,0.3	1.0,1.0,0.681	-0.389
RI	IB06G21640	chrLG6	-	179230146	49,100,65	67,70,60	48,41,36	288	149	0.004502	0.0366794	0.654,0.543,0.537	0.419,0.469,0.463	0.128	AT3G56720			pre-mRNA-splicing factor;(source:Araport11)
RI	IB08G15240	chrLG8	+	73,92,87	27,22,31	23,35,41	24,52,20	489	149	4.52279e-05	0.000991732	0.452,0.56,0.461	0.226,0.17,0.384	0.231	AT2G46530	ARF11	auxin response factor 11	auxin response factor 11;(source:Araport11)
RI	IB06G07780	chrLG6	-	472719539	20,26,14	160143121	15,17,11	1152	149	3.45816e-06	0.000110669	0.753,0.782,0.833	0.58,0.521,0.587	0.227	AT4G02210			Myb/SANT-like DNA-binding domain protein;(source:Araport11)
RI	IB06G11080	chrLG6	-	106,147,72	30,25,16	58,65,47	41,31,23	722	149	1.1738e-05	0.00032703	0.422,0.548,0.482	0.226,0.302,0.297	0.209	AT1G56700			Peptidase C15, pyroglutamyl peptidase I-like protein;(source:Araport11)
RI	IB06G11080	chrLG6	-	140,171,99	8,13,10	85,93,62	13,24,8	888	149	0.00220254	0.0215685	0.746,0.688,0.624	0.523,0.394,0.565	0.192	AT1G56700			Peptidase C15, pyroglutamyl peptidase I-like protein;(source:Araport11)
RI	IB06G14430	chrLG6	-	1,0,0	13,9,5	7,13,8	11,7,5	401	149	3.06712e-09	2.35572e-07	0.028,0.0,0.0	0.191,0.408,0.373	-0.315	AT1G54570	PES1	phytyl ester synthase 1	Encodes a protein with phytyl ester synthesis and diacylglycerol acyltransferase activities that is involved in the deposition of free phytol and free fatty acids in the form of phytyl esters in chloroplasts, a process involved in maintaining the integrity of the photosynthetic membrane during abiotic stress and senescence.
RI	IB06G18970	chrLG6	-	2,5,5	42,62,56	6,9,14	48,30,32	223	149	0.000328114	0.0048413	0.031,0.051,0.056	0.077,0.167,0.226	-0.111	AT5G01470			S-adenosyl-L-methionine-dependent methyltransferases superfamily protein;(source:Araport11)
RI	IB06G21520	chrLG6	-	32,41,34	12,17,18	9,17,16	24,31,16	431	149	1.22408e-06	4.4943e-05	0.48,0.455,0.395	0.115,0.159,0.257	0.266	AT2G26800			Mutant has increased seed ile, leu and val as well as his and arg.
RI	IB06G26410	chrLG6	-	90,133,83	0,0,0	185199306	0,13,25	1690	149	1.97189e-07	9.33952e-06	1.0,1.0,1.0	1.0,0.574,0.519	0.302	AT2G36895			D-tagatose-1,6-bisphosphate aldolase subunit;(source:Araport11)
RI	XLOC_037809	chrLG6	+	2,4,2	1,0,0	2,2,2	0,1,2	868	149	0.00217928	0.0214249	0.256,1.0,1.0	1.0,0.256,0.147	0.284
RI	XLOC_040813	chrLG7	+	57,107,64	1,5,0	40,33,27	0,0,0	1552	149	0.00155405	0.0164664	0.845,0.673,1.0	1.0,1.0,1.0	-0.161
RI	IB07G03370	chrLG7	+	9,4,3	26,32,20	12,6,9	10,13,14	222	149	0.00137276	0.0149012	0.189,0.077,0.091	0.446,0.237,0.301	-0.209	AT1G66260			RNA-binding (RRM/RBD/RNP motifs) family protein;(source:Araport11)
RI	IB07G03850	chrLG7	+	42,39,50	16,9,7	3,5,3	0,1,1	386	149	0.00584776	0.0445766	0.503,0.626,0.734	1.0,0.659,0.537	-0.111	AT5G28910			alpha-(1,6)-fucosyltransferase;(source:Araport11)
RI	IB07G04240	chrLG7	+	7,11,8	4,6,6	9,3,2	0,1,0	268	149	6.00004e-06	0.000181008	0.493,0.505,0.426	1.0,0.625,1.0	-0.4	AT3G04590	AHL14	AT-hook motif nuclear localized protein 14	AHL proteins contain two conserved structural units, the AT-hook motif and DUF296 domain.
RI	IB07G04570	chrLG7	+	14,8,15	0,0,0	9,5,10	60,54,43	305	149	0	0	1.0,1.0,1.0	0.068,0.043,0.102	0.929	AT5G04710			Plastid localized metalloaminopeptidase.
RI	IB07G04770	chrLG7	+	46,60,61	60,62,65	165148168	33,24,28	611	149	0	0	0.158,0.191,0.186	0.549,0.601,0.594	-0.403	AT5G04550			type-1 restriction enzyme mjaxp r protein (DUF668);(source:Araport11)
RI	IB07G04770	chrLG7	+	29,33,35	14,10,6	122,84,116	13,14,11	423	149	0.00524937	0.0411409	0.422,0.538,0.673	0.768,0.679,0.788	-0.201	AT5G04550			type-1 restriction enzyme mjaxp r protein (DUF668);(source:Araport11)
RI	IB07G05910	chrLG7	+	12,13,14	34,49,33	3,3,1	36,44,36	361	149	7.81188e-07	3.10922e-05	0.127,0.099,0.149	0.033,0.027,0.011	0.101	AT5G56740	HAG2	histone acetyltransferase of the GNAT family 2	Encodes an enzyme with histone acetyltransferase activity. Histone H4 is the primary substrate for the enzyme. Prior acetylation of lysine 12 of histone H4 reduces radioactive acetylation by HAG2. HAG2 acetylates histone H4 lysine 12.
RI	IB07G06720	chrLG7	+	9,8,4	19,22,22	24,35,28	33,47,36	369	149	0.00222475	0.0216963	0.161,0.128,0.068	0.227,0.231,0.239	-0.113
RI	IB07G08180	chrLG7	+	9,14,3	0,0,0	4,5,7	3,3,2	277	149	2.01287e-08	1.26552e-06	1.0,1.0,1.0	0.418,0.473,0.653	0.485	AT5G32440			Ubiquitin system component Cue protein;(source:Araport11)
RI	IB05G13840	chrLG5	-	0,2,3	5,3,8	1,2,5	1,0,0	240	149	6.77014e-07	2.78026e-05	0.0,0.293,0.189	0.383,1.0,1.0	-0.634	AT1G13570			F-box/RNI-like superfamily protein;(source:Araport11)
RI	IB07G10740	chrLG7	+	35,44,34	3,8,3	18,25,14	0,0,2	838	149	0.000876101	0.0103824	0.675,0.494,0.668	1.0,1.0,0.554	-0.239	AT5G35400			Pseudouridine synthase family protein;(source:Araport11)
RI	IB07G10740	chrLG7	+	30,51,32	23,19,21	28,27,13	5,4,2	686	149	0.000430039	0.00598474	0.221,0.368,0.249	0.549,0.595,0.585	-0.297	AT5G35400			Pseudouridine synthase family protein;(source:Araport11)
RI	IB07G11090	chrLG7	+	33,40,23	5,9,5	15,19,13	0,0,2	597	149	0.000151616	0.00268282	0.622,0.526,0.534	1.0,1.0,0.619	-0.312	AT1G68890	PHYLLO	PHYLLO	Homologous to the four eubacterial men genes involved in menanoquinone biosynthesis. Studies of mutants defective in this gene demonstrated its involvement in phylloquinone biosynthesis in Arabidopsis. The mRNA is cell-to-cell mobile.
RI	IB07G03750	chrLG7	+	55,96,93	15,23,10	87,94,71	7,8,7	223	149	0.0040522	0.0340294	0.71,0.736,0.861	0.893,0.887,0.871	-0.115	AT1G28060			Pre-mRNA-splicing factor 3;(source:Araport11)
RI	IB07G14930	chrLG7	+	1,0,0	4,4,3	1,1,3	0,3,0	243	149	0.000205306	0.00334846	0.133,0.0,0.0	1.0,0.17,1.0	-0.679	AT5G24500			fantom protein;(source:Araport11)
RI	IB08G17790	chrLG8	+	156271255	22,21,30	185169109	37,55,20	1647	149	0.000260855	0.00406413	0.391,0.539,0.435	0.311,0.218,0.33	0.169	AT4G01897			dihydroorotate dehydrogenase;(source:Araport11)
RI	IB04G24020	chrLG4	-	62,121,63	65,81,49	4,17,19	33,52,24	399	149	6.25571e-07	2.60505e-05	0.263,0.358,0.324	0.043,0.109,0.228	0.188	AT2G18710	SCY1	SECY homolog 1	Encodes a component of the thylakoid-localized Sec system involved in the translocation of cytoplasmic proteins into plastid.
RI	IB07G16340	chrLG7	+	3,1,2	3,3,4	0,0,0	1,1,2	391	149	0.00363797	0.0314619	0.276,0.113,0.16	0.0,0.0,0.0	0.183	AT5G23520			smr (Small MutS Related) domain-containing protein;(source:Araport11)
RI	IB02G31630	chrLG2	+	28,41,30	6,0,7	6,13,8	0,0,1	239	149	0.000338516	0.00494922	0.744,1.0,0.728	1.0,1.0,0.833	-0.12	AT2G44800			2-oxoglutarate (2OG) and Fe(II)-dependent oxygenase superfamily protein;(source:Araport11)
RI	IB07G17420	chrLG7	+	437715492	18,21,18	232217264	5,0,2	1521	149	0.000100977	0.0019233	0.704,0.769,0.728	0.82,1.0,0.928	-0.182	AT5G43150			elongation factor;(source:Araport11)
RI	IB02G01710	chrLG2	+	0,1,1	3,1,2	7,6,4	6,8,4	457	149	0.00093681	0.0109467	0.0,0.246,0.14	0.276,0.196,0.246	-0.111	AT3G11830			TCP-1/cpn60 chaperonin family protein;(source:Araport11)
RI	IB07G18670	chrLG7	+	4,10,9	1,4,3	5,9,6	0,0,1	294	149	3.32431e-05	0.000766804	0.67,0.559,0.603	1.0,1.0,0.753	-0.307
RI	IB07G19290	chrLG7	+	4,9,3	0,1,0	10,12,10	5,5,0	456	149	0.000104507	0.00198256	1.0,0.746,1.0	0.395,0.44,1.0	0.304	AT5G08710	RUG1	RCC1/UVR8/GEF-like 1	Regulator of chromosome condensation (RCC1) family protein;(source:Araport11)
RI	IB07G19300	chrLG7	+	7,10,32	4,0,1	8,4,7	5,3,5	747	149	0.00489985	0.0390039	0.259,1.0,0.865	0.242,0.21,0.218	0.485	AT5G63810	BGAL10	beta-galactosidase 10	member of Glycoside Hydrolase Family 35
RI	IB05G21760	chrLG5	-	2,5,9	0,0,3	2,7,3	6,5,2	225	149	0.000558201	0.00726991	1.0,1.0,0.665	0.181,0.481,0.498	0.502	AT5G21940			hybrid signal transduction histidine kinase M-like protein;(source:Araport11)
RI	IB07G24490	chrLG7	+	11,6,11	3,5,4	8,11,4	0,0,2	323	149	0.000543886	0.0071424	0.628,0.356,0.559	1.0,1.0,0.48	-0.312	AT3G51040	RTH	RTE1-homolog	Encodes a protein of 231 amino acids with 51% identity to RTE1 over 209 amino acids. Interacts with RTE1 in planta and appears to function in same pathway to positively regulate ethylene signaling.
RI	IB12G16950	chrLG12	+	2,1,4	8,7,6	0,0,0	8,15,4	371	149	0.00314154	0.028252	0.091,0.054,0.211	0.0,0.0,0.0	0.119	AT5G16680			RING/FYVE/PHD zinc finger superfamily protein;(source:Araport11)
RI	IB08G06280	chrLG8	-	84,78,57	46,43,34	3,18,1	19,24,6	1195	149	8.81588e-08	4.76292e-06	0.185,0.184,0.173	0.019,0.086,0.02	0.139	AT5G48150	PAT1	phytochrome a signal transduction 1	Member of GRAS gene family. Semi-dominant mutant has a reduced response to far-red light and appears to act early in the phytochrome A signaling pathway.
RI	IB07G26550	chrLG7	+	2,2,3	8,8,6	82,5,94	0,0,118	794	149	9.69445e-06	0.000278843	0.045,0.045,0.086	1.0,1.0,0.13	-0.651	AT1G65840	PAO4	polyamine oxidase 4	encodes a peroxisomal polyamine oxidase, involved in the back-conversion polyamine degradation pathway. Among the five polyamine oxidases in the Arabidopsis genome, PAO4 is the major isoform in root peroxisomes. The mRNA is cell-to-cell mobile.
RI	IB07G26640	chrLG7	+	30,61,46	3,4,4	14,25,3	5,5,3	2462	149	0.00125246	0.013832	0.377,0.48,0.41	0.145,0.232,0.057	0.278	AT5G37370	ATSRL1		encodes a putative splicing factor. Over-expression in yeast and Arabidopsis result in increased tolerance to high salt.
RI	IB07G26660	chrLG7	+	250316263	63,57,44	49,53,67	34,27,29	357	149	2.85246e-07	1.27857e-05	0.624,0.698,0.714	0.376,0.45,0.491	0.24
RI	IB07G26660	chrLG7	+	143149167	0,0,0	36,79,38	0,86,0	232	149	0.00107953	0.0123186	1.0,1.0,1.0	1.0,0.371,1.0	0.21
RI	IB07G26660	chrLG7	+	465526422	172190157	142156111	10,21,33	356	149	0.000359456	0.00518003	0.531,0.537,0.529	0.856,0.757,0.585	-0.2
RI	XLOC_042368	chrLG7	+	365476386	7,1,1	97,80,133	7,1,6	675	149	0.000116508	0.00216683	0.92,0.991,0.988	0.754,0.946,0.83	0.123
RI	IB07G30170	chrLG7	+	160291169	20,20,23	194194194	3,3,7	692	149	1.14098e-07	5.93851e-06	0.633,0.758,0.613	0.933,0.933,0.856	-0.239	AT3G29400	EXO70E1	exocyst subunit exo70 family protein E1	A member of EXO70 gene family, putative exocyst subunits, conserved in land plants. Arabidopsis thaliana contains 23 putative EXO70 genes, which can be classified into eight clusters on the phylogenetic tree.
A5SS	IB09G26540	chrLG9	-	7,9,5	6,5,2	0,1,2	2,3,6	282	149	0.000173221	0.00268397	0.381,0.487,0.569	0.0,0.15,0.15	0.379	AT1G14590			Nucleotide-diphospho-sugar transferase family protein;(source:Araport11)
A5SS	IB09G16040	chrLG9	-	59,83,86	7,18,12	265175217	10,15,9	505	149	9.2284e-05	0.0015716	0.713,0.576,0.679	0.887,0.775,0.877	-0.19	AT1G05680	UGT74E2	Uridine diphosphate glycosyltransferase 74E2	Encodes a UDP-glucosyltransferase, UGT74E2, that acts on IBA (indole-3-butyric acid) and affects auxin homeostasis. The transcript and protein levels of this enzyme are strongly induced by H2O2 and may allow integration of ROS (reactive oxygen species) and auxin signaling. This enzyme can also transfer glycosyl groups to several compounds related to the explosive TNT when this synthetic compound …
A5SS	IB09G16040	chrLG9	-	49,68,72	6,1,1	106,110,79	0,0,0	505	149	0.000411672	0.00528188	0.707,0.953,0.955	1.0,1.0,1.0	-0.128	AT1G05680	UGT74E2	Uridine diphosphate glycosyltransferase 74E2	Encodes a UDP-glucosyltransferase, UGT74E2, that acts on IBA (indole-3-butyric acid) and affects auxin homeostasis. The transcript and protein levels of this enzyme are strongly induced by H2O2 and may allow integration of ROS (reactive oxygen species) and auxin signaling. This enzyme can also transfer glycosyl groups to several compounds related to the explosive TNT when this synthetic compound …
A5SS	IB09G11320	chrLG9	-	4,0,2	25,55,21	15,7,12	34,51,47	196	149	8.05715e-05	0.00142343	0.108,0.0,0.068	0.251,0.094,0.163	-0.111	AT3G15880	WSIP2	WUS-interacting protein 2	WUS-interacting protein 2;(source:Araport11)
A5SS	IB09G09660	chrLG9	-	85,107,88	51,89,75	107,149,78	26,18,20	200	149	3.37741e-12	5.32036e-10	0.554,0.472,0.466	0.754,0.86,0.744	-0.289	AT2G46800	ZAT1	ZINC TRANSPORTER OF ARABIDOPSIS THALIANA 1	Encodes a member of the zinc transporter (ZAT) and cation diffusion facilitator (CDF) families. It is expressed throughout the plant, especially in dividing, differentiating and expanding cells. The protein is localized to the vacuolar membrane. Mediates Zn ion homeostasis.
A5SS	IB09G07050	chrLG9	-	50,78,41	27,36,19	17,12,16	29,14,13	402	149	0.000287102	0.00405013	0.407,0.445,0.444	0.178,0.241,0.313	0.188	AT1G29800			RING/FYVE/PHD-type zinc finger family protein;(source:Araport11)
A5SS	IB09G02530	chrLG9	-	36,52,28	3,1,5	20,15,15	8,5,4	216	149	0.00078589	0.00880787	0.892,0.973,0.794	0.633,0.674,0.721	0.21	AT2G04305			Magnesium transporter CorA-like family protein;(source:Araport11)
A5SS	IB09G01440	chrLG9	-	11,31,9	4,1,5	23,16,22	0,1,2	160	149	0.00279679	0.0246665	0.719,0.967,0.626	1.0,0.937,0.911	-0.179	AT2G15900			Encodes a member of the Arabidopsis sorting nexin family.
A5SS	IB09G07170	chrLG9	-	21,26,29	10,7,10	15,16,27	2,2,2	156	149	0.00126014	0.0129461	0.667,0.78,0.735	0.878,0.884,0.928	-0.169	AT4G18975			Pentatricopeptide repeat (PPR) superfamily protein;(source:Araport11)
A5SS	IB09G25620	chrLG9	+	3,4,2	0,0,0	1,2,0	0,2,2	242	149	0.000136153	0.00223157	1.0,1.0,1.0	1.0,0.381,0.0	0.54	AT3G14470			NB-ARC domain-containing disease resistance protein;(source:Araport11)
A5SS	IB09G18810	chrLG9	+	39,56,36	2,4,3	25,24,22	2,0,0	484	149	0.00340495	0.028189	0.857,0.812,0.787	0.794,1.0,1.0	-0.113	AT2G05642			Nucleic acid-binding, OB-fold-like protein;(source:Araport11)
A5SS	IB09G18810	chrLG9	+	41,57,37	2,4,3	25,24,22	2,0,0	489	149	0.00368277	0.0298784	0.862,0.813,0.79	0.792,1.0,1.0	-0.109	AT2G05642			Nucleic acid-binding, OB-fold-like protein;(source:Araport11)
A5SS	IB09G18810	chrLG9	+	41,59,39	2,4,3	26,25,22	2,0,0	541	149	0.0034264	0.0283252	0.85,0.802,0.782	0.782,1.0,1.0	-0.116	AT2G05642			Nucleic acid-binding, OB-fold-like protein;(source:Araport11)
A5SS	XLOC_048313	chrLG9	+	105131132	69,79,72	48,36,28	45,37,42	595	149	0.000280382	0.0039652	0.276,0.293,0.315	0.211,0.196,0.143	0.111
A5SS	XLOC_048313	chrLG9	+	193216245	10,20,13	86,87,82	10,10,17	317	149	0.00328116	0.0276541	0.901,0.835,0.899	0.802,0.804,0.694	0.112
A5SS	IB09G10580	chrLG9	+	54,79,38	3,15,5	2,1,9	0,0,0	419	149	7.13893e-06	0.000192785	0.865,0.652,0.73	1.0,1.0,1.0	-0.251	AT5G22060	J2	DNAJ homologue 2	Co-chaperonin similar to E. coli DnaJ
A5SS	IB09G08030	chrLG9	+	1,3,1	32,42,33	15,25,20	31,24,22	847	149	1.5099e-14	3.89212e-12	0.005,0.012,0.005	0.078,0.155,0.138	-0.116	AT1G30450	HAP5	HAPLESS 5	member of Cation-chloride co-transporter family
A5SS	IB09G07820	chrLG9	+	7,4,5	78,109,72	8,19,19	59,51,50	248	149	2.84294e-07	1.2122e-05	0.051,0.022,0.04	0.075,0.183,0.186	-0.11	AT2G34630	GPS1	geranyl diphosphate synthase 1	Encodes a geranyl diphosphate synthase. RNAi lines are dwarf. T-DNA knock-out lines are embryo lethal.
A5SS	IB09G03580	chrLG9	+	96915421135	26,41,35	351435291	20,19,27	1290	149	0.000288211	0.0040557	0.811,0.813,0.789	0.67,0.726,0.555	0.154	AT1G10890			arginine/glutamate-rich 1 protein;(source:Araport11)
A5SS	IB08G23630	chrLG8	-	0,4,3	17,32,30	9,5,6	12,8,15	258	149	1.72361e-05	0.000402502	0.0,0.067,0.055	0.302,0.265,0.188	-0.211	AT1G01220	FKGP	L-fucokinase/GDP-L-fucose pyrophosphorylase	Encodes a bifunctional enzyme that has both L-fucokinase and GDP-L-fucose pyrophosphorylase activities. It catalyzes the two steps of the L-fucose salvage pathway for the generation of activated GDP-L-fucose. This pathway seems to be of minor importance for cell wall polysaccharide biosynthesis compared to the de novo GDP-L-fucose biosynthesis pathway in Arabidopsis.
A5SS	IB08G19580	chrLG8	-	7,2,4	0,0,1	5,12,4	2,0,4	255	149	0.00114784	0.0120768	1.0,1.0,0.7	0.594,1.0,0.369	0.246	AT2G43240			Nucleotide-sugar transporter family protein;(source:Araport11)
A5SS	IB08G15690	chrLG8	-	3,4,7	2,2,1	3,2,4	0,0,0	213	149	0.00205123	0.0189692	0.512,0.583,0.83	1.0,1.0,1.0	-0.358	AT1G35710			kinase family with leucine-rich repeat domain-containing protein;(source:Araport11)
A5SS	IB08G15690	chrLG8	-	10,10,4	4,5,1	21,20,7	1,0,2	273	149	0.000459046	0.00574669	0.577,0.522,0.686	0.92,1.0,0.656	-0.264	AT1G35710			kinase family with leucine-rich repeat domain-containing protein;(source:Araport11)
A5SS	IB08G11660	chrLG8	-	0,1,2	1,2,0	2,4,1	0,0,0	444	149	0.000303379	0.00424805	0.0,0.144,1.0	1.0,1.0,1.0	-0.619	AT2G02150	EMB2794	EMBRYO DEFECTIVE 2794	Tetratricopeptide repeat (TPR)-like superfamily protein;(source:Araport11)
A5SS	IB08G08210	chrLG8	-	113149108	5,5,4	52,73,67	1,0,0	655	149	5.8327e-05	0.00107167	0.837,0.871,0.86	0.922,1.0,1.0	-0.118	AT5G20720	CPN21		Encodes a chloroplast co-chaperonin with similarity to CPN21 from spinach, E.coli GroES.
A5SS	IB08G07660	chrLG8	-	0,1,0	2,0,1	2,2,1	0,0,1	194	149	2.06149e-05	0.000463917	0.0,1.0,0.0	1.0,1.0,0.434	-0.478	AT5G17530			phosphoglucosamine mutase family protein;(source:Araport11)
A5SS	IB08G05800	chrLG8	-	6,9,2	0,4,2	4,3,4	0,1,0	161	149	0.00325847	0.0275803	1.0,0.676,0.481	1.0,0.735,1.0	-0.193	AT3G21700	SGP2		Monomeric G protein. Expressed in root epidermal cells that are destined to become atrichoblasts. Also expressed during pollen development and in the pollen tube tip.
A5SS	IB08G03720	chrLG8	-	8,6,9	45,55,35	2,1,0	26,24,8	153	149	0.00104694	0.0112923	0.148,0.096,0.2	0.07,0.039,0.0	0.112	AT3G58760			Integrin-linked protein kinase family;(source:Araport11)
A5SS	IB08G03720	chrLG8	-	46,55,36	10,4,4	27,24,8	0,0,0	151	149	6.73104e-06	0.000183518	0.819,0.931,0.899	1.0,1.0,1.0	-0.117	AT3G58760			Integrin-linked protein kinase family;(source:Araport11)
A5SS	IB08G12820	chrLG8	+	0,0,0	3,13,10	0,6,1	8,5,7	193	149	0.00195546	0.0182959	0.0,0.0,0.0	0.0,0.481,0.099	-0.193
A5SS	IB08G12700	chrLG8	+	144919901734	6,13,13	172913891877	50,49,37	1134	149	9.10383e-15	2.86821e-12	0.969,0.953,0.946	0.82,0.788,0.87	0.13	AT5G24530	DMR6	DOWNY MILDEW RESISTANT 6	Encodes a putative 2OG-Fe(II) oxygenase that is defense-associated but required for susceptibility to downy mildew. The mRNA is cell-to-cell mobile.
A5SS	IB08G11100	chrLG8	+	60,67,45	171157107	13,15,16	106,108,83	177	149	1.8055e-07	8.12619e-06	0.228,0.264,0.261	0.094,0.105,0.14	0.138	AT1G73110			P-loop containing nucleoside triphosphate hydrolases superfamily protein;(source:Araport11)
A5SS	IB08G11100	chrLG8	+	101152105	171157107	17,22,18	106,108,83	183	149	1.0103e-14	2.89619e-12	0.325,0.441,0.444	0.115,0.142,0.15	0.268	AT1G73110			P-loop containing nucleoside triphosphate hydrolases superfamily protein;(source:Araport11)
A5SS	IB08G10970	chrLG8	+	27,36,23	4,2,2	16,15,15	1,0,0	613	149	0.000205318	0.0030967	0.621,0.814,0.737	0.795,1.0,1.0	-0.208	AT2G27285			nuclear speckle splicing regulatory-like protein (DUF2040);(source:Araport11)
A5SS	IB08G08130	chrLG8	+	8,5,3	0,0,0	1,3,2	34,0,0	190	149	0.00371394	0.030081	1.0,1.0,1.0	0.023,1.0,1.0	0.326
A5SS	IB08G06350	chrLG8	+	33,28,18	37,55,48	8,10,2	32,35,53	159	149	0.00015139	0.00241768	0.455,0.323,0.26	0.19,0.211,0.034	0.201	AT4G24810			similar to ABC1 family protein, contains InterPro domain ABC1 protein (InterPro:IPR004147)
A5SS	IB08G06350	chrLG8	+	1,2,0	57,0,54	2,3,1	0,0,0	153	149	7.79505e-11	9.40548e-09	0.017,1.0,0.0	1.0,1.0,1.0	-0.661	AT4G24810			similar to ABC1 family protein, contains InterPro domain ABC1 protein (InterPro:IPR004147)
A5SS	IB08G01420	chrLG8	+	46,75,49	83,130,89	34,34,29	26,38,16	179	149	0.000524663	0.00635761	0.316,0.324,0.314	0.521,0.427,0.601	-0.198	AT4G25170			Uncharacterized conserved protein (UCP012943);(source:Araport11)
A5SS	IB07G31910	chrLG7	-	34,52,28	4,10,4	35,36,49	15,22,27	250	149	1.48554e-05	0.000358971	0.835,0.756,0.807	0.582,0.494,0.52	0.267	AT3G27110			PGM48 is a member of a plant specific clade of metallo-endopeptidase proteins. It is found in plastoglobules. Analysis of over-expression and loss of function phenotypes suggests PGM48 may have a role in positively regulating senescence.
A5SS	IB07G31800	chrLG7	-	55,83,73	108133101	104,94,101	42,46,66	254	149	5.29998e-12	8.1233e-10	0.23,0.268,0.298	0.592,0.545,0.473	-0.271	AT3G27260	GTE8	global transcription factor group E8	Kinase like protein with similarity to yeast BDF1 and human RING3 protein, which have two bromodomains GTE8 has a single bromodomain
A5SS	IB07G31510	chrLG7	-	13,19,6	4,3,9	6,1,2	13,5,3	636	149	0.00125642	0.0129313	0.432,0.597,0.135	0.098,0.045,0.135	0.295	AT5G14610			DEAD box RNA helicase family protein;(source:Araport11)
A5SS	IB07G28580	chrLG7	-	211276236	20,25,15	184172152	1,0,5	282	149	9.74841e-10	8.29991e-08	0.848,0.854,0.893	0.99,1.0,0.941	-0.112	AT5G40270			VEN4 is homologous to human SAMHD1 and functions in chloroplast biogenesis.
A5SS	IB07G21790	chrLG7	-	3,8,6	3,1,1	11,6,2	0,0,0	189	149	0.00593572	0.0427719	0.441,0.863,0.825	1.0,1.0,1.0	-0.29	AT4G34280			Encodes a putative substrate receptor for the cullin4-RING ubiquitin E3 ligase complex that is involved in negative regulation of plant UV-B response.
A5SS	IB07G20010	chrLG7	-	2,4,2	61,86,54	3,2,9	0,0,0	274	149	0	0	0.018,0.025,0.02	1.0,1.0,1.0	-0.979	AT3G04600			Nucleotidylyl transferase superfamily protein;(source:Araport11)
A5SS	XLOC_043469	chrLG7	-	3,7,8	3,9,2	9,17,14	3,2,1	192	149	0.00492075	0.0365256	0.437,0.376,0.756	0.7,0.868,0.916	-0.305
A5SS	IB07G15950	chrLG7	-	108165124	2,0,1	126,108,84	3,3,2	1269	149	0.00721581	0.0494811	0.864,1.0,0.936	0.831,0.809,0.831	0.11	AT5G16680			RING/FYVE/PHD zinc finger superfamily protein;(source:Araport11)
A5SS	IB07G15950	chrLG7	-	7,16,6	20,19,14	3,2,3	28,20,22	219	149	8.95475e-05	0.00154824	0.192,0.364,0.226	0.068,0.064,0.085	0.188	AT5G16680			RING/FYVE/PHD zinc finger superfamily protein;(source:Araport11)
A5SS	IB07G13330	chrLG7	-	14,8,9	1,0,0	7,3,11	6,2,0	182	149	0.00015633	0.00246264	0.92,1.0,1.0	0.489,0.551,1.0	0.293	AT4G02660			Beige/BEACH and WD40 domain-containing protein;(source:Araport11)
A5SS	IB07G08900	chrLG7	-	20,34,33	58,71,58	26,25,21	19,13,19	246	149	9.80601e-06	0.000249372	0.173,0.225,0.256	0.453,0.538,0.401	-0.246	AT1G58190	RLP9	receptor like protein 9	receptor like protein 9;(source:Araport11)
A5SS	IB07G07720	chrLG7	-	2,0,3	0,2,2	7,1,8	1,0,0	283	149	0.00105354	0.0113328	1.0,0.0,0.441	0.787,1.0,1.0	-0.449	AT1G80170			Pectin lyase-like superfamily protein;(source:Araport11)
A5SS	IB07G05820	chrLG7	-	30,38,34	6,2,2	26,20,25	0,0,0	273	149	2.43947e-05	0.000530047	0.732,0.912,0.903	1.0,1.0,1.0	-0.151	AT4G36690	ATU2AF65A		Regulates flowering time and displays a redundant role in pollen tube growth together with AtU2AF65b.
A5SS	IB07G05820	chrLG7	-	17,30,24	7,15,13	8,10,7	23,9,10	332	149	0.000398468	0.00517097	0.522,0.473,0.453	0.135,0.333,0.239	0.247	AT4G36690	ATU2AF65A		Regulates flowering time and displays a redundant role in pollen tube growth together with AtU2AF65b.
A5SS	IB07G03080	chrLG7	-	9,21,17	10,10,9	14,17,6	1,2,2	163	149	0.000486659	0.00601272	0.451,0.657,0.633	0.928,0.886,0.733	-0.269	AT3G48670	RDM12	RNA-DIRECTED DNA METHYLATION 12	Encodes IDN2 (INVOLVED IN DE NOVO 2), a double-stranded RNA-binding protein involved in de novo methylation and small interfering RNA (siRNA)-mediated maintenance methylation. IND2 is a component of the RNA-directed DNA methylation pathway.
A5SS	IB07G01360	chrLG7	-	57,41,56	26,33,33	14,21,14	24,24,17	716	149	0.00075949	0.00857981	0.313,0.205,0.261	0.108,0.154,0.146	0.124	AT3G54190			Transducin/WD40 repeat-like superfamily protein;(source:Araport11)
A5SS	IB07G01360	chrLG7	-	57,50,63	26,33,33	15,22,14	24,24,17	686	149	0.000178209	0.00274625	0.323,0.248,0.293	0.12,0.166,0.152	0.142	AT3G54190			Transducin/WD40 repeat-like superfamily protein;(source:Araport11)
A5SS	IB07G31920	chrLG7	+	77,95,77	38,51,43	35,21,28	45,51,50	361	149	5.13822e-10	4.4829e-08	0.455,0.435,0.425	0.243,0.145,0.188	0.246	AT3G01920			DHBP synthase RibB-like alpha/beta domain-containing protein;(source:Araport11)
A5SS	IB11G08940	chrLG11	-	2,6,2	44,0,0	5,1,2	0,0,0	154	149	0.0045398	0.0346971	0.042,1.0,1.0	1.0,1.0,1.0	-0.319	AT1G21651			zinc ion binding protein;(source:Araport11)
A5SS	IB04G07560	chrLG4	-	1,8,1	2,0,0	5,2,2	4,1,3	175	149	0.00262494	0.0234796	0.299,1.0,1.0	0.516,0.63,0.362	0.264	AT2G33730			Homolog of the DEADbox pre-mRNA splicing factor Prp28 which regulates abundance of miRNA. It plays essential roles in miRNA biogenesis and interacts with the DCL1 complex and positively influences pri-miRNA processing. SMA1 binds the promoter region of genes encoding pri-miRNAs (MIRs) and is required for MIR transcription. It enhances the abundance of the DCL1 protein levels through promoting the…
A5SS	IB14G22130	chrLG14	-	17,29,24	3,10,5	196208140	7,11,16	154	149	0.000366116	0.00487381	0.846,0.737,0.823	0.964,0.948,0.894	-0.133	AT3G07700			ABC1K7 is a member of an atypical protein kinase family that is induced by salt stress. Loss of function mutations affect the metabolic profile of chloroplast lipids. It appears to function along with ABC1K8 in mediating lipid membrane changes in response to stress.
A5SS	IB14G30450	chrLG14	-	6,12,3	10,4,8	5,2,2	0,0,0	167	149	7.47151e-09	5.08245e-07	0.349,0.728,0.251	1.0,1.0,1.0	-0.557	AT4G38370			Phosphoglycerate mutase family protein;(source:Araport11)
A5SS	IB14G30450	chrLG14	-	19,27,12	10,4,8	2,2,2	0,0,0	154	149	3.5488e-06	0.000104276	0.648,0.867,0.592	1.0,1.0,1.0	-0.298	AT4G38370			Phosphoglycerate mutase family protein;(source:Araport11)
A5SS	IB14G30450	chrLG14	-	13,12,10	57,86,53	0,2,0	7,13,15	154	149	0.000278303	0.00394564	0.181,0.119,0.154	0.0,0.13,0.0	0.108	AT4G38370			Phosphoglycerate mutase family protein;(source:Araport11)
A5SS	IB07G20510	chrLG7	+	99161110	1,5,0	90,117,81	16,7,6	858	149	1.03405e-05	0.000258329	0.945,0.848,1.0	0.494,0.744,0.701	0.285	AT1G24340	EMB260	EMBRYO DEFECTIVE 260	A locus involved in embryogenesis. Mutations in this locus result in embryo lethality. The mRNA is cell-to-cell mobile.
A5SS	IB05G06660	chrLG5	+	43,50,52	30,46,29	30,33,26	31,51,36	166	149	0.0058256	0.042139	0.563,0.494,0.617	0.465,0.367,0.393	0.15	AT5G15390			tRNA/rRNA methyltransferase (SpoU) family protein;(source:Araport11)
A5SS	IB13G00590	chrLG13	-	10,9,2	16,27,12	19,18,11	6,17,8	196	149	0.000341637	0.00462392	0.322,0.202,0.112	0.707,0.446,0.511	-0.343	AT1G63490			Histone demethylase belonging to the KDM5/JARID1 family which plays crucial roles in response to dehydration stress and abscisic acid (ABA). Directly binds the chromatin of OPEN STOMATA 1 (OST1) and demethylated H3K4me3 for the regulation of OST1 mRNA abundance, thereby modulating the dehydration stress response.
A5SS	IB08G12220	chrLG8	-	72,97,79	6,8,4	14,21,23	10,6,7	239	149	1.42056e-05	0.000350261	0.882,0.883,0.925	0.466,0.686,0.672	0.289	AT1G18030			Protein phosphatase 2C family protein;(source:Araport11)
A5SS	IB11G05930	chrLG11	-	23,24,10	0,5,1	24,12,20	2,0,0	489	149	0.00163931	0.0158915	1.0,0.594,0.753	0.785,1.0,1.0	-0.146	AT2G02560	TIP120		Arabidopsis thaliana homolog of human CAND1 (cullin-associated and neddylation-dissociated). Putative similarity to TBP-interacting protein TIP120. Ubiquitously expressed in plant tissues throughout development. T-DNA insertion mutant plants were completely sterile and resistant to sirtinol and auxin, but not to gibberellins or brassinolide. Displayed developmental phenotypes similar to those of …
A5SS	IB15G01090	chrLG15	+	5,0,0	23,26,14	6,3,3	5,9,2	748	149	0.000155706	0.00245963	0.042,0.0,0.0	0.193,0.062,0.23	-0.148
A5SS	IB02G33370	chrLG2	+	2,4,1	8,17,11	1,0,0	7,3,2	167	149	0.0031898	0.027202	0.182,0.174,0.075	0.113,0.0,0.0	0.106	AT1G01760	TAD1	ortholog of yeast Tad1	denosine deaminases acting on tRNA;(source:Araport11)
A5SS	IB13G16760	chrLG13	+	58,96,61	0,1,1	17,25,10	1,3,2	538	149	0.000502383	0.00612691	1.0,0.964,0.944	0.825,0.698,0.581	0.268	AT3G14850	TBL41	TRICHOME BIREFRINGENCE-LIKE 41	Encodes a member of the TBL (TRICHOME BIREFRINGENCE-LIKE) gene family containing a plant-specific DUF231 (domain of unknown function) domain. TBL gene family has 46 members, two of which (TBR/AT5G06700 and TBL3/AT5G01360) have been shown to be involved in the synthesis and deposition of secondary wall cellulose, presumably by influencing the esterification state of pectic polymers. A nomenclature…
A5SS	IB14G01890	chrLG14	-	3,8,5	42,66,62	17,10,21	49,43,40	239	149	5.88575e-06	0.00016282	0.043,0.07,0.048	0.178,0.127,0.247	-0.13	AT4G16520	ATG8F	autophagy 8f	Autophagy protein.
A5SS	IB14G01880	chrLG14	-	1,2,1	9,12,14	6,5,6	10,18,9	191	149	0.0017123	0.0163975	0.08,0.115,0.053	0.319,0.178,0.342	-0.197	AT3G60640	ATG8G	AUTOPHAGY 8G	Autophagy protein.
A5SS	IB14G01880	chrLG14	-	37,43,46	0,0,0	20,33,28	1,1,4	546	149	0.000882297	0.00973445	1.0,1.0,1.0	0.845,0.9,0.656	0.2	AT3G60640	ATG8G	AUTOPHAGY 8G	Autophagy protein.
A5SS	XLOC_030039	chrLG3	-	560900710	7,19,8	175207152	24,32,21	2306	149	0	0	0.838,0.754,0.852	0.32,0.295,0.319	0.503
A5SS	XLOC_030039	chrLG3	-	291466383	7,19,8	101,117,74	24,32,21	1926	149	0	0	0.763,0.655,0.787	0.246,0.22,0.214	0.508
A5SS	XLOC_030039	chrLG3	-	316491398	11,13,9	109,136,84	0,2,0	1957	149	2.75264e-05	0.000584653	0.686,0.742,0.771	1.0,0.838,1.0	-0.213
A5SS	XLOC_030039	chrLG3	-	39,49,33	11,13,9	12,25,14	0,2,0	180	149	1.65813e-06	5.34274e-05	0.746,0.757,0.752	1.0,0.912,1.0	-0.219
A5SS	XLOC_030039	chrLG3	-	195315255	16,9,14	55,58,63	12,12,4	374	149	0.00117353	0.0123015	0.829,0.933,0.879	0.646,0.658,0.863	0.158
A5SS	IB14G22390	chrLG14	+	18,18,6	286,0,236	5,6,4	198230169	192	149	0.00456977	0.0347855	0.047,1.0,0.019	0.019,0.02,0.018	0.336	AT2G04842	EMB2761	EMBRYO DEFECTIVE 2761	Encodes a dual localized threonyl-tRNA synthetase found both in the mitochondrion and the chloroplast. Plants mutated in this gene terminate as embryos in the globular stage.
A5SS	IB14G15960	chrLG14	+	0,0,0	1,4,2	2,0,2	0,1,0	157	149	2.00142e-06	6.18798e-05	0.0,0.0,0.0	1.0,0.0,1.0	-0.667	AT5G06510	NF-YA10	nuclear factor Y, subunit A10	nuclear factor Y, subunit A10;(source:Araport11)
A5SS	IB14G15960	chrLG14	+	9,12,3	1,4,2	2,6,2	0,1,0	334	149	2.21436e-05	0.000490532	0.801,0.572,0.401	1.0,0.728,1.0	-0.318	AT5G06510	NF-YA10	nuclear factor Y, subunit A10	nuclear factor Y, subunit A10;(source:Araport11)
A5SS	IB14G15960	chrLG14	+	9,12,3	0,0,0	2,6,2	2,0,2	326	149	0.00485645	0.0362381	1.0,1.0,1.0	0.314,1.0,0.314	0.457	AT5G06510	NF-YA10	nuclear factor Y, subunit A10	nuclear factor Y, subunit A10;(source:Araport11)
A5SS	IB14G13990	chrLG14	+	7,10,8	53,46,30	3,0,4	30,36,44	154	149	0.00193247	0.018146	0.113,0.174,0.205	0.088,0.0,0.081	0.108	AT3G10060			FKBP-like peptidyl-prolyl cis-trans isomerase family protein;(source:Araport11)
A5SS	IB14G13990	chrLG14	+	13,15,15	53,46,30	2,3,6	30,36,44	165	149	0.000172298	0.00268397	0.181,0.227,0.311	0.057,0.07,0.11	0.161	AT3G10060			FKBP-like peptidyl-prolyl cis-trans isomerase family protein;(source:Araport11)
A5SS	IB14G11230	chrLG14	+	18,17,15	10,2,0	11,18,8	0,0,1	234	149	0.000169071	0.00264133	0.534,0.844,1.0	1.0,1.0,0.836	-0.153	AT1G51200			A20/AN1-like zinc finger family protein;(source:Araport11)
A5SS	IB08G06060	chrLG8	-	16,32,20	23,53,17	5,2,10	34,34,30	312	149	1.30698e-06	4.36603e-05	0.249,0.224,0.36	0.066,0.027,0.137	0.201	AT5G10710			centromere protein O;(source:Araport11)
A5SS	IB14G17240	chrLG14	+	0,6,0	6,2,1	4,1,1	0,0,2	249	149	0.000682343	0.00781731	0.0,0.642,0.0	1.0,1.0,0.23	-0.529	AT3G57630			Encodes a glycoprotein glycosyl transferase ExAD. Knockout mutants show truncated root hair phenotype.
A5SS	IB09G14420	chrLG9	+	70123100	17,25,26	39,28,20	0,4,2	189	149	0.000250997	0.00359445	0.764,0.795,0.752	1.0,0.847,0.887	-0.141	AT1G52950			Nucleic acid-binding, OB-fold-like protein;(source:Araport11)
A5SS	IB10G01730	chrLG10	-	0,1,0	6,12,7	3,8,2	12,19,8	169	149	1.7318e-05	0.000402502	0.0,0.068,0.0	0.181,0.271,0.181	-0.188	AT4G17140			pleckstrin homology (PH) domain-containing protein;(source:Araport11)
A5SS	IB13G19810	chrLG13	-	10,6,8	5,2,8	6,17,3	1,0,1	271	149	3.33169e-05	0.000674786	0.524,0.623,0.355	0.767,1.0,0.623	-0.296	AT3G58830			Encodes a phosphatidylglycerophosphate (PGP) phosphatase that localizes to chloroplasts in above ground plant parts and mitochondria in root tips and root hairs and is involved in the synthesis of plastidial Phosphatidylglycerol (PG). This enzyme is responsible for the second step of PG synthesis. Mutants show reduced root growth.
A5SS	IB15G06870	chrLG15	-	45,54,54	18,40,25	348117120	87,25,35	346	149	0.000397408	0.00517097	0.518,0.368,0.482	0.633,0.668,0.596	-0.176
A5SS	IB15G06870	chrLG15	-	6,8,11	18,40,25	89,19,24	87,25,35	317	149	1.9218e-05	0.000437693	0.135,0.086,0.171	0.325,0.263,0.244	-0.147
A5SS	IB04G21430	chrLG4	+	85186100	14,34,14	33,26,39	1,0,3	181	149	3.79336e-05	0.000749552	0.833,0.818,0.855	0.964,1.0,0.915	-0.124	AT3G25910			C2H2-type zinc finger protein involved in salt tolerance. Induced by salt stress.
A5SS	IB09G04060	chrLG9	-	42,58,49	55,96,84	24,15,21	91,108,82	474	149	5.44722e-09	3.86139e-07	0.194,0.16,0.155	0.077,0.042,0.075	0.105	AT2G02570			nucleic acid binding/RNA binding protein;(source:Araport11)
A5SS	IB08G23730	chrLG8	+	49,75,67	54,64,53	15,29,23	44,38,27	356	149	0.0057646	0.0418044	0.275,0.329,0.346	0.125,0.242,0.263	0.107	AT4G00840			DHHC-type zinc finger family protein;(source:Araport11)
A5SS	IB03G22470	chrLG3	-	2,9,3	0,0,0	10,14,9	3,0,2	703	149	0.000595051	0.00701567	1.0,1.0,1.0	0.414,1.0,0.488	0.366	AT3G50150			transmembrane protein, putative (DUF247);(source:Araport11)
A5SS	IB10G16520	chrLG10	-	13,20,5	0,0,0	13,14,8	2,3,1	152	149	0.0029062	0.0253945	1.0,1.0,1.0	0.864,0.821,0.887	0.143	AT3G26090	RGS1	REGULATOR OF G-PROTEIN SIGNALING 1	Encodes AtRGS1, a putative membrane receptor for D-glucose. Also functions as a regulator of G-protein signaling. Has GTPase-accelerating activity. Regulates the activity of AtGPA1. Lines over-expressing the gene are more tolerant to dehydration and root elongation. These phenotypes are dependent on ABA. Nuclear localization of the protein is dependent on ABA. RGS1 endocytosis is induced by JA wh…
A5SS	IB13G25890	chrLG13	+	22,38,22	87,114,94	8,10,5	85,82,66	203	149	1.44623e-05	0.000353515	0.157,0.197,0.147	0.065,0.082,0.053	0.1	AT1G55150	RH20	RNA helicase 20	DEA(D/H)-box RNA helicase family protein;(source:Araport11)
A5SS	XLOC_024903	chrLG2	+	3,3,6	6,15,9	0,0,1	3,11,4	153	149	3.36711e-05	0.000679533	0.327,0.163,0.394	0.0,0.0,0.196	0.229
A5SS	XLOC_015131	chrLG13	+	90412241106	1,2,3	450611629	10,9,10	1395	149	1.08408e-09	9.04095e-08	0.99,0.985,0.975	0.828,0.879,0.87	0.124
A5SS	IB13G21630	chrLG13	+	62,62,47	13,10,10	13,14,22	10,12,18	171	149	7.70608e-07	2.80136e-05	0.806,0.844,0.804	0.531,0.504,0.516	0.301	AT2G32500			Stress responsive alpha-beta barrel domain protein;(source:Araport11)
A5SS	IB07G15370	chrLG7	+	4,2,3	2,3,0	5,1,8	0,0,1	156	149	0.00433372	0.0335287	0.656,0.389,1.0	1.0,1.0,0.884	-0.28	AT1G54490	XRN4	exoribonuclease 4	Involved in the ethylene response. XRN4 does not appear to regulate ethylene signaling via an RNA-INDUCED SILENCING COMPLEX-based RNA silencing mechanism but acts by independent means. Endogenous suppressor of posttranscriptional gene silencing. The mRNA is cell-to-cell mobile.
A5SS	IB07G15370	chrLG7	+	3,0,0	1,2,1	3,1,4	0,1,3	162	149	0.00442243	0.0340293	0.734,0.0,0.0	1.0,0.479,0.551	-0.432	AT1G54490	XRN4	exoribonuclease 4	Involved in the ethylene response. XRN4 does not appear to regulate ethylene signaling via an RNA-INDUCED SILENCING COMPLEX-based RNA silencing mechanism but acts by independent means. Endogenous suppressor of posttranscriptional gene silencing. The mRNA is cell-to-cell mobile.
A5SS	IB13G05870	chrLG13	-	154219154	36,40,36	287234224	6,8,12	209	149	0	0	0.753,0.796,0.753	0.972,0.954,0.93	-0.185	AT1G48540			Outer arm dynein light chain 1 protein;(source:Araport11)
A5SS	IB13G13610	chrLG13	+	1,6,2	0,0,0	3,2,2	8,2,1	223	149	5.46556e-11	7.05668e-09	1.0,1.0,1.0	0.2,0.401,0.572	0.609	AT1G64790	ILA	ILITYHIA	ILITHYIA (ILA) is a HEAT repeat protein involved in plant immunity. The gene is also involved in systemic acquired resistance induced by P. syringae expressing avrRps4. Loss-of-function mutants of ILA caused pleiotropic defects in the mutant plants. The mutant plants are smaller in size and the leaves are serrated and yellow to light green in color. Required for bacterium-triggered stomatal closu…
A5SS	IB11G34030	chrLG11	-	10,5,9	28,30,21	0,0,0	35,41,29	180	149	1.58294e-10	1.7015e-08	0.228,0.121,0.262	0.0,0.0,0.0	0.204	AT2G47960			Part of multi-protein complex, acting as guanine nucleotide exchange factors (GEFs) and possibly as tethers, regulating intracellular trafficking.
A5SS	XLOC_014470	chrLG13	+	1,10,3	9,15,8	19,10,21	12,9,14	186	149	0.00182612	0.0172887	0.082,0.348,0.231	0.559,0.471,0.546	-0.305
A5SS	IB01G00460	chrLG1	-	1,2,6	6,2,0	6,7,5	0,0,2	176	149	0.00111011	0.0118108	0.124,0.458,1.0	1.0,1.0,0.679	-0.366	AT1G16540	SIR3	SIRTINOL RESISTANT 3	Encodes molybdenum cofactor sulfurase. Involved in Moco biosynthesis. Involved in the conversion of ABA-aldehyde to ABA, the last step of abscisic acid (ABA) biosynthesis. <i>sir</i> loss-of-function mutants are resistant to sirtinol, a modulator of auxin signaling.N terminal domain is similar to bacterial NifS suggesting a common mechanism for sulphur mobilization and transfer. Also involved in …
A5SS	IB02G22770	chrLG2	-	34,42,17	0,8,3	20,25,28	0,0,0	201	149	3.18036e-05	0.000658241	1.0,0.796,0.808	1.0,1.0,1.0	-0.132	AT3G59660			Encodes a C2-GRAM domain-containing protein that is induced by B. cinerea infection. It is required for cleavage of BAG6 and thus plays a role in mediating resistance to fungal infection.
A5SS	IB05G18480	chrLG5	+	81,84,101	2,4,3	32,59,46	0,0,0	698	149	0.000164767	0.00258834	0.896,0.818,0.878	1.0,1.0,1.0	-0.136	AT5G35450			Disease resistance protein (CC-NBS-LRR class) family;(source:Araport11)
A5SS	IB12G20760	chrLG12	-	29,36,33	20,30,22	9,5,11	1,1,1	223	149	1.85871e-05	0.000430234	0.492,0.445,0.501	0.857,0.77,0.88	-0.356	AT1G10320			Zinc finger C-x8-C-x5-C-x3-H type family protein;(source:Araport11)
A5SS	IB14G03370	chrLG14	+	71,89,82	201307211	44,51,56	60,54,74	374	149	4.51308e-08	2.48482e-06	0.123,0.104,0.134	0.226,0.273,0.232	-0.123
A5SS	IB02G07690	chrLG2	+	0,2,2	2,2,3	1,2,1	0,0,0	174	149	1.16141e-08	7.40041e-07	0.0,0.461,0.363	1.0,1.0,1.0	-0.725	AT3G07525	ATG10	autophagy 10	Encodes an E1 ligase involved in autophagic vesicle formation.
A5SS	IB12G23120	chrLG12	-	34,38,25	11,8,8	28,12,13	26,22,12	245	149	4.30533e-06	0.000123937	0.653,0.743,0.655	0.396,0.249,0.397	0.336	AT1G55325	MAB2	MACCHI-BOU 2	Encodes the Arabidopsis homolog of the transcriptional regulator MED13, is dynamically expressed during embryogenesis and regulates both developmental timing and the radial pattern formation.
A5SS	IB10G08970	chrLG10	+	260327331	41,62,79	306385316	14,14,26	189	149	1.76525e-14	4.3525e-12	0.833,0.806,0.768	0.945,0.956,0.905	-0.133	AT4G20070	ATAAH	allantoate amidohydrolase	The gene encoding Arabidopsis thaliana Allantoate Amidohydrolase (AtAAH)which catalyzes the allantoate deiminase reaction (EC 3.5.3.9)is expressed in all parts of the plant being consistent with a function in purine turnover in Arabidopsis. The mRNA is cell-to-cell mobile.
A5SS	IB13G09810	chrLG13	-	2,4,2	2,3,0	3,1,1	0,1,0	151	149	0.00610534	0.0437164	0.497,0.568,1.0	1.0,0.497,1.0	-0.144	AT1G74580			Pentatricopeptide repeat (PPR) superfamily protein;(source:Araport11)
A5SS	IB07G12210	chrLG7	+	11,9,13	28,37,63	9,16,8	132,156,71	153	149	0.000458096	0.00574669	0.277,0.192,0.167	0.062,0.091,0.099	0.128	AT1G13700	PGL1	6-phosphogluconolactonase 1	Encodes a cytosolic 6-phosphogluconolactonase (PGL) thought to be involved in the oxidative pentose-phosphate pathway (OPPP).
A5SS	IB12G25830	chrLG12	-	6,9,4	1,4,3	9,1,8	0,0,0	270	149	1.08538e-07	5.21627e-06	0.768,0.554,0.424	1.0,1.0,1.0	-0.418	AT2G26770	SCAB1	stomatal closure-related actin binding protein 1	Encodes a plant-specific actin binding protein SCAB1 (STOMATAL CLOSURE-RELATED ACTIN BINDING PROTEIN1). SCAB1 stabilizes actin filaments and regulates stomatal movement.
A5SS	IB14G14790	chrLG14	+	40,38,40	0,0,2	274173349	7,8,15	862	149	0.00118849	0.0123668	1.0,1.0,0.776	0.871,0.789,0.801	0.105	AT1G19490			Putative bZIP transcription factor. Expression is induced by drought and mutants are sensitive to drought.
A5SS	IB11G00160	chrLG11	+	11,29,17	4,2,9	11,6,5	0,2,0	153	149	0.00118632	0.0123668	0.728,0.934,0.648	1.0,0.745,1.0	-0.145	AT5G04910			DNA repair REX1-B protein;(source:Araport11)
A5SS	IB11G22990	chrLG11	-	4,10,6	71,77,75	22,14,9	46,56,42	213	149	2.04657e-05	0.000462394	0.038,0.083,0.053	0.251,0.149,0.13	-0.119	AT5G26749			C2H2 and C2HC zinc fingers superfamily protein;(source:Araport11)
A5SS	IB14G26060	chrLG14	+	19,14,9	3,6,0	7,15,13	0,1,0	298	149	0.000147041	0.00236224	0.76,0.538,1.0	1.0,0.882,1.0	-0.195	AT1G57770			FAD/NAD(P)-binding oxidoreductase family protein;(source:Araport11)
A5SS	IB14G26060	chrLG14	+	21,24,13	3,6,0	10,16,19	0,1,0	508	149	8.79164e-05	0.00152469	0.672,0.54,1.0	1.0,0.824,1.0	-0.204	AT1G57770			FAD/NAD(P)-binding oxidoreductase family protein;(source:Araport11)
A5SS	IB11G08900	chrLG11	-	8,9,0	2,4,1	7,4,9	0,2,0	176	149	0.00678247	0.0474857	0.772,0.656,0.0	1.0,0.629,1.0	-0.4	AT3G27670	RST1	RESURRECTION1	A novel protein, did not show high similarity to any protein of known function; reveals a novel genetic connection between lipid synthesis and embryo development. Expressed in all tissues examined including leaves, flowers, roots, stems, and siliques, but accumulation levels were not correlated with the degree to which different organs appeared affected by the mutation. Mutant plants showed alter…
A5SS	IB05G06480	chrLG5	-	27,42,23	43,56,37	6,4,9	25,22,32	308	149	9.15368e-05	0.00156357	0.233,0.266,0.231	0.104,0.081,0.12	0.142	AT1G50170	SIRB	sirohydrochlorin ferrochelatase B	encodes sirohydrochlorin ferrochelatase catalyzing the last step of the siroheme biosynthesis
A5SS	IB12G11340	chrLG12	-	41,59,50	8,17,20	46,50,34	8,3,4	254	149	0.00297158	0.0256756	0.75,0.671,0.595	0.771,0.907,0.833	-0.165	AT5G12230	MED19A		mediator of RNA polymerase II transcription subunit 19a-like protein;(source:Araport11)
A5SS	IB13G20290	chrLG13	+	10,17,19	3,4,0	5,6,3	5,4,3	153	149	0.00151663	0.0150101	0.764,0.805,1.0	0.493,0.594,0.493	0.33	AT2G32415			Polynucleotidyl transferase, ribonuclease H fold protein with HRDC domain-containing protein;(source:Araport11)
A5SS	IB12G08230	chrLG12	-	2,8,10	0,0,11	19,23,8	0,0,0	185	149	0.00144346	0.0144627	1.0,1.0,0.423	1.0,1.0,1.0	-0.192	AT5G58350	ZIK2		Encodes a member of the WNK family (9 members in all) of protein kinases, the structural design of which is clearly distinct from those of other known protein kinases, such as receptor-like kinases and mitogen-activated protein kinases. Its transcription is under the control of circadian rhythms.
A5SS	IB12G22500	chrLG12	-	4,6,6	3,1,2	5,3,1	1,0,0	178	149	0.000791953	0.00885832	0.527,0.834,0.715	0.807,1.0,1.0	-0.244	AT4G10010			Protein kinase superfamily protein;(source:Araport11)
A5SS	IB15G02530	chrLG15	+	2,1,2	1,2,1	2,2,4	0,0,1	307	149	0.000332421	0.00454256	0.493,0.195,0.493	1.0,1.0,0.66	-0.493	AT1G22790			Low affinity potassium transport system protein;(source:Araport11)
A5SS	IB15G01670	chrLG15	+	4,4,4	0,52,0	0,1,0	10,7,10	201	149	2.66574e-06	8.04118e-05	1.0,0.054,1.0	0.0,0.096,0.0	0.653
A5SS	IB14G28350	chrLG14	+	43,55,34	28,66,42	5,4,5	23,34,14	218	149	2.12948e-07	9.50888e-06	0.512,0.363,0.356	0.129,0.074,0.196	0.277	AT3G19510	HAT3.1		Encodes a member of the PHD-finger homeodomain protein family. The HAT3.1 homeodomain is highly divergent in sequence even at positions that are almost invariable among homeodomains. HAT3.1 shows a preference for the sequence T(A/G)(A/C)ACCA, different from those bound by other homeodomains.
A5SS	IB12G24040	chrLG12	+	80,127,94	3,8,5	38,37,30	10,15,8	584	149	2.70496e-08	1.56529e-06	0.872,0.802,0.827	0.492,0.386,0.489	0.378	AT3G13570	SCL30A	SC35-like splicing factor 30A	encodes an SC35-like splicing factor of 30 kD that is localized to the nuclear specks. Barta et al (2010) have proposed a nomenclature for Serine/Arginine-Rich Protein Splicing Factors (SR proteins): Plant Cell. 2010, 22:2926.
A5SS	IB14G04250	chrLG14	+	17,19,8	2,11,8	5,4,8	0,0,3	168	149	0.00629082	0.0445384	0.883,0.605,0.47	1.0,1.0,0.703	-0.248	AT3G05370	RLP31	receptor like protein 31	receptor like protein 31;(source:Araport11)
A5SS	IB14G04250	chrLG14	+	4,5,0	4,8,5	0,0,1	1,1,3	209	149	0.00035972	0.00481126	0.416,0.308,0.0	0.0,0.0,0.192	0.177	AT3G05370	RLP31	receptor like protein 31	receptor like protein 31;(source:Araport11)
A5SS	IB14G04250	chrLG14	+	18,24,17	4,5,0	2,1,10	0,0,1	252	149	0.000545323	0.00655196	0.727,0.739,1.0	1.0,1.0,0.855	-0.13	AT3G05370	RLP31	receptor like protein 31	receptor like protein 31;(source:Araport11)
A5SS	IB12G22260	chrLG12	+	0,1,0	14,12,19	4,4,3	25,18,17	184	149	0.000192795	0.00293121	0.0,0.063,0.0	0.115,0.153,0.125	-0.11	AT1G67490	KNF	KNOPF	Encodes an alpha-glucosidase I enzyme that catalyzes the first step in N-linked glycan processing. Localized to the endoplasmic reticulum (ER).
A5SS	IB05G11130	chrLG5	+	1,5,1	0,0,1	34,24,49	59,65,156	290	149	1.33495e-05	0.000330589	1.0,1.0,0.339	0.228,0.159,0.139	0.604	AT3G55580			TCF1 encodes a member of the RCC1 gene family and is required for chromatin based gene regulation of cold responsive genes in a CBF-independent manner. It is expressed in response to cold but not ABA.
A5SS	IB04G10580	chrLG4	+	3,4,2	0,0,0	9,1,9	0,75,94	182	149	4.63192e-09	3.36764e-07	1.0,1.0,1.0	1.0,0.011,0.073	0.639	AT3G24180			Beta-glucosidase, GBA2 type family protein;(source:Araport11)
A5SS	IB04G10580	chrLG4	+	2,3,2	0,0,0	9,3,10	0,75,94	222	149	7.6964e-09	5.13486e-07	1.0,1.0,1.0	1.0,0.026,0.067	0.636	AT3G24180			Beta-glucosidase, GBA2 type family protein;(source:Araport11)
A5SS	IB04G10580	chrLG4	+	0,0,1	1,1,1	1,2,1	1,0,0	189	149	7.21701e-07	2.65764e-05	0.0,0.0,0.441	0.441,1.0,1.0	-0.667	AT3G24180			Beta-glucosidase, GBA2 type family protein;(source:Araport11)
A5SS	XLOC_011474	chrLG12	+	85117109	7,10,8	65,70,54	9,15,10	352	149	0.00514613	0.0379996	0.837,0.832,0.852	0.754,0.664,0.696	0.136
A5SS	IB08G03700	chrLG8	-	22,38,26	23,29,20	16,14,11	35,22,20	168	149	0.00167561	0.0161498	0.459,0.537,0.536	0.288,0.361,0.328	0.185	AT3G42170	DAYSLEEPER	DAYSLEEPER	transposase-like gene with conserved domains from the family of hAT transposases that includes hobo from Drosophila melanogaster, Activator (Ac) from maize, and Tam3 from snapdragon but lacks several amino acids known to be essential for Ac transposition5. The DAYSLEEPER gene lacks 8 bp duplications and TIRs (a common feature of transcriptionally silent hAT transposases), however, DAYSLEEPER expr…
A5SS	IB11G07890	chrLG11	-	0,1,0	10,16,24	2,4,2	0,28,12	196	149	0.00412713	0.0324443	0.0,0.045,0.0	1.0,0.098,0.112	-0.388	AT1G43620	UGT80B1		Encodes a UDP-glucose:sterol-glucosyltransferase. Mutants produce pale greenish-brown seeds whose dormancy was slightly reduced
A5SS	IB12G14310	chrLG12	+	8,12,6	0,3,4	7,10,3	1,0,0	152	149	0.0011826	0.0123668	1.0,0.797,0.595	0.873,1.0,1.0	-0.16	AT3G63250	HMT2	homocysteine methyltransferase 2	Encodes a homocysteine methyltransferase (HMT). Among the three HMT coding genes in the genome, HMT2 is responsible for a significant proportion of HMT activity in the flower stalks and silique hulls. However, HMT2 does not significantly contribute to the total HMT activity in seeds.
A5SS	IB12G13180	chrLG12	+	44,46,36	56,104,44	13,5,15	52,44,46	430	149	7.3874e-06	0.000196685	0.214,0.133,0.221	0.08,0.038,0.102	0.116	AT5G48840	PTS	PANTOTHENATE SYNTHETASE	Encodes a pantothenate synthetase that appears to be located in the cytosol. This protein is expected to play a role in pantothenate (vitamin B5) biosynthesis. Analysis of the catalytic properties of this enzyme indicate that it might be able to synthesize adequate amounts of pantothenate even in the presence of low levels of pantoate.
A5SS	IB07G24430	chrLG7	+	1,0,0	9,18,8	2,2,2	13,8,4	195	149	0.00428669	0.0333011	0.078,0.0,0.0	0.105,0.16,0.276	-0.154	AT5G66380	FOLT1	folate transporter 1	Encodes a folate transporter that is located in the chloroplast envelope and is able to mediate exogenous folate uptake when expressed in E. coli. However, this is not the sole folate transporter for chloroplasts as null mutants of this gene have no discernible phenotype when grown under folate-sufficient conditions and contained wild-type levels of folates in leaves.
A5SS	IB11G07550	chrLG11	-	62,47,42	40,37,17	94132141	31,45,45	303	149	0.004469	0.0342483	0.433,0.384,0.549	0.599,0.591,0.606	-0.143	AT1G21410	SKP2A		AtSKP2;1 is a homolog of human SKP2, the human F-box protein that recruits E2F1. Contains an F-box motif at the N-terminal region and a C-terminal Leu-rich repeat domain. Forms part of an E3-ubiquitin-ligase SCF (Skp1, cullin, F-box) complex and recruits phosphorylated AtE2Fc, a transcriptional factor that might play a role in cell division and during the transition from skotomorphogenesis to pho…
A5SS	IB11G07550	chrLG11	-	48,55,47	40,37,17	117155152	31,45,45	205	149	0.00133315	0.013549	0.466,0.519,0.668	0.733,0.715,0.711	-0.169	AT1G21410	SKP2A		AtSKP2;1 is a homolog of human SKP2, the human F-box protein that recruits E2F1. Contains an F-box motif at the N-terminal region and a C-terminal Leu-rich repeat domain. Forms part of an E3-ubiquitin-ligase SCF (Skp1, cullin, F-box) complex and recruits phosphorylated AtE2Fc, a transcriptional factor that might play a role in cell division and during the transition from skotomorphogenesis to pho…
A5SS	IB12G11740	chrLG12	+	1,1,1	0,1,1	2,1,2	3,5,0	153	149	0.00609457	0.0437164	1.0,0.493,0.493	0.394,0.163,1.0	0.143	AT1G13570			F-box/RNI-like superfamily protein;(source:Araport11)
A5SS	IB03G01020	chrLG3	+	63,110,73	10,11,5	243211175	2,4,4	229	149	1.38835e-07	6.43192e-06	0.804,0.867,0.905	0.988,0.972,0.966	-0.117	AT3G23590	RFR1	REF4-related 1	Encodes a protein shown to physically associate with the conserved transcriptional coregulatory complex, Mediator, and is involved in the regulation of phenylpropanoid homeostasis. Acts redundantly with REF4/MED5b (At2g48110). Required for expression of some dark-upregulated genes. RFR1 is the MED5a subunit of the mediator complex.
A5SS	IB02G16200	chrLG2	+	61,88,73	10,6,9	29,30,33	19,8,8	446	149	0.00101595	0.0110373	0.671,0.831,0.73	0.338,0.556,0.579	0.253
A5SS	IB13G13370	chrLG13	+	118154168	3,3,2	44,35,57	0,0,0	2171	149	3.30654e-05	0.000672092	0.73,0.779,0.852	1.0,1.0,1.0	-0.213
A5SS	IB12G04210	chrLG12	+	14,7,8	0,2,0	28,10,12	4,4,1	211	149	0.00422404	0.0330407	1.0,0.712,1.0	0.832,0.638,0.894	0.116	AT1G26190			TTM2 is a triphosphate tunnel metalloenzyme that displays pyrophosphatase activity.It contains both a uridine kinase (UK) domain and CYTH domain. TTM2 is involved in negative regulation defense response to pathogens (PMID:28733390).
A5SS	IB12G04210	chrLG12	+	1,3,2	9,10,1	19,9,12	8,9,8	201	149	0.00557769	0.0405527	0.076,0.182,0.597	0.638,0.426,0.527	-0.245	AT1G26190			TTM2 is a triphosphate tunnel metalloenzyme that displays pyrophosphatase activity.It contains both a uridine kinase (UK) domain and CYTH domain. TTM2 is involved in negative regulation defense response to pathogens (PMID:28733390).
A5SS	IB01G27770	chrLG1	+	7,13,11	13,22,14	15,6,10	7,3,3	679	149	0.00158242	0.0154456	0.106,0.115,0.147	0.32,0.305,0.422	-0.226
A5SS	IB15G09090	chrLG15	+	7,4,3	19,26,9	3,2,0	30,18,28	171	149	0.00270863	0.0241141	0.243,0.118,0.225	0.08,0.088,0.0	0.139	AT1G51590	MNS1	alpha-mannosidase 1	Encodes an alpha-mannosidase I enzyme responsible for N-glycan maturation.
A5SS	IB12G03210	chrLG12	+	2,2,3	0,0,0	6,4,3	2,0,3	241	149	0.00219127	0.0200981	1.0,1.0,1.0	0.65,1.0,0.382	0.323	AT2G03590	UPS1	ureide permease 1	Encodes a member of a class of allantoin transporters.
A5SS	IB11G17420	chrLG11	+	386669542	99134139	115,89,83	121151101	1686	149	0	0	0.256,0.306,0.256	0.077,0.05,0.068	0.208	AT2G42780			transcription elongation factor B polypeptide;(source:Araport11)
A5SS	XLOC_010580	chrLG12	+	4,2,2	1,3,1	1,0,0	1,1,2	153	149	2.92888e-05	0.000617459	0.796,0.394,0.661	0.493,0.0,0.0	0.453
A5SS	IB05G27020	chrLG5	+	26,54,38	57,97,68	11,17,13	70,74,54	276	149	6.84712e-06	0.000185789	0.198,0.231,0.232	0.078,0.11,0.115	0.119	AT5G53180	PTB2	polypyrimidine tract-binding protein 2	Encodes one of the two polypyrimidine tract-binding (PTB) protein homologs in the Arabidopsis genome. Double mutants have defects in pollen germination.
A5SS	XLOC_023523	chrLG15	-	51,102,62	5,18,10	22,19,25	20,23,13	1298	149	1.12544e-09	9.16798e-08	0.539,0.394,0.416	0.112,0.087,0.181	0.323
A5SS	IB02G29170	chrLG2	-	22,26,29	54,75,75	14,6,6	71,76,41	153	149	3.4947e-05	0.000697832	0.284,0.252,0.274	0.161,0.071,0.125	0.151	AT3G12300	BUG22		Similar to Bug22p in Paramecium, a conserved centrosomal/ciliary protein. This protein is widespread in eukaryotes harboring centrioles/cilia at some stage of their life cycles. Among eukaryotes devoid of centrioles/cilia, plants possess BUG22 genes whereas some fungi (at least ascomycetes) do not.
A5SS	IB09G23330	chrLG9	+	40,80,57	9,9,3	19,12,17	11,11,12	692	149	2.45624e-06	7.44885e-05	0.489,0.657,0.804	0.271,0.19,0.234	0.418	AT4G18700	WL4	WPL4-LIKE 4	Encodes CBL-interacting protein kinase 12 (CIPK12).
A5SS	IB09G23330	chrLG9	+	47,94,69	9,9,3	29,14,18	11,11,12	697	149	5.98833e-06	0.000164854	0.527,0.691,0.831	0.36,0.214,0.243	0.411	AT4G18700	WL4	WPL4-LIKE 4	Encodes CBL-interacting protein kinase 12 (CIPK12).
A5SS	IB10G10150	chrLG10	+	7,4,4	0,0,1	9,10,6	4,3,3	159	149	6.8948e-05	0.00124921	1.0,1.0,0.789	0.678,0.757,0.652	0.234
A5SS	IB13G20200	chrLG13	-	4,17,12	0,0,0	33,22,24	1,0,7	267	149	0.000490198	0.00603018	1.0,1.0,1.0	0.948,1.0,0.657	0.132	AT3G21700	SGP2		Monomeric G protein. Expressed in root epidermal cells that are destined to become atrichoblasts. Also expressed during pollen development and in the pollen tube tip.
A5SS	XLOC_008557	chrLG11	-	38,49,42	0,1,1	23,10,10	3,3,1	1592	149	5.71081e-06	0.000158755	1.0,0.821,0.797	0.418,0.238,0.483	0.493
A5SS	IB10G07420	chrLG10	+	17,21,14	4,2,2	12,29,18	7,12,9	158	149	0.00259205	0.023222	0.8,0.908,0.868	0.618,0.695,0.654	0.203	AT5G10490	MSL2	MSCS-like 2	A member of MscS-like gene family, structurally very similar to MSL3, comprising of an N-terminal chloroplast transit peptide, five trans-membrane helices and a C-terminal cytoplasmic domain. Mutant plants showed abnormalities in the size and shape of plastids. MSL2-GFP was localized to discrete foci on the plastid envelope and co-localize with the plastid division protein AtMinE.
A5SS	IB10G07420	chrLG10	+	66,95,82	23,44,34	22,19,20	2,3,6	158	149	0.00487068	0.0362965	0.73,0.671,0.695	0.912,0.857,0.759	-0.144	AT5G10490	MSL2	MSCS-like 2	A member of MscS-like gene family, structurally very similar to MSL3, comprising of an N-terminal chloroplast transit peptide, five trans-membrane helices and a C-terminal cytoplasmic domain. Mutant plants showed abnormalities in the size and shape of plastids. MSL2-GFP was localized to discrete foci on the plastid envelope and co-localize with the plastid division protein AtMinE.
A5SS	IB10G01790	chrLG10	-	244395256	1,0,0	210166172	2,3,2	1714	149	0.00105514	0.0113328	0.955,1.0,1.0	0.901,0.828,0.882	0.115	AT3G54230	SUA	suppressor of abi3-5	Encodes a splicing factor SUA (suppressor of abi3-5), homologous to the human protein RBM5. Controls alternative splicing of the developmental regulator ABI3.
A5SS	IB10G01790	chrLG10	-	5,6,5	1,0,0	4,2,1	2,3,2	154	149	1.31651e-06	4.36603e-05	0.829,1.0,1.0	0.659,0.392,0.326	0.484	AT3G54230	SUA	suppressor of abi3-5	Encodes a splicing factor SUA (suppressor of abi3-5), homologous to the human protein RBM5. Controls alternative splicing of the developmental regulator ABI3.
A5SS	IB11G20480	chrLG11	-	2,2,1	0,5,4	0,0,0	6,4,1	154	149	0.00286972	0.0251533	1.0,0.279,0.195	0.0,0.0,0.0	0.491	AT5G11960			magnesium transporter, putative (DUF803);(source:Araport11)
A5SS	IB10G06070	chrLG10	+	5,12,7	8,15,4	3,0,2	0,1,0	171	149	0.00060774	0.00709155	0.353,0.411,0.604	1.0,0.0,1.0	-0.211	AT1G47330			methyltransferase, putative (DUF21);(source:Araport11)
A5SS	IB10G17840	chrLG10	+	12,26,6	0,1,0	4,4,7	3,2,0	451	149	0.000363723	0.00485335	1.0,0.896,1.0	0.306,0.398,1.0	0.397	AT2G16530			Encodes polyprenol reductase involved in N-gylcosylation. Mutants are defective in pollen development. Knockouts are embryo lethal
A5SS	IB05G16840	chrLG5	-	28,32,48	6,3,5	133,42,42	6,1,1	268	149	0.00456484	0.0347855	0.722,0.856,0.842	0.925,0.959,0.959	-0.141	AT4G10570	UBP9	ubiquitin-specific protease 9	encodes a ubiquitin-specific protease family member, UBP9.
A5SS	IB05G23090	chrLG5	+	65,104,70	96161108	32,40,45	125,98,108	252	149	7.27229e-05	0.0013051	0.286,0.276,0.277	0.131,0.194,0.198	0.105	AT3G04500			RNA-binding (RRM/RBD/RNP motifs) family protein;(source:Araport11)
A5SS	IB11G12720	chrLG11	-	1,2,0	0,0,1	0,2,2	4,5,7	159	149	0.000247669	0.00356092	1.0,1.0,0.0	0.0,0.273,0.211	0.505	AT1G13770	RUS3	ROOT UV-B SENSITIVE 3	root UVB sensitive protein (Protein of unknown function, DUF647);(source:Araport11)
A5SS	IB10G03680	chrLG10	+	25,18,18	37,32,31	14,29,6	5,7,5	243	149	0.000123193	0.0020309	0.293,0.256,0.263	0.632,0.718,0.424	-0.321	AT4G35900	FD-1		bZIP protein required for positive regulation of flowering. Mutants are late flowering. FD interacts with FT to promote flowering.Expressed in the shoot apex in floral anlagen, then declines in floral primordia.
A5SS	IB04G03720	chrLG4	-	31,40,36	2,0,0	46,38,32	2,1,6	792	149	0.000814382	0.0090734	0.745,1.0,1.0	0.812,0.877,0.501	0.185	AT3G63380			ATPase E1-E2 type family protein / haloacid dehalogenase-like hydrolase family protein;(source:Araport11)
A5SS	IB04G03720	chrLG4	-	27,34,33	2,0,0	39,35,33	2,1,6	721	149	0.000891474	0.00976137	0.736,1.0,1.0	0.801,0.879,0.532	0.175	AT3G63380			ATPase E1-E2 type family protein / haloacid dehalogenase-like hydrolase family protein;(source:Araport11)
A5SS	IB13G26380	chrLG13	-	9,13,19	0,0,0	32,24,20	3,5,6	155	149	4.99073e-06	0.000142223	1.0,1.0,1.0	0.911,0.822,0.762	0.168	AT2G25760			Casein kinase involved in phosphorylation and ubiquination of RYR/PYLs, resulting in negative regulation of ABA response. Plays a role in repressing the transition from vegetative to reproductive phase.
A5SS	IB13G26380	chrLG13	-	2,0,2	2,3,7	10,16,3	8,7,1	394	149	0.000533583	0.00643819	0.274,0.0,0.098	0.321,0.464,0.532	-0.315	AT2G25760			Casein kinase involved in phosphorylation and ubiquination of RYR/PYLs, resulting in negative regulation of ABA response. Plays a role in repressing the transition from vegetative to reproductive phase.
A5SS	IB14G22980	chrLG14	+	47,66,68	3,10,3	198320226	5,6,6	324	149	0.00168718	0.016217	0.878,0.752,0.912	0.948,0.961,0.945	-0.104	AT1G28590			GDSL-motif esterase/acyltransferase/lipase. Enzyme group with broad substrate specificity that may catalyze acyltransfer or hydrolase reactions with lipid and non-lipid substrates.
A5SS	IB10G03490	chrLG10	+	4,2,2	2,3,4	1,2,2	0,0,0	507	149	1.26232e-13	2.86345e-11	0.37,0.164,0.128	1.0,1.0,1.0	-0.779	AT1G31650	ROPGEF14	ROP (rho of plants) guanine nucleotide exchange factor 14	Encodes a member of KPP-like gene family, homolog of KPP (kinase partner protein) gene in tomato. Also a member of the RopGEF (guanine nucleotide exchange factor) family, containing the novel PRONE domain (plant-specific Rop nucleotide exchanger), which is exclusively active towards members of the Rop subfamily.
A5SS	IB10G03490	chrLG10	+	7,4,4	2,3,4	1,2,3	0,0,0	727	149	5.53668e-13	1.08271e-10	0.418,0.215,0.17	1.0,1.0,1.0	-0.732	AT1G31650	ROPGEF14	ROP (rho of plants) guanine nucleotide exchange factor 14	Encodes a member of KPP-like gene family, homolog of KPP (kinase partner protein) gene in tomato. Also a member of the RopGEF (guanine nucleotide exchange factor) family, containing the novel PRONE domain (plant-specific Rop nucleotide exchanger), which is exclusively active towards members of the Rop subfamily.
A5SS	XLOC_018254	chrLG14	+	18,25,30	35,60,51	32,37,35	14,15,7	391	149	3.84029e-10	3.61885e-08	0.164,0.137,0.183	0.466,0.485,0.656	-0.374
A5SS	IB01G19210	chrLG1	+	8,13,12	1,2,4	8,8,5	1,0,1	360	149	0.00386666	0.0308828	0.768,0.729,0.554	0.768,1.0,0.674	-0.13	AT4G25315			Expressed protein;(source:Araport11)
A5SS	IB11G26580	chrLG11	+	3,6,1	0,1,0	1,0,2	2,2,0	175	149	0.000873338	0.00967324	1.0,0.836,1.0	0.299,0.0,1.0	0.512	AT3G01680	SEOR1	Sieve-Element-Occlusion-Related 1	Encodes a protein localized to phloem filaments that is required for phloem filament formation. The mRNA is cell-to-cell mobile.
A5SS	IB13G05900	chrLG13	+	68,131,86	14,10,9	57,52,36	21,15,27	328	149	3.43362e-05	0.000688059	0.688,0.856,0.813	0.552,0.612,0.377	0.272	AT1G48550			VPS26C is a component of a retromer complex, it is involved in endosome to lysosome protein transport and root hair growth.
A5SS	IB11G04440	chrLG11	-	84156114	36,72,65	34,27,21	51,28,34	717	149	1.99224e-08	1.20191e-06	0.327,0.31,0.267	0.122,0.167,0.114	0.167	AT1G44910	PRP40A	pre-mRNA-processing protein 40A	Binds the carboxyl-terminal domain (CTD) of the largest subunit of RNA polymerase II and functions as a scaffold for RNA processing machineries.
A5SS	IB13G12970	chrLG13	-	83,85,80	13,11,15	11,13,11	9,6,11	153	149	1.58772e-05	0.000379913	0.861,0.883,0.839	0.543,0.678,0.493	0.29	AT1G16445			S-adenosyl-L-methionine-dependent methyltransferases superfamily protein;(source:Araport11)
A5SS	IB11G12090	chrLG11	-	3,11,9	0,0,0	7,16,14	2,5,0	522	149	2.41382e-05	0.000528524	1.0,1.0,1.0	0.5,0.477,1.0	0.341	AT4G21660			proline-rich spliceosome-associated (PSP) family protein;(source:Araport11)
A5SS	IB11G12090	chrLG11	-	1,0,1	0,2,1	3,4,7	0,0,0	230	149	0.000635023	0.00734942	1.0,0.0,0.393	1.0,1.0,1.0	-0.536	AT4G21660			proline-rich spliceosome-associated (PSP) family protein;(source:Araport11)
A5SS	IB01G12330	chrLG1	-	18,37,20	12,19,10	3,6,8	1,0,1	167	149	5.03564e-05	0.000942478	0.572,0.635,0.641	0.728,1.0,0.877	-0.252	AT5G39530			hypothetical protein (DUF1997);(source:Araport11)
A5SS	IB07G04020	chrLG7	-	4,5,10	3,15,4	19,17,30	96113121	278	149	0.00325058	0.0275568	0.417,0.152,0.573	0.096,0.075,0.117	0.285	AT3G04500			RNA-binding (RRM/RBD/RNP motifs) family protein;(source:Araport11)
A5SS	IB07G04020	chrLG7	-	13,27,19	1,3,1	74,67,125	67,71,64	643	149	2.02312e-08	1.20769e-06	0.751,0.676,0.815	0.204,0.179,0.312	0.516	AT3G04500			RNA-binding (RRM/RBD/RNP motifs) family protein;(source:Araport11)
A5SS	IB07G04020	chrLG7	-	9,15,12	1,3,1	62,63,91	67,71,64	272	149	1.33295e-06	4.39485e-05	0.831,0.733,0.868	0.336,0.327,0.438	0.444	AT3G04500			RNA-binding (RRM/RBD/RNP motifs) family protein;(source:Araport11)
A5SS	IB05G28120	chrLG5	-	10,17,7	2,0,1	10,2,8	5,2,3	565	149	0.00183412	0.0173355	0.569,1.0,0.649	0.345,0.209,0.413	0.417	AT5G16680			RING/FYVE/PHD zinc finger superfamily protein;(source:Araport11)
A5SS	IB05G28120	chrLG5	-	5,5,4	26,36,24	16,7,8	24,24,11	289	149	0.00108248	0.0115825	0.09,0.067,0.079	0.256,0.131,0.273	-0.141	AT5G16680			RING/FYVE/PHD zinc finger superfamily protein;(source:Araport11)
A5SS	IB06G16510	chrLG6	-	0,0,0	2,3,5	3,2,2	3,2,1	168	149	8.63354e-07	3.09879e-05	0.0,0.0,0.0	0.47,0.47,0.639	-0.526	AT1G20410			Pseudouridine synthase family protein;(source:Araport11)
A5SS	IB01G12820	chrLG1	-	13,15,14	11,12,12	0,0,0	4,3,4	385	149	1.64351e-08	1.01776e-06	0.314,0.326,0.311	0.0,0.0,0.0	0.317	AT5G66550			Maf-like protein;(source:Araport11)
A5SS	IB13G14890	chrLG13	-	208255202	10,8,4	66,72,81	0,0,3	1426	149	0.00459363	0.0348431	0.685,0.769,0.841	1.0,1.0,0.738	-0.148	AT3G20680			plant/protein (DUF1995);(source:Araport11)
A5SS	IB09G14540	chrLG9	-	7,11,7	8,7,3	5,5,3	0,2,0	160	149	0.000154551	0.00244821	0.449,0.594,0.685	1.0,0.7,1.0	-0.324	AT5G45160	RL2	RHD-like2	Root hair defective 3 GTP-binding protein (RHD3);(source:Araport11)
A5SS	IB03G10880	chrLG3	-	22,28,18	10,11,13	24,19,19	1,7,2	182	149	0.00345804	0.0284961	0.643,0.676,0.531	0.952,0.69,0.886	-0.226
A5SS	IB01G09610	chrLG1	+	4,6,4	34,54,32	0,0,0	7,3,6	157	149	0.000196084	0.00297325	0.1,0.095,0.106	0.0,0.0,0.0	0.1
A5SS	IB01G33450	chrLG1	+	4,7,4	4,4,1	2,2,4	0,0,1	273	149	4.25769e-05	0.000815722	0.353,0.489,0.686	1.0,1.0,0.686	-0.386
A5SS	IB01G33450	chrLG1	+	3,6,4	2,0,3	2,2,4	0,1,0	245	149	0.00352431	0.0288404	0.477,1.0,0.448	1.0,0.549,1.0	-0.208
A5SS	IB06G20730	chrLG6	-	0,10,10	1,12,2	1,0,0	10,3,3	278	149	1.7277e-05	0.000402502	0.0,0.309,0.728	0.051,0.0,0.0	0.329	AT3G03770			Leucine-rich repeat protein kinase family protein;(source:Araport11)
A5SS	IB01G10740	chrLG1	-	25,25,17	7,1,4	11,4,7	0,0,1	160	149	0.000336539	0.00457677	0.769,0.959,0.798	1.0,1.0,0.867	-0.114	AT5G66840			SAP domain-containing protein;(source:Araport11)
A5SS	IB11G21950	chrLG11	+	35,33,27	116,59,45	9,7,9	74,68,75	159	149	7.75147e-08	3.89014e-06	0.22,0.344,0.36	0.102,0.088,0.101	0.211	AT2G43560			FKBP-like peptidyl-prolyl cis-trans isomerase family protein;(source:Araport11)
A5SS	IB12G16360	chrLG12	+	3,3,1	5,10,2	3,7,5	0,2,1	280	149	1.87201e-05	0.000431551	0.242,0.138,0.21	1.0,0.651,0.727	-0.596
A5SS	IB01G02350	chrLG1	+	0,2,0	1,1,2	3,3,6	1,2,1	310	149	0.000248027	0.00356092	0.0,0.49,0.0	0.59,0.419,0.743	-0.421	AT5G48150	PAT1	phytochrome a signal transduction 1	Member of GRAS gene family. Semi-dominant mutant has a reduced response to far-red light and appears to act early in the phytochrome A signaling pathway.
A5SS	IB13G12630	chrLG13	-	8461275999	52,64,58	568513598	69,81,54	2354	149	4.73877e-07	1.82813e-05	0.507,0.558,0.522	0.343,0.286,0.412	0.182	AT5G63120			P-loop containing nucleoside triphosphate hydrolases superfamily protein;(source:Araport11)
A5SS	IB01G14780	chrLG1	+	0,6,2	2,7,1	6,4,2	0,0,0	160	149	1.16241e-07	5.53952e-06	0.0,0.444,0.651	1.0,1.0,1.0	-0.635	AT5G07630			lipid transporter;(source:Araport11)
A5SS	IB15G08160	chrLG15	-	9,4,3	17,20,18	1,1,0	20,24,8	160	149	1.67221e-05	0.000393491	0.33,0.157,0.134	0.044,0.037,0.0	0.18	AT5G50840			alpha-taxilin-like protein;(source:Araport11)
A5SS	IB05G06600	chrLG5	+	99139105	31,31,19	207210175	18,22,15	2781	149	3.60266e-06	0.000105313	0.146,0.194,0.228	0.381,0.338,0.385	-0.179	AT3G52660			RNA-binding (RRM/RBD/RNP motifs) family protein;(source:Araport11)
A5SS	IB10G02230	chrLG10	-	30,43,36	117158125	21,18,27	226254182	179	149	4.99667e-08	2.69868e-06	0.176,0.185,0.193	0.072,0.056,0.11	0.105	AT1G32230	RCD1	RADICAL-INDUCED CELL DEATH1	Encodes a protein belonging to the (ADP-ribosyl)transferase domain-containing subfamily of WWE protein-protein interaction domain protein family. Superoxide radicals are necessary and sufficient to propagate cell death or lesion formation in rcd1 mutants. Without stress treatment, RCD1 is localized in the nucleus. Under high salt or oxidative stress, RCD1 is found not only in the nucleus but also…
A5SS	IB11G09230	chrLG11	+	63,88,59	54,31,43	124267383	543861659	234	149	8.46233e-11	9.99789e-09	0.426,0.644,0.466	0.127,0.165,0.27	0.325	AT3G13050	NiaP	nicotinate transporter	Encodes a plant nicotinate transporter than can also transport trigonelline (N-methylnicotinate).
A5SS	IB10G10420	chrLG10	+	88,97,108	129133151	271384278	254257203	191	149	1.26502e-06	4.27021e-05	0.347,0.363,0.358	0.454,0.538,0.517	-0.147	AT1G31170	SRX	sulfiredoxin	encodes a cysteine-sulfinic acid reductase (sulfiredoxin - EC 1.8.98.2) capable of reducing overoxidized plastidic 2-Cys-Prx involved in peroxide detoxification and response to oxidative stress
A5SS	XLOC_031298	chrLG4	+	11,12,10	33,59,26	23,12,3	13,13,8	206	149	0.00239958	0.0216001	0.194,0.128,0.218	0.561,0.4,0.213	-0.211
A5SS	IB14G07800	chrLG14	+	23,29,32	7,11,4	2,9,12	8,9,8	212	149	0.00109098	0.0116469	0.698,0.649,0.849	0.149,0.413,0.513	0.374	AT3G61060	PP2-A13	phloem protein 2-A13	phloem protein 2-A13;(source:Araport11)
A5SS	IB12G04590	chrLG12	+	2,6,5	22,49,27	7,5,7	7,9,10	203	149	7.62646e-05	0.00135579	0.063,0.082,0.12	0.423,0.29,0.339	-0.262	AT5G50340			DNA repair protein RadA-like protein;(source:Araport11)
A5SS	IB06G25280	chrLG6	-	9,18,14	0,0,0	17,9,12	0,0,483	153	149	0.00118772	0.0123668	1.0,1.0,1.0	1.0,1.0,0.024	0.325	AT2G27530	PGY1	PIGGYBACK1	Encodes ribosomal protein L10aP. Identified in a screen for enhancers of as1. as1/pgy double mutants show defects in leaf vascular patterning and adaxial cell fate. Double mutant analysis indicates pgy genes function in the same pathway as REV, KAN1 and KAN2.
A5SS	IB11G01920	chrLG11	+	30,30,21	14,19,13	22,19,8	35,21,10	205	149	0.00143841	0.0144375	0.609,0.534,0.54	0.314,0.397,0.368	0.201	AT2G20990	SYTA	synaptotagmin A	Encodes a protein specifically localized to the ER-PM boundary with similarity to synaptotagmins, a class of membrane trafficking proteins. SYT1 is expressed in all tissues. Loss of function mutations show hypersensitivity to NaCl and electrolyte leakage from the plasma membrane. SYT1 also affects calcium dependent freezing tolerance and mechanical stress response. Regulates endocytosis endosome …
A5SS	IB03G09670	chrLG3	+	13,29,14	44,62,63	66,61,37	65,83,58	241	149	2.4329e-05	0.000530047	0.154,0.224,0.121	0.386,0.312,0.283	-0.161	AT3G20770	EIN3	ETHYLENE-INSENSITIVE3	Encodes EIN3 (ethylene-insensitive3), a nuclear transcription factor that initiates downstream transcriptional cascades for ethylene responses. EIN3 interacts with MYC2, MYC3 and MYC4 to inhibit jasmonate-induced expression of wound-responsive genes and herbivory-inducible genes, and plant defense against generalist herbivores.
A5SS	IB01G16970	chrLG1	+	4,8,8	0,0,3	0,3,1	4,1,2	280	149	5.76773e-05	0.00106543	1.0,1.0,0.587	0.0,0.615,0.21	0.587	AT1G21690	RFC4	replication factor C 4	ATPase family associated with various cellular activities (AAA);(source:Araport11)
A5SS	XLOC_028824	chrLG3	+	66,109,99	25,25,21	72,69,65	34,33,33	1066	149	0.00376381	0.030319	0.27,0.379,0.397	0.228,0.226,0.216	0.125
A5SS	IB14G24730	chrLG14	-	38,45,70	1,2,2	106,49,104	14,3,24	907	149	0.000563037	0.00670694	0.862,0.787,0.852	0.554,0.728,0.416	0.268	AT4G23160	CRK8	cysteine-rich RLK (RECEPTOR-like protein kinase) 8	Encodes a cysteine-rich receptor-like protein kinase.
A5SS	IB10G16940	chrLG10	-	324596386	128191115	80,84,68	104,108,79	800	149	0	0	0.32,0.368,0.385	0.125,0.127,0.138	0.228	AT3G26570	PHT2;1	phosphate transporter 2;1	low affinity phosphate transporter
A5SS	XLOC_039186	chrLG6	-	41,80,56	12,35,24	64,55,54	12,11,13	231	149	0.00687882	0.0478061	0.688,0.596,0.601	0.775,0.763,0.728	-0.127
A5SS	IB06G15210	chrLG6	-	491724522	342561424	55,34,20	81,62,33	292	149	3.0462e-07	1.26542e-05	0.423,0.397,0.386	0.257,0.219,0.236	0.165	AT5G28770	BZO2H3		BASIC LEUCINE ZIPPER protein which regulates the circadian oscillator gene PSEUDO RESPONSE REGULATOR7 (PRR7) to change the circadian phase in response to sugars. It upregulates PRR7 in response to low energy. bZIP63 and PRR7 are required for correct oscillator phase under light/dark cycles. bZIP protein BZO2H3 mRNA, partial cds
A5SS	IB01G08990	chrLG1	+	67,122,88	2,4,2	68,66,56	0,2,0	2972	149	0.00175314	0.0166534	0.627,0.605,0.688	1.0,0.623,1.0	-0.234	AT1G79740			hAT transposon superfamily;(source:Araport11)
A5SS	IB09G04480	chrLG9	-	18,24,18	73,73,73	4,5,4	40,64,41	181	149	7.71306e-05	0.0013669	0.169,0.213,0.169	0.076,0.06,0.074	0.114	AT1G11930			Putative pyridoxal phosphate-dependent enzyme, YBL036C type;(source:Araport11)
A5SS	IB09G04480	chrLG9	-	0,1,0	1,1,1	1,1,1	0,0,0	174	149	9.56538e-06	0.000245454	0.0,0.461,0.0	1.0,1.0,1.0	-0.846	AT1G11930			Putative pyridoxal phosphate-dependent enzyme, YBL036C type;(source:Araport11)
A5SS	IB13G25230	chrLG13	-	2,0,5	71,62,84	7,14,8	197,0,0	330	149	3.09381e-06	9.23422e-05	0.013,0.0,0.026	0.016,1.0,1.0	-0.659	AT1G19110			inter-alpha-trypsin inhibitor heavy chain-like protein;(source:Araport11)
A5SS	IB02G27770	chrLG2	+	48,65,60	29,41,30	25,20,21	20,24,30	168	149	0.00592424	0.0427435	0.595,0.584,0.639	0.526,0.425,0.383	0.161	AT1G50300	TAF15	TBP-associated factor 15	TBP-associated factor 15;(source:Araport11)
A5SS	IB01G32600	chrLG1	-	21,14,10	0,0,2	7,14,12	2,3,4	236	149	0.000230515	0.00341318	1.0,1.0,0.759	0.688,0.747,0.654	0.223	AT1G21230	WAK5	wall associated kinase 5	encodes a wall-associated kinase The mRNA is cell-to-cell mobile.
A5SS	IB13G11050	chrLG13	-	2,7,7	2,10,2	6,4,2	0,0,0	172	149	1.20298e-08	7.58013e-07	0.464,0.377,0.752	1.0,1.0,1.0	-0.469	AT2G18180			Sec14p-like phosphatidylinositol transfer family protein;(source:Araport11)
A5SS	IB01G01340	chrLG1	+	3,4,2	0,0,0	8,24,8	1,4,1	456	149	8.16607e-05	0.00143819	1.0,1.0,1.0	0.723,0.662,0.723	0.297	AT5G47750	PK5		D6PK family kinase involved in pulse-induced phototropism and continuous light-induced hypocotyl phototropism, minor contribution to time-dependent phototropism.
A5SS	IB01G01340	chrLG1	+	17,21,20	0,0,0	40,49,33	1,4,1	518	149	0.00347406	0.0285114	1.0,1.0,1.0	0.92,0.779,0.905	0.132	AT5G47750	PK5		D6PK family kinase involved in pulse-induced phototropism and continuous light-induced hypocotyl phototropism, minor contribution to time-dependent phototropism.
A5SS	IB01G01340	chrLG1	+	16,23,12	0,2,0	10,26,10	11,3,2	456	149	2.66384e-05	0.000570062	1.0,0.79,1.0	0.229,0.739,0.62	0.401	AT5G47750	PK5		D6PK family kinase involved in pulse-induced phototropism and continuous light-induced hypocotyl phototropism, minor contribution to time-dependent phototropism.
A5SS	IB01G01340	chrLG1	+	63,81,82	0,2,0	75,117,82	11,3,2	518	149	5.72226e-05	0.00106049	1.0,0.921,1.0	0.662,0.918,0.922	0.14	AT5G47750	PK5		D6PK family kinase involved in pulse-induced phototropism and continuous light-induced hypocotyl phototropism, minor contribution to time-dependent phototropism.
A5SS	IB01G01340	chrLG1	+	60,77,80	13,19,10	67,94,74	2,3,2	211	149	4.07744e-08	2.26698e-06	0.765,0.741,0.85	0.959,0.957,0.963	-0.174	AT5G47750	PK5		D6PK family kinase involved in pulse-induced phototropism and continuous light-induced hypocotyl phototropism, minor contribution to time-dependent phototropism.
A5SS	IB01G01340	chrLG1	+	252323184	13,19,10	299184193	2,3,2	509	149	2.90507e-07	1.22945e-05	0.85,0.833,0.843	0.978,0.947,0.966	-0.122	AT5G47750	PK5		D6PK family kinase involved in pulse-induced phototropism and continuous light-induced hypocotyl phototropism, minor contribution to time-dependent phototropism.
A5SS	XLOC_034697	chrLG5	+	3,5,8	0,0,1	5,2,5	1,3,1	154	149	0.00460191	0.0348431	1.0,1.0,0.886	0.829,0.392,0.829	0.279
A5SS	IB01G13040	chrLG1	+	32,57,60	32,66,64	27,26,13	67,79,39	523	149	1.03906e-06	3.61503e-05	0.222,0.197,0.211	0.103,0.086,0.087	0.118	AT4G36690	ATU2AF65A		Regulates flowering time and displays a redundant role in pollen tube growth together with AtU2AF65b.
A5SS	IB02G23140	chrLG2	+	2,1,2	8,10,7	2,4,8	6,4,3	208	149	0.00458525	0.0348431	0.152,0.067,0.17	0.193,0.417,0.656	-0.292	AT5G24320			Transducin/WD40 repeat-like superfamily protein;(source:Araport11)
A5SS	IB11G21990	chrLG11	-	4,12,7	13,20,18	2,3,1	18,17,12	170	149	0.00202729	0.0188163	0.212,0.345,0.254	0.089,0.134,0.068	0.173	AT2G02040	PTR2-B		Encodes a di- and tri-peptide transporter that recognizes a variety of different amino acid combinations. Expression of the transcripts for this gene can be detected in the embryo through in situ hybridization. This protein does not have nitrate transporter activity based on oocyte transport assays. Enhances water uptake during early seed germination.
A5SS	IB07G22830	chrLG7	+	25,39,51	6,12,9	30,22,21	2,2,0	259	149	0.000202307	0.00305943	0.706,0.652,0.765	0.896,0.864,1.0	-0.212	AT3G03380	DegP7	DegP protease 7	Encodes a putative DegP protease. The mRNA is cell-to-cell mobile.
A5SS	IB02G11680	chrLG2	-	11,11,11	60,54,34	32,37,10	22,15,12	610	149	1.65604e-10	1.73915e-08	0.043,0.047,0.073	0.262,0.376,0.169	-0.215	AT3G62010			metal ion-binding protein;(source:Araport11)
A5SS	IB02G11680	chrLG2	-	11,11,11	0,0,1	33,37,12	5,7,2	610	149	1.61918e-05	0.000383013	1.0,1.0,0.729	0.617,0.564,0.594	0.318	AT3G62010			metal ion-binding protein;(source:Araport11)
A5SS	IB14G17750	chrLG14	-	0,1,0	2,0,4	2,2,2	2,0,0	169	149	1.80449e-06	5.71691e-05	0.0,1.0,0.0	0.469,1.0,1.0	-0.49	AT5G03960	IQD12	IQ-domain 12	Member of IQ67 (CaM binding) domain containing family.
A5SS	IB01G08010	chrLG1	+	11,12,10	5,9,4	11,11,10	18,15,14	151	149	0.00612635	0.0437564	0.685,0.568,0.712	0.376,0.42,0.413	0.252	AT5G16890			Exostosin family protein;(source:Araport11)
[truncated: 2,111 more rows]

## Sheet: SD2_vs_SD4
AS pattern	geneID	Chr	Strand	IJC_SAMPLE_1	SJC_SAMPLE_1	IJC_SAMPLE_2	SJC_SAMPLE_2	IncFormLen	SkipFormLen	PValue	FDR	IncLevel1	IncLevel2	IncLevelDifference	Best hint in arabidopsis	Symbol	Gene name	Description
[truncated: 630 more rows]

[truncated: 2 more sheets: SD4_vs_SD6, SD6_vs_SD8]
