# Supplementary material for: Light-Dependent Temporal Reprogramming of Alternative Splicing Dynamics Under Salt Stress in Sweet Potato (Ipomoea batatas [L]. Lam)
Source: Plants (Basel). 2026 May 20;15(10):1556. doi: 10.3390/plants15101556 (PMC13210731; doi:10.3390/plants15101556)
Supplement: Supplementary file 1 [file plants-15-01556-s001.zip › Table S5.xlsx]

## Sheet: GO
ID	Description	GeneRatio	BgRatio	RichFactor	FoldEnrichment	zScore	pvalue	p.adjust	qvalue	geneID	Count
GO:0016604	nuclear body	31/1424	206/34360	0.150485	3.6311	7.8757	5.53972e-10	8.8686e-07	8.52809e-07	IB01G13040/IB02G02190/IB02G13410/IB02G30260/IB04G11490/IB05G02550/IB05G19290/IB05G28450/IB06G09670/IB07G05820/IB07G13330/IB07G14900/IB09G01580/IB10G07840/IB10G18230/IB10G20240/IB11G04440/IB11G05520/IB11G05900/IB11G12090/IB11G17440/IB11G18150/IB12G19640/IB12G24040/IB13G13540/IB14G27040/IB15G01950/IB15G02310/IB15G02360/IB15G08440/IB15G12110	31
GO:0016607	nuclear speck	25/1424	139/34360	0.179856	4.33979	8.20389	5.76632e-10	8.8686e-07	8.52809e-07	IB01G13040/IB02G02190/IB02G13410/IB02G30260/IB04G11490/IB05G02550/IB05G19290/IB05G28450/IB07G05820/IB07G14900/IB10G07840/IB10G18230/IB10G20240/IB11G04440/IB11G05520/IB11G05900/IB11G12090/IB11G17440/IB11G18150/IB12G19640/IB12G24040/IB13G13540/IB15G01950/IB15G02310/IB15G08440	25
GO:0044451	nucleoplasm part	48/1424	497/34360	0.0965795	2.33039	6.21203	6.18974e-08	6.34655e-05	6.10287e-05	IB01G13040/IB02G02190/IB02G13410/IB02G30260/IB03G00150/IB03G01020/IB04G11490/IB05G02550/IB05G11750/IB05G19290/IB05G28450/IB05G28490/IB06G06900/IB06G09670/IB06G18890/IB06G23720/IB07G05820/IB07G13330/IB07G14900/IB07G21200/IB08G04770/IB09G01580/IB10G07840/IB10G18230/IB10G20240/IB11G04440/IB11G05520/IB11G05900/IB11G07460/IB11G08420/IB11G12090/IB11G15260/IB11G17440/IB11G18150/IB11G23080/IB12G11340/IB1…	48
GO:0008380	RNA splicing	31/1424	273/34360	0.113553	2.73995	6.00154	4.34178e-07	0.000333883	0.000321063	IB01G13040/IB02G02190/IB02G06350/IB02G08840/IB02G13410/IB02G19140/IB03G06320/IB04G04060/IB04G07560/IB04G11490/IB04G23650/IB05G03990/IB05G05190/IB05G17270/IB05G25550/IB06G04960/IB07G03750/IB07G05820/IB07G23990/IB08G16950/IB09G01580/IB10G01790/IB11G04440/IB11G05900/IB11G12090/IB11G31440/IB12G03730/IB12G20760/IB12G24040/IB15G01950/IB15G02310	31
GO:0071004	U2-type prespliceosome	8/1424	25/34360	0.32	7.72135	6.99033	4.9086e-06	0.00268146	0.0025785	IB01G13040/IB02G08840/IB04G07970/IB05G03990/IB07G05820/IB07G23990/IB11G04440/IB11G31440	8
GO:0006397	mRNA processing	31/1424	307/34360	0.100977	2.4365	5.25699	5.23041e-06	0.00268146	0.0025785	IB01G13040/IB02G08840/IB04G11490/IB05G02260/IB05G03990/IB06G04960/IB06G23720/IB07G03750/IB07G05820/IB07G23990/IB08G16950/IB08G21020/IB09G01580/IB10G01790/IB10G15550/IB11G04440/IB11G05900/IB11G07460/IB11G08420/IB11G12090/IB11G14730/IB11G23080/IB11G31440/IB12G03730/IB12G20760/IB12G24040/IB14G16390/IB15G01950/IB15G02310/IB15G10040/IB15G20390	31
GO:0000381	regulation of alternative mRNA splicing, via spliceosome	8/1424	27/34360	0.296296	7.1494	6.64658	9.35665e-06	0.00371773	0.00357499	IB01G08890/IB01G12450/IB02G02190/IB02G13410/IB05G27020/IB10G01790/IB10G18230/IB10G20240	8
GO:0016071	mRNA metabolic process	41/1424	476/34360	0.0861345	2.07836	4.92616	9.669e-06	0.00371773	0.00357499	IB01G13040/IB02G08840/IB03G00760/IB04G11490/IB05G02260/IB05G03990/IB05G11990/IB06G03970/IB06G04960/IB06G23720/IB07G03750/IB07G05820/IB07G15370/IB07G23990/IB08G16950/IB08G21020/IB09G01580/IB10G01790/IB10G15550/IB11G04440/IB11G05900/IB11G07460/IB11G08420/IB11G12090/IB11G14730/IB11G21050/IB11G23080/IB11G31440/IB11G33790/IB11G39210/IB12G03730/IB12G20760/IB12G24040/IB13G20290/IB14G16390/IB14G27040/IB1…	41
GO:0050684	regulation of mRNA processing	11/1424	57/34360	0.192982	4.65651	5.74485	1.90011e-05	0.00649415	0.0062448	IB01G08890/IB01G12450/IB02G02190/IB02G13410/IB02G30260/IB05G27020/IB10G01790/IB10G18230/IB10G20240/IB12G24040/IB15G08440	11
GO:1901407	regulation of phosphorylation of RNA polymerase II C-terminal domain	5/1424	10/34360	0.5	12.0646	7.27633	2.56953e-05	0.00790389	0.00760041	IB02G18240/IB03G03450/IB04G04560/IB09G19700/IB11G02430	5
GO:0048024	regulation of mRNA splicing, via spliceosome	10/1424	50/34360	0.2	4.82584	5.62913	3.27125e-05	0.00914761	0.00879638	IB01G08890/IB01G12450/IB02G02190/IB02G13410/IB05G27020/IB10G01790/IB10G18230/IB10G20240/IB12G24040/IB15G08440	10
GO:0071214	cellular response to abiotic stimulus	25/1424	247/34360	0.101215	2.44223	4.73001	3.95435e-05	0.00935661	0.00899735	IB01G07850/IB01G10170/IB01G29700/IB02G08570/IB04G04790/IB06G09670/IB06G15540/IB06G25530/IB07G13330/IB07G21790/IB07G25030/IB08G02910/IB08G06280/IB08G21830/IB09G09630/IB09G16040/IB09G23990/IB11G02840/IB11G13090/IB11G17440/IB11G28300/IB12G13700/IB13G15580/IB14G01470/IB15G02360	25
GO:0104004	cellular response to environmental stimulus	25/1424	247/34360	0.101215	2.44223	4.73001	3.95435e-05	0.00935661	0.00899735	IB01G07850/IB01G10170/IB01G29700/IB02G08570/IB04G04790/IB06G09670/IB06G15540/IB06G25530/IB07G13330/IB07G21790/IB07G25030/IB08G02910/IB08G06280/IB08G21830/IB09G09630/IB09G16040/IB09G23990/IB11G02840/IB11G13090/IB11G17440/IB11G28300/IB12G13700/IB13G15580/IB14G01470/IB15G02360	25
GO:0140098	catalytic activity, acting on RNA	37/1424	440/34360	0.0840909	2.02905	4.51725	4.29406e-05	0.00943466	0.00907241	IB01G13970/IB01G22010/IB02G07640/IB03G06320/IB03G11180/IB03G13440/IB04G07560/IB05G02260/IB05G04890/IB05G05190/IB05G06660/IB05G07620/IB06G00350/IB06G04760/IB06G04960/IB07G15370/IB07G20010/IB07G31510/IB08G17970/IB09G00290/IB09G03240/IB09G15800/IB10G00270/IB10G00290/IB11G05750/IB11G07460/IB11G08420/IB11G14790/IB11G33790/IB12G01610/IB13G09690/IB13G12630/IB13G20290/IB13G20720/IB14G22390/IB14G24010/IB1…	37
GO:0043484	regulation of RNA splicing	12/1424	74/34360	0.162162	3.91285	5.21573	4.9815e-05	0.0102154	0.00982318	IB01G08890/IB01G12450/IB02G02190/IB02G06350/IB02G13410/IB05G27020/IB10G01790/IB10G18230/IB10G20240/IB12G24040/IB14G19100/IB15G08440	12
GO:0090502	RNA phosphodiester bond hydrolysis, endonucleolytic	12/1424	80/34360	0.15	3.61938	4.87712	0.00010885	0.0202019	0.0194263	IB01G04800/IB01G13970/IB02G07640/IB05G02260/IB05G05190/IB06G00350/IB07G31630/IB09G03240/IB11G07460/IB11G08420/IB13G20720/IB14G24010	12
GO:0000375	RNA splicing, via transesterification reactions	23/1424	233/34360	0.0987124	2.38185	4.40079	0.000115556	0.0202019	0.0194263	IB01G13040/IB02G08840/IB04G07560/IB04G11490/IB04G23650/IB05G03990/IB05G05190/IB05G17270/IB06G04960/IB07G03750/IB07G05820/IB07G23990/IB08G16950/IB09G01580/IB10G01790/IB11G04440/IB11G05900/IB11G12090/IB11G31440/IB12G20760/IB12G24040/IB15G01950/IB15G02310	23
GO:0005847	mRNA cleavage and polyadenylation specificity factor complex	5/1424	13/34360	0.384615	9.28047	6.209	0.000118217	0.0202019	0.0194263	IB11G07460/IB11G08420/IB11G23080/IB15G10040/IB15G20390	5
GO:0003727	single-stranded RNA binding	13/1424	94/34360	0.138298	3.33702	4.71774	0.00013372	0.021127	0.0203158	IB01G02090/IB01G13040/IB02G30260/IB03G00150/IB04G23650/IB05G02550/IB05G05190/IB06G00350/IB07G05820/IB11G13090/IB14G15080/IB14G27040/IB15G11350	13
GO:0071010	prespliceosome	8/1424	38/34360	0.210526	5.07983	5.23224	0.000137367	0.021127	0.0203158	IB01G13040/IB02G08840/IB04G07970/IB05G03990/IB07G05820/IB07G23990/IB11G04440/IB11G31440	8
GO:0004521	endoribonuclease activity	10/1424	62/34360	0.16129	3.89181	4.73883	0.000218227	0.029576	0.0284404	IB01G13970/IB02G07640/IB05G02260/IB05G05190/IB06G00350/IB09G03240/IB11G07460/IB11G08420/IB13G20720/IB14G24010	10
GO:0010608	posttranscriptional regulation of gene expression	26/1424	291/34360	0.0893471	2.15587	4.11735	0.000218527	0.029576	0.0284404	IB01G03370/IB01G08890/IB01G12450/IB01G13970/IB02G02190/IB02G30260/IB04G09720/IB05G05190/IB05G27020/IB06G03550/IB06G03970/IB06G06900/IB06G09670/IB08G16950/IB10G00270/IB11G11510/IB11G15010/IB11G33790/IB11G39210/IB12G19640/IB13G15580/IB13G20720/IB14G01200/IB14G19100/IB15G07590/IB15G24620	26
GO:0005681	spliceosomal complex	18/1424	168/34360	0.107143	2.58527	4.28288	0.00022543	0.029576	0.0284404	IB01G13040/IB02G08840/IB04G07560/IB04G07970/IB04G11490/IB05G03990/IB06G04960/IB07G05820/IB07G23990/IB07G26640/IB09G01580/IB10G18230/IB10G20240/IB11G04440/IB11G12090/IB11G22990/IB11G31440/IB12G20760	18
GO:0003729	mRNA binding	35/1424	444/34360	0.0788288	1.90208	3.97807	0.000238823	0.029576	0.0284404	IB01G02090/IB01G04260/IB01G08890/IB02G19140/IB03G00760/IB03G06320/IB04G04060/IB04G09720/IB04G10160/IB05G03990/IB05G27020/IB06G03970/IB06G09670/IB06G23720/IB07G14900/IB07G15370/IB07G23990/IB08G02500/IB10G00270/IB10G01790/IB10G18230/IB10G20240/IB11G05900/IB11G14790/IB12G19640/IB12G24040/IB13G12630/IB14G19100/IB15G01950/IB15G02310/IB15G07590/IB15G08440/IB15G11350/IB15G17690/IB15G24620	35
GO:0070566	adenylyltransferase activity	8/1424	41/34360	0.195122	4.70814	4.93993	0.000240377	0.029576	0.0284404	IB02G02090/IB03G21130/IB07G24250/IB09G01050/IB11G23080/IB15G10040/IB15G12110/IB15G20390	8
GO:0000243	commitment complex	6/1424	23/34360	0.26087	6.29458	5.28146	0.000275525	0.032412	0.0311675	IB01G13040/IB02G08840/IB05G03990/IB07G05820/IB07G23990/IB11G31440	6
GO:0000377	RNA splicing, via transesterification reactions with bulged adenosine as nucleophile	22/1424	232/34360	0.0948276	2.28812	4.09339	0.000284501	0.032412	0.0311675	IB01G13040/IB02G08840/IB04G11490/IB04G23650/IB05G03990/IB05G05190/IB05G17270/IB06G04960/IB07G03750/IB07G05820/IB07G23990/IB08G16950/IB09G01580/IB10G01790/IB11G04440/IB11G05900/IB11G12090/IB11G31440/IB12G20760/IB12G24040/IB15G01950/IB15G02310	22
GO:1903311	regulation of mRNA metabolic process	13/1424	102/34360	0.127451	3.07529	4.36454	0.000306014	0.0336179	0.0323271	IB01G08890/IB01G12450/IB02G02190/IB02G13410/IB02G30260/IB05G27020/IB06G03970/IB10G01790/IB10G18230/IB10G20240/IB12G24040/IB15G08440/IB15G24620	13
GO:0071482	cellular response to light stimulus	15/1424	130/34360	0.115385	2.78414	4.23777	0.000329944	0.0349969	0.0336531	IB01G07850/IB01G10170/IB01G29700/IB02G08570/IB04G04790/IB06G09670/IB06G25530/IB07G21790/IB08G02910/IB08G06280/IB11G02840/IB11G13090/IB11G17440/IB12G13700/IB15G02360	15
GO:0004722	protein serine/threonine phosphatase activity	8/1424	45/34360	0.177778	4.28964	4.59147	0.000468298	0.0480162	0.0461726	IB01G29700/IB03G21370/IB05G11750/IB06G04210/IB06G12310/IB06G18890/IB07G05150/IB11G17440	8
GO:0090501	RNA phosphodiester bond hydrolysis	18/1424	181/34360	0.0994475	2.39959	3.92555	0.000558884	0.0554557	0.0533264	IB01G04800/IB01G13970/IB02G07640/IB05G02260/IB05G05190/IB06G00350/IB06G23720/IB07G15370/IB07G31630/IB09G03240/IB11G07460/IB11G08420/IB11G21050/IB11G33790/IB12G03730/IB13G20290/IB13G20720/IB14G24010	18
GO:0006914	autophagy	10/1424	70/34360	0.142857	3.44703	4.26132	0.000597057	0.055653	0.0535161	IB01G08160/IB02G07690/IB03G09030/IB04G09450/IB04G10160/IB05G27830/IB07G11530/IB07G13330/IB08G00560/IB12G01260	10
GO:0061919	process utilizing autophagic mechanism	10/1424	70/34360	0.142857	3.44703	4.26132	0.000597057	0.055653	0.0535161	IB01G08160/IB02G07690/IB03G09030/IB04G09450/IB04G10160/IB05G27830/IB07G11530/IB07G13330/IB08G00560/IB12G01260	10
GO:0045737	positive regulation of cyclin-dependent protein serine/threonine kinase activity	5/1424	18/34360	0.277778	6.70256	5.03191	0.000661785	0.0598721	0.0575732	IB02G18240/IB03G03450/IB04G04560/IB09G19700/IB11G02430	5
GO:0005776	autophagosome	4/1424	11/34360	0.363636	8.77426	5.36214	0.000767021	0.0667215	0.0641597	IB01G08160/IB05G27830/IB07G13330/IB12G01260	4
GO:0000398	mRNA splicing, via spliceosome	19/1424	203/34360	0.0935961	2.2584	3.73909	0.000838603	0.0667215	0.0641597	IB01G13040/IB02G08840/IB04G11490/IB05G03990/IB06G04960/IB07G03750/IB07G05820/IB07G23990/IB08G16950/IB09G01580/IB10G01790/IB11G04440/IB11G05900/IB11G12090/IB11G31440/IB12G20760/IB12G24040/IB15G01950/IB15G02310	19
GO:0071478	cellular response to radiation	15/1424	142/34360	0.105634	2.54886	3.84564	0.000842721	0.0667215	0.0641597	IB01G07850/IB01G10170/IB01G29700/IB02G08570/IB04G04790/IB06G09670/IB06G25530/IB07G21790/IB08G02910/IB08G06280/IB11G02840/IB11G13090/IB11G17440/IB12G13700/IB15G02360	15
GO:0005849	mRNA cleavage factor complex	6/1424	28/34360	0.214286	5.17055	4.59052	0.000861162	0.0667215	0.0641597	IB06G23720/IB11G07460/IB11G08420/IB11G23080/IB15G10040/IB15G20390	6
GO:0016538	cyclin-dependent protein serine/threonine kinase regulator activity	5/1424	19/34360	0.263158	6.34979	4.85006	0.00086764	0.0667215	0.0641597	IB02G18240/IB03G03450/IB04G04560/IB09G19700/IB11G02430	5
GO:1904031	positive regulation of cyclin-dependent protein kinase activity	5/1424	19/34360	0.263158	6.34979	4.85006	0.00086764	0.0667215	0.0641597	IB02G18240/IB03G03450/IB04G04560/IB09G19700/IB11G02430	5
GO:0006417	regulation of translation	15/1424	143/34360	0.104895	2.53104	3.81481	0.000906112	0.0679805	0.0653703	IB01G03370/IB01G08890/IB01G12450/IB05G27020/IB06G03550/IB06G03970/IB06G09670/IB08G16950/IB10G00270/IB11G15010/IB13G15580/IB14G01200/IB14G19100/IB15G07590/IB15G24620	15
GO:1902554	serine/threonine protein kinase complex	6/1424	29/34360	0.206897	4.99225	4.47212	0.00104807	0.0767587	0.0738115	IB02G18240/IB03G03450/IB04G04560/IB09G19700/IB11G02430/IB12G01260	6
GO:0000307	cyclin-dependent protein kinase holoenzyme complex	5/1424	20/34360	0.25	6.0323	4.68082	0.00111762	0.0799485	0.0768788	IB02G18240/IB03G03450/IB04G04560/IB09G19700/IB11G02430	5
GO:0043094	cellular metabolic compound salvage	10/1424	76/34360	0.131579	3.1749	3.94675	0.00114877	0.0803091	0.0772256	IB04G19590/IB05G27580/IB06G18130/IB06G22190/IB08G23630/IB11G13090/IB11G21260/IB12G03210/IB12G04210/IB15G24550	10
GO:0008033	tRNA processing	12/1424	104/34360	0.115385	2.78414	3.78893	0.00125874	0.0860418	0.0827381	IB02G07210/IB02G09800/IB02G33370/IB03G06320/IB05G04890/IB05G06660/IB08G17970/IB09G00290/IB09G03240/IB10G15260/IB11G05750/IB12G03730	12
GO:0090351	seedling development	15/1424	150/34360	0.1	2.41292	3.60601	0.00147293	0.098494	0.0947123	IB01G08890/IB01G12450/IB01G13650/IB05G27020/IB06G22190/IB07G11680/IB07G13330/IB07G14580/IB08G04900/IB09G01580/IB11G06710/IB11G07890/IB11G35430/IB13G20270/IB14G05170	15
GO:0006399	tRNA metabolic process	17/1424	182/34360	0.0934066	2.25383	3.52647	0.00156772	0.102602	0.0986627	IB02G07210/IB02G09800/IB02G33370/IB03G06320/IB03G11180/IB05G04890/IB05G06660/IB07G20010/IB08G17970/IB09G00290/IB09G03240/IB10G15260/IB11G05750/IB11G21050/IB12G03730/IB13G09690/IB14G22390	17
GO:0035639	purine ribonucleoside triphosphate binding	22/1424	266/34360	0.0827068	1.99565	3.3896	0.00175157	0.106608	0.102515	IB01G04800/IB02G09800/IB02G12520/IB03G09030/IB04G06640/IB06G24350/IB07G10980/IB07G13620/IB07G30840/IB08G05800/IB08G17830/IB09G01400/IB10G02320/IB11G08810/IB11G08870/IB11G08880/IB11G08940/IB13G09690/IB13G20200/IB13G20270/IB13G26380/IB15G02360	22
GO:0005684	U2-type spliceosomal complex	11/1424	94/34360	0.117021	2.82363	3.68137	0.00176332	0.106608	0.102515	IB01G13040/IB02G08840/IB04G07970/IB04G11490/IB05G03990/IB07G05820/IB07G23990/IB09G01580/IB11G04440/IB11G12090/IB11G31440	11
GO:1902911	protein kinase complex	6/1424	32/34360	0.1875	4.52423	4.1472	0.00179841	0.106608	0.102515	IB02G18240/IB03G03450/IB04G04560/IB09G19700/IB11G02430/IB12G01260	6
GO:0006378	mRNA polyadenylation	7/1424	43/34360	0.162791	3.92801	3.99477	0.00180222	0.106608	0.102515	IB06G23720/IB11G07460/IB11G08420/IB11G23080/IB12G03730/IB15G10040/IB15G20390	7
GO:0019200	carbohydrate kinase activity	7/1424	43/34360	0.162791	3.92801	3.99477	0.00180222	0.106608	0.102515	IB01G23180/IB08G23510/IB09G26640/IB11G02060/IB11G04730/IB13G16890/IB15G00480	7
GO:0034248	regulation of cellular amide metabolic process	15/1424	154/34360	0.0974026	2.35025	3.49191	0.00191302	0.109283	0.105087	IB01G03370/IB01G08890/IB01G12450/IB05G27020/IB06G03550/IB06G03970/IB06G09670/IB08G16950/IB10G00270/IB11G15010/IB13G15580/IB14G01200/IB14G19100/IB15G07590/IB15G24620	15
GO:0097525	spliceosomal snRNP complex	9/1424	68/34360	0.132353	3.19357	3.76487	0.0019185	0.109283	0.105087	IB02G08840/IB04G07560/IB04G07970/IB05G03990/IB07G03750/IB07G23990/IB11G04440/IB11G12090/IB11G31440	9
GO:0016893	endonuclease activity, active with either ribo- or deoxyribonucleic acids and producing 5'-phosphomonoesters	7/1424	44/34360	0.159091	3.83874	3.91781	0.00206761	0.115636	0.111196	IB01G13970/IB05G05190/IB06G00350/IB09G03240/IB11G11480/IB13G20720/IB14G24010	7
GO:0019887	protein kinase regulator activity	6/1424	33/34360	0.181818	4.38713	4.04772	0.00212192	0.116554	0.112079	IB02G18240/IB03G03450/IB04G04560/IB05G04890/IB09G19700/IB11G02430	6
GO:0009991	response to extracellular stimulus	26/1424	344/34360	0.0755814	1.82372	3.19269	0.00253885	0.137009	0.131748	IB01G07830/IB02G07690/IB05G00750/IB06G18130/IB08G01910/IB08G09700/IB08G21830/IB09G16040/IB09G27260/IB10G11900/IB11G06210/IB11G13090/IB11G18620/IB11G37730/IB11G39250/IB12G25730/IB13G15580/IB13G20270/IB14G01470/IB14G01880/IB14G01890/IB14G22130/IB15G02360/IB15G03350/IB15G06980/IB15G24710	26
GO:0051865	protein autoubiquitination	8/1424	58/34360	0.137931	3.32817	3.68985	0.00259162	0.137445	0.132168	IB01G10170/IB06G26670/IB07G21790/IB11G03820/IB11G23480/IB11G23630/IB15G04460/IB15G08120	8
GO:0008143	poly(A) binding	5/1424	24/34360	0.208333	5.02692	4.1034	0.00266997	0.138214	0.132907	IB01G02090/IB02G30260/IB05G02550/IB14G27040/IB15G11350	5
GO:0010114	response to red light	10/1424	85/34360	0.117647	2.83873	3.52922	0.00269599	0.138214	0.132907	IB01G29700/IB02G06000/IB02G08570/IB02G09080/IB05G18640/IB06G09670/IB08G00300/IB11G39250/IB12G23810/IB15G02360	10
GO:0006732	coenzyme metabolic process	21/1424	259/34360	0.0810811	1.95642	3.2126	0.00278596	0.140486	0.135092	IB01G23180/IB02G02090/IB02G08770/IB03G21130/IB04G19590/IB05G27580/IB06G22190/IB07G12210/IB07G24250/IB07G31750/IB09G07820/IB11G02060/IB12G13180/IB12G23970/IB12G24590/IB13G00360/IB13G13890/IB14G15060/IB15G02360/IB15G07320/IB15G12110	21
GO:0030532	small nuclear ribonucleoprotein complex	9/1424	72/34360	0.125	3.01615	3.56089	0.00286046	0.141916	0.136467	IB02G08840/IB04G07560/IB04G07970/IB05G03990/IB07G03750/IB07G23990/IB11G04440/IB11G12090/IB11G31440	9
GO:0004540	ribonuclease activity	13/1424	131/34360	0.0992366	2.3945	3.32505	0.00316345	0.154457	0.148526	IB01G13970/IB02G07640/IB05G02260/IB05G05190/IB06G00350/IB07G15370/IB09G03240/IB11G07460/IB11G08420/IB11G33790/IB13G20290/IB13G20720/IB14G24010	13
GO:0019207	kinase regulator activity	6/1424	36/34360	0.166667	4.02154	3.77155	0.00335783	0.158467	0.152382	IB02G18240/IB03G03450/IB04G04560/IB05G04890/IB09G19700/IB11G02430	6
GO:0050660	flavin adenine dinucleotide binding	6/1424	36/34360	0.166667	4.02154	3.77155	0.00335783	0.158467	0.152382	IB06G24350/IB08G21830/IB11G10910/IB11G38750/IB13G15780/IB15G02360	6
GO:0043631	RNA polyadenylation	7/1424	48/34360	0.145833	3.51884	3.6311	0.0034423	0.158467	0.152382	IB06G23720/IB11G07460/IB11G08420/IB11G23080/IB12G03730/IB15G10040/IB15G20390	7
GO:0120114	Sm-like protein family complex	9/1424	74/34360	0.121622	2.93463	3.46415	0.00345165	0.158467	0.152382	IB02G08840/IB04G07560/IB04G07970/IB05G03990/IB07G03750/IB07G23990/IB11G04440/IB11G12090/IB11G31440	9
GO:0031667	response to nutrient levels	23/1424	300/34360	0.0766667	1.84991	3.07432	0.00365095	0.165152	0.158811	IB01G07830/IB02G07690/IB05G00750/IB06G18130/IB08G01910/IB08G09700/IB08G21830/IB09G27260/IB10G11900/IB11G06210/IB11G18620/IB11G37730/IB11G39250/IB12G25730/IB13G15580/IB13G20270/IB14G01880/IB14G01890/IB14G22130/IB15G02360/IB15G03350/IB15G06980/IB15G24710	23
GO:0005685	U1 snRNP	5/1424	26/34360	0.192308	4.64023	3.86094	0.00385824	0.167639	0.161202	IB02G08840/IB05G03990/IB07G23990/IB11G04440/IB11G31440	5
GO:0035196	production of miRNAs involved in gene silencing by miRNA	6/1424	37/34360	0.162162	3.91285	3.68609	0.00386943	0.167639	0.161202	IB01G13970/IB02G02190/IB04G09720/IB05G05190/IB06G06900/IB12G19640	6
GO:0043562	cellular response to nitrogen levels	6/1424	37/34360	0.162162	3.91285	3.68609	0.00386943	0.167639	0.161202	IB02G07690/IB11G39250/IB12G25730/IB14G01880/IB14G01890/IB15G06980	6
GO:0000932	P-body	9/1424	76/34360	0.118421	2.85741	3.37061	0.00413473	0.175215	0.168487	IB01G08890/IB01G12450/IB05G27020/IB07G13330/IB07G15370/IB10G00270/IB11G14730/IB14G16390/IB14G19100	9
GO:0034660	ncRNA metabolic process	31/1424	449/34360	0.0690423	1.66594	2.95342	0.00415822	0.175215	0.168487	IB01G04800/IB01G13970/IB02G02190/IB02G07210/IB02G07640/IB02G09800/IB02G33370/IB03G06320/IB03G11180/IB05G02260/IB05G04890/IB05G05190/IB05G06660/IB06G03970/IB06G25280/IB07G15370/IB07G20010/IB07G31630/IB08G17970/IB09G00290/IB09G03240/IB10G15260/IB11G05750/IB11G21050/IB11G28650/IB11G37730/IB12G03730/IB13G09690/IB13G20290/IB14G22390/IB15G24620	31
GO:0000166	nucleotide binding	31/1424	450/34360	0.0688889	1.66223	2.94032	0.00429388	0.176106	0.169345	IB01G04800/IB02G09800/IB02G12520/IB02G31890/IB03G09030/IB04G06640/IB04G10130/IB04G22080/IB05G27580/IB06G24350/IB07G10980/IB07G13620/IB07G30840/IB08G05800/IB08G17830/IB08G21830/IB09G01400/IB10G02320/IB11G08810/IB11G08870/IB11G08880/IB11G08940/IB11G10910/IB11G38750/IB13G09690/IB13G15780/IB13G20200/IB13G20270/IB13G26380/IB14G14620/IB15G02360	31
GO:1901265	nucleoside phosphate binding	31/1424	450/34360	0.0688889	1.66223	2.94032	0.00429388	0.176106	0.169345	IB01G04800/IB02G09800/IB02G12520/IB02G31890/IB03G09030/IB04G06640/IB04G10130/IB04G22080/IB05G27580/IB06G24350/IB07G10980/IB07G13620/IB07G30840/IB08G05800/IB08G17830/IB08G21830/IB09G01400/IB10G02320/IB11G08810/IB11G08870/IB11G08880/IB11G08940/IB11G10910/IB11G38750/IB13G09690/IB13G15780/IB13G20200/IB13G20270/IB13G26380/IB14G14620/IB15G02360	31
GO:0070717	poly-purine tract binding	5/1424	27/34360	0.185185	4.46837	3.74879	0.00457579	0.185199	0.178088	IB01G02090/IB02G30260/IB05G02550/IB14G27040/IB15G11350	5
GO:0051186	cofactor metabolic process	30/1424	435/34360	0.0689655	1.66408	2.89833	0.00482999	0.192949	0.18554	IB01G23180/IB02G02090/IB02G08570/IB02G08770/IB02G23440/IB03G21130/IB04G11940/IB04G19590/IB05G06480/IB05G07770/IB05G19300/IB05G27580/IB05G28990/IB06G22190/IB07G12210/IB07G24250/IB07G31750/IB09G07820/IB11G02060/IB11G18110/IB12G13180/IB12G23970/IB12G24590/IB13G00360/IB13G13890/IB14G15060/IB15G02360/IB15G07320/IB15G08320/IB15G12110	30
GO:0017076	purine nucleotide binding	22/1424	290/34360	0.0758621	1.83049	2.95317	0.00497809	0.19383	0.186388	IB01G04800/IB02G09800/IB02G12520/IB03G09030/IB04G06640/IB06G24350/IB07G10980/IB07G13620/IB07G30840/IB08G05800/IB08G17830/IB09G01400/IB10G02320/IB11G08810/IB11G08870/IB11G08880/IB11G08940/IB13G09690/IB13G20200/IB13G20270/IB13G26380/IB15G02360	22
GO:0032555	purine ribonucleotide binding	22/1424	290/34360	0.0758621	1.83049	2.95317	0.00497809	0.19383	0.186388	IB01G04800/IB02G09800/IB02G12520/IB03G09030/IB04G06640/IB06G24350/IB07G10980/IB07G13620/IB07G30840/IB08G05800/IB08G17830/IB09G01400/IB10G02320/IB11G08810/IB11G08870/IB11G08880/IB11G08940/IB13G09690/IB13G20200/IB13G20270/IB13G26380/IB15G02360	22
GO:0140101	catalytic activity, acting on a tRNA	12/1424	123/34360	0.097561	2.35407	3.12814	0.00512969	0.196643	0.189093	IB03G11180/IB05G04890/IB05G06660/IB07G20010/IB08G17970/IB09G00290/IB09G03240/IB09G15800/IB11G05750/IB13G09690/IB14G22390/IB15G14190	12
GO:0010501	RNA secondary structure unwinding	10/1424	93/34360	0.107527	2.59454	3.20168	0.00517818	0.196643	0.189093	IB01G22010/IB03G13440/IB04G07560/IB05G07620/IB06G04960/IB07G31510/IB10G00270/IB11G14790/IB12G01610/IB13G12630	10
GO:0006995	cellular response to nitrogen starvation	5/1424	28/34360	0.178571	4.30879	3.64199	0.00538332	0.200942	0.193226	IB02G07690/IB11G39250/IB14G01880/IB14G01890/IB15G06980	5
GO:0035195	gene silencing by miRNA	7/1424	52/34360	0.134615	3.24816	3.37343	0.00542203	0.200942	0.193226	IB01G13970/IB02G02190/IB04G09720/IB05G05190/IB06G06900/IB11G11510/IB12G19640	7
GO:0032465	regulation of cytokinesis	4/1424	18/34360	0.222222	5.36205	3.84905	0.00564029	0.206542	0.198612	IB08G05800/IB11G04440/IB13G20200/IB14G21560	4

## Sheet: KEGG
ID	Description	GeneRatio	BgRatio	RichFactor	FoldEnrichment	zScore	pvalue	p.adjust	qvalue	geneID	Count
map03040	Spliceosome	38/411	306/9472	0.124183	2.86195	7.05131	3.69557e-09	4.43468e-07	4.24018e-07	IB01G13040/IB01G24570/IB02G01990/IB02G06350/IB02G19140/IB02G33090/IB03G07960/IB04G04060/IB04G07560/IB04G07970/IB05G02820/IB05G03990/IB06G04960/IB06G12450/IB06G23720/IB07G03370/IB07G03750/IB07G05820/IB07G23990/IB07G26640/IB07G31510/IB08G23650/IB09G04060/IB10G18230/IB10G20240/IB11G04440/IB11G05900/IB11G12090/IB11G18680/IB12G16110/IB12G19640/IB12G24040/IB13G12630/IB13G25730/IB15G01810/IB15G01950/IB1…	38
map04136	Autophagy - other	11/411	49/9472	0.22449	5.17364	6.23806	5.8877e-06	0.000353262	0.000337768	IB01G08160/IB02G07690/IB03G21370/IB05G27830/IB05G28570/IB07G11530/IB09G04610/IB12G01260/IB14G01880/IB14G01890/IB14G21250	11
map03015	mRNA surveillance pathway	24/411	220/9472	0.109091	2.51413	4.83937	2.83061e-05	0.00113224	0.00108258	IB01G29700/IB03G05220/IB03G14870/IB03G21370/IB05G02550/IB05G07810/IB05G10720/IB05G14560/IB05G23100/IB06G04960/IB06G12310/IB07G03370/IB07G05130/IB08G09730/IB11G23080/IB11G33790/IB12G03730/IB13G20970/IB13G25730/IB14G27040/IB15G01810/IB15G10040/IB15G13750/IB15G20390	24
map00770	Pantothenate and CoA biosynthesis	8/411	62/9472	0.129032	2.97371	3.32058	0.00508279	0.152484	0.145796	IB07G06760/IB07G24250/IB07G26550/IB11G27410/IB12G13180/IB12G25730/IB13G19220/IB13G22100	8
map04712	Circadian rhythm - plant	9/411	81/9472	0.111111	2.56069	3.00424	0.00820166	0.19684	0.188207	IB04G06080/IB06G09670/IB07G21870/IB08G02910/IB08G07400/IB08G23850/IB11G19920/IB13G15960/IB15G02360	9
