# Supplementary material for: Light-Dependent Temporal Reprogramming of Alternative Splicing Dynamics Under Salt Stress in Sweet Potato (Ipomoea batatas [L]. Lam)
Source: Plants (Basel). 2026 May 20;15(10):1556. doi: 10.3390/plants15101556 (PMC13210731; doi:10.3390/plants15101556)
Supplement: Supplementary file 1 [file plants-15-01556-s001.zip › Table S6.xlsx]

## Sheet: SN0_vs_SN2
AS pattern	geneID	Chr	Strand	IJC_SAMPLE_1	SJC_SAMPLE_1	IJC_SAMPLE_2	SJC_SAMPLE_2	IncFormLen	SkipFormLen	PValue	FDR	IncLevel1	IncLevel2	IncLevelDifference	Best hint in arabidopsis	Symbol	Gene name	Description
RI	IB09G19400	chrLG9	-	20,19,39	13,17,23	37,59,56	9,16,11	222	149	7.21695e-05	0.0039133	0.508,0.429,0.532	0.734,0.712,0.774	-0.25	AT1G30500	NF-YA7	nuclear factor Y, subunit A7	nuclear factor Y, subunit A7;(source:Araport11)
RI	IB09G11420	chrLG9	-	11,24,26	3,2,2	21,10,18	0,0,0	750	149	2.30895e-06	0.000287803	0.421,0.704,0.721	1.0,1.0,1.0	-0.385	AT1G52500	MMH-2		Encodes one of the splice variants of Arabidopsis thaliana MutM homolog. Encodes a formamidopyrimidine-DNA glycosylase that has abasic lyase activity and is able to nick double- stranded oligonucleotides containing 8-oxo-7,8-dihydroguanine (8-oxoG) in vitro.
RI	IB09G07030	chrLG9	-	3,1,9	4,0,2	7,4,3	0,0,0	290	149	0.00016782	0.00727138	0.278,1.0,0.698	1.0,1.0,1.0	-0.341	AT4G18880	HSF A4A	heat shock transcription factor A4A	Encodes a member of Heat Stress Transcription Factor(Hsf) family that is a substrate of the MPK3/MPK6 signaling and regulates stress responses.
RI	IB09G06960	chrLG9	-	9,7,15	0,1,4	13,9,16	0,1,0	1242	149	0.000943745	0.0242804	1.0,0.456,0.31	1.0,0.519,1.0	-0.251	AT1G78720			SecY protein transport family protein;(source:Araport11)
RI	IB09G04680	chrLG9	-	27,24,25	0,0,0	32,25,18	3,2,1	347	149	0.00169899	0.0354996	1.0,1.0,1.0	0.821,0.843,0.885	0.15	AT1G11660			heat shock protein 70 (Hsp 70) family protein;(source:Araport11)
RI	IB09G04610	chrLG9	-	0,0,0	2,1,2	2,4,2	2,5,0	263	149	2.34488e-05	0.00170375	0.0,0.0,0.0	0.362,0.312,1.0	-0.558	AT1G62040	ATG8C	autophagy 8c	Autophagy protein.
RI	IB09G03810	chrLG9	-	30,8,15	5,2,3	19,18,19	0,1,1	685	149	8.40778e-05	0.00439982	0.566,0.465,0.521	1.0,0.797,0.805	-0.35	AT4G06599			ubiquitin family protein;(source:Araport11)
RI	IB09G02530	chrLG9	-	64,54,75	1,3,1	89,49,56	5,10,4	300	149	0.00115806	0.0272266	0.969,0.899,0.974	0.898,0.709,0.874	0.12	AT2G04305			Magnesium transporter CorA-like family protein;(source:Araport11)
RI	IB09G01680	chrLG9	-	342316352	41,42,29	365452346	67,101,68	1672	149	0.000223502	0.00890252	0.426,0.401,0.52	0.327,0.285,0.312	0.141	AT4G33980			Acts with COR27 as a key regulator in the COP1-HY5 regulatory hub by regulating HY5 activity to ensure proper skotomorphogenic growth in the dark and photomorphogenic development in the light.
RI	IB09G00210	chrLG9	-	2,2,0	3,0,1	1,1,1	0,1,0	403	149	0.00055292	0.016947	0.198,1.0,0.0	1.0,0.27,1.0	-0.357
RI	IB09G25790	chrLG9	+	2,0,6	1,2,3	3,5,3	0,2,0	251	149	0.000412809	0.0136586	0.543,0.0,0.543	1.0,0.597,1.0	-0.504	AT2G33700	PP2CG1	protein phosphatase 2C G Group 1	Encodes a putative protein phosphatase 2C that positively regulates salt tolerance in abscisic acid-dependent manner.
RI	IB09G25420	chrLG9	+	38,47,30	2020,0,0	9,25,26	105012241476	240	149	3.84981e-09	1.85548e-06	0.012,1.0,1.0	0.005,0.013,0.011	0.661	AT1G42970	GAPB	glyceraldehyde-3-phosphate dehydrogenase B subunit	Encodes chloroplast localized glyceraldehyde-3-phosphate dehydrogenase that can use both NADH and NADPH to reduce 1,3-diphosphate glycerate. It forms A2B2 heterotetramers with GapA forms of the GADPH enzyme. These complexes are active in the light under reducing conditions, but show reduced NADPH-dependent activity in response to oxidized thioredoxins and increased NAD(H)/NADP(H) ratios due to th…
RI	IB09G18810	chrLG9	+	29,34,68	2,6,1	33,34,40	0,1,0	646	149	0.000103832	0.00514144	0.77,0.567,0.94	1.0,0.887,1.0	-0.203	AT2G05642			Nucleic acid-binding, OB-fold-like protein;(source:Araport11)
RI	IB09G01480	chrLG9	-	3,2,7	0,0,0	1,5,9	2,3,0	229	149	0.00261368	0.0473844	1.0,1.0,1.0	0.245,0.52,1.0	0.412	AT4G33950	SRK2E		Encodes calcium-independent ABA-activated protein kinase, a member of SNF1-related protein kinases (SnRK2) whose activity is activated by ionic (salt) and non-ionic (mannitol) osmotic stress. Mutations disrupted ABA induction of stomatal closure as well as ABA inhibition of light-induced stomatal opening. However, regulation of stomatal opening/closing by light or CO(2) is not affected in these m…
RI	IB09G16900	chrLG9	+	16,14,25	0,0,0	25,24,43	6,4,0	238	149	4.26788e-05	0.0026714	1.0,1.0,1.0	0.723,0.79,1.0	0.162	AT1G04160	XIB	myosin XI B	Encodes a member of the type XI myosin protein family involved in root hair elongation.
RI	IB09G08360	chrLG9	+	3,0,0	7,5,1	3,4,1	0,5,0	320	149	0.000754425	0.0208152	0.166,0.0,0.0	1.0,0.271,1.0	-0.702	AT3G15880	WSIP2	WUS-interacting protein 2	WUS-interacting protein 2;(source:Araport11)
RI	IB09G03670	chrLG9	+	10,5,11	0,1,5	3,7,4	0,0,1	344	149	0.00194679	0.0395282	1.0,0.684,0.488	1.0,1.0,0.634	-0.154	AT1G10910	EMB3103	EMBRYO DEFECTIVE 3103	Member of the P subfamily of PRR proteins. Loss of function results in defects in abnormal plastid RNA edit and chloroplast biogenesis
RI	IB09G03580	chrLG9	+	324350411	84,46,64	714987852	52,50,34	852	149	4.99229e-10	3.43731e-07	0.403,0.571,0.529	0.706,0.775,0.814	-0.264	AT1G10890			arginine/glutamate-rich 1 protein;(source:Araport11)
RI	IB09G03580	chrLG9	+	372360540	11,16,16	639794607	33,54,43	1133	149	0.000691042	0.0197857	0.816,0.747,0.816	0.718,0.659,0.65	0.117	AT1G10890			arginine/glutamate-rich 1 protein;(source:Araport11)
RI	IB09G00800	chrLG9	+	10,13,4	2,4,1	4,10,13	1,0,1	496	149	0.00103893	0.0257225	0.6,0.494,0.546	0.546,1.0,0.796	-0.234	AT4G34660			SH3 domain-containing protein;(source:Araport11)
RI	IB09G00310	chrLG9	+	7,6,5	6,8,13	2,1,0	11,7,5	376	149	0.000298956	0.0108873	0.316,0.229,0.132	0.067,0.054,0.0	0.185	AT2G17020			F-box/RNI-like superfamily protein;(source:Araport11)
RI	IB08G20520	chrLG8	-	123141143	0,0,0	170140148	0,17,19	230	149	3.84313e-10	2.77839e-07	1.0,1.0,1.0	1.0,0.842,0.835	0.108	AT3G48440			Zinc finger C-x8-C-x5-C-x3-H type family protein;(source:Araport11)
RI	IB08G17310	chrLG8	-	14,5,22	0,4,3	16,10,6	0,0,0	259	149	0.000299685	0.0108873	1.0,0.418,0.808	1.0,1.0,1.0	-0.258	AT2G40540	TRK2		putative potassium transporter AtKT2p (AtKT2) mRNA,
RI	IB08G14920	chrLG8	-	7,4,7	10,17,16	12,12,24	10,12,10	700	149	0.00044931	0.014599	0.13,0.048,0.085	0.203,0.176,0.338	-0.151	AT3G47730	ATH1	ABC2 homolog 1	member of ATH subfamily
RI	IB08G14020	chrLG8	-	7,10,8	2,6,2	8,6,4	1,0,0	236	149	2.14668e-05	0.00161661	0.688,0.513,0.716	0.835,1.0,1.0	-0.306	AT5G39040	TAP2	transporter associated with antigen processing protein 2	Encodes a member of TAP subfamily of ABC transporters that is located in the vacuole. Mutants are hypersensitive to aluminum and the gene product may be important for intracellular movement of some substrate, possibly chelated Al, as part of a mechanism of aluminum sequestration.
RI	IB08G12540	chrLG8	-	5,7,6	11,3,0	2,4,2	0,1,0	320	149	0.000114819	0.00553242	0.175,0.521,1.0	1.0,0.651,1.0	-0.318	AT1G48450			alanine-tRNA ligase, putative (DUF760);(source:Araport11)
RI	IB08G07800	chrLG8	-	14,18,13	91,72,75	11,17,27	20,28,29	338	149	3.7259e-07	7.18304e-05	0.064,0.099,0.071	0.195,0.211,0.291	-0.154	AT5G04260	WCRKC2	WCRKC thioredoxin 2	Encodes a thioredoxin (WCRKC2) localized in chloroplast stroma. Contains a WCRKC motif. Functions in redox cascade with 2CPA and 2CPB via the ferredoxin-thioredoxin reductase (FTR)/thioredoxin (Trx) pathway to mediate the light-responsive reductive control of target proteins. Oxidizes redox-regulated proteins.
RI	IB08G06840	chrLG8	-	9,13,9	252233147	20,46,12	75,93,96	259	149	2.00595e-12	2.59626e-09	0.02,0.031,0.034	0.133,0.222,0.067	-0.112	AT2G04360			transmembrane protein;(source:Araport11)
RI	IB08G06840	chrLG8	-	36,40,37	176,134,81	34,61,39	41,53,76	247	149	7.05206e-06	0.000688958	0.11,0.153,0.216	0.333,0.41,0.236	-0.167	AT2G04360			transmembrane protein;(source:Araport11)
RI	IB08G06160	chrLG8	-	11,5,3	8,5,7	3,0,1	14,6,10	234	149	9.26983e-05	0.00471945	0.467,0.389,0.214	0.12,0.0,0.06	0.297	AT2G32940	AGO6	ARGONAUTE 6	Encodes a nuclear localized 879-amino-acid protein that contains conserved PAZ and PIWI domains that is important for the accumulation of specific heterochromatin-related siRNAs, and for DNA methylation and transcriptional gene silencing.
RI	IB08G04330	chrLG8	-	171132124	3,0,0	87,88,45	5,2,2	899	149	0.000693798	0.0198253	0.904,1.0,1.0	0.743,0.879,0.789	0.164	AT1G06240			diiron containing four-helix bundle family ferritin protein, putative (Protein of unknown function DUF455);(source:Araport11)
RI	IB08G02910	chrLG8	-	144117124	28,25,16	22,19,18	1,0,2	370	149	0.000295567	0.0108193	0.674,0.653,0.757	0.899,1.0,0.784	-0.2	AT5G02810	PRR7	pseudo-response regulator 7	PRR7 and PRR9 are partially redundant essential components of a temperature-sensitive circadian system. CCA1 and LHY had a positive effect on PRR7 expression levels. Acts as transcriptional repressor of CCA1 and LHY. Acts additively with EC, PRR5 and PRR9 to regulate hypocotyl growth under photoperiodic conditions.
RI	IB08G02850	chrLG8	-	50,34,56	14,21,27	48,40,33	32,60,29	739	149	0.00156997	0.0339822	0.419,0.246,0.295	0.232,0.118,0.187	0.141	AT3G53500	RSZ32	arginine/serine-rich zinc knuckle-containing protein 32	Barta et al (2010) have proposed a nomenclature for Serine/Arginine-Rich Protein Splicing Factors (SR proteins): Plant Cell. 2010, 22:2926.
RI	IB08G02830	chrLG8	-	20,14,26	1,0,1	16,21,25	1,3,3	980	149	0.000987974	0.0250059	0.753,1.0,0.798	0.709,0.516,0.559	0.256	AT1G05970			Anti-silencing factor. Forms a complex with ASI1-EDM2 that is required for expression of some nonintronic HC-TRE genes
RI	IB08G01480	chrLG8	-	9,14,6	1,3,1	8,7,13	0,1,0	369	149	0.00245866	0.0459894	0.784,0.653,0.708	1.0,0.739,1.0	-0.198
RI	IB08G17690	chrLG8	+	20,39,53	0,0,0	17,31,32	0,21,0	499	149	0.00205347	0.0409123	1.0,1.0,1.0	1.0,0.306,1.0	0.231	AT1G48380	RHL1	ROOT HAIRLESS 1	Encodes a novel nuclear protein required for root hair initiation and ploidy-dependent cell growth. Its sequence has similarity to the C-terminal domain of mammalian DNA topo IIalpha. Shows in vitro DNA binding activity and is likely to be part of the topo VI complex by binding to subunit A.
RI	IB08G11100	chrLG8	+	267242286	279252229	247412378	132172208	875	149	2.6686e-09	1.37805e-06	0.14,0.141,0.175	0.242,0.29,0.236	-0.104	AT1G73110			P-loop containing nucleoside triphosphate hydrolases superfamily protein;(source:Araport11)
RI	IB08G10820	chrLG8	+	6,3,9	27,29,36	7,16,21	42,12,18	411	149	0.00112725	0.0269849	0.075,0.036,0.083	0.057,0.326,0.297	-0.162	AT5G32440			Ubiquitin system component Cue protein;(source:Araport11)
RI	IB08G08490	chrLG8	+	65,52,65	92,106,79	71,92,78	45,55,48	239	149	1.03725e-07	2.72684e-05	0.306,0.234,0.339	0.496,0.51,0.503	-0.21	AT1G78915			Tetratricopeptide repeat (TPR)-like superfamily protein;(source:Araport11)
RI	IB08G07920	chrLG8	+	205154121	21,69,9	124,129,56	6,7,0	215	149	8.36624e-05	0.00439882	0.871,0.607,0.903	0.935,0.927,1.0	-0.16	AT5G04290	SPT5L	SPT5-LIKE	Encodes SPT5-Like, a member of the nuclear SPT5 (Suppressor of Ty insertion 5) RNA polymerase (RNAP) elongation factor family that is characterized by the presence of a carboxy-terminal extension with more than 40 WG/GW motifs. Interacts with AGO4. Required for RNA-directed DNA methylation. The mRNA is cell-to-cell mobile.
RI	IB08G07400	chrLG8	+	627622845	250246255	102210196	106194171	312	149	0	0	0.545,0.547,0.613	0.315,0.341,0.354	0.232	AT5G02810	PRR7	pseudo-response regulator 7	PRR7 and PRR9 are partially redundant essential components of a temperature-sensitive circadian system. CCA1 and LHY had a positive effect on PRR7 expression levels. Acts as transcriptional repressor of CCA1 and LHY. Acts additively with EC, PRR5 and PRR9 to regulate hypocotyl growth under photoperiodic conditions.
RI	IB08G07400	chrLG8	+	249219297	511438536	20,37,38	149310263	233	149	0	0	0.238,0.242,0.262	0.079,0.071,0.085	0.169	AT5G02810	PRR7	pseudo-response regulator 7	PRR7 and PRR9 are partially redundant essential components of a temperature-sensitive circadian system. CCA1 and LHY had a positive effect on PRR7 expression levels. Acts as transcriptional repressor of CCA1 and LHY. Acts additively with EC, PRR5 and PRR9 to regulate hypocotyl growth under photoperiodic conditions.
RI	IB08G05380	chrLG8	+	10,18,48	13,9,0	218,166,6	0,0,0	1096	149	4.55566e-08	1.3723e-05	0.095,0.214,1.0	1.0,1.0,1.0	-0.564	AT4G21450			PapD-like superfamily protein;(source:Araport11)
RI	IB08G04770	chrLG8	+	12,4,10	0,0,0	20,17,10	4,3,2	535	149	2.90467e-07	6.135e-05	1.0,1.0,1.0	0.582,0.612,0.582	0.408	AT1G03760			Prefoldin chaperone subunit family protein;(source:Araport11)
RI	IB08G04640	chrLG8	+	5,5,19	0,0,2	11,4,12	6,5,2	475	149	4.08242e-05	0.00257763	1.0,1.0,0.749	0.365,0.201,0.653	0.51	AT2G33847			hypothetical protein;(source:Araport11)
RI	IB08G02640	chrLG8	+	121149173	31,41,38	130185173	68,82,75	919	149	6.52133e-05	0.00364266	0.388,0.371,0.425	0.237,0.268,0.272	0.136	AT3G54480	SKP5		Encodes an SKP1 interacting partner (SKIP5).
RI	IB07G31380	chrLG7	-	7,8,4	15,20,14	2,1,1	24,11,6	280	149	0.00115064	0.0272266	0.199,0.176,0.132	0.042,0.046,0.081	0.113	AT3G27870			ATPase E1-E2 type family protein / haloacid dehalogenase-like hydrolase family protein;(source:Araport11)
RI	IB07G29120	chrLG7	-	10,4,10	0,39,0	4,2,2	47,24,13	256	149	3.00579e-05	0.00206061	1.0,0.056,1.0	0.047,0.046,0.082	0.627	AT3G50590			WD40/YVTN repeat protein.
RI	IB07G27010	chrLG7	-	73,73,81	2,4,1	56,54,49	0,0,0	1956	149	1.47162e-05	0.0011954	0.735,0.582,0.861	1.0,1.0,1.0	-0.274	AT4G29090			Ribonuclease H-like superfamily protein;(source:Araport11)
RI	IB07G21790	chrLG7	-	10,20,4	0,1,0	4,15,15	1,2,5	221	149	5.47582e-05	0.00321849	1.0,0.931,1.0	0.729,0.835,0.669	0.233	AT4G34280			Encodes a putative substrate receptor for the cullin4-RING ubiquitin E3 ligase complex that is involved in negative regulation of plant UV-B response.
RI	IB07G21200	chrLG7	-	5,1,1	0,0,0	3,0,3	0,1,4	768	149	1.27649e-05	0.00109212	1.0,1.0,1.0	1.0,0.0,0.127	0.624	AT4G37280			MRG family protein;(source:Araport11)
RI	IB07G20010	chrLG7	-	12,15,10	99115112	12,19,17	0,117,0	505	149	2.00008e-05	0.00153825	0.035,0.037,0.026	1.0,0.046,1.0	-0.649	AT3G04600			Nucleotidylyl transferase superfamily protein;(source:Araport11)
RI	IB07G19320	chrLG7	-	17,6,6	0,1,2	6,8,10	2,5,8	317	149	0.000759086	0.0208176	1.0,0.738,0.585	0.585,0.429,0.37	0.313	AT3G20070	TTN9	TITAN9	Encodes a plant-specific protein of unknown function. Mutant embryos contain at most four small cells. The endosperm nucleoli are enlarged. Gene is expressed in siliques based on EST information.
RI	IB07G17930	chrLG7	-	8,8,3	13,9,17	5,0,2	30,16,15	532	149	0.000959514	0.0245986	0.147,0.199,0.047	0.045,0.0,0.036	0.104	AT4G24290			MAC/Perforin domain-containing protein;(source:Araport11)
RI	IB07G15190	chrLG7	-	54,47,58	0,3,1	54,49,41	6,8,6	457	149	4.47869e-05	0.00274474	1.0,0.836,0.95	0.746,0.666,0.69	0.228	AT5G24650			HP30/Tric1 is a component of the mitochondrial protein translocation complex and is involved in tRNA transport along with HP30-2/Tric2.It interacts with several members of the TOM complex such as TOM40 and this interaction is mediated by the SAM domain.
RI	IB07G05820	chrLG7	-	55,58,47	1,1,0	57,83,59	2,6,3	457	149	0.000616754	0.0182557	0.947,0.95,1.0	0.903,0.819,0.865	0.103	AT4G36690	ATU2AF65A		Regulates flowering time and displays a redundant role in pollen tube growth together with AtU2AF65b.
RI	IB07G04800	chrLG7	-	0,0,2	2,2,5	1,2,2	2,0,1	211	149	0.000949706	0.0243904	0.0,0.0,0.22	0.261,1.0,0.585	-0.542	AT3G10540			master regulator of AGC kinases
RI	IB07G03730	chrLG7	-	4,2,17	1,2,3	13,16,16	2,0,0	1032	149	0.000235598	0.00926887	0.366,0.126,0.45	0.484,1.0,1.0	-0.514	AT5G13560			structural maintenance of chromosomes protein;(source:Araport11)
RI	IB07G03730	chrLG7	-	4,2,17	15,17,18	13,18,16	1,12,5	1043	149	0.000222188	0.00890252	0.037,0.017,0.119	0.65,0.176,0.314	-0.322	AT5G13560			structural maintenance of chromosomes protein;(source:Araport11)
RI	IB07G01940	chrLG7	-	12,10,13	2,3,2	12,7,8	0,0,1	352	149	0.000167883	0.00727138	0.717,0.585,0.733	1.0,1.0,0.772	-0.246	AT2G40316			autophagy-like protein;(source:Araport11)
RI	IB07G30900	chrLG7	+	8,4,7	9,4,2	6,7,4	2,0,0	273	149	8.79192e-05	0.00455636	0.327,0.353,0.656	0.621,1.0,1.0	-0.428	AT3G28470	TDF1	DEFECTIVE IN MERISTEM DEVELOPMENT AND FUNCTION 1	Member of the R2R3 factor gene family.
RI	IB14G26270	chrLG14	-	4,5,2	0,24,16	0,2,0	18,12,17	271	149	0.00217586	0.0422292	1.0,0.103,0.064	0.0,0.084,0.0	0.361	AT1G58110			Basic-leucine zipper (bZIP) transcription factor family protein;(source:Araport11)
RI	IB14G24660	chrLG14	-	4,6,15	4,3,4	11,5,6	0,0,0	244	149	1.07662e-08	4.09653e-06	0.379,0.55,0.696	1.0,1.0,1.0	-0.458	AT4G23180	RLK4		Encodes a receptor-like protein kinase. Naming convention from Chen et al 2003 (PMID 14756307) The mRNA is cell-to-cell mobile.
RI	IB01G19340	chrLG1	+	1,4,2	2,4,2	5,3,2	0,1,0	504	149	5.99343e-06	0.000610274	0.129,0.228,0.228	1.0,0.47,1.0	-0.628	AT3G46530	RPP13	RECOGNITION OF PERONOSPORA PARASITICA 13	Confers resistance to the biotrophic oomycete, Peronospora parasitica. Encodes an NBS-LRR type R protein with a putative amino-terminal leucine zipper. Fungal protein ATR13 induces RPP13 gene expression and disease resistance. The mRNA is cell-to-cell mobile.
RI	IB13G01340	chrLG13	+	14,20,15	446,0,0	9,19,19	316408446	237	149	2.18491e-06	0.000284381	0.019,1.0,1.0	0.018,0.028,0.026	0.649	AT5G40810			Cytochrome C1 family;(source:Araport11)
RI	IB14G16400	chrLG14	-	32,28,26	0,3,4	15,29,23	8,19,12	433	149	3.62922e-06	0.000408423	1.0,0.763,0.691	0.392,0.344,0.397	0.44	AT3G58530			RNI-like superfamily protein;(source:Araport11)
RI	IB14G15550	chrLG14	-	4,2,1	7,5,5	0,0,1	4,4,2	249	149	0.00170614	0.0355463	0.255,0.193,0.107	0.0,0.0,0.23	0.108	AT5G52340	EXO70A2	exocyst subunit exo70 family protein A2	A member of EXO70 gene family, putative exocyst subunits, conserved in land plants. Arabidopsis thaliana contains 23 putative EXO70 genes, which can be classified into eight clusters on the phylogenetic tree.
RI	IB14G15170	chrLG14	-	2,2,7	2,2,2	5,7,3	0,0,1	272	149	4.96463e-05	0.00296627	0.354,0.354,0.657	1.0,1.0,0.622	-0.419	AT3G27890	NQR	NADPH:quinone oxidoreductase	Encodes NAD(P)H:quinone reductase which is an FMN binding protein that catalyzes the reduction of quinone substrates to hydroquinones.The enzyme activity was confirmed by in vitro assay.
RI	IB11G24760	chrLG11	+	1,3,2	4,1,2	1,1,0	0,0,1	230	149	0.00123869	0.0284288	0.139,0.66,0.393	1.0,1.0,0.0	-0.269	AT3G54980			Pentatricopeptide repeat (PPR) superfamily protein;(source:Araport11)
RI	IB15G21910	chrLG15	+	34,41,37	2,2,0	28,29,20	8,2,10	858	149	0.000360517	0.0124167	0.747,0.781,1.0	0.378,0.716,0.258	0.392	AT1G06790			Encodes a subunit of RNA polymerase III involved in maintaining global RNA homeostasis, not just that of genes transcribed by RNA pol III.
RI	IB11G22960	chrLG11	-	46,33,37	4,0,4	42,32,30	0,0,0	615	149	2.0167e-05	0.00154283	0.736,1.0,0.691	1.0,1.0,1.0	-0.191	AT3G05870	APC11	anaphase-promoting complex/cyclosome 11	Subunit of the anaphase promoting complex, a ubiquitin ligase complex that regulates progression through the cell cycle.
RI	IB02G18520	chrLG2	+	19,12,18	3,3,3	6,11,7	7,8,6	234	149	0.000247703	0.00953796	0.801,0.718,0.793	0.353,0.467,0.426	0.355	AT3G22450			Ribosomal L18p/L5e family protein;(source:Araport11)
RI	IB14G28510	chrLG14	+	3,2,3	0,0,1	3,2,1	0,4,1	319	149	0.00137999	0.0307792	1.0,1.0,0.584	1.0,0.189,0.318	0.359	AT4G35220			Cyclase family protein;(source:Araport11)
RI	XLOC_030039	chrLG3	-	71,75,100	16,22,20	89,60,51	41,32,42	222	149	3.81691e-05	0.00244198	0.749,0.696,0.77	0.593,0.557,0.449	0.205
RI	IB07G29340	chrLG7	+	10,9,11	3,3,0	7,2,1	0,0,0	623	149	3.32718e-05	0.00222398	0.444,0.418,1.0	1.0,1.0,1.0	-0.379	AT4G31940	CYP82C4	cytochrome P450, family 82, subfamily C, polypeptide 4	The gene encodes a cytochrome P450 enzyme, CYP82C. It is involved in the early Fe deficiency response.CYP82C4 hydroxylates fraxetin to generate sideretin (5-hydroxyfraxetin). Fraxetin and sideretin are catecholic coumarins secreted into the rhizosphere under conditions of low iron availability and help mobilize this nutrient from insoluble iron(III) pools in the soil.The mRNA is cell-to-cell mobi…
RI	IB07G23650	chrLG7	-	1,1,0	6,2,3	2,6,2	2,1,3	318	149	0.000193273	0.00808255	0.072,0.19,0.0	0.319,0.738,0.238	-0.344	AT5G38690			Zinc-finger domain of monoamine-oxidase A repressor R1 protein;(source:Araport11)
RI	IB14G07880	chrLG14	+	30,53,35	4,2,0	37,45,28	0,0,0	728	149	0.00170995	0.0355744	0.606,0.844,1.0	1.0,1.0,1.0	-0.183	AT1G21600	PTAC6	plastid transcriptionally active 6	Present in transcriptionally active plastid chromosomes. Involved in plastid gene expression. essential subunit of the plastid-encoded RNA polymerase (PEP)
RI	IB13G27070	chrLG13	-	150176206	16,13,27	216249169	0,7,10	319	149	4.60354e-07	8.21761e-05	0.814,0.863,0.781	1.0,0.943,0.888	-0.124	AT3G48470	EMB2423	EMBRYO DEFECTIVE 2423	embryo defective 2423;(source:Araport11)
RI	IB13G25060	chrLG13	+	226233245	80,73,84	354424317	94,61,54	721	149	0.000560953	0.0170474	0.369,0.397,0.376	0.438,0.59,0.548	-0.145	AT3G14205			Phosphoinositide phosphatase family protein;(source:Araport11)
RI	IB13G16970	chrLG13	-	20,29,38	4,1,2	22,14,11	6,6,8	246	149	0.000232724	0.00919387	0.752,0.946,0.92	0.69,0.586,0.454	0.296	AT2G02955	MEE12	maternal effect embryo arrest 12	maternal effect embryo arrest 12;(source:Araport11)
RI	IB13G15080	chrLG13	-	4,4,4	4,7,5	1,3,1	15,10,9	511	149	0.00280497	0.0494718	0.226,0.143,0.189	0.019,0.08,0.031	0.143	AT5G54520			Transducin/WD40 repeat-like superfamily protein;(source:Araport11)
RI	IB13G12980	chrLG13	-	20,19,30	5,0,2	22,38,32	0,0,0	1058	149	1.49245e-05	0.00120555	0.36,1.0,0.679	1.0,1.0,1.0	-0.32	AT5G05800			Myb/SANT-like DNA-binding domain protein;(source:Araport11)
RI	IB13G11640	chrLG13	-	9,11,21	2,0,0	20,27,17	7,4,6	291	149	8.89709e-05	0.00459439	0.697,1.0,1.0	0.594,0.776,0.592	0.245	AT5G62570	CBP60a	calmodulin-binding protein 60a	Calmodulin binding protein-like protein;(source:Araport11)
RI	IB14G27130	chrLG14	+	2,3,9	4,4,6	0,1,0	6,1,2	403	149	5.75412e-05	0.00330594	0.156,0.217,0.357	0.0,0.27,0.0	0.153	AT2G14050	MCM9	minichromosome maintenance 9	minichromosome maintenance 9;(source:Araport11)
RI	IB14G24700	chrLG14	-	21,19,26	1,9,9	15,9,14	18,11,11	229	149	0.00115461	0.0272266	0.932,0.579,0.653	0.352,0.347,0.453	0.337	AT4G00960			Protein kinase superfamily protein;(source:Araport11)
RI	IB13G07840	chrLG13	-	130120145	39,38,32	155170123	12,11,22	1328	149	0.000218866	0.00883962	0.272,0.262,0.337	0.592,0.634,0.385	-0.247	AT1G18490			2-aminoethanethiol dioxygenase, putative (DUF1637);(source:Araport11)
RI	IB13G03940	chrLG13	-	168136156	19,17,10	53,77,95	1,0,5	555	149	0.00013942	0.00644047	0.704,0.682,0.807	0.934,1.0,0.836	-0.192	AT5G57800	YRE		encodes a transmembrane protein with similarity to the sterol desaturase family at the N-terminus and to the short-chain dehydrogenase/reductase family at the C-terminus. Mutant analyses indicate this protein is involved in cuticle membrane and wax biosynthesis. The mRNA is cell-to-cell mobile.
RI	IB06G24350	chrLG6	+	36,44,36	66,54,69	30,47,53	36,40,26	587	149	0.00133583	0.0301794	0.122,0.171,0.117	0.175,0.23,0.341	-0.112	AT5G06580			Encodes a protein with glycolate dehydrogenase activity, which was shown to complement various subunits of the E. coli glycolate oxidase complex. It has not been ruled out that the enzyme might be involved in other catalytic activities in vivo.
RI	XLOC_015131	chrLG13	+	680961921	15,18,18	110114121377	9,5,8	1487	149	5.47449e-07	9.42329e-05	0.82,0.843,0.837	0.925,0.966,0.945	-0.112
RI	IB06G03810	chrLG6	-	20,15,20	1,2,3	28,31,15	1,0,0	547	149	0.000383088	0.0130331	0.845,0.671,0.645	0.884,1.0,1.0	-0.241	AT2G25910			3-5 exonuclease domain-containing protein / K homology domain-containing protein / KH domain-containing protein;(source:Araport11)
RI	IB03G13020	chrLG3	+	10,6,4	14,14,14	12,12,14	9,6,7	314	149	0.000579265	0.0173954	0.253,0.169,0.119	0.388,0.487,0.487	-0.274	AT5G19900			PRLI-interacting factor;(source:Araport11)
RI	IB13G05870	chrLG13	-	77,64,95	53,63,81	133,133,76	57,42,31	281	149	1.66135e-06	0.00022984	0.435,0.35,0.383	0.553,0.627,0.565	-0.192	AT1G48540			Outer arm dynein light chain 1 protein;(source:Araport11)
RI	IB02G09150	chrLG2	+	5,14,11	1,0,1	9,4,4	2,1,1	638	149	0.00147448	0.0324004	0.539,1.0,0.72	0.512,0.483,0.483	0.26	AT1G11790	AtADT1	Arabidopsis thaliana arogenate dehydratase 1	Encodes a plastid-localized arogenate dehydratase involved in phenylalanine biosynthesis. Not less than six genes encoding ADT were identi&#64257;ed in the Arabidopsis genome: ADT1 [At1g11790]; ADT2 [At3g07630]; ADT3 [At2g27820]; ADT4 [At3g44720]; ADT5 [At5g22630]; and ADT6 [At1g08250].
RI	IB06G02910	chrLG6	+	2,1,0	47,26,45	10,10,5	40,30,30	275	149	1.98441e-07	4.50849e-05	0.023,0.02,0.0	0.119,0.153,0.083	-0.104	AT5G17680			disease resistance protein (TIR-NBS-LRR class);(source:Araport11)
RI	IB13G14820	chrLG13	+	563611365	19,21,42	146144210	33,28,18	321	149	9.04511e-06	0.000827742	0.932,0.931,0.801	0.673,0.705,0.844	0.147	AT4G04790			Tetratricopeptide repeat (TPR)-like superfamily protein;(source:Araport11)
RI	IB13G11660	chrLG13	+	16,6,16	0,2,5	5,2,9	0,0,1	735	149	8.04909e-05	0.00426307	1.0,0.378,0.393	1.0,1.0,0.646	-0.292	AT5G62570	CBP60a	calmodulin-binding protein 60a	Calmodulin binding protein-like protein;(source:Araport11)
RI	IB15G02360	chrLG15	+	21,28,33	2,1,6	15,26,22	10,8,9	490	149	0.0010624	0.025948	0.761,0.895,0.626	0.313,0.497,0.426	0.349	AT4G08920	OOP2	OUT OF PHASE 2	Encodes CRY1, a flavin-type blue-light photoreceptor with ATP binding and autophosphorylation activity. Functions in perception of blue / green ratio of light. The photoreceptor may be involved in electron transport. Mutant phenotype displays a blue light-dependent inhibition of hypocotyl elongation. Photoreceptor activity requires light-induced homodimerisation of the N-terminal CNT1 domains of …
RI	IB14G15080	chrLG14	-	132155227	1,3,4	182258198	14,14,12	3252	149	7.0976e-05	0.00387261	0.858,0.703,0.722	0.373,0.458,0.431	0.34	AT3G52660			RNA-binding (RRM/RBD/RNP motifs) family protein;(source:Araport11)
RI	IB14G13870	chrLG14	-	113,66,70	129,106,60	59,105,97	45,59,71	262	149	0.00161626	0.0342661	0.333,0.262,0.399	0.427,0.503,0.437	-0.124	AT3G10060			FKBP-like peptidyl-prolyl cis-trans isomerase family protein;(source:Araport11)
RI	IB02G11090	chrLG2	-	12,7,11	38,39,48	34,27,25	52,39,23	431	149	3.31562e-06	0.000380481	0.098,0.058,0.073	0.184,0.193,0.273	-0.14	AT4G16143	IMPA-2	importin alpha isoform 2	Protein interacts with Agrobacterium proteins VirD2 and VirE2. Is not individually essential for Agrobacterium-mediated root transformation, but when overexpressed can rescue the impa-4 decreased transformation susceptibility phenotype.
RI	IB02G06550	chrLG2	+	11,10,29	5,5,3	15,17,8	0,0,0	301	149	3.25486e-08	1.04582e-05	0.521,0.497,0.827	1.0,1.0,1.0	-0.385	AT2G29890	VLN1	villin 1	Encodes a ubiquitously expressed villin-like protein, whose mRNA may be alternatively processed. Villin belongs to a superfamily of actin binding proteins called the villin/gelsolin family. Animal villins are involved in actin binding. VLN1 protein co-localizes with actin filaments in several assays. VLN1 binds and bundles F-actin in a calcium-independent manner. It does not nucleate, cap or seve…
RI	IB13G03990	chrLG13	+	14,11,14	0,0,5	11,16,8	6,6,11	287	149	0.000821974	0.0218875	1.0,1.0,0.592	0.488,0.581,0.274	0.416	AT5G03100			F-box/RNI-like superfamily protein, expressed in the peroxisome.
RI	IB13G02780	chrLG13	+	39,49,64	0,1,0	56,18,25	0,3,7	242	149	5.19764e-05	0.00308003	1.0,0.968,1.0	1.0,0.787,0.687	0.165	AT1G74920	ALDH10A8	aldehyde dehydrogenase 10A8	ALDH10A8 encodes a protein that has not been functionally characterized, but it is similar to an Arabidopsis protein that has betaine aldehyde dehydrogenase and aminoaldehyde dehydrogenase activity. ALDH10A8 localizes to leucoplasts. aldh10a8 mutant plants are more susceptible to NaCl and dehydration stress.
RI	IB13G01400	chrLG13	+	19,21,30	4,1,3	21,10,10	0,0,0	255	149	0.000115792	0.00554385	0.735,0.925,0.854	1.0,1.0,1.0	-0.162	AT1G14650			SWAP (Suppressor-of-White-APricot)/surp domain-containing protein / ubiquitin family protein;(source:Araport11)
RI	IB05G13240	chrLG5	-	67,59,89	1,0,0	49,46,54	1,3,2	1688	149	0.000209998	0.00862604	0.855,1.0,1.0	0.812,0.575,0.704	0.255	AT1G76060	EMB1793	EMBRYO DEFECTIVE 1793	mutant has Embryo defect
RI	IB14G24010	chrLG14	-	12,7,3	0,0,0	0,2,6	2,0,5	230	149	0.000136302	0.00631666	1.0,1.0,1.0	0.0,1.0,0.437	0.521	AT1G11190	ENDO1	ENDONUCLEASE 1	Encodes a bifunctional nuclease that acts on both RNA and DNA involved in nucleic acid degradation to facilitate nucleotide and phosphate recovery during senescence. It has mismatch-specific endonuclease activity with wide recognition of single base mismatches as well as the ability to cleave indel types of mismatches (heteroduplexes with loops).
RI	IB10G00060	chrLG10	-	16,16,8	0,28,23	5,9,12	0,0,0	403	149	1.14299e-07	2.89938e-05	1.0,0.174,0.114	1.0,1.0,1.0	-0.571	AT1G80300	NTT1	nucleotide transporter 1	Encodes an ATP/ADP transporter. The mRNA is cell-to-cell mobile.
RI	IB13G08410	chrLG13	+	5,4,3	0,0,2	4,4,2	3,4,2	202	149	0.000238754	0.00935541	1.0,1.0,0.525	0.496,0.425,0.425	0.393	AT5G50740			Heavy metal transport/detoxification superfamily protein;(source:Araport11)
RI	IB14G27560	chrLG14	+	2,1,4	0,0,0	0,3,0	4,0,1	244	149	2.28374e-05	0.00167617	1.0,1.0,1.0	0.0,1.0,0.0	0.667	AT4G37940	AGL21	AGAMOUS-like 21	encodes a MADS box protein, highly expressed in the root.
RI	IB12G24330	chrLG12	-	20,11,23	2,4,0	14,11,5	0,0,0	295	149	0.00265378	0.047837	0.835,0.581,1.0	1.0,1.0,1.0	-0.195	AT5G27030	TPR3	TOPLESS-related 3	TOPLESS-related 3;(source:Araport11)
RI	IB10G08260	chrLG10	+	6,1,5	0,2,3	3,0,3	0,1,0	699	149	0.00261044	0.0473844	1.0,0.096,0.262	1.0,0.0,1.0	-0.214	AT5G45030			Trypsin family protein;(source:Araport11)
RI	IB13G07810	chrLG13	-	4,1,3	0,0,0	4,11,2	1,3,2	324	149	2.06785e-05	0.00157363	1.0,1.0,1.0	0.648,0.628,0.315	0.47	AT5G08170	EMB1873	EMBRYO DEFECTIVE 1873	porphyromonas-type peptidyl-arginine deiminase family protein;(source:Araport11)
RI	IB12G15430	chrLG12	-	3,3,4	8,8,8	5,7,1	1,1,0	797	149	0.000134698	0.0062826	0.066,0.066,0.085	0.483,0.567,1.0	-0.611	AT3G57170			N-acetylglucosaminyl transferase component family protein / Gpi1 family protein;(source:Araport11)
RI	IB12G12690	chrLG12	-	2,1,2	9,1,1	2,2,4	0,0,0	368	149	4.89608e-14	1.01132e-10	0.083,0.288,0.447	1.0,1.0,1.0	-0.727
RI	IB12G12320	chrLG12	-	8,5,16	2,1,3	10,8,16	1,0,0	541	149	4.85589e-05	0.00292547	0.524,0.579,0.595	0.734,1.0,1.0	-0.345	AT1G13570			F-box/RNI-like superfamily protein;(source:Araport11)
RI	IB09G25890	chrLG9	-	3,0,4	1,1,1	1,1,0	1,4,1	218	149	0.00205424	0.0409123	0.672,0.0,0.732	0.406,0.146,0.0	0.284
RI	IB01G10000	chrLG1	-	52,49,68	0,16,0	83,83,88	0,0,1	536	149	0.00163764	0.0345567	1.0,0.46,1.0	1.0,1.0,0.961	-0.167
RI	IB13G13630	chrLG13	+	10,7,7	7,11,10	7,11,11	2,2,3	277	149	0.000633603	0.0184703	0.435,0.255,0.274	0.653,0.747,0.664	-0.367
RI	IB12G07370	chrLG12	-	57,64,60	0,2,0	68,74,47	2,2,6	620	149	0.000507123	0.0159935	1.0,0.885,1.0	0.891,0.899,0.653	0.147
RI	IB12G06070	chrLG12	-	0,0,0	1,2,1	23,40,17	2,0,0	248	149	9.57789e-13	1.53874e-09	0.0,0.0,0.0	0.874,1.0,1.0	-0.958	AT3G44960			shugoshin;(source:Araport11)
RI	IB14G01470	chrLG14	-	51,57,54	6,3,3	52,36,48	0,1,0	1310	149	2.98609e-06	0.000356826	0.492,0.684,0.672	1.0,0.804,1.0	-0.319	AT1G05680	UGT74E2	Uridine diphosphate glycosyltransferase 74E2	Encodes a UDP-glucosyltransferase, UGT74E2, that acts on IBA (indole-3-butyric acid) and affects auxin homeostasis. The transcript and protein levels of this enzyme are strongly induced by H2O2 and may allow integration of ROS (reactive oxygen species) and auxin signaling. This enzyme can also transfer glycosyl groups to several compounds related to the explosive TNT when this synthetic compound …
RI	IB14G25960	chrLG14	-	21,14,17	1,0,0	29,32,17	1,7,2	553	149	4.77828e-05	0.00290291	0.85,1.0,1.0	0.887,0.552,0.696	0.238	AT5G49890	CLC-C	chloride channel C	member of Anion channel protein family
RI	IB11G38530	chrLG11	+	7,11,10	7,2,1	7,6,11	1,0,0	681	149	1.63876e-05	0.00130192	0.18,0.546,0.686	0.605,1.0,1.0	-0.398	AT2G31130			hypothetical protein;(source:Araport11)
RI	IB12G23050	chrLG12	+	63,52,47	1977,0,0	9,18,9	0,0,0	267	149	0.000766981	0.0208176	0.017,1.0,1.0	1.0,1.0,1.0	-0.328	AT3G13470	Cpn60beta2	chaperonin-60beta2	Encodes a subunit of chloroplasts chaperonins that are involved in mediating the folding of newly synthesized, translocated, or stress-denatured proteins. Cpn60 subunits are: Cpn60alpha1 (At2g28000), AtCpn60alpha2 (At5g18820), AtCpn60beta1 (At1g55490), AtCpn60beta2 (At3g13470), AtCpn60beta3 (At5g56500), AtCpn60beta4 (At1g26230).
RI	IB12G22260	chrLG12	+	18,28,37	11,5,5	38,37,26	0,1,0	656	149	4.81558e-09	2.20616e-06	0.271,0.56,0.627	1.0,0.894,1.0	-0.479	AT1G67490	KNF	KNOPF	Encodes an alpha-glucosidase I enzyme that catalyzes the first step in N-linked glycan processing. Localized to the endoplasmic reticulum (ER).
RI	IB12G18450	chrLG12	+	3,3,2	0,1,0	1,1,1	2,1,1	302	149	1.35598e-06	0.000198041	1.0,0.597,1.0	0.198,0.33,0.33	0.58
RI	IB12G18450	chrLG12	+	5,9,11	17,15,17	21,15,12	12,11,9	280	149	0.00115761	0.0272266	0.135,0.242,0.256	0.482,0.421,0.415	-0.228
RI	IB12G17030	chrLG12	+	2,3,1	0,0,1	1,1,0	4,3,3	465	149	9.68231e-07	0.000150534	1.0,1.0,0.243	0.074,0.097,0.0	0.691	AT3G50950	ZAR1	HOPZ-ACTIVATED RESISTANCE 1	Encodes a canonical CC-type NLR protein that is required for the recognition of the T3SE HopZ1a as well as several other Hop effectors from the pathogenic bacteria P. syringae.
RI	IB12G14990	chrLG12	+	17,7,10	0,0,0	7,9,7	1,4,1	1126	149	3.63387e-08	1.14222e-05	1.0,1.0,1.0	0.481,0.229,0.481	0.603	AT1G03270			CBS domain protein with a domain protein (DUF21);(source:Araport11)
RI	IB08G11280	chrLG8	-	68,49,70	221164145	54,62,76	86,78,80	403	149	1.86958e-07	4.36003e-05	0.102,0.099,0.151	0.188,0.227,0.26	-0.108	AT1G73060	LPA3	Low PSII Accumulation 3	Low PSII Accumulation 3;(source:Araport11)
RI	IB02G33480	chrLG2	-	37,82,58	0,0,2	83,39,33	4,3,1	586	149	0.00148022	0.0324773	1.0,1.0,0.881	0.841,0.768,0.894	0.126	AT3G46530	RPP13	RECOGNITION OF PERONOSPORA PARASITICA 13	Confers resistance to the biotrophic oomycete, Peronospora parasitica. Encodes an NBS-LRR type R protein with a putative amino-terminal leucine zipper. Fungal protein ATR13 induces RPP13 gene expression and disease resistance. The mRNA is cell-to-cell mobile.
RI	XLOC_015578	chrLG13	-	89102127	13,11,10	135,103,77	29,21,23	1087	149	0.0020581	0.0409223	0.484,0.56,0.635	0.39,0.402,0.315	0.191
RI	IB02G26340	chrLG2	-	0,0,1	12,6,20	8,3,4	32,9,23	296	149	8.97472e-05	0.00461277	0.0,0.0,0.025	0.112,0.144,0.08	-0.104	AT3G23150	ETR2	ethylene response 2	Involved in ethylene perception in Arabidopsis The mRNA is cell-to-cell mobile.
RI	IB07G30450	chrLG7	-	32,30,28	27,32,32	22,26,16	48,47,50	327	149	0.000279067	0.0103462	0.351,0.299,0.285	0.173,0.201,0.127	0.145	AT5G15270			RNA-binding KH domain-containing protein;(source:Araport11)
RI	IB03G00220	chrLG3	+	9,11,23	6,6,16	25,68,15	47,155,33	284	149	3.211e-05	0.00215943	0.44,0.49,0.43	0.218,0.187,0.193	0.254	AT4G02080	SAR2	secretion-associated RAS super family 2	A member of ARF-like GTPase family. A thaliana has 21 members, in two subfamilies, ARF and ARF-like (ARL) GTPases.
RI	IB06G01210	chrLG6	+	7,9,9	0,1,5	9,4,6	1,0,0	362	149	0.00162207	0.0343389	1.0,0.787,0.426	0.787,1.0,1.0	-0.191	AT4G32440			Plant Tudor-like RNA-binding protein;(source:Araport11)
RI	IB12G03030	chrLG12	+	197184219	108,70,46	147208144	30,17,11	1092	149	7.85357e-05	0.00420573	0.199,0.264,0.394	0.401,0.625,0.641	-0.27	AT2G03420			hypothetical protein;(source:Araport11)
RI	IB01G26270	chrLG1	+	9131094966	83,94,79	701924665	95147110	771	149	1.14755e-06	0.000172838	0.68,0.692,0.703	0.588,0.548,0.539	0.133	AT1G73670	MPK15	MAP kinase 15	member of MAP Kinase The mRNA is cell-to-cell mobile.
RI	IB01G26270	chrLG1	+	644804725	40,48,43	461531429	62,88,42	560	149	4.29314e-07	7.75931e-05	0.811,0.817,0.818	0.664,0.616,0.731	0.145	AT1G73670	MPK15	MAP kinase 15	member of MAP Kinase The mRNA is cell-to-cell mobile.
RI	IB01G26270	chrLG1	+	190523032067	63,57,60	145817821408	59,102,78	1447	149	1.06187e-05	0.000924914	0.757,0.806,0.78	0.718,0.643,0.65	0.111	AT1G73670	MPK15	MAP kinase 15	member of MAP Kinase The mRNA is cell-to-cell mobile.
RI	IB01G26270	chrLG1	+	8851086988	42,44,52	667752654	57,62,63	650	149	7.36404e-06	0.000707591	0.828,0.85,0.813	0.728,0.735,0.704	0.108	AT1G73670	MPK15	MAP kinase 15	member of MAP Kinase The mRNA is cell-to-cell mobile.
RI	IB14G21560	chrLG14	-	19,15,14	0,0,2	24,31,31	7,6,3	550	149	0.00021388	0.00875561	1.0,1.0,0.655	0.482,0.583,0.737	0.284	AT5G02320	MYB3R-5	myb domain protein 3r-5	Encodes a putative c-MYB-like transcription factor of the MYB3R factor gene family (MYB3R5).
RI	IB14G10670	chrLG14	+	6,3,8	10,22,65	2,0,0	13,10,10	274	149	0.00158615	0.0340629	0.246,0.069,0.063	0.077,0.0,0.0	0.1	AT2G44500			O-fucosyltransferase family protein;(source:Araport11)
RI	IB12G10100	chrLG12	-	16,16,12	26,20,29	11,9,7	40,46,40	292	149	0.000579888	0.0173954	0.239,0.29,0.174	0.123,0.091,0.082	0.136	AT2G29910			F-box/RNI-like superfamily protein;(source:Araport11)
RI	IB13G12570	chrLG13	-	7,3,8	9,12,24	0,2,2	22,20,22	242	149	6.19131e-05	0.00348328	0.324,0.133,0.17	0.0,0.058,0.053	0.172	AT5G67280	RLK	receptor-like kinase	receptor-like kinase;(source:Araport11)
RI	IB05G13590	chrLG5	+	50,40,48	17,10,9	23,29,32	18,32,24	1932	149	2.39886e-06	0.000293942	0.185,0.236,0.291	0.09,0.065,0.093	0.155	AT1G76060	EMB1793	EMBRYO DEFECTIVE 1793	mutant has Embryo defect
RI	XLOC_012644	chrLG12	-	13,16,25	1,0,1	20,24,18	8,11,4	674	149	7.81407e-07	0.000128391	0.742,1.0,0.847	0.356,0.325,0.499	0.47
RI	IB10G05500	chrLG10	-	18,27,26	1,0,2	8,17,10	5,2,1	302	149	0.00243002	0.04569	0.899,1.0,0.865	0.441,0.807,0.831	0.228
RI	IB13G14130	chrLG13	-	39,53,37	0,0,0	39,34,26	0,0,118	937	149	0.0014134	0.031344	1.0,1.0,1.0	1.0,1.0,0.034	0.322	AT5G55530			Calcium-dependent lipid-binding (CaLB domain) family protein;(source:Araport11)
RI	IB01G27970	chrLG1	+	21,16,23	1,4,1	5,29,14	0,2,0	431	149	0.00110027	0.0265589	0.879,0.58,0.888	1.0,0.834,1.0	-0.162	AT1G69550			disease resistance protein (TIR-NBS-LRR class);(source:Araport11)
RI	IB01G27970	chrLG1	+	4,7,2	0,0,4	1,0,5	3,4,6	383	149	0.00108607	0.0263923	1.0,1.0,0.163	0.115,0.0,0.245	0.601	AT1G69550			disease resistance protein (TIR-NBS-LRR class);(source:Araport11)
RI	IB10G19640	chrLG10	+	10,8,10	0,36,0	2,11,9	19,27,20	403	149	0.00122236	0.0281883	1.0,0.076,1.0	0.037,0.131,0.143	0.588	AT1G14360	UTR3	UDP-galactose transporter 3	UDP-galactose transporter 3;(source:Araport11)
RI	IB07G28150	chrLG7	+	5,3,1	5,2,4	1,6,3	0,0,2	241	149	0.000249446	0.00954163	0.382,0.481,0.134	1.0,1.0,0.481	-0.495	AT5G65500			U-box domain-containing protein kinase family protein;(source:Araport11)
RI	IB09G23330	chrLG9	+	65,58,64	15,25,22	26,17,27	17,10,27	1064	149	0.000743349	0.0206052	0.378,0.245,0.289	0.176,0.192,0.123	0.14	AT4G18700	WL4	WPL4-LIKE 4	Encodes CBL-interacting protein kinase 12 (CIPK12).
RI	IB09G23330	chrLG9	+	41,43,41	9,6,5	17,13,19	10,12,9	678	149	5.35753e-05	0.00316182	0.5,0.612,0.643	0.272,0.192,0.317	0.325	AT4G18700	WL4	WPL4-LIKE 4	Encodes CBL-interacting protein kinase 12 (CIPK12).
RI	IB13G21100	chrLG13	+	28,39,41	4,3,4	35,26,25	8,11,7	282	149	0.00278178	0.0492311	0.787,0.873,0.844	0.698,0.555,0.654	0.199	AT5G35750	HK2	histidine kinase 2	Encodes histidine kinase AHK2.
RI	IB13G21100	chrLG13	+	136149202	106,85,101	166257175	73,67,59	262	149	0.00039768	0.0133977	0.422,0.499,0.532	0.564,0.686,0.628	-0.142	AT5G35750	HK2	histidine kinase 2	Encodes histidine kinase AHK2.
RI	IB02G31470	chrLG2	-	2,8,4	2,4,7	7,2,1	49,11,13	239	149	0.000252111	0.00956765	0.384,0.555,0.263	0.082,0.102,0.046	0.324	AT5G47070			Encodes a member of the RLCK VII-4 subfamily of receptor-like cytoplasmic kinases that has been shown to phosphorylate MAPKKK5 Ser-599 and MEKK1 Ser-603, both players in PRR-mediated resistance to bacterial and fungal pathogens.
RI	IB08G09770	chrLG8	-	11,6,4	5,1,0	10,19,4	0,0,0	863	149	6.97672e-05	0.00382784	0.275,0.509,1.0	1.0,1.0,1.0	-0.405	AT3G21295			Pro-Trp-Pro-Trp repeat protein.
RI	IB12G25730	chrLG12	+	27,26,28	41,27,31	8,7,10	35,23,27	570	149	8.00214e-05	0.00425379	0.147,0.201,0.191	0.056,0.074,0.088	0.107	AT5G12200	PYD2	pyrimidine 2	Encodes a protein with dihydropyrimidine amidohydrolase activity. It localizes to the secretory system and plays a role in uracil metabolism.
RI	IB11G28750	chrLG11	+	31,19,36	0,1,0	20,29,16	2,2,3	1257	149	1.3972e-05	0.00116104	1.0,0.693,1.0	0.542,0.632,0.387	0.377	AT1G67190			F-box/RNI-like superfamily protein;(source:Araport11)
RI	IB14G24260	chrLG14	+	15,14,15	2,1,0	12,11,18	4,2,5	409	149	0.0021199	0.0415334	0.732,0.836,1.0	0.522,0.667,0.567	0.271	AT1G11390			Atypical kinase which functions in plant salt stress tolerance by regulating reactive oxygen species (ROS).
RI	XLOC_012382	chrLG12	-	1,0,0	4,2,3	8,7,4	0,8,1	264	149	3.01255e-07	6.135e-05	0.124,0.0,0.0	1.0,0.331,0.693	-0.633
RI	IB10G01790	chrLG10	-	137133173	20,29,29	171221156	9,8,15	349	149	1.47821e-06	0.000209543	0.745,0.662,0.718	0.89,0.922,0.816	-0.168	AT3G54230	SUA	suppressor of abi3-5	Encodes a splicing factor SUA (suppressor of abi3-5), homologous to the human protein RBM5. Controls alternative splicing of the developmental regulator ABI3.
RI	IB15G02020	chrLG15	+	3,5,2	4,1,2	2,2,6	0,0,0	231	149	4.85194e-07	8.55539e-05	0.326,0.763,0.392	1.0,1.0,1.0	-0.506	AT1G78140			S-adenosyl-L-methionine-dependent methyltransferases superfamily protein;(source:Araport11)
RI	IB01G05830	chrLG1	+	61,55,73	8,3,2	57,50,77	1,0,0	298	149	2.49343e-05	0.00176071	0.792,0.902,0.948	0.966,1.0,1.0	-0.108	AT3G02910			AIG2-like (avirulence induced gene) family protein;(source:Araport11)
RI	XLOC_048673	chrLG9	+	6,2,1	0,0,0	1,1,5	1,3,5	218	149	2.69915e-10	2.05405e-07	1.0,1.0,1.0	0.406,0.186,0.406	0.667
RI	IB14G10590	chrLG14	-	3,2,6	12,12,24	0,0,0	3,6,4	276	149	0.00032318	0.0115099	0.119,0.083,0.119	0.0,0.0,0.0	0.107	AT2G44500			O-fucosyltransferase family protein;(source:Araport11)
RI	IB07G16170	chrLG7	+	7,3,4	4,1,2	2,3,4	1,0,0	240	149	0.000112693	0.0054679	0.521,0.651,0.554	0.554,1.0,1.0	-0.276	AT5G10770			Eukaryotic aspartyl protease family protein;(source:Araport11)
RI	IB10G02400	chrLG10	+	31,26,12	6,5,2	7,16,7	0,0,0	499	149	1.21536e-07	2.97845e-05	0.607,0.608,0.642	1.0,1.0,1.0	-0.381	AT5G48790			LOW PSII ACCUMULATION protein (DUF1995);(source:Araport11)
RI	IB10G02400	chrLG10	+	5,3,2	4,3,2	7,2,6	1,0,2	236	149	0.0022723	0.0434592	0.441,0.387,0.387	0.815,1.0,0.654	-0.418	AT5G48790			LOW PSII ACCUMULATION protein (DUF1995);(source:Araport11)
RI	IB10G08450	chrLG10	+	4,15,33	0,0,0	28,25,8	53,0,25	540	149	5.36241e-08	1.5507e-05	1.0,1.0,1.0	0.127,1.0,0.081	0.597	AT1G30680			Twinkle is a dual localized (mitochondria and chloroplast) DNA primase-helicase. It synthesizes RNA primers from a 5&#8242; -(G/C)GGA-3&#8242; template, where the last two 3' nucleotides are cryptic. Mitochondrial protein involved in DNA replication which binds to DNA polymerases, Pol1A and Pol1B.
RI	IB02G02270	chrLG2	+	0,0,1	16,5,6	3,4,1	4,3,4	868	149	0.00259739	0.0473844	0.0,0.0,0.028	0.114,0.186,0.041	-0.104	AT3G43610			Spc97 / Spc98 family of spindle pole body (SBP) component;(source:Araport11)
RI	IB11G29410	chrLG11	+	17,18,25	0,0,0	38,35,25	1,3,1	1626	149	0.000826942	0.021939	1.0,1.0,1.0	0.777,0.517,0.696	0.337	AT5G22030	UBP8	ubiquitin-specific protease 8	ubiquitin-specific protease 8;(source:Araport11)
RI	IB11G29410	chrLG11	+	23,16,19	26,26,35	13,14,10	43,49,37	329	149	0.00121055	0.0280751	0.286,0.218,0.197	0.12,0.115,0.109	0.119	AT5G22030	UBP8	ubiquitin-specific protease 8	ubiquitin-specific protease 8;(source:Araport11)
RI	IB15G06940	chrLG15	+	262348593	56,66,108	911754333	80,72,38	542	149	2.06918e-07	4.60281e-05	0.563,0.592,0.602	0.758,0.742,0.707	-0.15	AT4G19160			transglutaminase family protein;(source:Araport11)
RI	IB14G20950	chrLG14	-	4,1,3	5,6,8	0,1,0	3,6,1	237	149	0.000453308	0.014663	0.335,0.095,0.191	0.0,0.095,0.0	0.175	AT3G09060			Pentatricopeptide repeat (PPR) superfamily protein;(source:Araport11)
RI	IB08G00560	chrLG8	+	29,50,51	30,36,37	92,86,91	44,38,37	230	149	0.00242623	0.04569	0.385,0.474,0.472	0.575,0.595,0.614	-0.151	AT4G00355	ATI2	ATG8-interacting protein 2	Encodes an Atg8-interacting protein that is partially associated with the ER during favorable growth conditions and becomes mainly associated with a spherical compartment that dynamically moves along the ER network.
RI	IB11G24480	chrLG11	+	5,1,2	0,3,5	0,1,0	2,3,1	243	149	0.000511566	0.0160102	1.0,0.17,0.197	0.0,0.17,0.0	0.399	AT3G18100	MYB4R1	myb domain protein 4r1	Member of the R2R3 transcription factor gene family.
RI	XLOC_006885	chrLG11	+	4,9,7	1,0,0	8,15,14	3,3,4	179	149	0.000141628	0.00650093	0.769,1.0,1.0	0.689,0.806,0.744	0.177
RI	IB01G31030	chrLG1	-	3,5,1	0,0,62	6,4,5	0,0,0	395	149	0.000418227	0.0137748	1.0,1.0,0.006	1.0,1.0,1.0	-0.331	AT1G09870			histidine acid phosphatase family protein;(source:Araport11)
RI	IB13G22510	chrLG13	+	24,20,29	0,0,1	9,12,9	3,1,2	260	149	0.000544641	0.016791	1.0,1.0,0.943	0.632,0.873,0.721	0.239	AT5G37360			LOW protein: ammonium transporter 1-like protein;(source:Araport11)
RI	IB13G22510	chrLG13	+	149145161	132,101,95	87178160	34,69,61	1027	149	1.43937e-05	0.00118249	0.141,0.172,0.197	0.271,0.272,0.276	-0.103	AT5G37360			LOW protein: ammonium transporter 1-like protein;(source:Araport11)
RI	IB14G20460	chrLG14	-	4,6,2	2,2,4	1,2,4	0,0,2	262	149	0.00243726	0.0457073	0.532,0.63,0.221	1.0,1.0,0.532	-0.383	AT5G24830			Tetratricopeptide repeat (TPR)-like superfamily protein;(source:Araport11)
RI	IB07G01380	chrLG7	+	19,37,28	4,2,5	31,20,15	0,0,0	246	149	5.76578e-06	0.000595482	0.742,0.918,0.772	1.0,1.0,1.0	-0.189	AT4G19985			Acyl-CoA N-acyltransferases (NAT) superfamily protein;(source:Araport11)
RI	IB02G34260	chrLG2	-	6,8,10	10,6,12	10,2,2	22,33,6	555	149	0.00137775	0.0307792	0.139,0.264,0.183	0.109,0.016,0.082	0.126	AT4G01130			GDSL-motif esterase/acyltransferase/lipase. Enzyme group with broad substrate specificity that may catalyze acyltransfer or hydrolase reactions with lipid and non-lipid substrates.
RI	IB02G34260	chrLG2	-	1,2,3	2,2,2	2,2,1	0,0,0	223	149	8.71363e-07	0.000138451	0.25,0.401,0.501	1.0,1.0,1.0	-0.616	AT4G01130			GDSL-motif esterase/acyltransferase/lipase. Enzyme group with broad substrate specificity that may catalyze acyltransfer or hydrolase reactions with lipid and non-lipid substrates.
RI	IB01G23670	chrLG1	-	69,41,77	12,15,16	57,83,87	4,8,10	258	149	0.00259697	0.0473844	0.769,0.612,0.735	0.892,0.857,0.834	-0.156	AT4G26120			Ankyrin repeat family protein / BTB/POZ domain-containing protein;(source:Araport11)
RI	IB02G18370	chrLG2	+	1,0,0	6,9,4	12,3,5	11,9,2	265	149	1.41224e-06	0.000204195	0.086,0.0,0.0	0.38,0.158,0.584	-0.345	AT4G14920			Acyl-CoA N-acyltransferase with RING/FYVE/PHD-type zinc finger protein;(source:Araport11)
RI	IB15G11270	chrLG15	+	67,100,46	3,5,3	52,45,37	0,0,0	2577	149	9.20672e-09	3.69778e-06	0.564,0.536,0.47	1.0,1.0,1.0	-0.477
RI	IB01G08600	chrLG1	-	64,41,54	3,6,1	46,13,28	0,0,0	411	149	3.84008e-05	0.00244598	0.886,0.712,0.951	1.0,1.0,1.0	-0.15	AT5G53550	YSL3	YELLOW STRIPE like 3	YELLOW STRIPE like 3;(source:Araport11)
RI	IB06G15490	chrLG6	-	0,2,2	2,1,3	2,0,1	0,1,0	226	149	0.000752746	0.0208106	0.0,0.569,0.305	1.0,0.0,1.0	-0.375	AT1G20720			RAD3-like DNA-binding helicase protein;(source:Araport11)
RI	IB15G15460	chrLG15	-	17,10,9	15,9,13	2,12,6	12,24,25	258	149	0.00196819	0.0398015	0.396,0.391,0.286	0.088,0.224,0.122	0.213	AT5G47630	mtACP3	mitochondrial acyl carrier protein 3	Encodes a member of the mitochondrial acyl carrier protein (ACP) family. Its role is currently obscure as it is weakly expressed and has not yet been identified by mitochondrial proteome analysis.
RI	IB05G06510	chrLG5	-	203188310	50,48,46	261307181	35,21,18	567	149	0.000289442	0.0106761	0.516,0.507,0.639	0.662,0.793,0.725	-0.173	AT3G29390	RIK	RS2-interacting KH protein	Nuclear localized K-homology containing protein that interacts with AS1.
RI	IB07G04020	chrLG7	-	10,6,14	6,4,3	3,2,1	0,0,0	225	149	4.96938e-08	1.46637e-05	0.525,0.498,0.756	1.0,1.0,1.0	-0.407	AT3G04500			RNA-binding (RRM/RBD/RNP motifs) family protein;(source:Araport11)
RI	IB14G30320	chrLG14	-	4,5,10	36,23,52	20,43,28	48,58,34	480	149	4.22846e-07	7.75931e-05	0.033,0.063,0.056	0.115,0.187,0.204	-0.118	AT4G38470	STY46	serine/threonine/tyrosine kinase 46	Serine/threonine kinase that phosphorylate transit peptides of chloroplast and mitochondria targeted pre-proteins.
RI	IB14G30320	chrLG14	-	20,21,44	5,3,6	52,115,63	3,4,2	524	149	0.00125122	0.028671	0.532,0.666,0.676	0.831,0.891,0.9	-0.249	AT4G38470	STY46	serine/threonine/tyrosine kinase 46	Serine/threonine kinase that phosphorylate transit peptides of chloroplast and mitochondria targeted pre-proteins.
RI	IB04G00280	chrLG4	-	82111116	20,25,17	125155193	13,3,6	228	149	2.12395e-08	7.31196e-06	0.728,0.744,0.817	0.863,0.971,0.955	-0.167	AT1G26090			P-loop containing nucleoside triphosphate hydrolases superfamily protein;(source:Araport11)
RI	IB01G14280	chrLG1	-	2,2,2	0,1,0	5,0,3	3,2,0	282	149	0.00100822	0.0253087	1.0,0.514,1.0	0.468,0.0,1.0	0.349	AT5G50340			DNA repair protein RadA-like protein;(source:Araport11)
RI	IB01G01700	chrLG1	+	11,21,19	1,4,2	12,18,13	0,0,0	509	149	1.02568e-05	0.000909834	0.763,0.606,0.736	1.0,1.0,1.0	-0.298	AT1G04970			Encodes one of the two LBP/BPI related proteins (AT1G04970/LBR-1, AT3G20270/LBR-2) that bind to LPS directly and regulate PR1 expression. Putative BPI/LBP family protein.
RI	IB10G15260	chrLG10	-	185253219	0,8,0	124126114	9,5,11	592	149	4.16078e-06	0.000452529	1.0,0.888,1.0	0.776,0.864,0.723	0.175	AT1G78910			Pseudouridine synthase family protein;(source:Araport11)
RI	IB01G12500	chrLG1	-	1,1,1	3,3,1	3,3,0	0,0,2	342	149	0.00258456	0.0473844	0.127,0.127,0.303	1.0,1.0,0.0	-0.481	AT5G39660	CDF2	cycling DOF factor 2	Dof-type zinc finger domain-containing protein, identical to H-protein promoter binding factor-2a GI:3386546 from (Arabidopsis thaliana). Interacts with LKP2 and FKF1, but its overexpression does not change flowering time under short or long day conditions.
RI	IB06G21170	chrLG6	+	35,52,46	9,19,15	22,43,29	17,36,33	948	149	1.38434e-05	0.00115701	0.379,0.301,0.325	0.169,0.158,0.121	0.186	AT2G41000			Chaperone DnaJ-domain superfamily protein;(source:Araport11)
RI	IB11G15280	chrLG11	+	93,48,68	5,6,4	41,91,72	1,2,1	353	149	0.00209579	0.0412916	0.887,0.772,0.878	0.945,0.951,0.968	-0.109	AT2G21470	SAE2	SUMO-activating enzyme 2	Encodes one of the two subunits of the SUMO activation enzyme required during sumolation. Sumolation is a post-translational protein modification process similar to ubiquitination during which a polypeptide (SUMO) is covalently attached to a target protein.
RI	IB02G29700	chrLG2	+	6,9,2	3,1,1	2,5,2	17,13,4	248	149	1.8486e-05	0.00143703	0.546,0.844,0.546	0.066,0.188,0.231	0.484	AT3G63440	CKX6	cytokinin oxidase/dehydrogenase 6	This gene used to be called AtCKX7. It encodes a protein whose sequence is similar to cytokinin oxidase/dehydrogenase, which catalyzes the degradation of cytokinins.
RI	IB05G12250	chrLG5	-	4,1,4	1,1,2	8,2,1	1,0,0	465	149	0.00105506	0.0258318	0.562,0.243,0.391	0.719,1.0,1.0	-0.508	AT3G23280	XBAT35	XB3 ortholog 5 in Arabidopsis thaliana	Encodes a ubiquitin ligase that is a novel player in ethylene signaling involved in negatively regulating apical hook curvature, with alternative splicing controlling dual targeting to the nuclear and cytoplasmic compartments.
RI	IB01G01390	chrLG1	-	10,7,14	0,0,1	22,16,12	1,2,3	348	149	0.00169846	0.0354996	1.0,1.0,0.857	0.904,0.774,0.631	0.183	AT5G55840			PPR superfamily protein;(source:Araport11)
RI	IB01G01390	chrLG1	-	0,0,0	4,6,6	6,3,2	4,7,2	282	149	5.87068e-07	9.98637e-05	0.0,0.0,0.0	0.442,0.185,0.346	-0.324	AT5G55840			PPR superfamily protein;(source:Araport11)
RI	IB12G01090	chrLG12	+	5,3,8	0,0,0	14,6,1	12,22,0	257	149	6.89519e-08	1.88109e-05	1.0,1.0,1.0	0.403,0.137,1.0	0.487	AT4G30900			DNAse I-like superfamily protein;(source:Araport11)
RI	IB10G08320	chrLG10	+	28,35,40	5,6,4	26,41,41	0,0,2	309	149	7.04371e-06	0.000688958	0.73,0.738,0.828	1.0,1.0,0.908	-0.204	AT4G28880	ckl3	casein kinase I-like 3	Member of CKL gene family (CKL-A group)
RI	IB11G11620	chrLG11	-	2,0,1	2,3,4	9,5,8	2,7,4	404	149	0.000623799	0.0183448	0.269,0.0,0.084	0.624,0.209,0.425	-0.302	AT5G41770			crooked neck protein, putative / cell cycle protein;(source:Araport11)
RI	IB01G13840	chrLG1	-	12,23,20	21,51,30	24,40,32	20,24,32	331	149	0.000527871	0.0164493	0.205,0.169,0.231	0.351,0.429,0.31	-0.162	AT5G38280	PR5K	PR5-like receptor kinase	putative receptor serine/threonine kinase PR5K (PR5K) mRNA, PR5-like receptor kinase
RI	IB13G20130	chrLG13	-	15,28,3	2,0,1	0,5,0	4,1,1	225	149	2.50852e-05	0.00176071	0.832,1.0,0.665	0.0,0.768,0.0	0.576	AT3G03800	SYP131	syntaxin of plants 131	member of SYP13 Gene Family
RI	XLOC_015807	chrLG13	-	1,2,7	4,2,4	5,3,1	1,1,0	238	149	0.00034574	0.0121042	0.135,0.385,0.523	0.758,0.653,1.0	-0.456
RI	IB10G02230	chrLG10	-	746829967	149188167	11601344965	126114132	1401	149	2.13123e-06	0.000280141	0.347,0.319,0.381	0.495,0.556,0.437	-0.147	AT1G32230	RCD1	RADICAL-INDUCED CELL DEATH1	Encodes a protein belonging to the (ADP-ribosyl)transferase domain-containing subfamily of WWE protein-protein interaction domain protein family. Superoxide radicals are necessary and sufficient to propagate cell death or lesion formation in rcd1 mutants. Without stress treatment, RCD1 is localized in the nucleus. Under high salt or oxidative stress, RCD1 is found not only in the nucleus but also…
RI	IB10G08390	chrLG10	-	19,16,26	0,0,1	17,24,29	0,4,3	445	149	0.000464646	0.0149296	1.0,1.0,0.897	1.0,0.668,0.764	0.155	AT5G44450			alpha amino-terminal protein methyltransferase;(source:Araport11)
RI	XLOC_039519	chrLG6	-	1,0,0	3,3,2	2,1,5	6,4,9	256	149	0.000990967	0.0250059	0.162,0.0,0.0	0.162,0.127,0.244	-0.124
RI	IB14G24690	chrLG14	-	4,1,2	0,1,0	9,2,2	2,0,6	224	149	0.00158501	0.0340629	1.0,0.399,1.0	0.75,1.0,0.181	0.156	AT4G23270	CRK19	cysteine-rich RLK (RECEPTOR-like protein kinase) 19	Encodes a cysteine-rich receptor-like protein kinase. The mRNA is cell-to-cell mobile.
RI	IB14G17980	chrLG14	+	5,3,5	4,4,6	0,0,2	3,4,4	220	149	0.000167698	0.00727138	0.458,0.337,0.361	0.0,0.0,0.253	0.301	AT3G57050	CBL	cystathionine beta-lyase	Encodes cystathionine beta-lyase, the second enzyme in the methionine biosynthetic pathway. Mutants show defects in root development, reduced methylation and maintenance of the quiescent center.
RI	IB04G12000	chrLG4	+	447465476	10,10,11	472779588	0,3,4	970	149	3.24384e-07	6.42502e-05	0.873,0.877,0.869	1.0,0.976,0.958	-0.105
RI	IB04G12000	chrLG4	+	21,36,22	0,0,0	26,29,35	0,15,0	523	149	0.00172202	0.035774	1.0,1.0,1.0	1.0,0.355,1.0	0.215
RI	IB11G09230	chrLG11	+	121160109	42,65,64	117405178	24,48,35	311	149	1.02858e-07	2.72684e-05	0.58,0.541,0.449	0.7,0.802,0.709	-0.214	AT3G13050	NiaP	nicotinate transporter	Encodes a plant nicotinate transporter than can also transport trigonelline (N-methylnicotinate).
RI	IB01G04800	chrLG1	+	4,9,12	62,0,65	10,11,9	0,0,0	362	149	3.61683e-09	1.8033e-06	0.026,1.0,0.071	1.0,1.0,1.0	-0.634	AT1G06720			P-loop containing nucleoside triphosphate hydrolases superfamily protein;(source:Araport11)
RI	IB14G07800	chrLG14	+	15,33,42	0,0,0	26,70,23	0,69,5	214	149	3.95352e-07	7.52158e-05	1.0,1.0,1.0	1.0,0.414,0.762	0.275	AT3G61060	PP2-A13	phloem protein 2-A13	phloem protein 2-A13;(source:Araport11)
RI	IB11G01920	chrLG11	+	120,94,118	26,14,25	163140131	19,9,14	397	149	0.00191153	0.039038	0.634,0.716,0.639	0.763,0.854,0.778	-0.135	AT2G20990	SYTA	synaptotagmin A	Encodes a protein specifically localized to the ER-PM boundary with similarity to synaptotagmins, a class of membrane trafficking proteins. SYT1 is expressed in all tissues. Loss of function mutations show hypersensitivity to NaCl and electrolyte leakage from the plasma membrane. SYT1 also affects calcium dependent freezing tolerance and mechanical stress response. Regulates endocytosis endosome …
RI	IB14G18120	chrLG14	-	61,36,56	22,31,49	101,65,67	25,14,11	405	149	3.57358e-05	0.0023275	0.505,0.299,0.296	0.598,0.631,0.691	-0.273	AT3G12250	TGA6	TGACG motif-binding factor 6	basic leucine zipper transcription factor involved in the activation of SA-responsive genes.
RI	IB13G13000	chrLG13	-	20,20,27	5,2,5	23,13,13	0,0,2	263	149	0.000360677	0.0124167	0.694,0.85,0.754	1.0,1.0,0.786	-0.163	AT1G56090			Tetratricopeptide repeat (TPR)-like superfamily protein;(source:Araport11)
RI	IB15G05240	chrLG15	+	26,37,25	6,8,5	61,49,75	4,3,5	612	149	0.00138154	0.0307792	0.513,0.53,0.549	0.788,0.799,0.785	-0.26	AT1G75170			Sec14p-like phosphatidylinositol transfer family protein;(source:Araport11)
RI	IB13G21560	chrLG13	+	17,20,23	49,41,70	63,100,72	41,56,59	273	149	1.51423e-12	2.18943e-09	0.159,0.21,0.152	0.456,0.494,0.4	-0.276	AT4G19660	NPR4	NPR1-like protein 4	Encodes NPR4, a ankyrin repeat BTB/POZ domain-containing protein with 36% sequence identity with NPR1. Mutants are more susceptible to the bacterial pathogen Pseudomonas syringe pv. tomato DC3000 and to the fungal pathogen Erysiphe cichoracearum, but do not differ markedly from wild type in interaction with virulent and avirulent strains of the oomycete Peronospora parasitica. NPR4 is required fo…
RI	IB04G23000	chrLG4	+	1,4,2	0,0,1	4,1,0	0,3,2	621	149	5.74955e-05	0.00330594	1.0,1.0,0.324	1.0,0.074,0.0	0.417	AT5G20350	TIP1	TIP GROWTH DEFECTIVE 1	Encodes a protein containing ankyrin and DHHC-CRD domain. Acts to restrict the size of the swelling that forms at the beginning of root hair cell growth, possibly by a mechanism that requires RHD1. Mutant displays defects in both root hair and pollen tube growth. The mRNA is cell-to-cell mobile.
RI	IB14G24730	chrLG14	-	0,0,2	5,5,16	6,6,3	5,10,10	254	149	2.21633e-05	0.001635	0.0,0.0,0.068	0.413,0.26,0.15	-0.252	AT4G23160	CRK8	cysteine-rich RLK (RECEPTOR-like protein kinase) 8	Encodes a cysteine-rich receptor-like protein kinase.
RI	IB04G21320	chrLG4	-	9,4,9	0,2,1	7,2,6	2,7,5	256	149	0.00101725	0.0253595	1.0,0.538,0.84	0.671,0.143,0.411	0.384	AT5G20120			testis- and ovary-specific PAZ domain protein;(source:Araport11)
RI	IB07G31440	chrLG7	-	197162186	1020803673	41,119,78	87138138	232	149	2.15472e-12	2.59626e-09	0.11,0.115,0.151	0.232,0.356,0.266	-0.159	AT5G23240	DJC76	DNA J protein C76	DNAJ heat shock N-terminal domain-containing protein;(source:Araport11)
RI	IB15G03420	chrLG15	+	8,9,14	0,7,6	21,28,24	0,0,0	200	149	3.10109e-07	6.2276e-05	1.0,0.489,0.635	1.0,1.0,1.0	-0.292	AT3G53690			RING/U-box superfamily protein;(source:Araport11)
RI	IB10G03020	chrLG10	+	59,48,40	60,46,32	39,66,62	20,30,21	330	149	0.000131609	0.00617837	0.307,0.32,0.361	0.468,0.498,0.571	-0.183	AT4G19160			transglutaminase family protein;(source:Araport11)
RI	IB12G14550	chrLG12	-	108127129	20,18,20	122128126	10,9,9	279	149	0.00149067	0.0326183	0.743,0.79,0.775	0.867,0.884,0.882	-0.108	AT1G03250			R3H domain protein;(source:Araport11)
RI	IB10G01100	chrLG10	+	8,18,12	1,3,2	26,24,4	1,0,0	499	149	9.9429e-05	0.00499182	0.705,0.642,0.642	0.886,1.0,1.0	-0.299	AT4G22540	ORP2A	OSBP(oxysterol binding protein)-related protein 2A	OSBP(oxysterol binding protein)-related protein 2A;(source:Araport11)
RI	IB10G00380	chrLG10	-	16,23,48	16,24,50	44221141	134377231	214	149	0.00215253	0.042002	0.41,0.4,0.401	0.186,0.29,0.298	0.146	AT4G23050			PAS domain-containing protein tyrosine kinase family protein;(source:Araport11)
RI	IB10G00380	chrLG10	-	1,1,6	3,5,17	18,75,48	12,56,38	302	149	4.47821e-05	0.00274474	0.141,0.09,0.148	0.425,0.398,0.384	-0.276	AT4G23050			PAS domain-containing protein tyrosine kinase family protein;(source:Araport11)
RI	IB10G00270	chrLG10	-	7,8,6	1,5,5	4,9,10	2,0,0	274	149	0.000436236	0.0143028	0.792,0.465,0.395	0.521,1.0,1.0	-0.29	AT4G00660	RH8	RNAhelicase-like 8	RNAhelicase-like 8;(source:Araport11)
RI	IB01G13040	chrLG1	+	32,20,22	8,6,10	23,23,45	1,2,1	433	149	3.90689e-06	0.000431219	0.579,0.534,0.431	0.888,0.798,0.939	-0.36	AT4G36690	ATU2AF65A		Regulates flowering time and displays a redundant role in pollen tube growth together with AtU2AF65b.
RI	IB07G22830	chrLG7	+	17,19,27	0,3,5	16,14,13	0,0,0	215	149	0.000196113	0.00812494	1.0,0.814,0.789	1.0,1.0,1.0	-0.132	AT3G03380	DegP7	DegP protease 7	Encodes a putative DegP protease. The mRNA is cell-to-cell mobile.
RI	IB05G27900	chrLG5	+	75,82,49	0,0,0	47,59,88	269539652	606	149	0	0	1.0,1.0,1.0	0.041,0.026,0.032	0.967	AT5G17170	ENH1	enhancer of sos3-1	rubredoxin family protein;(source:Araport11)
RI	IB01G31160	chrLG1	-	5,8,14	22,25,46	25,17,32	32,27,22	217	149	0.000135926	0.00631666	0.135,0.18,0.173	0.349,0.302,0.5	-0.221	AT2G40410	CAN2	calcium dependent nuclease 2	Encodes a Ca(2+)-dependent nuclease that can degrade both DNA and RNA.
RI	IB01G24370	chrLG1	+	20,19,41	0,0,0	38,42,19	2,0,4	1373	149	0.000102156	0.00507587	1.0,1.0,1.0	0.673,1.0,0.34	0.329	AT1G78690	At1g78690p		Encodes a lysoglycerophospholipid O-acyltransferase that acylates 1-acyl lyso PE and 1-acyl lyso PG but not PE or PG.
RI	IB01G02210	chrLG1	-	2,10,11	23,15,26	0,2,3	16,20,26	368	149	0.000353381	0.0122531	0.034,0.213,0.146	0.0,0.039,0.045	0.103	AT4G27120			DDRGK domain protein;(source:Araport11)
RI	IB07G11030	chrLG7	-	2,2,7	24,15,26	16,12,12	24,24,20	288	149	0.000190588	0.00801081	0.041,0.065,0.122	0.256,0.206,0.237	-0.157	AT2G38670	PECT1	phosphorylethanolamine cytidylyltransferase 1	Encodes a mitochondrial ethanolamine-phosphate cytidylyltransferase, involved in phosphatidylethanolamine (PE) biosynthesis.
RI	IB13G02130	chrLG13	+	0,0,0	3,3,5	6,2,0	13,8,1	266	149	0.000271289	0.0101621	0.0,0.0,0.0	0.205,0.123,0.0	-0.109	AT5G08370	AtAGAL2	alpha-galactosidase 2	Member of Glycoside Hydrolase Family 27 (GH27)that functions as an &#945;-galactosidase.
RI	IB01G13630	chrLG1	+	9,18,12	0,0,1	9,11,11	3,2,5	271	149	4.18546e-06	0.000452529	1.0,1.0,0.868	0.623,0.751,0.547	0.316
RI	IB01G21730	chrLG1	+	8,5,5	1,0,1	9,10,6	3,1,6	723	149	0.00208636	0.0412916	0.622,1.0,0.507	0.382,0.673,0.171	0.301
RI	IB01G10550	chrLG1	-	46,48,56	24,20,16	31,25,41	36,27,25	362	149	0.0015598	0.0338129	0.441,0.497,0.59	0.262,0.276,0.403	0.196	AT4G36980			CLK4-associating serine/arginine-rich protein;(source:Araport11)
RI	IB13G04590	chrLG13	-	7,22,9	3,2,3	4,5,13	0,0,2	376	149	0.00175212	0.0362949	0.48,0.813,0.543	1.0,1.0,0.72	-0.295
RI	IB01G04990	chrLG1	-	8,6,5	1,2,6	15,3,3	2,0,0	445	149	0.000391483	0.0132874	0.728,0.501,0.218	0.715,1.0,1.0	-0.423	AT1G65950			Protein kinase superfamily protein;(source:Araport11)
RI	XLOC_028691	chrLG3	+	33,31,46	0,0,0	43,45,30	0,26,0	566	149	0.00184708	0.0379361	1.0,1.0,1.0	1.0,0.313,1.0	0.229
RI	IB14G29730	chrLG14	+	157124134	0,2122,0	72154187	0,0,0	371	149	0.0010384	0.0257225	1.0,0.023,1.0	1.0,1.0,1.0	-0.326	AT4G38970	FBA2	fructose-bisphosphate aldolase 2	Protein is tyrosine-phosphorylated and its phosphorylation state is modulated in response to ABA in Arabidopsis thaliana seeds.
RI	IB12G25030	chrLG12	-	20,15,31	1,3,3	17,10,8	12,4,2	924	149	0.00249182	0.0463696	0.763,0.446,0.625	0.186,0.287,0.392	0.323	AT1G63440	HMA5	heavy metal atpase 5	The Arabidopsis P-type ATPase HMA5 is involved in Cu detoxification. hma5 mutant plants exhibit Cu hypersensitivity, which is especially dramatic in roots where HMA5 is mostly expressed.
RI	IB08G08560	chrLG8	-	1,5,4	0,1,0	8,7,2	2,2,1	678	149	0.000124712	0.00593162	1.0,0.524,1.0	0.468,0.435,0.305	0.439	AT2G44120			Ribosomal protein L30/L7 family protein;(source:Araport11)
RI	IB06G04050	chrLG6	+	33,85,81	9,2,1	57,80,85	0,0,2	309	149	0.000333907	0.0117755	0.639,0.953,0.975	1.0,1.0,0.953	-0.129	AT4G33000	SCABP8	SOS3-LIKE CALCIUM BINDING PROTEIN 8	Encodes a member of the calcineurin B-like calcium sensor gene family. Mediates salt tolerance by regulating ion homeostasis in Arabidopsis.
RI	IB01G16070	chrLG1	+	37,45,43	1,6,2	29,36,48	9,8,9	548	149	0.00272487	0.0487008	0.91,0.671,0.854	0.467,0.55,0.592	0.275
RI	IB01G33670	chrLG1	+	143183224	42,69,46	310543395	48,77,58	525	149	0.000151098	0.00682727	0.491,0.429,0.58	0.647,0.667,0.659	-0.158	AT1G28100			hypothetical protein;(source:Araport11)
RI	IB14G04470	chrLG14	-	65,50,55	45,48,51	19,43,26	47,48,45	248	149	0.00267111	0.0479176	0.465,0.385,0.393	0.195,0.35,0.258	0.147	AT3G26085			CAAX amino terminal protease family protein;(source:Araport11)
RI	IB02G33710	chrLG2	+	28,40,21	0,374,0	30,25,33	0,0,0	279	149	0.0025083	0.0465488	1.0,0.054,1.0	1.0,1.0,1.0	-0.315	AT4G00370	PHT4;4	anion transporter 2	Encodes an inorganic phosphate transporter (PHT4;4) that can transport ascorbate and is located in the chloroplast envelope membrane. It has been shown to play a role in the xanthophyll cycle during photosynthesis and may be required for tolerance to strong light stress.
RI	IB01G01150	chrLG1	+	2,2,4	3,0,2	3,6,5	0,0,2	252	149	0.00211294	0.0415095	0.283,1.0,0.542	1.0,1.0,0.596	-0.257	AT5G23810	AAP7	amino acid permease 7	Encodes nonfunctional amino acid transporter. AAP7 is the most distantly related member of the AAP family, a group of well characterized amino acid transporters within the ATF1 superfamily. Expression of this gene has not been detected with RNA gel blots or promoter GUS studies.
RI	IB01G10090	chrLG1	-	59,58,77	7,5,7	78,96,83	0,2,5	252	149	0.0010849	0.0263923	0.833,0.873,0.867	1.0,0.966,0.908	-0.1	AT4G37480			Chaperone DnaJ-domain superfamily protein;(source:Araport11)
RI	IB13G11990	chrLG13	-	89107113	0,0,0	83,118,86	1,2,4	1129	149	0.000503084	0.015987	1.0,1.0,1.0	0.916,0.886,0.739	0.153
RI	IB01G29240	chrLG1	-	11,5,10	1,3,3	3,12,2	0,0,0	555	149	1.59426e-07	3.81234e-05	0.747,0.309,0.472	1.0,1.0,1.0	-0.491	AT3G12530	PSF2		PSF2;(source:Araport11)
RI	IB01G25820	chrLG1	+	3,1,3	0,0,0	2,2,4	5,0,2	254	149	2.36968e-05	0.00170705	1.0,1.0,1.0	0.19,1.0,0.54	0.423	AT5G04600			RNA-binding (RRM/RBD/RNP motifs) family protein;(source:Araport11)
RI	IB04G18980	chrLG4	-	7,4,2	0,6,1	1,6,2	0,1,0	282	149	0.000853981	0.0224913	1.0,0.26,0.514	1.0,0.76,1.0	-0.329	AT3G57630			Encodes a glycoprotein glycosyl transferase ExAD. Knockout mutants show truncated root hair phenotype.
RI	IB04G18980	chrLG4	-	1,2,1	1,0,0	3,1,2	0,5,1	451	149	0.000404988	0.0135236	0.248,1.0,1.0	1.0,0.062,0.398	0.263	AT3G57630			Encodes a glycoprotein glycosyl transferase ExAD. Knockout mutants show truncated root hair phenotype.
RI	IB03G14980	chrLG3	-	3,8,4	0,1,0	3,8,7	4,0,2	336	149	0.000195332	0.00811581	1.0,0.78,1.0	0.25,1.0,0.608	0.307
RI	IB03G14980	chrLG3	-	190181243	6,8,12	217287216	12,29,33	409	149	0.000507712	0.0159935	0.92,0.892,0.881	0.868,0.783,0.705	0.112
RI	IB01G06410	chrLG1	-	4,13,3	1,4,3	16,6,9	0,1,0	372	149	4.19385e-06	0.000452529	0.616,0.566,0.286	1.0,0.706,1.0	-0.413	AT5G10190			Major facilitator superfamily protein;(source:Araport11)
RI	IB01G06410	chrLG1	-	2,3,11	3,4,4	14,23,27	0,2,4	252	149	0.000291615	0.0107289	0.283,0.307,0.619	1.0,0.872,0.8	-0.488	AT5G10190			Major facilitator superfamily protein;(source:Araport11)
RI	IB01G06410	chrLG1	-	6,3,2	0,1,0	9,8,3	1,10,2	1205	149	0.000220815	0.00889347	1.0,0.271,1.0	0.527,0.09,0.156	0.499	AT5G10190			Major facilitator superfamily protein;(source:Araport11)
RI	IB09G09000	chrLG9	+	22,23,37	84,81,62	10,61,33	41,0,0	830	149	5.76179e-05	0.00330594	0.045,0.049,0.097	0.042,1.0,1.0	-0.617	AT5G45170			Haloacid dehalogenase-like hydrolase (HAD) superfamily protein;(source:Araport11)
RI	IB01G11530	chrLG1	-	33,44,71	13,18,0	106109112	0,0,0	227	149	2.19509e-10	1.76326e-07	0.625,0.616,1.0	1.0,1.0,1.0	-0.253	AT5G38720			RRP7 shares limited sequence similarity to human and yeast RRP7. In Arabidopsis RRP7 functions in 18S ribosomal RNA maturation.
RI	IB11G24700	chrLG11	+	2,3,2	0,0,1	1,0,2	2,1,3	252	149	4.24425e-07	7.75931e-05	1.0,1.0,0.542	0.228,0.0,0.283	0.677	AT2G26270			BRCT domain DNA repair protein;(source:Araport11)
RI	IB11G06710	chrLG11	+	1,1,7	0,1,0	10,19,5	2,2,4	256	149	0.00111698	0.0268725	1.0,0.368,1.0	0.744,0.847,0.421	0.119	AT1G71710			DNAse I-like superfamily protein;(source:Araport11)
RI	IB01G29700	chrLG1	+	98,195,92	12,22,10	144,81,107	43,19,16	240	149	0.00209453	0.0412916	0.835,0.846,0.851	0.675,0.726,0.806	0.108	AT2G39840	TOPP4	type one serine/threonine protein phosphatase 4	Encodes the catalytic subunit of a Type 1 phosphoprotein Ser/Thr phosphatase, expressed in roots, shoots and flowers. The mRNA is cell-to-cell mobile.
RI	IB10G12200	chrLG10	-	5,12,1	1,5,0	2,7,6	0,0,0	230	149	0.000630113	0.0184057	0.764,0.609,1.0	1.0,1.0,1.0	-0.209	AT3G18670			Ankyrin repeat family protein;(source:Araport11)
RI	IB05G22900	chrLG5	-	1,1,1	4,1,3	3,1,1	0,1,1	231	149	0.000412461	0.0136586	0.139,0.392,0.177	1.0,0.392,0.392	-0.359	AT2G36740	SWC2		DNA binding protein SWC2;(source:Araport11)
RI	IB09G19700	chrLG9	-	7,9,8	1,0,1	8,24,14	3,7,1	824	149	0.00255136	0.0469777	0.559,1.0,0.591	0.325,0.383,0.717	0.242	AT5G45190			Encodes a cyclin T partner CYCT1;5. Plays important roles in infection with Cauliflower mosaic virus (CaMV).
RI	IB05G26460	chrLG5	+	12,11,15	2,4,3	10,15,14	0,2,0	221	149	0.000561213	0.0170474	0.802,0.65,0.771	1.0,0.835,1.0	-0.204	AT4G16800			3-methylglutaconyl-CoA hydratase localized to mitochondria. Knockout displays accelerated senescence when subjected to extended dark conditions;knockout senescing leaves and knockout seeds accumulate leu, ile, and val.
RI	IB05G26480	chrLG5	-	43,42,35	8,5,2	36,35,23	0,0,1	233	149	7.15337e-06	0.000694165	0.775,0.843,0.918	1.0,1.0,0.936	-0.133	AT4G20850	TPP2	tripeptidyl peptidase ii	Tripeptidyl Peptidase II. Ser protease that assembles into a large oligomeric complex containing two proteins of 153 and 142 kD that are derived from a single TPP2 gene, with the smaller version missing part of the C-terminal end. Not essential, based on the lack of phenotype of a T-DNA disruption mutant.
RI	IB15G10320	chrLG15	-	9,7,19	5,2,6	4,1,1	1,0,0	196	149	0.000174349	0.00745831	0.578,0.727,0.707	0.753,1.0,1.0	-0.247	AT1G67300			Major facilitator superfamily protein;(source:Araport11)
RI	IB12G04440	chrLG12	+	4,4,5	2,4,3	4,5,4	0,1,0	244	149	7.45357e-06	0.000709021	0.55,0.379,0.504	1.0,0.753,1.0	-0.44	AT1G13570			F-box/RNI-like superfamily protein;(source:Araport11)
RI	IB09G17960	chrLG9	+	1,7,3	0,5,1	1,0,1	1,1,1	241	149	0.00121357	0.0280751	1.0,0.464,0.65	0.382,0.0,0.382	0.45	AT5G45030			Trypsin family protein;(source:Araport11)
RI	IB01G33500	chrLG1	+	60,97,95	1,7,2	94,76,31	0,1,0	689	149	0.000111194	0.00542553	0.928,0.75,0.911	1.0,0.943,1.0	-0.118	AT4G04885	PCFS4	PCF11P-similar protein 4	Encodes PCFS4 (Pcf11p-similar protein 4), a homolog of yeast polyadenylation factor Protein 1 of Cleavage Factor (Pcf11p). Regulates FCA (AT4G16280) mRNA polyadenylation. Promotes flowering time.
RI	IB10G00810	chrLG10	+	6,4,4	3,9,5	8,14,20	1,4,6	399	149	0.00209899	0.0412916	0.428,0.142,0.23	0.749,0.567,0.555	-0.357	AT4G12080	ATAHL1		AT-hook motif nuclear-localized protein 1;(source:Araport11)
RI	IB01G11240	chrLG1	+	2,1,4	0,0,1	6,70,6	2,9,0	506	149	0.000765296	0.0208176	1.0,1.0,0.541	0.469,0.696,1.0	0.125	AT4G36850			PQ-loop repeat family protein / transmembrane family protein;(source:Araport11)
RI	IB08G23760	chrLG8	-	7,7,4	0,0,0	3,4,5	10,10,0	268	149	2.18833e-07	4.7941e-05	1.0,1.0,1.0	0.143,0.182,1.0	0.558	AT4G00830	LIF2	LHP1-Interacting Factor 2	Encodes a heterogeneous nuclear ribonucleoprotein (hnRNP-Q) that is involved in the plant innate immune response and may function as a suppressor of cell-autonomous immunity.
RI	IB09G05670	chrLG9	+	40,24,48	3,4,2	26,91,70	0,0,2	278	149	0.000437346	0.0143068	0.877,0.763,0.928	1.0,1.0,0.949	-0.127	AT1G65070			DNA mismatch repair protein MutS, type 2;(source:Araport11)
RI	IB05G06520	chrLG5	+	3,3,3	3,3,2	0,1,2	1,0,0	346	149	0.0015996	0.0340629	0.301,0.301,0.392	0.0,1.0,1.0	-0.335	AT5G07980			dentin sialophosphoprotein-like protein;(source:Araport11)
RI	IB08G02630	chrLG8	+	6,12,5	1,0,1	2,8,0	2,1,3	245	149	0.000172275	0.00739146	0.785,1.0,0.753	0.378,0.83,0.0	0.443	AT3G54500	LNK2	night light-inducible and clock-regulated 2	Member of a small family (4 proteins) in Arabidopsis that have some overlap in function. LNK2 along with LNK1 functions in the integration of light signaling and circadian clock. It is regulated by the clock TOC1 complex. Functions as a transcriptional coactivator.
RI	IB07G24250	chrLG7	-	9,9,10	75,78,80	9,8,8	0,0,0	509	149	0	0	0.034,0.033,0.035	1.0,1.0,1.0	-0.966	AT2G18250	COAD	4-phosphopantetheine adenylyltransferase	At2g18250 encodes pantetheine-phosphate adenylyltransferase catalyzing the formation of dephospho-CoA from pantetheine 4'-phosphate. The enzyme is involved in coenzyme A biosynthesis.
RI	IB10G03700	chrLG10	-	2,5,6	5,1,4	5,3,1	1,0,0	230	149	2.32397e-05	0.00169709	0.206,0.764,0.493	0.764,1.0,1.0	-0.434	AT4G35920	MCA1	mid1-complementing activity 1	Encodes an integral plasma membrane protein. Functionally complements the yeast mid1 mutant, a deficiency of Ca2+ influx. Involved in Ca2+ influx and mechanical sensing in roots. An over-expression line showed increased Ca2+ uptake than the wild type plant. The primary root of a knock-out mutant failed to penetrate a harder agar medium from a softer medium.
RI	IB01G13160	chrLG1	+	27,30,56	10,11,16	42,42,32	7,6,0	286	149	0.00192973	0.0392587	0.584,0.587,0.646	0.758,0.785,1.0	-0.242	AT1G67140	SWEETIE	SWEETIE	HEAT repeat-containing protein;(source:Araport11)
RI	IB01G07970	chrLG1	-	185193206	120168104	238522510	69136147	294	149	2.2201e-09	1.18891e-06	0.439,0.368,0.501	0.636,0.66,0.637	-0.208	AT5G16810			Protein kinase superfamily protein;(source:Araport11)
RI	IB07G31600	chrLG7	-	38,44,33	15,13,12	40,38,36	4,6,4	237	149	0.00075723	0.0208152	0.614,0.68,0.634	0.863,0.799,0.85	-0.195	AT5G14430			S-adenosyl-L-methionine-dependent methyltransferases superfamily protein;(source:Araport11)
RI	IB13G17620	chrLG13	-	19,14,13	5,6,4	10,7,3	2,0,0	352	149	0.000507214	0.0159935	0.617,0.497,0.579	0.679,1.0,1.0	-0.329	AT4G28100			transmembrane protein;(source:Araport11)
RI	IB11G12920	chrLG11	+	14,10,11	5,5,1	2,5,1	1,0,0	599	149	0.000267715	0.0100543	0.411,0.332,0.732	0.332,1.0,1.0	-0.286	AT2G46420			helicase with zinc finger protein;(source:Araport11)
RI	IB14G16080	chrLG14	-	1,2,4	7,10,8	0,0,1	20,9,13	271	149	0.00195916	0.0396743	0.073,0.099,0.216	0.0,0.0,0.041	0.116	AT5G22000	RHF2A	RING-H2 group F2A	encodes a RING-type E3 ubiquitin ligase implicated in gametogenesis. Double mutant analyses with RHF1a suggests that RHF2a may be involved in targetting ICK4KRP6 for degradation following meiosis in order to allow the mitoses associated with megagametogenesis and microgametogenesis to occur. RHF2a is expressed in all four floral whorls and is present at ~8-fold higher levels than RHF1a in inflore…
RI	IB05G03640	chrLG5	-	3,0,0	2,2,3	4,1,9	2,0,1	309	149	5.57081e-05	0.00324792	0.42,0.0,0.0	0.491,1.0,0.813	-0.628	AT3G50910			netrin receptor DCC;(source:Araport11)
RI	IB06G15250	chrLG6	+	5,4,2	0,0,0	9,6,2	0,57,0	299	149	0.00281664	0.0496051	1.0,1.0,1.0	1.0,0.05,1.0	0.317	AT1G20550			O-fucosyltransferase family protein;(source:Araport11)
RI	IB12G16970	chrLG12	-	11,13,9	215229146	7,7,8	59,0,0	239	149	6.91685e-06	0.000685005	0.031,0.034,0.037	0.069,1.0,1.0	-0.656
RI	IB12G16970	chrLG12	-	44,60,60	67,63,29	36,48,58	13,16,25	545	149	0.000457782	0.0147747	0.152,0.207,0.361	0.431,0.451,0.388	-0.183
RI	IB12G16970	chrLG12	-	144150153	0,0,0	110144170	1,4,3	1321	149	0.000183032	0.00778369	1.0,1.0,1.0	0.925,0.802,0.865	0.136
RI	IB02G31430	chrLG2	-	195170186	24,36,32	283247200	27,22,17	331	149	0.00150382	0.0328454	0.785,0.68,0.723	0.825,0.835,0.841	-0.104	AT5G45290			RING/U-box superfamily protein;(source:Araport11)
RI	IB15G07320	chrLG15	-	1,2,4	0,1,0	4,1,2	9,0,2	301	149	2.67723e-05	0.00186106	1.0,0.497,1.0	0.18,1.0,0.331	0.329	AT1G31910			GHMP kinase family protein;(source:Araport11)
RI	IB13G07720	chrLG13	+	32,44,32	19,24,18	11,20,10	14,22,15	874	149	0.0021756	0.0422292	0.223,0.238,0.233	0.118,0.134,0.102	0.113	AT3G17611	RBL14	RHOMBOID-like protein 14	RHOMBOID-like protein 14;(source:Araport11)
RI	IB13G07720	chrLG13	+	32,43,30	3,4,2	10,21,10	0,0,1	1012	149	0.000124705	0.00593162	0.611,0.613,0.688	1.0,1.0,0.596	-0.228	AT3G17611	RBL14	RHOMBOID-like protein 14	RHOMBOID-like protein 14;(source:Araport11)
RI	IB02G27880	chrLG2	-	4,10,16	16,24,22	1,0,2	25,19,12	247	149	4.2459e-07	7.75931e-05	0.131,0.201,0.305	0.024,0.0,0.091	0.174	AT3G19780			hypothetical protein;(source:Araport11)
RI	IB04G17750	chrLG4	-	0,3,2	359,61,29	3,1,4	27,0,0	240	149	0.00048639	0.0155247	0.0,0.03,0.041	0.065,1.0,1.0	-0.665	AT4G17300	OVA8	ovule abortion 8	Asparaginyl-tRNA synthetase protein involved in amino acid activation/protein synthesis.
RI	IB10G00090	chrLG10	+	26,23,32	2,2,2	6,9,15	0,0,0	732	149	0.000162745	0.00715025	0.726,0.701,0.765	1.0,1.0,1.0	-0.269	AT3G15620	UVR3	UV REPAIR DEFECTIVE 3	Required for photorepair of 6-4 photoproducts in Arabidopsis thaliana.
RI	IB06G14260	chrLG6	-	14,8,6	2,6,4	2,3,1	1,13,3	413	149	0.00226949	0.0434592	0.716,0.325,0.351	0.419,0.077,0.107	0.263	AT3G50150			transmembrane protein, putative (DUF247);(source:Araport11)
RI	IB09G10070	chrLG9	+	0,3,3	12,15,23	4,3,4	7,6,3	250	149	0.00216604	0.0421518	0.0,0.107,0.072	0.254,0.23,0.443	-0.249	AT3G23920	TR-BAMY		Encodes a chloroplast beta-amylase. Is necessary for leaf starch breakdown in the absence of BAM3.Activity of BAM1 increases 4 days after osmotic stress. BAM1 has a higher temperature optimum than BAM3 (PMID:25293962).
RI	XLOC_008541	chrLG11	-	21,15,22	1,0,0	26,23,8	2,2,1	629	149	0.00255131	0.0469777	0.833,1.0,1.0	0.755,0.731,0.655	0.231
RI	IB11G08020	chrLG11	+	147113145	949837829	132287250	1068,0,0	253	149	1.9858e-08	7.0031e-06	0.084,0.074,0.093	0.068,1.0,1.0	-0.606	AT1G43670	FINS1	FRUCTOSE INSENSITIVE 1	Encodes a fructose-1,6-bisphosphatase. This enzyme, in addition to catalyzing the formation of fructose-6-phosphate for sucrose biosynthesis, appears to play a role in fructose-mediated signaling that is independent of its enzymatic activity. atcfbp-1/fins1 mutants have reduced photosynthetic rates, elevated levels of starch and reduced levels of sucrose during the day. Although the protein is ex…
RI	IB01G14980	chrLG1	-	3,4,4	0,0,0	1,4,3	4,1,0	264	149	0.00271839	0.048645	1.0,1.0,1.0	0.124,0.693,1.0	0.394	AT4G25280			P-loop containing nucleoside triphosphate hydrolases superfamily protein;(source:Araport11)
RI	IB11G06210	chrLG11	-	63116144	49,40,14	303357140	28,11,19	874	149	0.00151666	0.0330358	0.18,0.331,0.637	0.648,0.847,0.557	-0.301	AT1G22150	SULTR1;3	sulfate transporter 1;3	sulfate transporter Sultr1;3
RI	IB11G35950	chrLG11	+	8,22,17	0,0,0	8,25,20	2,1,3	316	149	0.00146287	0.0322927	1.0,1.0,1.0	0.654,0.922,0.759	0.222	AT4G22320			golgin family A protein;(source:Araport11)
RI	IB11G01980	chrLG11	-	9,7,9	52,28,24	12,20,11	21,26,19	253	149	0.000894297	0.0232984	0.093,0.128,0.181	0.252,0.312,0.254	-0.139	AT4G24175			kinesin-like protein;(source:Araport11)
RI	IB06G13680	chrLG6	-	1,3,2	2,1,1	2,3,2	0,1,0	354	149	0.000638008	0.0185613	0.174,0.558,0.457	1.0,0.558,1.0	-0.456	AT1G54850			HSP20-like chaperones superfamily protein;(source:Araport11)
RI	IB11G13340	chrLG11	+	39,67,43	1,0,8	67,39,33	0,1,0	374	149	0.000682135	0.0196083	0.94,1.0,0.682	1.0,0.94,1.0	-0.106	AT5G17910			cardiomyopathy-associated protein;(source:Araport11)
RI	IB08G19650	chrLG8	+	1,3,2	0,0,31	2,2,4	0,0,0	312	149	0.00276223	0.049005	1.0,1.0,0.03	1.0,1.0,1.0	-0.323	AT5G14030			translocon-associated protein beta (TRAPB) family protein;(source:Araport11)
RI	IB05G08600	chrLG5	+	83,86,67	4,5,6	36,53,28	0,0,0	384	149	4.57339e-06	0.000489827	0.89,0.87,0.812	1.0,1.0,1.0	-0.143	AT3G59980			Nucleic acid-binding, OB-fold-like protein;(source:Araport11)
RI	IB03G18170	chrLG3	-	13,9,26	4,2,0	18,14,12	0,1,0	1026	149	7.2263e-05	0.0039133	0.321,0.395,1.0	1.0,0.67,1.0	-0.318	AT1G13750			Encodes a purple acid phosphatase whose expression is responsive to both phosphate (Pi) and phosphite (Phi) in roots.
RI	IB11G18180	chrLG11	+	4,6,5	1,7,4	5,7,1	0,0,1	230	149	3.11735e-05	0.00211614	0.722,0.357,0.447	1.0,1.0,0.393	-0.289	AT1G64790	ILA	ILITYHIA	ILITHYIA (ILA) is a HEAT repeat protein involved in plant immunity. The gene is also involved in systemic acquired resistance induced by P. syringae expressing avrRps4. Loss-of-function mutants of ILA caused pleiotropic defects in the mutant plants. The mutant plants are smaller in size and the leaves are serrated and yellow to light green in color. Required for bacterium-triggered stomatal closu…
RI	IB14G02140	chrLG14	-	0,1,2	3,6,1	3,3,2	2,0,1	284	149	0.00112086	0.0268764	0.0,0.08,0.512	0.44,1.0,0.512	-0.453	AT5G47310			PPPDE putative thiol peptidase family protein;(source:Araport11)
RI	IB08G12620	chrLG8	-	57,65,88	3,4,8	63,46,39	17,8,12	818	149	0.000111445	0.00542553	0.776,0.747,0.667	0.403,0.512,0.372	0.301	AT2G26180	IQD6	IQ-domain 6	Transient Expression of Pro35S:YFP-IQD5 in leaves of N. benthamiana alters microtubule organization.Member of IQ67 (CaM binding) domain containing family.
RI	IB08G12620	chrLG8	-	48,42,68	2,0,0	54,37,38	3,4,2	329	149	0.000860885	0.0226319	0.916,1.0,1.0	0.891,0.807,0.896	0.107	AT2G26180	IQD6	IQ-domain 6	Transient Expression of Pro35S:YFP-IQD5 in leaves of N. benthamiana alters microtubule organization.Member of IQ67 (CaM binding) domain containing family.
RI	IB02G16970	chrLG2	-	19,26,24	0,1,0	37,58,31	3,4,3	1234	149	2.40989e-05	0.00172498	1.0,0.758,1.0	0.598,0.636,0.555	0.323	AT2G36980			Tetratricopeptide repeat (TPR)-like superfamily protein;(source:Araport11)
RI	IB14G10480	chrLG14	+	8,7,10	36,35,51	23,23,25	54,42,35	243	149	0.000156917	0.00697962	0.12,0.109,0.107	0.207,0.251,0.305	-0.142	AT5G40990	GLIP1	GDSL lipase 1	Component of plant resistance. Contains lipase signature motif and GDSL domain. Directly interferes with the fungal infection process by acting on fungal cell walls through its action as a antimicrobial compound. Critical component for both local and systemic resistance responses in the incompatible interaction with Alternaria brassicicola in the ethylene-dependent pathway.
RI	IB11G21410	chrLG11	+	2,2,3	6,8,2	0,0,0	7,4,4	299	149	0.000787304	0.0212381	0.142,0.111,0.428	0.0,0.0,0.0	0.227	AT4G32140			EamA-like transporter family;(source:Araport11)
RI	IB02G12780	chrLG2	-	9,21,16	4,5,7	18,23,12	1,3,0	372	149	0.000891041	0.0232555	0.474,0.627,0.478	0.878,0.754,1.0	-0.351	AT3G07880	SCN1	SUPERCENTIPEDE1	RhoGTPase GDP dissociation inhibitor (RhoGDI) that spatially restricts the sites of growth to a single point on the trichoblast. It regulates the NADPH oxidase RHD2/AtrbohC, which is required for hair growth.
RI	IB13G05490	chrLG13	-	32,41,45	52,63,58	58240258	55160152	263	149	1.09517e-05	0.000948208	0.259,0.269,0.305	0.374,0.459,0.49	-0.163
RI	IB13G05490	chrLG13	-	36,51,54	40,37,39	79320254	54136109	565	149	0.00212519	0.0415807	0.192,0.267,0.267	0.278,0.383,0.381	-0.105
RI	IB07G30180	chrLG7	+	123121224	0,0,0	103,58,70	0,21,0	212	149	3.4125e-05	0.00225303	1.0,1.0,1.0	1.0,0.66,1.0	0.113	AT5G61030	GR-RBP3	glycine-rich RNA-binding protein 3	Encodes a glycine-rich RNA binding protein that is involved in C-> U RNA editing in mitochondria. Gene expression is induced by cold. The mRNA is cell-to-cell mobile.
RI	IB07G15600	chrLG7	-	32,23,31	0,0,2	27,31,33	2,0,5	549	149	0.00130363	0.029637	1.0,1.0,0.808	0.786,1.0,0.642	0.127
RI	IB11G10460	chrLG11	+	39,46,49	4,6,9	41,49,46	15,15,20	635	149	0.00135713	0.0304229	0.696,0.643,0.561	0.391,0.434,0.351	0.241	AT3G59800			stress response protein;(source:Araport11)
RI	IB06G18940	chrLG6	-	4,9,7	2,1,2	11,9,4	0,0,1	270	149	0.00260672	0.0473844	0.525,0.832,0.659	1.0,1.0,0.688	-0.224	AT5G61920	FLX4	FLX LIKE 4	FLX-like protein;(source:Araport11)
RI	IB03G16930	chrLG3	+	29,30,44	4,10,10	27,20,25	15,33,26	815	149	8.16588e-06	0.000752041	0.57,0.354,0.446	0.248,0.1,0.15	0.291	AT3G28050	UMAMIT41	Usually multiple acids move in and out Transporters 41	nodulin MtN21-like transporter family protein
RI	IB11G24590	chrLG11	+	5,3,4	6,3,0	6,5,2	1,0,0	209	149	6.1526e-05	0.00347502	0.373,0.416,1.0	0.811,1.0,1.0	-0.341	AT3G32400			Actin-binding FH2/DRF autoregulatory protein;(source:Araport11)
RI	IB11G24590	chrLG11	+	2,1,6	0,0,0	2,6,6	8,0,5	262	149	1.34465e-06	0.000198041	1.0,1.0,1.0	0.124,1.0,0.406	0.49	AT3G32400			Actin-binding FH2/DRF autoregulatory protein;(source:Araport11)
RI	IB07G30120	chrLG7	+	38,35,22	0,0,0	14,17,13	21,25,0	197	149	2.63441e-08	8.85835e-06	1.0,1.0,1.0	0.335,0.34,1.0	0.442	AT1G13740	AFP2	ABI five binding protein 2	Encodes a member of a small plant-specific gene family whose members interact with ABI5 and appear to be involved in mediating stress responses. AFP2 mutants affect a number of ABA mediated processes such as germination and response to osmotic and sugar stress. AFP2 nuclear localization is stress dependent.
RI	IB10G00180	chrLG10	-	10,10,11	9,5,12	3,6,2	15,14,12	215	149	0.000277293	0.0103069	0.435,0.581,0.388	0.122,0.229,0.104	0.316	AT1G63460	GPX8	glutathione peroxidase 8	Encodes GPX8 (glutathione peroxidase 8). Involved in the suppression of oxidative damages in nucleus and cytosol. The mRNA is cell-to-cell mobile.
RI	IB12G21130	chrLG12	-	11,16,10	0,0,0	9,24,38	0,0,22	300	149	0.000412291	0.0136586	1.0,1.0,1.0	1.0,1.0,0.462	0.179	AT1G60550	ECHID	enoyl-CoA hydratase/isomerase D	enoyl-CoA hydratase/isomerase D;(source:Araport11)
RI	IB04G24170	chrLG4	-	12,10,15	14,23,19	3,8,4	25,27,21	240	149	0.000617404	0.0182557	0.347,0.213,0.329	0.069,0.155,0.106	0.186
RI	IB10G02490	chrLG10	+	7,2,4	1,1,0	4,9,9	2,6,2	308	149	0.00164667	0.0346063	0.772,0.492,1.0	0.492,0.421,0.685	0.222	AT1G48635	PEX3-2	PEROXIN 3-2	peroxin 3;(source:Araport11)
RI	IB02G34380	chrLG2	-	10,14,26	0,0,0	21,13,18	0,3,4	491	149	3.0316e-05	0.00206764	1.0,1.0,1.0	1.0,0.568,0.577	0.285	AT4G01100	ADNT1	adenine nucleotide transporter 1	Adenine nucleotide transporter. Located in mitochondrion. Expressed in a broad range of tissues, but predominantly in root tips. Loss of function mutants exhibit reduced root growth and respiration.
RI	XLOC_024802	chrLG2	+	52,99,63	2,6,3	35,28,42	8,3,7	726	149	0.0026073	0.0473844	0.842,0.772,0.812	0.473,0.657,0.552	0.248
RI	IB11G36720	chrLG11	+	6,2,8	44,45,37	5,15,10	23,18,25	318	149	0.00045091	0.0146182	0.06,0.02,0.092	0.092,0.281,0.158	-0.12	AT1G33270			Acyl transferase/acyl hydrolase/lysophospholipase superfamily protein;(source:Araport11)
RI	IB02G07640	chrLG2	-	67,58,43	1,76,1	25,41,33	39,57,52	262	149	3.96624e-05	0.00251526	0.974,0.303,0.961	0.267,0.29,0.265	0.472	AT2G39780	RNS2	ribonuclease 2	Encodes the main endoribonuclease activity in plant cells and localizes to the endoplasmic reticulum (ER), ER-derived structures, and vacuoles. It is essential for normal ribosomal RNA recycling. The mRNA is cell-to-cell mobile.
RI	IB13G01480	chrLG13	-	11,1,15	0,0,1	10,25,12	5,2,2	224	149	0.000168781	0.00727138	1.0,1.0,0.909	0.571,0.893,0.8	0.215
RI	IB11G10500	chrLG11	-	1,4,1	0,1,0	5,3,0	0,3,4	1095	149	0.00113823	0.0271131	1.0,0.352,1.0	1.0,0.12,0.0	0.411
RI	IB15G14100	chrLG15	-	4,2,4	0,0,1	1,2,2	2,2,1	290	149	7.79259e-06	0.000726923	1.0,1.0,0.673	0.204,0.339,0.507	0.541	AT1G67060			peptidase M50B-like protein;(source:Araport11)
RI	IB10G03010	chrLG10	-	23,12,20	21,18,43	11,11,15	44,57,67	240	149	8.11846e-05	0.00428412	0.405,0.293,0.224	0.134,0.107,0.122	0.186	AT1G48635	PEX3-2	PEROXIN 3-2	peroxin 3;(source:Araport11)
RI	IB05G15090	chrLG5	-	82,78,115	40,37,53	57,87,59	67,77,41	237	149	0.000364506	0.0124891	0.563,0.57,0.577	0.348,0.415,0.475	0.157
RI	IB07G06930	chrLG7	-	10,9,9	24,21,14	14,10,19	9,7,9	372	149	0.000157312	0.00697962	0.143,0.147,0.205	0.384,0.364,0.458	-0.237	AT5G19460	NUDT20	nudix hydrolase homolog 20	nudix hydrolase homolog 20;(source:Araport11)
RI	IB12G08930	chrLG12	-	16,13,6	0,0,1	16,18,12	2,0,3	1568	149	0.000472932	0.0151621	1.0,1.0,0.363	0.432,1.0,0.275	0.219	AT1G07615			GTP-binding protein Obg/CgtA;(source:Araport11)
RI	IB12G08930	chrLG12	-	7,2,4	1,3,1	5,10,7	1,0,0	250	149	0.00131998	0.0299618	0.807,0.284,0.704	0.749,1.0,1.0	-0.318	AT1G07615			GTP-binding protein Obg/CgtA;(source:Araport11)
RI	IB14G18440	chrLG14	+	11,15,8	4,6,1	11,6,4	1,0,1	286	149	0.000771578	0.0208918	0.589,0.566,0.806	0.851,1.0,0.676	-0.189	AT2G40820			stomatal closure actin-binding-like protein;(source:Araport11)
RI	IB12G26660	chrLG12	+	4,5,3	6,5,7	1,0,0	9,2,3	298	149	2.16095e-05	0.00161892	0.25,0.333,0.176	0.053,0.0,0.0	0.235	AT2G01820			Transmembrane kinase (TMK), member of the plant receptor-like kinase (RLK) family. TMKs are characterized by an extracellular leucine-rich-repeat (LRR) domain, a single transmembrane region and a cytoplasmic kinase domain. TMKs have been shown to act as critical modulators of cell expansion and cell proliferation.
RI	IB11G14470	chrLG11	-	14,16,16	3,4,5	5,7,9	1,1,0	276	149	0.000979324	0.0248858	0.716,0.683,0.633	0.73,0.791,1.0	-0.163	AT3G57330	ACA11	autoinhibited Ca2+-ATPase 11	Lesion mimic phenotype when mutation in the gene is combined with a mutation in ACA4. Lesion mimic phenotype of double knockout can be suppressed by nutritional supplements that increase anion levels (e.g. 15 mM Nitrate, Chloride, or Phosphate)
RI	IB11G15800	chrLG11	-	130203197	18,45,30	94126138	35,38,44	309	149	0.000399366	0.0133977	0.777,0.685,0.76	0.564,0.615,0.602	0.147	AT4G34490	CAP1	cyclase associated protein 1	CYCLASE ASSOCIATED PROTEIN
RI	IB01G07410	chrLG1	-	120114156	259237205	135185149	150140198	309	149	0.000215823	0.00876216	0.183,0.188,0.268	0.303,0.389,0.266	-0.106	AT5G08650			Critical for chloroplast protein synthesis under suboptimal conditions. Essential translation factor that promotes the efficiency of chloroplast protein synthesis.
RI	IB12G24260	chrLG12	-	50,48,70	2,0,1	57,28,15	5,3,1	278	149	0.00200119	0.0401877	0.931,1.0,0.974	0.859,0.833,0.889	0.108	AT5G17680			disease resistance protein (TIR-NBS-LRR class);(source:Araport11)
RI	IB15G05950	chrLG15	+	26,23,30	24,28,35	20,54,31	59159174	486	149	1.04805e-08	4.09561e-06	0.249,0.201,0.208	0.094,0.094,0.052	0.139
RI	IB11G29030	chrLG11	-	42,51,55	0,0,0	36,76,40	2,5,1	661	149	4.82586e-05	0.00291955	1.0,1.0,1.0	0.802,0.774,0.9	0.175
RI	XLOC_019441	chrLG14	-	3,0,4	6,2,7	8,16,4	3,5,0	262	149	0.000360671	0.0124167	0.221,0.0,0.245	0.603,0.645,1.0	-0.594
RI	IB10G08490	chrLG10	+	11,16,24	2,2,2	8,15,8	0,0,0	335	149	0.000743892	0.0206052	0.71,0.781,0.842	1.0,1.0,1.0	-0.222	AT4G19490	VPS54		Putative homolog of yeast Vps54. Thought to associate with POK and ATVPS53 in a plant GARP-like complex involved in the membrane trafficking system.
RI	IB14G26070	chrLG14	+	113122133	191184205	112145127	0,0,231	307	149	1.2785e-06	0.000190575	0.223,0.243,0.239	1.0,1.0,0.211	-0.502	AT1G09840	SK41	shaggy-like protein kinase 41	shaggy-like protein kinase 41;(source:Araport11)
RI	IB03G10560	chrLG3	-	18,22,17	2,3,1	17,17,21	0,1,0	604	149	0.000382629	0.0130331	0.689,0.644,0.807	1.0,0.807,1.0	-0.222	AT3G01460	MBD9	methyl-CPG-binding domain 9	Encodes a protein with a methyl-CpG-binding domain. Has sequence similarity to human MBD proteins. Involved in the modification of the FLC chromatin acetylation state to affect FLC expression. Mutants show an early flowering, and enhanced shoot branching phenotypes.
RI	IB15G04020	chrLG15	+	13,13,12	5,3,4	12,7,11	2,0,0	410	149	0.000156318	0.00697962	0.486,0.612,0.522	0.686,1.0,1.0	-0.355	AT1G27460	NPGR1	no pollen germination related 1	encodes a calmodulin-binding protein that is expressed in pollen, suspension culture cells, flowers, and fruits. The mRNA is cell-to-cell mobile.
RI	IB11G20430	chrLG11	+	21,17,20	6,11,4	9,1,3	1,1,0	255	149	0.00275801	0.0489903	0.672,0.475,0.745	0.84,0.369,1.0	-0.106	AT2G26150	HSFA2	heat shock transcription factor A2	member of Heat Stress Transcription Factor (Hsf) family. Involved in response to misfolded protein accumulation in the cytosol. Regulated by alternative splicing and non-sense-mediated decay.
RI	IB15G05730	chrLG15	+	3,1,7	2,4,0	9,9,3	0,1,1	321	149	0.00176527	0.0364629	0.41,0.104,1.0	1.0,0.807,0.582	-0.292	AT2G21300			ATP binding microtubule motor family protein;(source:Araport11)
RI	IB15G07590	chrLG15	+	29,32,33	18,21,21	17,23,24	39,59,38	244	149	3.0011e-07	6.135e-05	0.496,0.482,0.49	0.21,0.192,0.278	0.263	AT3G02830	ZFN1	zinc finger protein 1	Encodes a zinc finger protein that binds to PORA mRNA in vivo and recruits the Pfr form of phytochrome to the 5&#8242;-UTR of PORA mRNA to regulate translation of the mRNA.
RI	IB15G07750	chrLG15	+	7,1,8	5,0,2	13,7,2	0,1,0	1531	149	4.14525e-05	0.00260592	0.12,1.0,0.28	1.0,0.405,1.0	-0.335	AT1G79610	NHX6	Na+/H+ antiporter 6	Encodes an endosomal Na(+)/H(+) antiporter: AT1G54370 (NHX5), AT1G79610 (NHX6). Double knockout nhx5 nhx6 showed reduced growth, with smaller and fewer cells and increased sensitivity to salinity.
RI	IB15G07880	chrLG15	+	91,83,79	9,3,4	79,116,98	0,2,1	369	149	3.60413e-05	0.00233686	0.803,0.918,0.889	1.0,0.959,0.975	-0.108	AT5G18460			carboxyl-terminal peptidase (DUF239);(source:Araport11)
RI	IB08G10070	chrLG8	+	3,3,1	0,0,79	3,10,6	0,0,0	250	149	0.0006539	0.0189474	1.0,1.0,0.007	1.0,1.0,1.0	-0.331	AT3G16190			Isochorismatase family protein;(source:Araport11)
RI	IB09G01060	chrLG9	-	107,87,101	151127117	152167170	107104141	303	149	2.04868e-06	0.000271761	0.258,0.252,0.298	0.411,0.441,0.372	-0.139	AT2G16365			PCH1 binds and stabilizes the active (Pfr) form of phytochrome B and is involved in the formation of photobodies in the nucleus. PCH1 is expressed in evenings and is associated to the evening complex through binding to phyB, and represses hypocotyl elongation and growth. Using mass spec, the existence of the At2g16365.2 isoform has been verified, however here is no evidence that any of the other …
RI	IB15G11040	chrLG15	+	447648665009	0,0,0	348724841938	321,239,0	377	149	0	0	1.0,1.0,1.0	0.811,0.804,1.0	0.128	AT4G05320	UBQ10	polyubiquitin 10	One of five polyubiquitin genes in A. thaliana. These genes encode the highly conserved 76-amino acid protein ubiquitin that is covalently attached to substrate proteins targeting most for degradation. Polyubiquitin genes are characterized by the presence of tandem repeats of the 228 bp that encode a ubiquitin monomer. Induced by salicylic acid. Independent of NPR1 for their induction by salicyli…
RI	IB15G26250	chrLG15	-	59,75,100	135172131	83,121,94	83,78,94	243	149	7.629e-06	0.000716284	0.211,0.211,0.319	0.38,0.487,0.38	-0.169	AT1G54350	ABCD2	ATP-binding cassette D2	ABC transporter family protein;(source:Araport11)
RI	IB15G16510	chrLG15	+	5,1,4	0,0,1	1,2,0	0,1,5	515	149	2.26671e-06	0.000287494	1.0,1.0,0.536	1.0,0.367,0.0	0.39	AT4G27220			NB-ARC domain-containing disease resistance protein;(source:Araport11)
RI	IB02G22660	chrLG2	+	9,6,12	0,1,1	7,4,4	1,2,1	752	149	0.00164191	0.0345567	1.0,0.543,0.704	0.581,0.284,0.442	0.313	AT3G46530	RPP13	RECOGNITION OF PERONOSPORA PARASITICA 13	Confers resistance to the biotrophic oomycete, Peronospora parasitica. Encodes an NBS-LRR type R protein with a putative amino-terminal leucine zipper. Fungal protein ATR13 induces RPP13 gene expression and disease resistance. The mRNA is cell-to-cell mobile.
RI	IB15G20790	chrLG15	+	14,11,19	8,11,10	11,6,2	16,16,17	247	149	0.0003424	0.0120164	0.514,0.376,0.534	0.293,0.184,0.066	0.294
RI	IB05G06730	chrLG5	+	38,34,19	3,6,3	14,12,7	0,0,0	223	149	1.71342e-05	0.00134643	0.894,0.791,0.809	1.0,1.0,1.0	-0.169	AT5G15450	CLPB3	casein lytic proteinase B3	Encodes a chloroplast-targeted Hsp101 homologue. Functions as a molecular chaperone involved in plastid differentiation mediating internal thylakoid membrane formation and conferring thermotolerance to chloroplasts during heat stress. APG6 is constitutively expressed in the root tips, the organ boundary region, the reproductive tissues of mature plants where plastids exist as proplastids, and sli…
RI	IB15G24690	chrLG15	+	9,10,15	12,6,12	0,3,3	2,11,8	234	149	0.00159415	0.0340629	0.323,0.515,0.443	0.0,0.148,0.193	0.313	AT5G60580			RING/U-box superfamily protein;(source:Araport11)
RI	IB15G25310	chrLG15	+	9,6,8	112116136	6,6,6	0,0,142	323	149	0.000416802	0.0137592	0.036,0.023,0.026	1.0,1.0,0.019	-0.645	AT3G01790			Ribosomal protein L13 family protein;(source:Araport11)
RI	IB10G13110	chrLG10	+	37,43,45	0,1,1	32,46,36	3,3,8	594	149	1.0392e-05	0.000916206	1.0,0.915,0.919	0.728,0.794,0.53	0.261
RI	IB02G34060	chrLG2	+	9,16,19	3,1,7	25,24,13	1,0,1	658	149	5.14267e-05	0.00306	0.405,0.784,0.381	0.85,1.0,0.746	-0.342	AT4G01210			glycosyl transferase family 1 protein;(source:Araport11)
RI	IB02G34060	chrLG2	+	5,2,12	18,5,15	15,13,9	2,7,8	371	149	0.00252781	0.0467984	0.1,0.138,0.243	0.751,0.427,0.311	-0.336	AT4G01210			glycosyl transferase family 1 protein;(source:Araport11)
RI	IB02G34060	chrLG2	+	26,26,58	5,0,8	28,27,22	0,0,0	371	149	2.37792e-06	0.000293866	0.676,1.0,0.744	1.0,1.0,1.0	-0.193	AT4G01210			glycosyl transferase family 1 protein;(source:Araport11)
RI	IB05G19120	chrLG5	+	14,7,14	0,0,0	11,12,7	229,0,13	330	149	8.32643e-09	3.43977e-06	1.0,1.0,1.0	0.021,1.0,0.196	0.594	AT1G63770			Peptidase M1 family protein;(source:Araport11)
RI	IB04G07340	chrLG4	-	6,19,15	3,0,5	12,10,16	0,0,1	312	149	0.000163191	0.00715025	0.489,1.0,0.589	1.0,1.0,0.884	-0.269	AT1G78800			UDP-Glycosyltransferase superfamily protein;(source:Araport11)
RI	IB15G08040	chrLG15	-	121110159	14,17,18	119,84,92	22,23,36	1500	149	0.000687895	0.0197347	0.462,0.391,0.467	0.35,0.266,0.202	0.167	AT1G31860	HISN2	HISTIDINE BIOSYNTHESIS 2	encodes a bifunctional protein that has phosphoribosyl-ATP pyrophosphohydrolase (PRA-PH) and phosphoribosyl-AMP cyclohydrolase (PRA-CH) activities.
RI	XLOC_022560	chrLG15	-	22,24,30	0,1,1	24,26,17	0,7,7	241	149	5.88613e-05	0.00336393	1.0,0.937,0.949	1.0,0.697,0.6	0.196
RI	IB15G08950	chrLG15	-	6,4,9	3,3,0	8,4,3	2,0,0	294	149	0.00221561	0.042657	0.503,0.403,1.0	0.67,1.0,1.0	-0.255	AT3G20250	PUM5	pumilio 5	Encodes a member of the Arabidopsis Pumilio (APUM) proteins containing PUF domain (eight repeats of approximately 36 amino acids each). PUF proteins regulate both mRNA stability and translation through sequence-specific binding to the 3' UTR of target mRNA transcripts. APUM5 is involved in susceptibility to CMV and is not required for bacterial or fungal pathogen resistance although its expressio…
RI	IB07G25980	chrLG7	-	64,67,71	11,10,7	63,65,47	17,24,15	1451	149	0.00219641	0.0424517	0.374,0.408,0.51	0.276,0.218,0.243	0.185	AT2G22400			TRM4B is a cytosine-5--methyltransferase. Mutants have decreased methyl cytosine and defects in root development.
RI	IB15G13160	chrLG15	-	49,48,49	4,3,0	28,18,27	0,1,0	955	149	0.000132174	0.0061848	0.657,0.714,1.0	1.0,0.737,1.0	-0.122	AT1G56130			Leucine-rich repeat transmembrane protein kinase;(source:Araport11)
RI	IB15G13840	chrLG15	-	10,18,6	6,9,6	1,8,6	0,1,1	223	149	9.16104e-05	0.00468055	0.527,0.572,0.401	1.0,0.842,0.8	-0.381	AT1G48880	TBL7	TRICHOME BIREFRINGENCE-LIKE 7	Encodes a member of the TBL (TRICHOME BIREFRINGENCE-LIKE) gene family containing a plant-specific DUF231 (domain of unknown function) domain. TBL gene family has 46 members, two of which (TBR/AT5G06700 and TBL3/AT5G01360) have been shown to be involved in the synthesis and deposition of secondary wall cellulose, presumably by influencing the esterification state of pectic polymers. A nomenclature…
RI	IB15G14560	chrLG15	-	17,22,19	37,19,30	15,10,11	42,38,43	322	149	0.00277623	0.049193	0.175,0.349,0.227	0.142,0.109,0.106	0.131	AT1G79020			Enhancer of polycomb-like transcription factor protein;(source:Araport11)
RI	IB06G16830	chrLG6	-	10,10,14	1,1,2	8,15,12	0,1,0	441	149	0.00206041	0.0409223	0.772,0.772,0.703	1.0,0.835,1.0	-0.196
RI	IB15G18960	chrLG15	-	296237290	223196178	155206247	68,87,98	386	149	6.42627e-06	0.00064526	0.339,0.318,0.386	0.468,0.478,0.493	-0.132	AT3G50700	IDD2	indeterminate(ID)-domain 2	zinc finger protein, similar to maize Indeterminate1 (ID1)
RI	IB13G11100	chrLG13	+	6,2,2	0,0,103	0,0,2	95,64,62	282	149	0.000592279	0.0176209	1.0,1.0,0.01	0.0,0.0,0.017	0.664	AT3G47890			Ubiquitin carboxyl-terminal hydrolase-related protein;(source:Araport11)
RI	IB14G26980	chrLG14	+	5,2,3	1,3,3	2,0,1	8,4,5	260	149	0.000624222	0.0183448	0.741,0.276,0.364	0.125,0.0,0.103	0.384	AT1G02170	MCP1b	metacaspase 1b	Encodes a type I metacaspase. Two Arabidopsis metacaspases, AT1G02170 (MC1) and AT4G25110 (MC2) antagonistically control programmed cell death in Arabidopsis. MC1 is a positive regulator of cell death and requires conserved caspase-like putative catalytic residues for its function. MC2 negatively regulates cell death. This function is independent of the putative catalytic residues. A third type I…
RI	XLOC_022170	chrLG15	-	18,8,14	2,1,0	11,12,13	5,3,4	345	149	0.000969896	0.0248207	0.795,0.776,1.0	0.487,0.633,0.584	0.289
RI	IB15G24050	chrLG15	-	34,33,36	0,0,0	31,37,25	0,1,5	821	149	0.00118051	0.0275859	1.0,1.0,1.0	1.0,0.87,0.476	0.218	AT3G66654			Cyclophilin-like peptidyl-prolyl cis-trans isomerase family protein;(source:Araport11)
RI	IB10G02940	chrLG10	+	58,66,50	4,5,8	36,61,68	3,0,0	457	149	0.000114181	0.00552156	0.825,0.811,0.671	0.796,1.0,1.0	-0.163	AT1G21280			Copia-like polyprotein/retrotransposon;(source:Araport11)
RI	IB02G16520	chrLG2	+	2,5,1	0,1,0	3,1,0	0,4,1	640	149	5.656e-06	0.000588346	1.0,0.538,1.0	1.0,0.055,0.0	0.494	AT2G32730			26S proteasome regulatory complex, non-ATPase subcomplex, Rpn2/Psmd1 subunit;(source:Araport11)
RI	IB02G16630	chrLG2	+	196174243	101104124	210277222	68,105,58	837	149	0.000129246	0.00608721	0.257,0.229,0.259	0.355,0.32,0.405	-0.112
RI	IB02G02010	chrLG2	-	77,61,84	28,35,20	59,104,83	4,13,15	405	149	0.000282318	0.01044	0.503,0.391,0.607	0.844,0.746,0.671	-0.253	AT5G19500			Encodes a putative amino acid transporter that localizes to the chloroplast inner envelope membrane.
RI	IB08G21470	chrLG8	-	33,60,43	1,2,3	26,36,13	0,0,1	908	149	0.00219133	0.0424517	0.844,0.831,0.702	1.0,1.0,0.681	-0.101	AT3G46530	RPP13	RECOGNITION OF PERONOSPORA PARASITICA 13	Confers resistance to the biotrophic oomycete, Peronospora parasitica. Encodes an NBS-LRR type R protein with a putative amino-terminal leucine zipper. Fungal protein ATR13 induces RPP13 gene expression and disease resistance. The mRNA is cell-to-cell mobile.
RI	IB01G02770	chrLG1	+	4,5,3	1,4,5	8,10,8	1,0,2	318	149	0.000628682	0.018401	0.652,0.369,0.219	0.789,1.0,0.652	-0.4	AT1G61820	BGLU46	beta glucosidase 46	beta glucosidase 46;(source:Araport11)
RI	IB02G05790	chrLG2	+	30,25,34	45,36,49	11,23,41	50102132	232	149	3.06051e-06	0.000356871	0.3,0.308,0.308	0.124,0.126,0.166	0.167	AT2G28930	PK1B	protein kinase 1B	protein kinase 1B;(source:Araport11)
RI	IB02G08100	chrLG2	+	10,24,6	7,8,5	21,13,12	0,5,0	230	149	0.00133068	0.0301099	0.481,0.66,0.437	1.0,0.627,1.0	-0.35	AT3G25110	FaTA	fatA acyl-ACP thioesterase	Encodes a FatA acyl-ACP thioesterase
RI	IB02G08770	chrLG2	+	73,99,122	1,3,4	70,80,55	12,6,3	476	149	0.00113153	0.0270329	0.958,0.912,0.905	0.646,0.807,0.852	0.157	AT2G20360			NAD(P)-binding Rossmann-fold superfamily protein;(source:Araport11)
RI	IB05G04930	chrLG5	+	46,55,66	14,21,4	44,28,30	3,0,3	365	149	0.00261517	0.0473844	0.573,0.517,0.871	0.857,1.0,0.803	-0.233	AT3G49650			P-loop containing nucleoside triphosphate hydrolases superfamily protein;(source:Araport11)
RI	IB02G09730	chrLG2	-	151169175	28,30,30	128,115,76	49,26,29	1850	149	0.00118097	0.0275859	0.303,0.312,0.32	0.174,0.263,0.174	0.108	AT4G14720	TIFY4B		PPD2 (and its paralog, PPD1) encode plant-specific putative DNA-binding proteins. Deletion of the PPD locus increases leaf lamina size and results in dome-shaped rather than flat leaves. Siliques are also altered in shape because of extra lamina growth.
RI	IB06G26780	chrLG6	-	7,10,5	50,56,55	15,15,21	66,33,33	271	149	0.000216342	0.00876216	0.071,0.089,0.048	0.111,0.2,0.259	-0.121	AT3G19960	ATM1	myosin 1	member of Myosin-like proteins
RI	XLOC_025159	chrLG2	+	1,1,1	0,0,1	2,3,1	1,3,1	254	149	0.000194428	0.00810155	1.0,1.0,0.37	0.54,0.37,0.37	0.363
RI	IB02G21950	chrLG2	+	19,4,14	1,0,1	11,28,34	5,9,10	802	149	3.4036e-05	0.00225303	0.779,1.0,0.722	0.29,0.366,0.387	0.486	AT1G60730			NAD(P)-linked oxidoreductase superfamily protein;(source:Araport11)
RI	IB09G09430	chrLG9	-	9,6,10	4,3,1	4,1,3	1,0,0	428	149	0.00015499	0.00695962	0.439,0.41,0.777	0.582,1.0,1.0	-0.319	AT1G30910			Molybdenum cofactor sulfurase family protein;(source:Araport11)
RI	IB02G27490	chrLG2	+	4,5,5	0,0,1	7,6,9	3,2,1	294	149	0.000409662	0.0136482	1.0,1.0,0.717	0.542,0.603,0.82	0.251	AT1G79870			Hydroxyphenylpyruvate reductase (HPPR), which catalyzes the reduction of 4-hydroxyphenylpyruvic acid (pHPP) to 4-hydroxyphenyllactic acid (pHPL). Together with HPPR3 and TAT1 involved in the biosynthesis of pHPL from tyrosine.
RI	IB02G29340	chrLG2	+	64,54,72	0,2,0	71,68,81	2,0,4	1958	149	0.00101407	0.0253595	1.0,0.673,1.0	0.73,1.0,0.606	0.112	AT1G33520	MOS2	modifier of snc1, 2	Has single homolog in Arabidopsis, also homologs in human, mouse and C. elegans; contains one G-patch domain (known to mediate RNA-protein interactions) and two KOW domains (may bind RNA and/or protein); localized to the nucleus; mutant suppresses high SA levels and constitutive disease resistance in snc1 npr1 background; required for basal resistance against Pseudomonas syringae maculicola ES432…
RI	IB02G29340	chrLG2	+	16,7,9	3,2,4	10,4,5	0,0,0	593	149	1.86769e-09	1.17303e-06	0.573,0.468,0.361	1.0,1.0,1.0	-0.533	AT1G33520	MOS2	modifier of snc1, 2	Has single homolog in Arabidopsis, also homologs in human, mouse and C. elegans; contains one G-patch domain (known to mediate RNA-protein interactions) and two KOW domains (may bind RNA and/or protein); localized to the nucleus; mutant suppresses high SA levels and constitutive disease resistance in snc1 npr1 background; required for basal resistance against Pseudomonas syringae maculicola ES432…
RI	IB05G23140	chrLG5	+	147167182	27,22,31	169196121	18,0,0	196	149	7.13169e-09	3.03286e-06	0.805,0.852,0.817	0.877,1.0,1.0	-0.134
RI	IB02G31380	chrLG2	+	13,22,6	0,0,36	14,6,12	0,0,0	533	149	0.00280565	0.0494718	1.0,1.0,0.045	1.0,1.0,1.0	-0.318	AT2G44640			TRIGALACTOSYLDIACYLGLYCEROL-like protein;(source:Araport11)
RI	IB10G04380	chrLG10	+	7,22,16	5,4,5	5,23,5	16,32,13	229	149	2.74773e-05	0.00190093	0.477,0.782,0.676	0.169,0.319,0.2	0.416	AT1G75090			DNA glycosylase superfamily protein;(source:Araport11)
RI	IB07G02740	chrLG7	-	45,82,92	2,0,0	77,85,80	25,41,20	310	149	0	0	0.915,1.0,1.0	0.597,0.499,0.658	0.387
RI	IB06G09670	chrLG6	+	11,9,10	2,1,3	8,7,8	0,0,0	284	149	0.000272023	0.0101632	0.743,0.825,0.636	1.0,1.0,1.0	-0.265	AT1G09570	PHYA	phytochrome A	Light-labile cytoplasmic red/far-red light photoreceptor involved in the regulation of photomorphogenesis. It exists in two inter-convertible forms: Pr and Pfr (active) and functions as a dimer.The N terminus carries a single tetrapyrrole chromophore, and the C terminus is involved in dimerization. It is the sole photoreceptor mediating the FR high irradiance response (HIR). Major regulator in re…
RI	IB11G31840	chrLG11	-	1,0,1	2,1,0	1,1,2	1,0,0	238	149	0.000553219	0.016947	0.238,0.0,1.0	0.385,1.0,1.0	-0.382	AT3G14840			Encodes LRR-RLK protein that is localized to the plasma membrane and is involved in regulation of plant innate immunity to microbes. LIK1 is phosphorylated by CERK1, a kinase involved in chitin perception. The mRNA is cell-to-cell mobile.
RI	IB04G12830	chrLG4	+	49,56,46	2,1,3	29,23,22	0,1,0	1553	149	0.000697649	0.0198961	0.702,0.843,0.595	1.0,0.688,1.0	-0.183	AT1G66570	SUC7	sucrose-proton symporter 7	sucrose-proton symporter 7;(source:Araport11)
RI	IB12G02030	chrLG12	+	18,19,27	7,3,6	34,75,49	1,6,2	482	149	0.00076135	0.0208176	0.443,0.662,0.582	0.913,0.794,0.883	-0.301	AT1G69830	ATAMY3	ALPHA-AMYLASE-LIKE 3	Encodes a plastid-localized &#945;-amylase. Expression is reduced in the SEX4 mutant. Loss of function mutations show normal diurnal pattern of starch accumulation/degradation. Expression follows circadian rhythms.
RI	IB02G03700	chrLG2	-	8,16,17	5,0,2	5,10,10	0,0,0	382	149	0.000105995	0.00523063	0.384,1.0,0.768	1.0,1.0,1.0	-0.283	AT3G47000			Glycosyl hydrolase family protein;(source:Araport11)
RI	IB02G03700	chrLG2	-	7,40,15	1,2,3	17,9,9	0,0,0	1286	149	4.80713e-06	0.000505527	0.448,0.699,0.367	1.0,1.0,1.0	-0.495	AT3G47000			Glycosyl hydrolase family protein;(source:Araport11)
RI	IB02G07210	chrLG2	-	23,13,20	41,27,29	17,31,23	18,15,14	464	149	0.000791235	0.0212695	0.153,0.134,0.181	0.233,0.399,0.345	-0.17	AT2G30320			Pseudouridine synthase family protein;(source:Araport11)
RI	IB02G07660	chrLG2	-	1,0,0	3,4,4	6,3,3	3,0,6	235	149	8.08089e-06	0.000748984	0.174,0.0,0.0	0.559,1.0,0.241	-0.542	AT5G48380	BIR1	BAK1-interacting receptor-like kinase 1	Encodes a BAK1-interacting receptor-like kinase named BIR1. Negatively regulates multiple plant resistance signaling pathways, one of which is the SOBIR1(AT2G31880)-dependent pathway.
RI	IB02G08840	chrLG2	-	86,79,114	0,0,4	96,95,75	10,1,4	459	149	0.00176256	0.036459	1.0,1.0,0.902	0.757,0.969,0.859	0.106	AT1G04080	PRP39		Encodes a U1 small nuclear ribonucleoprotein (snRNP) factor involved in alternative splicing.
RI	IB02G10420	chrLG2	-	10,5,3	4,1,1	5,3,3	1,0,0	258	149	0.000323987	0.0115099	0.591,0.743,0.634	0.743,1.0,1.0	-0.258	AT2G47850			Zinc finger C-x8-C-x5-C-x3-H type family protein;(source:Araport11)
RI	IB06G11190	chrLG6	+	1,0,0	0,1,1	3,0,2	1,1,0	213	149	0.00057532	0.0173303	1.0,0.0,0.0	0.677,0.0,1.0	-0.226	AT5G01895			hypothetical protein;(source:Araport11)
RI	IB02G14200	chrLG2	-	10,5,17	78,0,158	10,9,5	0,0,0	373	149	2.03774e-09	1.17303e-06	0.049,1.0,0.041	1.0,1.0,1.0	-0.637	AT5G49230	HRB1	HYPERSENSITIVE TO RED AND BLUE	Identified in a screen for mutations hypersensitive to red and blue light. Mutants have shorter hypocotyls. Encodes a nuclear localized protein with similarity to drought induced proteins. Contains a ZZ zinc finger domain which is thought to mediate protein-protein interactions.May be involved in red and blue light signal transduction.
RI	XLOC_026691	chrLG2	-	40,53,54	0,2,1	59,61,42	11,2,6	495	149	9.31992e-05	0.00472831	1.0,0.889,0.942	0.618,0.902,0.678	0.211
RI	IB05G23900	chrLG5	+	0,0,2	3,3,9	8,59,3	38,148,16	234	149	0.000510035	0.016001	0.0,0.0,0.124	0.118,0.202,0.107	-0.101	AT3G11410	PP2CA	protein phosphatase 2CA	Encodes protein phosphatase 2C. Negative regulator of ABA signalling. Expressed in seeds during germination. mRNA up-regulated by drought and ABA.
RI	IB05G20570	chrLG5	+	119,93,98	19,9,6	92,93,146	5,3,4	816	149	0.0020322	0.0406975	0.534,0.654,0.749	0.771,0.85,0.87	-0.185
RI	XLOC_027151	chrLG2	-	4,4,3	6,6,2	7,5,7	1,1,1	255	149	0.000262668	0.00991622	0.28,0.28,0.467	0.804,0.745,0.804	-0.442
RI	IB05G27830	chrLG5	+	36,31,35	37,44,32	58,57,44	37,30,29	518	149	0.00260937	0.0473844	0.219,0.169,0.239	0.311,0.353,0.304	-0.114	AT3G49590	ATG13	autophagy-related 13	Autophagy-related protein 13;(source:Araport11)
RI	IB01G20510	chrLG1	+	76,46,64	96,83,38	37,59,65	110111162	427	149	0.000659385	0.0190339	0.216,0.162,0.37	0.105,0.156,0.123	0.121	AT1G43710	SDC1	serine decarboxylase 1	Encodes a serine decarboxylase that is involved in ethanolamine metabolism and is crucial for plant growth.
RI	IB11G28570	chrLG11	+	58,39,77	0,11,0	99,83,84	0,0,0	239	149	0.000556059	0.016998	1.0,0.689,1.0	1.0,1.0,1.0	-0.104	AT5G42820	U2AF35B		U2 auxiliary factor small subunit. The atU2AF35b protein and its homolog, atU2AF35a, contain most of the conserved domains of hsU2AF35, including the psiRRM, one RS domain, two zinc fingers, and the two regions for interacting with U2AF large subunit. Both proteins lack the stretch of glycines present in human U2AF35. The sequences are overall 83% identical, and each Arabidopsis homolog shows app…
RI	IB02G33080	chrLG2	-	2,2,1	0,0,1	0,1,2	3,2,1	487	149	3.1605e-05	0.0021354	1.0,1.0,0.234	0.0,0.133,0.38	0.574	AT2G45720			ARM repeat superfamily protein;(source:Araport11)
RI	IB02G34480	chrLG2	-	12,21,13	24,14,18	19,27,37	10,7,12	260	149	0.000402394	0.0134681	0.223,0.462,0.293	0.521,0.689,0.639	-0.29	AT4G01040			Glycosyl hydrolase superfamily protein;(source:Araport11)
RI	IB03G00550	chrLG3	+	2,3,6	12,9,2	0,0,0	16,18,3	518	149	0.000106356	0.00523063	0.046,0.087,0.463	0.0,0.0,0.0	0.199	AT1G02860	NLA	nitrogen limitation adaptation	Encodes a ubiquitin E3 ligase with RING and SPX domains that is involved in mediating immune responses and mediates degradation of PHT1s at plasma membranes. Targeted by MIR827. Ubiquitinates PHT1;3, PHT1;2, PHT1;1/AtPT1 and PHT1;4/AtPT2.
RI	IB03G00550	chrLG3	+	0,0,1	20,14,14	2,4,3	27,9,12	264	149	0.00134647	0.030325	0.0,0.0,0.039	0.04,0.201,0.124	-0.109	AT1G02860	NLA	nitrogen limitation adaptation	Encodes a ubiquitin E3 ligase with RING and SPX domains that is involved in mediating immune responses and mediates degradation of PHT1s at plasma membranes. Targeted by MIR827. Ubiquitinates PHT1;3, PHT1;2, PHT1;1/AtPT1 and PHT1;4/AtPT2.
RI	IB09G00390	chrLG9	-	1,0,4	6,1,11	15,44,13	6,12,7	262	149	6.40768e-07	0.000107731	0.087,0.0,0.171	0.587,0.676,0.514	-0.506	AT2G16750			kinase with adenine nucleotide alpha hydrolases-like domain-containing protein;(source:Araport11)
RI	IB03G01840	chrLG3	+	13,7,14	16,11,15	25,18,18	11,8,10	625	149	0.00263397	0.0476057	0.162,0.132,0.182	0.351,0.349,0.3	-0.175	AT2G21070	FIO1	FIONA1	This gene is predicted to an encode a nuclear-localized protein that is involved in regulating the period of circadian rhythms without affecting their amplitude or robustness. FIONA1 seems to act as a central oscillator-associated component, but its transcript levels are not regulated in a circadian or light-dependent manner. FIONA1 also appears to be involved in photoperiod-dependent flowering.
RI	IB05G05360	chrLG5	+	8,7,7	0,0,1	6,1,4	1,1,3	236	149	0.000976333	0.0248858	1.0,1.0,0.815	0.791,0.387,0.457	0.393	AT1G55630			Pentatricopeptide repeat (PPR) superfamily protein;(source:Araport11)
RI	IB09G01330	chrLG9	-	31,29,14	5,0,3	31,48,23	0,0,0	235	149	0.000240263	0.00938909	0.797,1.0,0.747	1.0,1.0,1.0	-0.152	AT3G50830	COR413-PM2	cold-regulated 413-plasma membrane 2	cold acclimation protein WCOR413-like protein beta form. Transcript is not detectable.
RI	IB06G04960	chrLG6	-	263220296	292224312	392378359	215163215	754	149	6.31655e-11	5.70818e-08	0.151,0.163,0.158	0.265,0.314,0.248	-0.118	AT5G11200	UAP56b	homolog of human UAP56 b	One of two genes encoding an ATP-dependent RNA helicase that localizes predominantly to euchromatic regions of Arabidopsis nuclei, and associates with genes transcribed by RNA polymerase II independently from the presence of introns. It is not detected at non-transcribed loci. It interacts with ssRNA, dsRNA and dsDNA, but not with ssDNA. Its ATPase activity is stimulated by RNA and dsDNA and its …
RI	IB04G12590	chrLG4	-	10,7,14	31,21,30	6,5,2	29,35,31	251	149	0.00248338	0.0463318	0.161,0.165,0.217	0.109,0.078,0.037	0.106	AT3G23640	HGL1	heteroglycan glucosidase 1	heteroglycan glucosidase 1;(source:Araport11)
RI	IB03G08290	chrLG3	+	6,6,1	0,0,0	4,3,10	0,3,2	286	149	0.00258545	0.0473844	1.0,1.0,1.0	1.0,0.343,0.723	0.311
RI	IB11G03520	chrLG11	-	21,11,12	0,0,0	16,16,9	3,2,3	288	149	3.84828e-06	0.000428018	1.0,1.0,1.0	0.734,0.805,0.608	0.284	AT2G26540	UROS	UROPORPHYRINOGEN III SYNTHASE	Encodes a uroporphyrinogen-III synthase involved in tetrapyrrole biosynthesis. The protein localizes to the chloroplast. Member of the plant-specific DUF724 protein family. Arabidopsis has 10 DUF724 proteins. Loss of function mutant has a WT phenotype
RI	IB04G12570	chrLG4	+	2,0,0	9,7,6	23,7,9	43,6,21	583	149	1.71214e-05	0.00134643	0.054,0.0,0.0	0.12,0.23,0.099	-0.132	AT1G32350	AOX1D	alternative oxidase 1D	alternative oxidase 1D;(source:Araport11)
RI	IB03G15800	chrLG3	+	25,20,20	0,0,0	14,17,8	1,3,2	233	149	0.00120619	0.0280392	1.0,1.0,1.0	0.9,0.784,0.719	0.199	AT1G13030	COILIN	coilin	Encodes a plant coilin, a protein that in other organisms is a major structural scaffolding protein necessary for Cajal body formation, composition and activity. It has been shown to bind both U1 and U1 snRNAs in vitro.
RI	IB03G20940	chrLG3	-	83105109	66,45,76	55172193	22,62,47	511	149	0.000716307	0.0202287	0.268,0.405,0.295	0.422,0.447,0.545	-0.149	AT5G13240			Global repressor of RNA polymerase III (Pol III). Maf1 repressor activity is critical for plant survival during environmental stresses, and is regulated by its phosphorylation/dephosphorylation through the activity of TOR and PP4/PP2A phosphatases.
RI	IB03G02640	chrLG3	-	3,11,5	2,6,4	1,6,7	0,0,0	236	149	1.16689e-08	4.32615e-06	0.486,0.536,0.441	1.0,1.0,1.0	-0.512	AT5G44010			fanconi anemia group F protein (FANCF);(source:Araport11)
RI	XLOC_029690	chrLG3	-	213279274	7,11,7	264337257	3,1,3	965	149	0.000115171	0.00553242	0.825,0.797,0.858	0.931,0.981,0.93	-0.121
RI	IB03G04660	chrLG3	-	0,1,0	1,3,2	3,4,0	0,1,1	245	149	1.89585e-05	0.00146589	0.0,0.169,0.0	1.0,0.709,0.0	-0.513	AT4G02750			Tetratricopeptide repeat (TPR)-like superfamily protein;(source:Araport11)
RI	IB03G04660	chrLG3	-	3,1,4	1,3,1	7,7,0	0,0,1	428	149	0.000725621	0.020412	0.511,0.104,0.582	1.0,1.0,0.0	-0.268	AT4G02750			Tetratricopeptide repeat (TPR)-like superfamily protein;(source:Araport11)
RI	IB09G07460	chrLG9	+	22,13,22	1,0,5	17,16,24	9,11,23	344	149	1.05331e-05	0.000923016	0.905,1.0,0.656	0.45,0.387,0.311	0.471	AT1G52950			Nucleic acid-binding, OB-fold-like protein;(source:Araport11)
RI	IB03G13430	chrLG3	-	2,2,4	4,5,10	0,1,0	1,3,4	235	149	0.00079926	0.0214406	0.241,0.202,0.202	0.0,0.174,0.0	0.157	AT1G55270			SAGL1 is a member of a small family of KELCH domain containing proteins. Loss of function mutants show increased lignin and anthocyanin production suggesting a role in regulation of phenylpropanoid biosynthesis.
RI	IB03G14170	chrLG3	-	4,7,13	32,29,32	24,14,9	16,27,18	597	149	0.000730578	0.0205115	0.03,0.057,0.092	0.272,0.115,0.111	-0.106	AT1G22882			Encodes a member of the mid-SUN subfamily of SUN-domain proteins that is localized to both the nuclear envelope and the ER. It is involved in early seed development and nuclear morphology. Secreted peptide which functions in plant growth and pathogen defense.
RI	IB04G18950	chrLG4	-	15,13,21	7,0,2	22,22,11	0,1,0	922	149	6.61366e-05	0.00367796	0.257,1.0,0.629	1.0,0.78,1.0	-0.298	AT4G23160	CRK8	cysteine-rich RLK (RECEPTOR-like protein kinase) 8	Encodes a cysteine-rich receptor-like protein kinase.
RI	IB04G18950	chrLG4	-	15,20,37	3,3,8	19,13,16	0,1,0	921	149	2.29438e-06	0.000287803	0.447,0.519,0.428	1.0,0.678,1.0	-0.428	AT4G23160	CRK8	cysteine-rich RLK (RECEPTOR-like protein kinase) 8	Encodes a cysteine-rich receptor-like protein kinase.
RI	IB04G18950	chrLG4	-	6,5,32	7,0,2	11,4,2	0,0,0	264	149	0.000224657	0.00892393	0.326,1.0,0.9	1.0,1.0,1.0	-0.258	AT4G23160	CRK8	cysteine-rich RLK (RECEPTOR-like protein kinase) 8	Encodes a cysteine-rich receptor-like protein kinase.
RI	IB03G15500	chrLG3	-	19,8,38	78,77,105	77,59,64	110129143	291	149	3.45662e-05	0.00227178	0.111,0.051,0.156	0.264,0.19,0.186	-0.107	AT2G16860			GCIP-interacting family protein;(source:Araport11)
RI	IB03G16220	chrLG3	-	2,4,2	5,2,0	5,4,6	1,1,0	289	149	0.00105298	0.0258318	0.171,0.508,1.0	0.721,0.673,1.0	-0.238	AT2G01390	EMB3111	EMBRYO DEFECTIVE 3111	Tetratricopeptide repeat (TPR)-like superfamily protein;(source:Araport11)
RI	IB03G17570	chrLG3	-	7,3,3	5,3,5	9,7,8	1,1,2	331	149	0.000816642	0.0218259	0.387,0.31,0.213	0.802,0.759,0.643	-0.431	AT4G16710			glycosyltransferase family protein 28;(source:Araport11)
RI	IB03G09060	chrLG3	+	6,3,2	0,0,0	4,1,1	0,1,3	440	149	0.000659518	0.0190339	1.0,1.0,1.0	1.0,0.253,0.101	0.549	AT4G34980	SLP2	subtilisin-like serine protease 2	Serine protease similar to subtilisin.
RI	IB03G20830	chrLG3	-	62,76,116	3,4,0	152144148	12,17,15	541	149	0.000201167	0.00828684	0.851,0.84,1.0	0.777,0.7,0.731	0.161	AT2G01100			FAM133-like protein;(source:Araport11)
RI	IB03G20830	chrLG3	-	41,49,81	10,16,28	76,74,68	50,61,73	505	149	1.7676e-06	0.000241111	0.547,0.475,0.46	0.31,0.264,0.216	0.231	AT2G01100			FAM133-like protein;(source:Araport11)
RI	IB13G10590	chrLG13	+	8,4,7	0,63,0	2,4,13	0,0,0	282	149	0.00219907	0.0424517	1.0,0.032,1.0	1.0,1.0,1.0	-0.323	AT1G18870	ICS2	isochorismate synthase 2	Encodes a protein with isochorismate synthase activity involved in phylloquinone biosynthesis. Mutant studies of this gene's function suggest that its function is redundant with that of ICS1 (AT1G7410).
RI	IB04G00980	chrLG4	+	11,2,5	0,0,0	6,4,3	0,0,139	226	149	0.000756099	0.0208152	1.0,1.0,1.0	1.0,1.0,0.014	0.329	AT1G13560	ATAAPT1		Encodes aminoalcoholphosphotransferase AAPT1.
RI	IB04G01890	chrLG4	+	3,8,7	2,7,0	0,1,1	2,3,0	243	149	0.00186435	0.0381822	0.479,0.412,1.0	0.0,0.17,1.0	0.24	AT3G01680	SEOR1	Sieve-Element-Occlusion-Related 1	Encodes a protein localized to phloem filaments that is required for phloem filament formation. The mRNA is cell-to-cell mobile.
RI	IB05G17960	chrLG5	-	22,13,24	4,5,3	19,27,18	0,0,2	1199	149	9.83522e-05	0.00495496	0.406,0.244,0.499	1.0,1.0,0.528	-0.46	AT1G56670			GDSL-motif esterase/acyltransferase/lipase. Enzyme group with broad substrate specificity that may catalyze acyltransfer or hydrolase reactions with lipid and non-lipid substrates.
RI	IB05G19340	chrLG5	+	20,18,25	5,7,0	6,17,15	0,0,0	228	149	4.82487e-06	0.000505527	0.723,0.627,1.0	1.0,1.0,1.0	-0.217	AT3G56120			S-adenosyl-L-methionine-dependent methyltransferases superfamily protein;(source:Araport11)
RI	IB04G09330	chrLG4	+	16,24,15	129,61,80	37,23,26	54,24,41	359	149	1.63541e-08	5.9116e-06	0.049,0.14,0.072	0.221,0.285,0.208	-0.151	AT5G43745			ion channel POLLUX-like protein, putative (DUF1012);(source:Araport11)
RI	IB04G09660	chrLG4	+	8,7,13	2,3,1	12,12,18	1,0,0	399	149	0.000157366	0.00697962	0.599,0.466,0.829	0.818,1.0,1.0	-0.308	AT3G61220	SDR1	short-chain dehydrogenase/reductase 1	CytADR/SDR1 is an aldehyde reductase that catalyzes the reduction of the aldehyde carbonyl groups on alpha,beta-unsaturated aldehydes with more than 5 carbons in vitro. It can also act on menthone and neomenthol in vitro, but these do not represent likely endogenous activities of this enzyme in planta. GFP-tagged CytADR appears to localize to the cytosol where it likely plays a role in detoxifyin…
RI	IB04G11480	chrLG4	+	1,4,1	1,1,2	5,6,4	0,0,0	698	149	7.3896e-06	0.000707591	0.176,0.461,0.096	1.0,1.0,1.0	-0.756	AT3G07050	NSN1	nucleostemin-like 1	Arabidopsis NSN1 encodes a nucleolar GTP- binding protein and is required for maintenance of inflorescence meristem identity and floral organ development.
RI	IB09G01180	chrLG9	-	5,3,9	4,3,0	7,2,5	0,0,1	250	149	8.99648e-05	0.00461277	0.427,0.373,1.0	1.0,1.0,0.749	-0.316	AT1G11755	LEW1	LEAF WILTING 1	Encodes a cis-prenyltransferase, involved in dolichol biosynthesis. Wilted leaves in mutants due to cell membrane lesions. Mutants have increased drought tolerance, but hypersensitve to dark stress.
RI	IB04G14120	chrLG4	+	5,5,8	0,0,0	9,3,6	3,2,0	364	149	0.00146819	0.0323605	1.0,1.0,1.0	0.551,0.38,1.0	0.356	AT1G36380			transmembrane protein;(source:Araport11)
RI	IB06G13850	chrLG6	-	0,2,0	5,23,38	34,23,9	128,81,65	233	149	3.42247e-07	6.68723e-05	0.0,0.053,0.0	0.145,0.154,0.081	-0.109	AT3G06350	MEE32	MATERNAL EFFECT EMBRYO ARREST 32	Encodes a bi-functional dehydroquinate-shikimate dehydrogenase enzyme that catalyzes two steps in the chorismate biosynthesis pathway.
RI	IB07G28860	chrLG7	+	8,10,8	0,148,0	13,10,22	0,0,0	479	149	0.000709752	0.0201222	1.0,0.021,1.0	1.0,1.0,1.0	-0.326	AT5G65000			Encodes an ER-localized facilitator of UDP-N-acetylglucosamine (UDP-GlcNAc) and UDP-N-acetylgalactosamine (UDP-GalNAc) transport. It also regulates the cytokinin signal in meristematic cells through modulating activity of cytokinin oxidases/dehydrogenases. Finally, it is an important part of the ER quality control system, which determines the fate of aberrant proteins in the secretory pathway.
RI	IB04G17080	chrLG4	+	1,0,0	7,3,9	5,0,2	6,1,8	341	149	0.00254789	0.0469777	0.059,0.0,0.0	0.267,0.0,0.098	-0.102	AT2G38740			HAD-type phosphosugar phosphatase.
RI	IB04G18900	chrLG4	+	12,10,8	0,36,32	1,4,7	0,0,0	364	149	5.67524e-08	1.60899e-05	1.0,0.102,0.093	1.0,1.0,1.0	-0.602	AT4G22890	PGR5-LIKE A		Encodes PGRL1A, a transmembrane protein present in thylakoids. PGRL1A has a highly homologous isoform PGRL1B encoded by At4g11960. Plants lacking PGRL1 show perturbation of cyclic electron flow, similar to PGR5-deficient plants. PGRL1 and PGR5 interact physically and associate with PSI (photosystem I). The mRNA is cell-to-cell mobile.
RI	IB04G19300	chrLG4	+	32,36,49	3,2,3	23,40,18	0,0,0	1091	149	1.07292e-06	0.000165036	0.593,0.711,0.69	1.0,1.0,1.0	-0.335	AT4G26300	emb1027	embryo defective 1027	Arginyl-tRNA synthetase, class Ic;(source:Araport11)
RI	IB08G14400	chrLG8	+	99128124	2,2,3	94131120	6,5,11	706	149	0.0020697	0.0410506	0.913,0.931,0.897	0.768,0.847,0.697	0.143	AT1G18680			HNH endonuclease domain-containing protein;(source:Araport11)
RI	IB04G20840	chrLG4	+	36,35,32	30,46,37	26,22,27	54,61,48	445	149	0.0011482	0.0272266	0.287,0.203,0.225	0.139,0.108,0.158	0.103	AT4G23330			hypothetical protein;(source:Araport11)
RI	IB12G04500	chrLG12	+	18,26,19	2,3,2	11,17,24	0,0,1	372	149	0.000373252	0.0127585	0.783,0.776,0.792	1.0,1.0,0.906	-0.185	AT1G13570			F-box/RNI-like superfamily protein;(source:Araport11)
RI	IB04G15490	chrLG4	-	3,2,11	22,10,10	0,0,1	3,6,5	223	149	0.000158296	0.00699939	0.084,0.118,0.424	0.0,0.0,0.118	0.169	AT4G18010	IP5PII	INOSITOL(1,4,5)P3 5-PHOSPHATASE II	Encodes an inositol polyphosphate 5-phosphatase that appears to have Type I activity. It can dephosphorylate IP3(inositol(1,4,5)P3) and IP4 (inositol(1,3,4,5)P4), but it does not appear to be active against phosphatidylinositol 4,5 bisphosphate. Overexpression of this gene renders plants insensitive to ABA in germination and growth assays.
RI	IB04G06270	chrLG4	-	1,3,5	0,0,0	0,0,3	73,74,0	251	149	5.85876e-12	6.05084e-09	1.0,1.0,1.0	0.0,0.0,1.0	0.667	AT3G06510	SFR2	SENSITIVE TO FREEZING 2	Encodes a protein with beta-glucosidase and galactosyltransferase activity, mutants show increased sensitivity to freezing. Though it is classified as a family I glycosyl hydrolase, it has no hydrolase activity in vitro.
RI	XLOC_012219	chrLG12	-	10,7,6	0,2,1	7,4,5	2,2,6	247	149	0.00249085	0.0463696	1.0,0.679,0.784	0.679,0.547,0.335	0.301
RI	IB04G10780	chrLG4	-	18,15,26	0,1,0	30,26,11	0,3,4	916	149	8.74317e-05	0.00454739	1.0,0.709,1.0	1.0,0.585,0.309	0.272	AT4G00500			alpha/beta-Hydrolases superfamily protein;(source:Araport11)
RI	IB07G02910	chrLG7	+	24,19,20	9,9,5	38,105,54	3,9,3	343	149	2.37303e-05	0.00170705	0.537,0.478,0.635	0.846,0.835,0.887	-0.306	AT5G06060			NAD(P)-binding Rossmann-fold superfamily protein;(source:Araport11)
RI	IB09G12670	chrLG9	-	9,10,16	5,5,4	10,10,7	0,1,1	246	149	6.04621e-05	0.00344182	0.522,0.548,0.708	1.0,0.858,0.809	-0.296	AT2G37280	PDR5	pleiotropic drug resistance 5	Encodes an ATP-binding cassette (ABC) transporter. Expressed in the vascular tissue of primary stem.
RI	IB04G20550	chrLG4	-	2,4,2	1,1,1	5,5,8	0,0,1	659	149	0.000188469	0.00794483	0.311,0.475,0.311	1.0,1.0,0.644	-0.516	AT4G23100	RML1	ROOT MERISTEMLESS 1	Encodes the enzyme glutamate-cysteine ligase catalyzing the first, and rate-limiting, step of glutathione biosynthesis. Required for cell proliferation at the root tip. Involved in susceptibility to the bacterial pathogen Pseudomonas syringae. Mutants are phytoalexin defective.
RI	XLOC_036520	chrLG5	-	47,79,75	0,0,1	88,59,50	1,11,2	3208	149	4.74694e-06	0.000504677	1.0,1.0,0.777	0.803,0.199,0.537	0.413
RI	IB07G12440	chrLG7	-	42,26,41	3,1,2	29,28,16	1,0,0	602	149	0.00213238	0.0416649	0.776,0.866,0.835	0.878,1.0,1.0	-0.134	AT1G63700	YDA	YODA	Member of MEKK subfamily, a component of the stomatal development regulatory pathway. Mutations in this locus result in embryo lethality.
RI	IB05G15770	chrLG5	+	14,3,16	0,0,0	12,17,17	1,6,0	613	149	0.000106997	0.00524432	1.0,1.0,1.0	0.745,0.408,1.0	0.282	AT1G52950			Nucleic acid-binding, OB-fold-like protein;(source:Araport11)
RI	IB07G06040	chrLG7	+	7,9,12	19,29,26	3,5,7	34,43,34	216	149	0.00255374	0.0469777	0.203,0.176,0.241	0.057,0.074,0.124	0.122	AT5G11700			ephrin type-B receptor;(source:Araport11)
RI	IB14G14620	chrLG14	+	30,33,45	5,2,6	20,19,15	2,0,0	255	149	0.000829115	0.0219564	0.778,0.906,0.814	0.854,1.0,1.0	-0.119	AT3G52940	HYD2		Encodes a sterol C-14 reductase required for cell division and expansion and is involved in proper organization of the embryo.
RI	IB06G07980	chrLG6	-	5,1,3	2,3,1	8,8,8	0,0,0	370	149	2.95003e-07	6.135e-05	0.502,0.118,0.547	1.0,1.0,1.0	-0.611	AT5G47790			SMAD/FHA domain-containing protein;(source:Araport11)
RI	IB01G05460	chrLG1	+	2,4,6	2,1,2	7,1,2	0,0,0	264	149	0.000561177	0.0170474	0.361,0.693,0.629	1.0,1.0,1.0	-0.439	AT1G15960	NRAMP6	NRAMP metal ion transporter 6	member of Nramp2 family
RI	IB05G00330	chrLG5	+	12,6,10	13,0,2	9,8,7	0,0,0	465	149	3.0332e-06	0.000356871	0.228,1.0,0.616	1.0,1.0,1.0	-0.385	AT4G30160	VLN4	villin 4	Encodes a major actin filament bundling protein that is involved in root hair growth through regulating actin organization in a Ca2+-dependent manner.
RI	IB06G22670	chrLG6	-	19,17,21	4,4,1	7,11,21	0,1,1	360	149	0.00109422	0.0265369	0.663,0.638,0.897	1.0,0.82,0.897	-0.173	AT2G41790			Insulinase (Peptidase family M16) family protein;(source:Araport11)
RI	IB05G25100	chrLG5	-	2,3,8	2,0,0	0,2,0	2,1,1	172	149	9.77639e-06	0.000877993	0.464,1.0,1.0	0.0,0.634,0.0	0.61	AT2G40550	ETG1	E2F target gene 1	Encodes a nuclear localized target of E2Fa-DPa, transcription factors controlling cell cycle progression. Required for sister chromatid cohesion and DNA repair.
RI	IB13G11600	chrLG13	+	5,2,5	8,6,5	2,1,0	9,6,3	237	149	0.00279709	0.0494414	0.282,0.173,0.386	0.123,0.095,0.0	0.208	AT1G27520			Glycosyl hydrolase family 47 protein;(source:Araport11)
RI	IB08G08400	chrLG8	-	22,30,36	7,2,2	42,25,9	0,2,0	246	149	0.000544068	0.016791	0.656,0.901,0.916	1.0,0.883,1.0	-0.137	AT3G43300	MIN7		AtMIN7 is an immunity associated Arabidopsis protein targeted by HopM1, a conserved Pseudomonas syringae virulence protein. AtMIN7 encodes one of the eight members of the Arabidopsis adenosine diphosphate (ADP) ribosylation factor (ARF) guanine nucleotide exchange factor (GEF) protein family. The AFR GEF proteins are key components of the vesicle trafficking system in eukaryotic cells. HopM1 medi…
RI	IB05G28100	chrLG5	-	41,47,66	3,3,3	39,78,63	1,0,0	457	149	0.00012577	0.00596232	0.817,0.836,0.878	0.927,1.0,1.0	-0.132	AT5G16660			Low-density receptor-like protein;(source:Araport11)
RI	IB11G16610	chrLG11	-	42,28,25	13,11,7	15,19,15	14,11,17	1310	149	0.00101655	0.0253595	0.269,0.225,0.289	0.109,0.164,0.091	0.14	AT4G33980			Acts with COR27 as a key regulator in the COP1-HY5 regulatory hub by regulating HY5 activity to ensure proper skotomorphogenic growth in the dark and photomorphogenic development in the light.
RI	IB14G17160	chrLG14	+	0,0,1	9,8,7	1,3,3	17,3,1	222	149	0.000826737	0.021939	0.0,0.0,0.087	0.038,0.402,0.668	-0.34	AT3G20860	NEK5	NIMA-related kinase 5	Encodes a member of the NIMA-related serine/threonine kinases (Neks) that have been linked to cell-cycle regulation in fungi and mammals. Plant Neks might be involved in plant development processes.
RI	IB05G13320	chrLG5	+	4,2,4	5,10,13	1,0,0	8,21,14	350	149	0.000142683	0.00652864	0.254,0.078,0.116	0.051,0.0,0.0	0.132	AT5G01980			RING/U-box superfamily protein;(source:Araport11)
RI	IB05G21350	chrLG5	-	9,6,6	1,3,0	5,2,3	2,5,5	255	149	0.00231537	0.0440499	0.84,0.539,1.0	0.594,0.189,0.26	0.445	AT1G35710			kinase family with leucine-rich repeat domain-containing protein;(source:Araport11)
RI	IB05G21350	chrLG5	-	67,91,95	2,0,0	106,87,69	3,3,3	1576	149	0.000533702	0.0165953	0.76,1.0,1.0	0.77,0.733,0.685	0.191	AT1G35710			kinase family with leucine-rich repeat domain-containing protein;(source:Araport11)
RI	IB01G08040	chrLG1	+	33,26,39	1,1,3	16,24,11	3,7,3	242	149	0.000879942	0.023049	0.953,0.941,0.889	0.767,0.679,0.693	0.215	AT3G16090	Hrd1A	homolog of yeast Hrd1	Encodes one of the Arabidopsis homologs of the yeast/human Hrd1 protein: AT3G16090 (Hrd1A), AT1G65040 (Hrd1B). Involved in ERAD (Endoplasmic reticulum-associated degradation).
RI	IB05G02070	chrLG5	-	36,46,42	13,4,8	71,29,48	0,0,1	246	149	1.95232e-09	1.17303e-06	0.626,0.874,0.761	1.0,1.0,0.967	-0.235	AT2G01970			Endomembrane protein 70 protein family;(source:Araport11)
RI	IB07G02330	chrLG7	-	19,31,43	69,39,66	35,24,39	30,20,31	547	149	0.000250248	0.00954706	0.07,0.178,0.151	0.241,0.246,0.255	-0.114	AT5G05700	DLS1	DELAYED LEAF SENESCENCE 1	Encodes an arginyl-tRNA:protein transferase (ATE1), a component of the N-end rule pathway that targets protein degradation through the identity of the amino-terminal residue of specific protein substrates. Arabidopsis contains two ATE genes: At5g05700/ATE1, At3g11240/ATE2. Another component of the N-end rule pathway is At5g02310/PROTEOLYSIS6 (PRT6). PRT6 and ATE were shown to regulate seed after-…
RI	IB06G13530	chrLG6	-	18,12,23	42,39,57	11,19,4	79,85,68	214	149	0.000145449	0.00661337	0.23,0.176,0.219	0.088,0.135,0.039	0.121	AT3G21640	UCU2	ULTRACURVATA 2	encodes a 42 kDa FK506-binding protein (AtFKBP42) that possesses similarity to multidomain peptidyl-prolyl cis/trans isomerases (PPIases, EC 5.2.1.8), which are known to be components of mammalian steroid hormone receptor complexes. The protein appears to be localized to the plasma membrane by electron microscopy and binds to HSP90.1 and calmodulin in vitro. It also aggregates citrate synthase in…
RI	IB05G21190	chrLG5	+	23,28,25	2,5,4	11,11,26	0,0,0	307	149	2.22249e-06	0.000284381	0.848,0.731,0.752	1.0,1.0,1.0	-0.223	AT4G08850			MIK1 encodes a receptor kinase that forms a complex with MDIS1/MIK2 and binds LURE1, the female pollen guidance chemi-attractant. MIK1 phosphorylates MDIS1 and is autophosphorylated.
RI	IB11G02280	chrLG11	+	8,14,9	23,25,42	14,13,24	28,12,17	636	149	0.0015171	0.0330358	0.075,0.116,0.048	0.105,0.202,0.249	-0.106	AT4G34660			SH3 domain-containing protein;(source:Araport11)
RI	IB14G06090	chrLG14	-	4,1,9	7,10,17	0,2,0	9,8,5	334	149	0.000463047	0.0149114	0.203,0.043,0.191	0.0,0.1,0.0	0.112	AT3G44370			Member of the Oxa1 super family protein insertases. Involved in biogenesis of mitochondrial respiratory chain complex IV, specifically via membrane insertion of COX2.
RI	IB07G20240	chrLG7	+	52,52,71	1,1,3	33,58,45	10,11,10	2172	149	6.94989e-07	0.000115504	0.781,0.781,0.619	0.185,0.266,0.236	0.498
RI	IB05G26670	chrLG5	+	184154262	31,19,41	231268311	23,13,16	1479	149	0.000246254	0.00953796	0.374,0.45,0.392	0.503,0.675,0.662	-0.208
RI	XLOC_046695	chrLG8	-	18,23,16	2,0,0	15,25,21	4,2,2	415	149	0.000741191	0.0206052	0.764,1.0,1.0	0.574,0.818,0.79	0.194
RI	IB05G28440	chrLG5	+	27,19,19	2,2,3	20,25,34	0,0,0	597	149	1.32315e-05	0.0011188	0.771,0.703,0.613	1.0,1.0,1.0	-0.304	AT4G34880			Amidase family protein;(source:Araport11)
RI	IB05G01550	chrLG5	-	8,7,12	13,4,8	4,0,4	25,9,4	248	149	0.00168044	0.0352137	0.27,0.513,0.474	0.088,0.0,0.375	0.265	AT4G15560	DXS1	1-deoxy-D-xylulose 5-phosphate (DXP) synthase 1	Encodes a protein with 1-deoxyxylulose 5-phosphate synthase activity involved in the MEP pathway. It is essential for chloroplast development in Arabidopsis
RI	IB05G01550	chrLG5	-	14,22,15	8,4,9	5,7,6	15,10,10	214	149	0.000215162	0.00876216	0.549,0.793,0.537	0.188,0.328,0.295	0.356	AT4G15560	DXS1	1-deoxy-D-xylulose 5-phosphate (DXP) synthase 1	Encodes a protein with 1-deoxyxylulose 5-phosphate synthase activity involved in the MEP pathway. It is essential for chloroplast development in Arabidopsis
RI	IB06G14830	chrLG6	+	20,25,45	5,6,8	61,16,11	4,1,0	445	149	0.00159335	0.0340629	0.573,0.582,0.653	0.836,0.843,1.0	-0.29
RI	IB05G05500	chrLG5	-	63,77,47	129,120,83	39,127,88	40,68,50	226	149	4.92217e-07	8.57465e-05	0.244,0.297,0.272	0.391,0.552,0.537	-0.222	AT4G34090			cyclin delta-3;(source:Araport11)
RI	IB05G07820	chrLG5	-	8,8,3	0,0,1	6,4,4	1,2,2	369	149	0.000313214	0.0112376	1.0,1.0,0.548	0.708,0.447,0.447	0.315	AT4G15475			Contributes to UV tolerance through nucleotide excision repair.
RI	IB05G17340	chrLG5	-	2,8,2	0,0,0	3,5,1	32,0,0	466	149	0.00198277	0.0399042	1.0,1.0,1.0	0.029,1.0,1.0	0.324	AT3G50790			esterase/lipase/thioesterase family protein;(source:Araport11)
RI	IB07G04900	chrLG7	+	13,8,13	2,1,3	20,24,18	0,2,0	251	149	0.00274085	0.0488656	0.794,0.826,0.72	1.0,0.877,1.0	-0.179	AT2G06010	ORG4	OBP3-responsive gene 4	encodes a novel protein whose expression level is induced in lines overexpressing salicylic-acid (SA)-inducible Arabidopsis DNA binding with one finger (Dof) transcription factor, called OBF-binding protein 3.
RI	IB05G21870	chrLG5	-	0,0,0	4,21,15	3,6,3	12,15,12	363	149	3.65134e-05	0.0023569	0.0,0.0,0.0	0.093,0.141,0.093	-0.109	AT4G35740	RecQl3		Encodes RECQ3, an ATP-dependent helicase.
RI	IB05G22340	chrLG5	-	7,17,21	1,1,0	17,5,6	4,5,4	238	149	3.64386e-06	0.000408423	0.814,0.914,1.0	0.727,0.385,0.484	0.377	AT5G36930			Disease resistance protein (TIR-NBS-LRR class) family;(source:Araport11)
RI	IB13G17890	chrLG13	-	0,0,1	5,9,14	4,2,1	17,8,3	229	149	0.00175184	0.0362949	0.0,0.0,0.044	0.133,0.14,0.178	-0.136	AT4G03415	PP2C52	2C-type protein phosphatase 52	Encodes a myristoylated 2C-type protein phosphatase that interacts with AGB1 and is localized to the plasma membrane.
RI	IB06G09130	chrLG6	-	5,4,3	8,11,11	0,0,1	13,7,12	258	149	1.41238e-05	0.00116695	0.265,0.174,0.136	0.0,0.0,0.046	0.176	AT2G02560	TIP120		Arabidopsis thaliana homolog of human CAND1 (cullin-associated and neddylation-dissociated). Putative similarity to TBP-interacting protein TIP120. Ubiquitously expressed in plant tissues throughout development. T-DNA insertion mutant plants were completely sterile and resistant to sirtinol and auxin, but not to gibberellins or brassinolide. Displayed developmental phenotypes similar to those of …
RI	IB09G02110	chrLG9	+	1,1,0	1,0,1	1,3,1	0,0,1	483	149	0.00245369	0.0459558	0.236,1.0,0.0	1.0,1.0,0.236	-0.333	AT1G49890	QWRF2	QWRF domain containing 2	QWRF motif protein (DUF566);(source:Araport11)
RI	IB06G00660	chrLG6	+	0,8,4	7,7,17	0,0,0	28,23,17	239	149	6.74698e-06	0.000672791	0.0,0.416,0.128	0.0,0.0,0.0	0.181	AT3G42170	DAYSLEEPER	DAYSLEEPER	transposase-like gene with conserved domains from the family of hAT transposases that includes hobo from Drosophila melanogaster, Activator (Ac) from maize, and Tam3 from snapdragon but lacks several amino acids known to be essential for Ac transposition5. The DAYSLEEPER gene lacks 8 bp duplications and TIRs (a common feature of transcriptionally silent hAT transposases), however, DAYSLEEPER expr…
RI	IB09G00770	chrLG9	-	267284350	15,11,14	300417437	27,42,40	3143	149	0.000259335	0.00981603	0.458,0.55,0.542	0.345,0.32,0.341	0.181	AT1G75560			zinc knuckle (CCHC-type) family protein;(source:Araport11)
RI	IB06G02730	chrLG6	+	0,0,1	24,27,29	9,5,0	17,17,19	257	149	7.61747e-06	0.000716284	0.0,0.0,0.02	0.235,0.146,0.0	-0.12	AT4G32770	VTE1	VITAMIN E DEFICIENT 1	Tocopherol cyclase involved in tocopherol (vitamin E)synthesis. VTE1 over-expressing plants have increased tocopherol indicating VTE1 is a major limiting factor in tocopherol synthesis. Mutants defective in this gene accumulate high amounts of zeaxanthin in conditions of high light or low temperature. Plays a role in the adaptation to low temperature stress, notably phloem loading.
RI	IB09G09630	chrLG9	+	3,5,4	0,1,0	3,6,8	1,1,4	258	149	0.000305319	0.0110642	1.0,0.743,1.0	0.634,0.776,0.536	0.266	AT4G35580	NTL9	NAC transcription factor-like 9	Encodes a calmodulin-binding NAC protein (CBNAC). Contains calmodulin-binding domain in the C-terminus of the protein. Functions as a calmodulin-regulated transcriptional repressor.
RI	IB15G11290	chrLG15	+	46,53,39	7,1,4	40,50,36	1,0,0	446	149	1.46111e-05	0.00119357	0.687,0.947,0.765	0.93,1.0,1.0	-0.177	AT5G08020	RPA70B	RPA70-kDa subunit B	Encodes a homolog of Replication Protein A. rpa70b mutants are hypersensitive to UV-B radiation and MMS treatments suggesting a role for this protein in DNA damage repair. The mRNA is cell-to-cell mobile.
RI	XLOC_037721	chrLG6	+	80,83,68	4,9,6	56,96,109	1,1,3	1092	149	0.000493341	0.0157119	0.732,0.557,0.607	0.884,0.929,0.832	-0.25
RI	IB08G20810	chrLG8	+	141135132	17,18,15	111146122	31,31,27	769	149	0.00119721	0.02792	0.616,0.592,0.63	0.41,0.477,0.467	0.161	AT5G50240	PIMT2	protein-l-isoaspartate methyltransferase 2	L-isoaspartyl methyltransferase 2 (PIMT2)gene, alternatively spliced.
RI	IB06G09570	chrLG6	+	79,64,65	0,0,0	29,51,49	33,0,0	209	149	0.00197215	0.0398259	1.0,1.0,1.0	0.385,1.0,1.0	0.205	AT5G26742	RH3		DEAD box RNA helicase (RH3);(source:Araport11)
RI	IB11G12850	chrLG11	+	21,16,16	2,0,0	13,19,14	1,1,5	239	149	0.00109693	0.0265369	0.867,1.0,1.0	0.89,0.922,0.636	0.14	AT5G39785			hypothetical protein (DUF1666);(source:Araport11)
RI	IB06G11240	chrLG6	+	101,93,127	0,33,0	122,116,69	42,46,29	179	149	1.60836e-07	3.81234e-05	1.0,0.701,1.0	0.707,0.677,0.664	0.218	AT5G14670	ATARFA1B	ADP-ribosylation factor A1B	A member of ARF GTPase family. Arabidopsis has 21 members of this family, known to be essential for vesicle coating and uncoating and functions in GTP-binding. Gene encoding ADP-ribosylation factor and similar to ADP-ribosylation factor DcARF1 (GI:965483) (Daucus carota), other ARFs and ARF-like proteins. The gene is shown to play a role in cell division, cell expansion and cellulose production u…
RI	IB06G12310	chrLG6	+	2,0,1	2,2,0	1,4,1	0,0,0	223	149	0.000231779	0.00918163	0.401,0.0,1.0	1.0,1.0,1.0	-0.533	AT5G27840	TOPP8		Encodes a Type One Protein Phosphatase that acts as a nucleocytoplasmic negative regulator of tip growth. Mutants affect pollen germination, pollen tube growth, and root hair growth. It acts genetically downstream of ANX1 (AT3G04690) and ANX2 (AT5G28680) and is functionally redundant with ATUNIS1/TOPP9 (AT3G05580).
RI	IB06G06900	chrLG6	-	12,7,16	1,5,9	6,11,9	1,1,0	237	149	0.000168973	0.00727138	0.883,0.468,0.528	0.79,0.874,1.0	-0.262	AT2G28230			Encodes one of the subunits of the head domain of the MEDIATOR complex. The complex conveys transcriptional signals by acting as an intermediary between transcription factors and RNA polymerase II. Together with MED18, MED20 is proposed to control the balance of salicylic acid and jasmonate associated defense pathways. It is involved in miRNA biogenesis by recruiting Pol II to promoters of miRNA …
RI	IB07G07950	chrLG7	+	3,1,4	3,1,2	6,2,4	1,1,0	400	149	0.00076287	0.0208176	0.271,0.271,0.427	0.691,0.427,1.0	-0.383	AT5G08310			Tetratricopeptide repeat (TPR)-like superfamily protein;(source:Araport11)
RI	IB06G16880	chrLG6	+	12,9,3	0,0,0	4,5,8	4,2,0	235	149	0.000314066	0.0112403	1.0,1.0,1.0	0.388,0.613,1.0	0.333	AT5G01140			hypothetical protein (DUF674);(source:Araport11)
RI	IB14G27370	chrLG14	+	115,98,129	4,5,0	72135143	1,13,17	473	149	0.00275012	0.0489705	0.901,0.861,1.0	0.958,0.766,0.726	0.104	AT4G33630	EX1	EXECUTER1	Encodes one of the two plastid proteins EXECUTER (EX1, AT4G33630) and EX2 (AT1G27510). Mediates singlet oxygen induced programmed cell death.
RI	IB02G08350	chrLG2	+	79,77,85	6,9,6	42,50,40	6,16,10	651	149	0.00243404	0.0457062	0.751,0.662,0.764	0.616,0.417,0.478	0.222	AT3G24740			cellulose synthase, putative (DUF1644);(source:Araport11)
RI	IB01G08840	chrLG1	+	1,1,0	3,5,9	12,2,1	40,2,4	260	149	0.00230983	0.0440025	0.16,0.103,0.0	0.147,0.364,0.125	-0.124	AT1G67000			Protein kinase superfamily protein;(source:Araport11)
RI	IB06G21910	chrLG6	+	12,14,32	5,2,1	18,15,31	0,1,0	255	149	0.000235905	0.00926887	0.584,0.804,0.949	1.0,0.898,1.0	-0.187	AT2G41350	EMB2819	EMBRYO DEFECTIVE 2819	Encodes AUG1, likely to be in an augmin-like complex with AUG3.
RI	IB06G26490	chrLG6	+	19,28,13	10,7,7	17,28,8	0,3,1	601	149	0.000720738	0.0203141	0.32,0.498,0.315	1.0,0.698,0.665	-0.41	AT5G17660			tRNA (guanine-N-7) methyltransferase;(source:Araport11)
RI	IB15G12470	chrLG15	+	8,7,12	0,0,0	20,2,4	6,0,1	209	149	0.000193413	0.00808255	1.0,1.0,1.0	0.704,1.0,0.74	0.185
RI	IB09G16080	chrLG9	-	3,1,1	3,0,4	2,2,1	0,0,0	231	149	3.04998e-06	0.000356871	0.392,1.0,0.139	1.0,1.0,1.0	-0.49	AT1G05680	UGT74E2	Uridine diphosphate glycosyltransferase 74E2	Encodes a UDP-glucosyltransferase, UGT74E2, that acts on IBA (indole-3-butyric acid) and affects auxin homeostasis. The transcript and protein levels of this enzyme are strongly induced by H2O2 and may allow integration of ROS (reactive oxygen species) and auxin signaling. This enzyme can also transfer glycosyl groups to several compounds related to the explosive TNT when this synthetic compound …
RI	IB15G12530	chrLG15	-	2,5,7	3,1,7	3,4,1	0,1,0	282	149	2.58545e-05	0.00180594	0.26,0.725,0.346	1.0,0.679,1.0	-0.449	AT4G35540	PTF2	Pollen-expressed Transcription Factor 2	Encodes a novel plant-specific TFIIB-related protein that can interact with TBP2 and bind DNA. It can also form a homodimer and interact with the subunits of RNA polymerases. Mutant pollen fails to germinate.
RI	IB06G20280	chrLG6	-	5,7,17	2,0,8	20,6,4	1,0,1	324	149	0.00122175	0.0281883	0.535,1.0,0.494	0.902,1.0,0.648	-0.174	AT5G04930	ALA1	aminophospholipid ATPase 1	Encodes a putative aminophospholipid translocase (p-type ATPase) involved in chilling response. It is targeted to the plasma membrane following association in the endoplasmic reticulum with an ALIS protein beta-subunit. The mRNA is cell-to-cell mobile.
RI	IB14G25190	chrLG14	+	1,1,1	0,0,0	1,0,1	0,2,1	277	149	0.000246439	0.00953796	1.0,1.0,1.0	1.0,0.0,0.35	0.55	AT4G21790	TOM1	tobamovirus multiplication 1	encodes a host factor that is required for TMV virus multiplication. The mRNA is cell-to-cell mobile.
RI	IB14G13020	chrLG14	+	0,0,2	6,1,10	12,8,2	12,6,8	349	149	2.49294e-05	0.00176071	0.0,0.0,0.079	0.299,0.363,0.096	-0.226	AT2G37330	ALS3	ALUMINUM SENSITIVE 3	Encodes an ABC transporter-like protein, without an ATPase domain, required for aluminum (Al) resistance/tolerance and may function to redistribute accumulated Al away from sensitive tissues in order to protect the growing root from the toxic effects of Al.
RI	IB13G25910	chrLG13	-	30,33,43	44,60,67	59,106,41	41,90,38	285	149	0.000144913	0.00660978	0.263,0.223,0.251	0.429,0.381,0.361	-0.145	AT4G33000	SCABP8	SOS3-LIKE CALCIUM BINDING PROTEIN 8	Encodes a member of the calcineurin B-like calcium sensor gene family. Mediates salt tolerance by regulating ion homeostasis in Arabidopsis.
RI	IB07G04570	chrLG7	+	18,16,8	0,111,127	14,20,13	0,0,0	305	149	4.88257e-09	2.20616e-06	1.0,0.066,0.03	1.0,1.0,1.0	-0.635	AT5G04710			Plastid localized metalloaminopeptidase.
RI	IB05G13840	chrLG5	-	4,7,7	0,3,4	6,1,3	13,4,6	240	149	0.0017048	0.0355463	1.0,0.592,0.521	0.223,0.134,0.237	0.506	AT1G13570			F-box/RNI-like superfamily protein;(source:Araport11)
RI	IB07G10410	chrLG7	+	47,41,85	0,1,0	61133127	1,8,1	1451	149	0.000149213	0.00676324	1.0,0.808,1.0	0.862,0.631,0.929	0.129	AT5G58200			Calcineurin-like metallo-phosphoesterase superfamily protein;(source:Araport11)
RI	IB07G12710	chrLG7	+	1,2,0	12,14,24	5,4,3	9,13,17	283	149	0.000848736	0.0224349	0.042,0.07,0.0	0.226,0.139,0.085	-0.113	AT5G52470	SKIP7	SKP1/ASK1-INTERACTING PROTEIN	Encodes a fibrillarin, a key nucleolar protein in eukaryotes which associates with box C/D small nucleolar RNAs (snoRNAs) directing 2'-O-ribose methylation of the rRNA. This gene also encodes a novel box C/D snoRNA, U60.1f in its fifth intron that accumulates in seedlings and that their targeted residue on the 25 S rRNA is methylated.
RI	IB07G13670	chrLG7	+	6,4,5	10,3,3	0,1,0	5,3,4	722	149	3.68025e-05	0.00236501	0.11,0.216,0.256	0.0,0.064,0.0	0.173	AT5G24310	ABIL3	ABL interactor-like protein 3	One of four ABI-like proteins.
RI	IB04G24020	chrLG4	-	54,45,46	117,95,103	43,70,68	57,57,61	399	149	3.36549e-06	0.000383162	0.147,0.15,0.143	0.22,0.314,0.294	-0.129	AT2G18710	SCY1	SECY homolog 1	Encodes a component of the thylakoid-localized Sec system involved in the translocation of cytoplasmic proteins into plastid.
RI	IB07G21430	chrLG7	+	5,2,5	0,3,2	8,11,8	1,0,0	263	149	0.00157638	0.0340629	1.0,0.274,0.586	0.819,1.0,1.0	-0.32	AT1G13570			F-box/RNI-like superfamily protein;(source:Araport11)
A5SS	IB09G24290	chrLG9	-	479380342	5,5,11	221274301	11,14,13	1254	149	0.000472086	0.0176091	0.919,0.9,0.787	0.705,0.699,0.733	0.156	AT3G02450			Proteolytically inactive member of the FtsH (filamentation-temperature-sensitive protein H) protease family due to mutations in the protease domain.
A5SS	IB09G11420	chrLG9	-	20,17,27	3,2,2	19,19,27	0,0,0	303	149	0.000247198	0.0115636	0.766,0.807,0.869	1.0,1.0,1.0	-0.186	AT1G52500	MMH-2		Encodes one of the splice variants of Arabidopsis thaliana MutM homolog. Encodes a formamidopyrimidine-DNA glycosylase that has abasic lyase activity and is able to nick double- stranded oligonucleotides containing 8-oxo-7,8-dihydroguanine (8-oxoG) in vitro.
A5SS	IB09G10230	chrLG9	-	0,0,2	1,1,5	1,1,3	0,2,0	275	149	8.55699e-05	0.00602898	0.0,0.0,0.178	1.0,0.213,1.0	-0.678	AT1G64430			Pentatricopeptide repeat (PPR) superfamily protein;(source:Araport11)
A5SS	IB09G23610	chrLG9	+	0,1,2	11,11,11	2,2,4	2,5,4	170	149	0.000571375	0.0202536	0.0,0.074,0.137	0.467,0.26,0.467	-0.328	AT2G34090	MEE18	maternal effect embryo arrest 18	maternal effect embryo arrest 18;(source:Araport11)
A5SS	XLOC_048767	chrLG9	+	4,1,6	0,0,1	5,4,5	1,2,2	213	149	0.00185064	0.0426184	1.0,1.0,0.808	0.778,0.583,0.636	0.27
A5SS	IB09G19450	chrLG9	+	1,2,3	2,0,0	0,0,1	1,3,4	245	149	9.97536e-07	0.000271092	0.233,1.0,1.0	0.0,0.0,0.132	0.7	AT4G21160	ZAC		ADP-ribosylation factor GTPase-activating protein containing zinc finger and C2 domains and a novel PI-3-P-binding protein region. Binds PI-3-P. Highest expression levels in flowering tissue, rosettes and roots. A member of ARF GAP domain (AGD), A thaliana has 15 members, grouped into four classes.
A5SS	IB09G18810	chrLG9	+	19,25,44	2,6,1	22,25,23	0,1,0	484	149	9.53571e-05	0.00632794	0.745,0.562,0.931	1.0,0.885,1.0	-0.216	AT2G05642			Nucleic acid-binding, OB-fold-like protein;(source:Araport11)
A5SS	IB09G18810	chrLG9	+	19,25,46	2,6,1	23,26,25	0,1,0	489	149	9.00717e-05	0.00619325	0.743,0.559,0.933	1.0,0.888,1.0	-0.218	AT2G05642			Nucleic acid-binding, OB-fold-like protein;(source:Araport11)
A5SS	IB09G18810	chrLG9	+	19,28,51	2,6,1	25,28,29	0,1,0	541	149	8.24597e-05	0.00588247	0.723,0.562,0.934	1.0,0.885,1.0	-0.222	AT2G05642			Nucleic acid-binding, OB-fold-like protein;(source:Araport11)
A5SS	IB09G15020	chrLG9	+	2,2,5	1,5,3	1,1,0	3,1,4	162	149	0.00102338	0.0285866	0.648,0.269,0.605	0.235,0.479,0.0	0.269	AT3G48380			Peptidase C78, ubiquitin fold modifier-specific peptidase 1/ 2;(source:Araport11)
A5SS	IB08G19250	chrLG8	-	6,8,7	25,41,33	3,3,0	42,26,36	158	149	0.000894577	0.0260477	0.185,0.155,0.167	0.063,0.098,0.0	0.115	AT1G17820			testis-expressed sequence 2-like protein (DUF2404);(source:Araport11)
A5SS	IB08G07850	chrLG8	-	116,95,133	0,1,0	80139140	3,5,6	1026	149	1.33814e-06	0.000287211	1.0,0.932,1.0	0.795,0.801,0.772	0.188	AT2G39170			MEF2BNB-like protein;(source:Araport11)
A5SS	IB08G04330	chrLG8	-	57,49,37	3,0,0	20,23,15	5,2,2	322	149	0.000218044	0.0108207	0.898,1.0,1.0	0.649,0.842,0.776	0.21	AT1G06240			diiron containing four-helix bundle family ferritin protein, putative (Protein of unknown function DUF455);(source:Araport11)
A5SS	IB08G03720	chrLG8	-	3,8,6	0,0,2	10,8,8	6,8,12	155	149	5.64025e-06	0.000785096	1.0,1.0,0.743	0.616,0.49,0.391	0.415	AT3G58760			Integrin-linked protein kinase family;(source:Araport11)
A5SS	IB08G10970	chrLG8	+	16,24,20	2,0,0	18,23,27	1,3,4	613	149	0.00151921	0.0372109	0.66,1.0,1.0	0.814,0.651,0.621	0.191	AT2G27285			nuclear speckle splicing regulatory-like protein (DUF2040);(source:Araport11)
A5SS	IB08G10280	chrLG8	+	6,3,8	0,3,5	11,10,4	0,1,1	165	149	0.00143518	0.0354571	1.0,0.475,0.591	1.0,0.9,0.783	-0.206	AT1G08760			CORD2 is a member of a novel and plant specific family of microtubule associated proteins. CORD1 binds microtubules via a conserved protein domain shared among family members. CORD functions may overlap;cord1 / cord2 mutants have defects in secondary cell wall pit morphology.
A5SS	IB08G05380	chrLG8	+	6,13,34	13,9,0	160,117,7	0,0,0	860	149	4.05523e-08	1.9286e-05	0.074,0.2,1.0	1.0,1.0,1.0	-0.575	AT4G21450			PapD-like superfamily protein;(source:Araport11)
A5SS	IB08G04770	chrLG8	+	7,23,15	0,2,0	11,27,17	2,5,2	155	149	0.0018681	0.042645	1.0,0.917,1.0	0.841,0.838,0.891	0.116	AT1G03760			Prefoldin chaperone subunit family protein;(source:Araport11)
A5SS	XLOC_043563	chrLG7	-	75,90,107	1,0,6	105,101,50	0,0,0	2167	149	0.0001401	0.00815867	0.838,1.0,0.551	1.0,1.0,1.0	-0.204
A5SS	XLOC_043563	chrLG7	-	8,8,14	0,1,0	8,8,5	4,2,2	180	149	3.71375e-05	0.00326067	1.0,0.869,1.0	0.623,0.768,0.674	0.268
A5SS	XLOC_043469	chrLG7	-	0,0,0	7,4,12	0,5,6	5,4,1	167	149	6.11902e-06	0.000812122	0.0,0.0,0.0	0.0,0.527,0.843	-0.457
A5SS	XLOC_043469	chrLG7	-	10,6,15	1,1,10	9,4,3	14,7,10	192	149	0.000323758	0.0138924	0.886,0.823,0.538	0.333,0.307,0.189	0.473
A5SS	XLOC_006090	chrLG11	+	21,21,41	0,0,2	29,11,17	5,0,3	397	149	0.000682476	0.0223844	1.0,1.0,0.885	0.685,1.0,0.68	0.173
A5SS	IB08G16880	chrLG8	-	149188196	1,0,0	249229147	3,1,3	2042	149	0.00197239	0.0446684	0.916,1.0,1.0	0.858,0.944,0.781	0.111	AT5G08550	ILP1	increased level of polyploidy1-1D	Encodes a transcriptional repressor that is homologous to the C-terminal region of mammalian GC binding factor. It regulates endoreduplication through control of CYC2A expression.
A5SS	IB12G13340	chrLG12	-	100,80,104	19,35,26	55,25,33	29,53,27	1537	149	7.67656e-08	3.37001e-05	0.338,0.181,0.279	0.155,0.044,0.106	0.164	AT3G07030			Alba DNA/RNA-binding protein;(source:Araport11)
A5SS	IB14G18930	chrLG14	+	52,40,50	6,12,9	28,25,36	11,9,35	194	149	0.00167258	0.0397726	0.869,0.719,0.81	0.662,0.681,0.441	0.205
A5SS	IB10G06720	chrLG10	+	3,1,1	0,0,0	0,2,5	3,0,2	596	149	1.82246e-06	0.000371456	1.0,1.0,1.0	0.0,1.0,0.385	0.538	AT4G27290			S-locus lectin protein kinase family protein;(source:Araport11)
A5SS	IB11G25670	chrLG11	+	4,4,4	1,1,0	6,3,2	0,5,7	168	149	0.000834946	0.0249478	0.78,0.78,1.0	1.0,0.347,0.202	0.337	AT1G08970	NF-YC9	nuclear factor Y, subunit C9	Encodes a NUCLEAR FACTOR-Y C (NF-YC) homologue NF-YC9. NF-YC3., NF-YC4 and NF-YC9 redundantly modulate GA- and ABA-mediated seed germination.
A5SS	IB13G10720	chrLG13	+	4,4,2	11,9,16	4,6,6	3,3,6	210	149	0.00199143	0.0449213	0.205,0.24,0.081	0.486,0.587,0.415	-0.321	AT2G17570	cPT1	cis-prenyltransferase 1	Undecaprenyl pyrophosphate synthetase family protein;(source:Araport11)
A5SS	IB13G13860	chrLG13	-	36,23,36	2,5,1	25,32,30	0,0,0	203	149	0.00114536	0.0310097	0.93,0.771,0.964	1.0,1.0,1.0	-0.112	AT4G26630			Encodes a chromatin-associated protein that specifically binds histones H3 and H4 and contributes to modulation of Arabidopsis chromatin structure and function.
A5SS	IB13G11640	chrLG13	-	8,1,3	2,0,0	10,5,7	7,4,6	157	149	0.000101773	0.00652603	0.792,1.0,1.0	0.576,0.543,0.525	0.383	AT5G62570	CBP60a	calmodulin-binding protein 60a	Calmodulin binding protein-like protein;(source:Araport11)
A5SS	XLOC_015131	chrLG13	+	577727751	15,18,18	88111941190	9,5,8	1395	149	2.25244e-07	8.56979e-05	0.804,0.812,0.817	0.913,0.962,0.941	-0.128
A5SS	IB13G23200	chrLG13	+	1,2,1	3,3,2	1,2,1	1,0,1	153	149	0.00125287	0.0326489	0.245,0.394,0.327	0.493,1.0,0.493	-0.34	AT2G36240			pentatricopeptide (PPR) repeat-containing protein;(source:Araport11)
A5SS	IB13G21630	chrLG13	+	87,53,43	39,44,20	33,54,70	9,15,16	171	149	0.00122804	0.0325972	0.66,0.512,0.652	0.762,0.758,0.792	-0.163	AT2G32500			Stress responsive alpha-beta barrel domain protein;(source:Araport11)
A5SS	IB13G13610	chrLG13	+	9,7,12	2,0,0	6,4,3	4,2,0	222	149	0.000588181	0.0204432	0.751,1.0,1.0	0.502,0.573,1.0	0.225	AT1G64790	ILA	ILITYHIA	ILITHYIA (ILA) is a HEAT repeat protein involved in plant immunity. The gene is also involved in systemic acquired resistance induced by P. syringae expressing avrRps4. Loss-of-function mutants of ILA caused pleiotropic defects in the mutant plants. The mutant plants are smaller in size and the leaves are serrated and yellow to light green in color. Required for bacterium-triggered stomatal closu…
A5SS	XLOC_014087	chrLG13	+	0,1,2	2,0,2	3,5,2	0,1,1	184	149	0.0017687	0.041539	0.0,1.0,0.447	1.0,0.802,0.618	-0.324
A5SS	IB14G02830	chrLG14	+	1,2,4	1,0,0	3,2,0	2,3,3	160	149	1.00712e-05	0.0012229	0.482,1.0,1.0	0.583,0.383,0.0	0.505	AT1G32540	LOL1	lsd one like 1	Encodes a protein with 3 plant-specific zinc finger domains that acts as a positive regulator of cell death.
A5SS	IB12G26600	chrLG12	-	17,17,27	0,0,0	23,17,10	2,3,3	206	149	6.10482e-05	0.00455276	1.0,1.0,1.0	0.893,0.804,0.707	0.199	AT3G49601			pre-mRNA-splicing factor;(source:Araport11)
A5SS	IB09G02120	chrLG9	-	15,8,20	0,0,2	13,16,4	1,2,4	834	149	0.000464736	0.017449	1.0,1.0,0.641	0.699,0.588,0.152	0.401	AT2G14820	NPY2	NAKED PINS IN YUC MUTANTS 2	A member of the NPY gene family (NPY1/AT4G31820, NPY2/AT2G14820, NPY3/AT5G67440, NPY4/AT2G23050, NPY5/AT4G37590). Involved in auxin-mediated organogenesis.
A5SS	IB12G24220	chrLG12	-	20,22,36	1,0,2	51,37,28	6,9,3	159	149	0.000511894	0.0185575	0.949,1.0,0.944	0.888,0.794,0.897	0.105	AT4G20330			Transcription initiation factor TFIIE, beta subunit;(source:Araport11)
A5SS	IB02G06650	chrLG2	-	10,22,3	22,13,4	2,2,3	15,8,6	699	149	0.00117308	0.031284	0.088,0.265,0.138	0.028,0.051,0.096	0.105	AT2G29980	FAD3	fatty acid desaturase 3	Endoplasmic reticulum enzyme responsible for the synthesis of 18:3 fatty acids from phospholipids. Uses cytochrome b5 as electron donor.
A5SS	IB12G15140	chrLG12	-	17,14,18	92,107,63	23,16,18	65,30,39	225	149	0.000561848	0.0200404	0.109,0.08,0.159	0.19,0.261,0.234	-0.112	AT2G48020			Encodes a zinc transporter ZIF2. Expression of ZIF2 is regulated by alternative splicing.
A5SS	IB02G10940	chrLG2	+	2,10,8	60,0,0	2,1,0	70,45,2	170	149	3.27902e-07	0.000110079	0.028,1.0,1.0	0.024,0.019,0.0	0.662	AT3G16850			Pectin lyase-like superfamily protein;(source:Araport11)
A5SS	IB14G01470	chrLG14	-	35,49,38	6,3,3	33,20,33	0,1,0	1039	149	7.22017e-06	0.000915678	0.455,0.701,0.645	1.0,0.741,1.0	-0.313	AT1G05680	UGT74E2	Uridine diphosphate glycosyltransferase 74E2	Encodes a UDP-glucosyltransferase, UGT74E2, that acts on IBA (indole-3-butyric acid) and affects auxin homeostasis. The transcript and protein levels of this enzyme are strongly induced by H2O2 and may allow integration of ROS (reactive oxygen species) and auxin signaling. This enzyme can also transfer glycosyl groups to several compounds related to the explosive TNT when this synthetic compound …
A5SS	IB15G25690	chrLG15	+	11,4,16	1,1,5	7,3,3	1,0,0	179	149	0.0012393	0.0326354	0.902,0.769,0.727	0.854,1.0,1.0	-0.152	AT3G01810			EEIG1/EHBP1 protein amino-terminal domain protein;(source:Araport11)
A5SS	IB12G27520	chrLG12	+	0,0,1	1,3,2	1,3,3	3,4,1	165	149	1.86882e-05	0.00183885	0.0,0.0,0.311	0.231,0.404,0.73	-0.351	AT3G20070	TTN9	TITAN9	Encodes a plant-specific protein of unknown function. Mutant embryos contain at most four small cells. The endosperm nucleoli are enlarged. Gene is expressed in siliques based on EST information.
A5SS	IB12G22540	chrLG12	+	3,3,5	0,0,0	4,3,4	4,2,0	153	149	0.000513769	0.0185575	1.0,1.0,1.0	0.493,0.594,1.0	0.304	AT4G12560	CPR30	CONSTITUTIVE EXPRESSER OF PR GENES 30	Encodes CPR1 (Constitutive Expresser of PR Genes 1, also known as CPR30), a F-Box protein that functions as a negative regulator of defense response and targets resistance proteins.
A5SS	IB12G14920	chrLG12	+	8,6,13	1,0,2	4,6,14	6,5,2	337	149	0.00178223	0.0416852	0.78,1.0,0.742	0.228,0.347,0.756	0.397	AT3G57650	LPAT2	lysophosphatidyl acyltransferase 2	Encodes an endoplasmic reticulum localized protein with lysophosphatidyl acyltransferase activity.
A5SS	IB08G11280	chrLG8	-	182184153	43,49,40	89,43,79	32,42,55	156	149	0.000151649	0.00858771	0.802,0.782,0.785	0.727,0.494,0.578	0.19	AT1G73060	LPA3	Low PSII Accumulation 3	Low PSII Accumulation 3;(source:Araport11)
A5SS	IB15G09090	chrLG15	+	9,10,4	38,39,34	3,1,1	48,23,31	171	149	0.000246531	0.0115636	0.171,0.183,0.093	0.052,0.037,0.027	0.11	AT1G51590	MNS1	alpha-mannosidase 1	Encodes an alpha-mannosidase I enzyme responsible for N-glycan maturation.
A5SS	IB04G05400	chrLG4	+	3,1,2	29,0,32	3,11,6	0,0,33	407	149	0.00212626	0.0470333	0.036,1.0,0.022	1.0,1.0,0.062	-0.335	AT4G15840			BTB/POZ domain-containing protein;(source:Araport11)
A5SS	IB13G12570	chrLG13	-	1,0,0	0,3,3	2,3,1	4,0,1	181	149	0.00146702	0.0360874	1.0,0.0,0.0	0.292,1.0,0.452	-0.248	AT5G67280	RLK	receptor-like kinase	receptor-like kinase;(source:Araport11)
A5SS	XLOC_012644	chrLG12	-	5,9,21	1,0,1	11,14,16	8,11,4	343	149	3.59848e-06	0.000576417	0.685,1.0,0.901	0.374,0.356,0.635	0.407
A5SS	XLOC_012644	chrLG12	-	4,5,13	1,0,1	8,11,6	8,11,4	335	149	3.1302e-06	0.000558252	0.64,1.0,0.853	0.308,0.308,0.4	0.492
A5SS	IB15G16000	chrLG15	-	3,1,5	1,0,5	2,3,3	0,0,0	173	149	0.000709629	0.022752	0.721,1.0,0.463	1.0,1.0,1.0	-0.272	AT1G17230			Leucine-rich receptor-like protein kinase family protein;(source:Araport11)
A5SS	IB10G08500	chrLG10	+	10,6,15	2,1,2	7,12,8	0,0,0	409	149	0.000809297	0.0245673	0.646,0.686,0.732	1.0,1.0,1.0	-0.312	AT4G22350			Ubiquitin C-terminal hydrolases superfamily protein;(source:Araport11)
A5SS	IB10G17840	chrLG10	+	12,5,14	2,1,2	5,14,6	0,0,0	451	149	0.000228042	0.0112193	0.665,0.623,0.698	1.0,1.0,1.0	-0.338	AT2G16530			Encodes polyprenol reductase involved in N-gylcosylation. Mutants are defective in pollen development. Knockouts are embryo lethal
A5SS	IB01G31030	chrLG1	-	1,1,0	0,0,62	4,1,1	0,0,0	153	149	0.0010148	0.0285294	1.0,1.0,0.0	1.0,1.0,1.0	-0.333	AT1G09870			histidine acid phosphatase family protein;(source:Araport11)
A5SS	IB07G04020	chrLG7	-	17,11,20	6,5,6	6,4,6	2,0,0	643	149	0.00229592	0.0498206	0.396,0.338,0.436	0.41,1.0,1.0	-0.413	AT3G04500			RNA-binding (RRM/RBD/RNP motifs) family protein;(source:Araport11)
A5SS	IB05G28120	chrLG5	-	1,5,9	0,1,0	6,7,4	1,3,1	565	149	9.81498e-05	0.00636524	1.0,0.569,1.0	0.613,0.381,0.513	0.354	AT5G16680			RING/FYVE/PHD zinc finger superfamily protein;(source:Araport11)
A5SS	IB01G17320	chrLG1	-	12,12,10	0,2,1	5,4,2	5,3,2	226	149	1.77457e-05	0.00180848	1.0,0.798,0.868	0.397,0.468,0.397	0.468	AT1G78070			Transducin/WD40 repeat-like superfamily protein;(source:Araport11)
A5SS	IB13G08600	chrLG13	+	7,3,2	0,0,0	5,11,10	3,2,4	194	149	1.3588e-06	0.000287211	1.0,1.0,1.0	0.561,0.809,0.658	0.324	AT1G69170	SPL6	SQUAMOSA PROMOTER BINDING PROTEIN (SBP)-domain transcription factor 6	Encodes SPL6. Required for the resistance mediated by the TIR-NB-LRR RPS4 against Pseudomonas syringae carrying the avrRps4 effector. Transcriptome analysis indicates that SPL6 positively regulates a subset of defense genes.
A5SS	IB08G01490	chrLG8	+	133118136	30,30,31	71,103,99	34,60,59	175	149	4.47471e-07	0.000141873	0.791,0.77,0.789	0.64,0.594,0.588	0.176	AT3G60370			Encodes an immunophilin, FKBP20-2, that belongs to the FK-506 binding protein (FKBP) subfamily functioning as peptidyl-prolyl isomerases (PPIases) in protein folding. FKBP20-2 has a unique pair of cysteines at the C terminus and was found to be reduced by thioredoxin (Trx) (itself reduced by NADPH by means of NADP-Trx reductase). The FKBP20-2 protein, which contains only two of the five amino aci…
A5SS	IB11G21950	chrLG11	+	38,34,30	266261181	37,46,49	80100110	159	149	1.14296e-11	2.1743e-08	0.118,0.109,0.134	0.302,0.301,0.295	-0.179	AT2G43560			FKBP-like peptidyl-prolyl cis-trans isomerase family protein;(source:Araport11)
A5SS	IB12G20330	chrLG12	+	6,6,8	1,1,6	4,9,7	0,0,1	155	149	7.36089e-05	0.00538571	0.852,0.852,0.562	1.0,1.0,0.871	-0.202
A5SS	IB13G12630	chrLG13	-	684692757	39,23,57	507540449	74,64,62	2354	149	5.51097e-06	0.000785096	0.526,0.656,0.457	0.302,0.348,0.314	0.225	AT5G63120			P-loop containing nucleoside triphosphate hydrolases superfamily protein;(source:Araport11)
A5SS	IB01G18220	chrLG1	+	0,0,1	6,8,8	1,3,3	5,1,3	154	149	2.57324e-05	0.00240745	0.0,0.0,0.108	0.162,0.744,0.492	-0.43	AT1G71790	CPB	capping protein B	Encodes a heterodimeric actin binding protein composed of an alpha and a beta sumunit. Stabilizes actin filament cytoskeleton by capping.
A5SS	IB04G17980	chrLG4	-	15,10,12	5,4,6	10,12,4	0,1,1	272	149	7.62079e-05	0.00550529	0.622,0.578,0.523	1.0,0.868,0.687	-0.277	AT4G00150	SCL6-IV		Belongs to one of the LOM (LOST MERISTEMS) genes: AT2G45160 (LOM1), AT3G60630 (LOM2) and AT4G00150 (LOM3). LOM1 and LOM2 promote cell differentiation at the periphery of shoot meristems and help to maintain their polar organization.
A5SS	IB04G17980	chrLG4	-	12,10,11	5,4,6	10,11,4	0,1,1	258	149	5.07703e-05	0.00408093	0.581,0.591,0.514	1.0,0.864,0.698	-0.292	AT4G00150	SCL6-IV		Belongs to one of the LOM (LOST MERISTEMS) genes: AT2G45160 (LOM1), AT3G60630 (LOM2) and AT4G00150 (LOM3). LOM1 and LOM2 promote cell differentiation at the periphery of shoot meristems and help to maintain their polar organization.
A5SS	IB11G09230	chrLG11	+	36,44,34	42,65,64	33,113,47	24,48,35	234	149	1.81016e-05	0.00181238	0.353,0.301,0.253	0.467,0.6,0.461	-0.207	AT3G13050	NiaP	nicotinate transporter	Encodes a plant nicotinate transporter than can also transport trigonelline (N-methylnicotinate).
A5SS	IB10G10420	chrLG10	+	147138123	96,82,112	62,85,118	95141141	191	149	2.71724e-06	0.00051691	0.544,0.568,0.461	0.337,0.32,0.395	0.174	AT1G31170	SRX	sulfiredoxin	encodes a cysteine-sulfinic acid reductase (sulfiredoxin - EC 1.8.98.2) capable of reducing overoxidized plastidic 2-Cys-Prx involved in peroxide detoxification and response to oxidative stress
A5SS	IB13G04130	chrLG13	-	3,5,13	0,1,0	13,11,4	6,3,0	221	149	0.000108233	0.00678773	1.0,0.771,1.0	0.594,0.712,1.0	0.155	AT1G16040			phosphatidylinositol-glycan biosynthesis class F-like protein;(source:Araport11)
A5SS	IB14G24730	chrLG14	-	35,41,72	7,5,4	58,69,73	2,1,0	907	149	1.58469e-05	0.00164434	0.451,0.574,0.747	0.827,0.919,1.0	-0.325	AT4G23160	CRK8	cysteine-rich RLK (RECEPTOR-like protein kinase) 8	Encodes a cysteine-rich receptor-like protein kinase.
A5SS	IB05G18280	chrLG5	-	0,0,0	2,3,2	4,5,4	3,3,3	151	149	9.42623e-09	5.97728e-06	0.0,0.0,0.0	0.568,0.622,0.568	-0.586	AT3G55600			Membrane fusion protein Use1;(source:Araport11)
A5SS	IB05G18280	chrLG5	-	1,1,2	22,19,30	7,8,5	31,36,32	153	149	0.00139041	0.0348029	0.042,0.049,0.061	0.18,0.178,0.132	-0.113	AT3G55600			Membrane fusion protein Use1;(source:Araport11)
A5SS	IB01G22650	chrLG1	-	4,0,0	2,1,1	2,0,1	0,1,0	290	149	0.0018166	0.0421436	0.507,0.0,0.0	1.0,0.0,1.0	-0.498
A5SS	IB10G08550	chrLG10	-	6,5,2	2,1,0	0,0,1	6,2,3	175	149	9.35321e-10	1.06758e-06	0.719,0.81,1.0	0.0,0.0,0.221	0.769	AT1G31300			TRAM, LAG1 and CLN8 (TLC) lipid-sensing domain containing protein;(source:Araport11)
A5SS	IB13G23300	chrLG13	-	33,22,55	33,22,49	9,8,7	31,26,17	383	149	4.97906e-06	0.000747776	0.28,0.28,0.304	0.101,0.107,0.138	0.173	AT2G39130			Transmembrane amino acid transporter family protein;(source:Araport11)
A5SS	IB11G12300	chrLG11	+	7,8,7	2,0,0	6,11,12	2,5,4	200	149	0.000364836	0.0148723	0.723,1.0,1.0	0.691,0.621,0.691	0.24	AT1G26560	BGLU40	beta glucosidase 40	beta glucosidase 40;(source:Araport11)
A5SS	IB14G29730	chrLG14	+	7,5,8	0,2122,0	6,8,10	0,0,0	153	149	0.000241	0.0114616	1.0,0.002,1.0	1.0,1.0,1.0	-0.333	AT4G38970	FBA2	fructose-bisphosphate aldolase 2	Protein is tyrosine-phosphorylated and its phosphorylation state is modulated in response to ABA in Arabidopsis thaliana seeds.
A5SS	IB10G14150	chrLG10	+	35,43,50	1,0,0	26,26,42	2,3,1	761	149	0.000650215	0.0218885	0.873,1.0,1.0	0.718,0.629,0.892	0.211	AT1G67420			Zn-dependent exopeptidases superfamily protein;(source:Araport11)
A5SS	IB12G25030	chrLG12	-	14,7,21	1,3,3	11,2,1	12,4,2	803	149	0.000273001	0.0125647	0.722,0.302,0.565	0.145,0.085,0.085	0.425	AT1G63440	HMA5	heavy metal atpase 5	The Arabidopsis P-type ATPase HMA5 is involved in Cu detoxification. hma5 mutant plants exhibit Cu hypersensitivity, which is especially dramatic in roots where HMA5 is mostly expressed.
A5SS	IB05G11750	chrLG5	+	2,1,3	67,0,0	2,5,2	0,0,0	180	149	0.00205267	0.0459396	0.024,1.0,1.0	1.0,1.0,1.0	-0.325	AT5G01270	CPL2	carboxyl-terminal domain (ctd) phosphatase-like 2	Encodes CPL2, a carboxyl-terminal domain (CTD) phosphatase that dephosphorylates CTD Ser5-PO4 of the RNA polymerase II complex. Regulates plant growth, stress and auxin responses.
A5SS	IB04G05450	chrLG4	-	11,19,9	0,0,1	13,7,11	2,1,3	319	149	0.000418125	0.0161233	1.0,1.0,0.808	0.752,0.766,0.631	0.22	AT3G16630	KINESIN-13A		Kinesin-13A localized to entire Golgi stacks. Involved in trichome development.
A5SS	IB14G07100	chrLG14	+	17,13,21	4,10,4	21,81,5	4,0,1	188	149	0.000158348	0.00877368	0.771,0.507,0.806	0.806,1.0,0.798	-0.173	AT1G02080			Acts as scaffold protein in the CCR4-NOT complex, by interacting with various NOT proteins and CAF1. Essential protein for proper pollen development and germination capacity.
A5SS	IB01G29240	chrLG1	-	11,8,13	1,0,1	2,11,2	3,1,1	673	149	0.000233366	0.0112501	0.709,1.0,0.742	0.129,0.709,0.307	0.435	AT3G12530	PSF2		PSF2;(source:Araport11)
A5SS	IB09G25590	chrLG9	-	10,11,12	1,0,2	10,9,9	6,5,2	290	149	0.000614634	0.0210043	0.837,1.0,0.755	0.461,0.48,0.698	0.318	AT3G14470			NB-ARC domain-containing disease resistance protein;(source:Araport11)
A5SS	IB01G30860	chrLG1	+	2,0,1	8,3,7	9,3,5	8,8,6	173	149	0.000682205	0.0223844	0.177,0.0,0.11	0.492,0.244,0.418	-0.289	AT2G40090	ATH9	ABC2 homolog 9	member of ATH subfamily
A5SS	IB11G08960	chrLG11	-	5,7,4	12,8,8	1,0,2	5,14,6	335	149	0.000385206	0.0152066	0.156,0.28,0.182	0.082,0.0,0.129	0.136
A5SS	IB05G26480	chrLG5	-	8,5,2	16,4,7	0,0,1	3,4,7	170	149	1.58141e-05	0.00164434	0.305,0.523,0.2	0.0,0.0,0.111	0.306	AT4G20850	TPP2	tripeptidyl peptidase ii	Tripeptidyl Peptidase II. Ser protease that assembles into a large oligomeric complex containing two proteins of 153 and 142 kD that are derived from a single TPP2 gene, with the smaller version missing part of the C-terminal end. Not essential, based on the lack of phenotype of a T-DNA disruption mutant.
A5SS	IB01G33500	chrLG1	+	49,54,61	1,7,2	63,57,21	0,1,0	373	149	0.000168554	0.0091613	0.951,0.755,0.924	1.0,0.958,1.0	-0.109	AT4G04885	PCFS4	PCF11P-similar protein 4	Encodes PCFS4 (Pcf11p-similar protein 4), a homolog of yeast polyadenylation factor Protein 1 of Cleavage Factor (Pcf11p). Regulates FCA (AT4G16280) mRNA polyadenylation. Promotes flowering time.
A5SS	IB02G29310	chrLG2	-	43,28,27	2,0,16	13,37,11	0,0,0	188	149	4.25736e-05	0.00352127	0.945,1.0,0.572	1.0,1.0,1.0	-0.161	AT2G40030	NRPE1		Encodes the unique largest subunit of nuclear DNA-dependent RNA polymerase V; homologous to budding yeast RPB1 and the E. coli RNA polymerase beta prime subunit. Required for normal RNA-directed DNA methylation at non-CG methylation sites and transgene silencing. The nrpe1 mutant is more resistant to biotrophic pathogens and is primed to activate salicylic acid-dependent defence genes.
A5SS	IB09G05670	chrLG9	+	25,19,28	3,4,0	11,59,46	1,0,0	332	149	0.000830063	0.0249325	0.789,0.681,1.0	0.832,1.0,1.0	-0.121	AT1G65070			DNA mismatch repair protein MutS, type 2;(source:Araport11)
A5SS	IB06G23700	chrLG6	-	60,40,55	13,12,17	37,52,72	1,2,3	163	149	1.36772e-08	7.8056e-06	0.808,0.753,0.747	0.971,0.96,0.956	-0.193	AT3G57930			rho GTPase-activating gacO-like protein;(source:Araport11)
A5SS	IB10G16470	chrLG10	-	52,47,68	45,68,59	64,76,57	40,30,18	530	149	9.19747e-05	0.00619559	0.245,0.163,0.245	0.31,0.416,0.471	-0.181	AT1G24490	ARTEMIS	ARABIDOPSIS THALIANA ENVELOPE MEMBRANE INTEGRASE	Homologue of the Alb3/Oxa1/YidC family. ALB4 is almost identical to the Alb3/Oxa1/YidC domain of the previously described 110 kDa inner envelope protein ARTEMIS. However, ALB4 is expressed as a separate 55 kDa protein and is located in the thylakoid membrane of chloroplasts. Analysis of a T-DNA insertion line with a reduced level of Alb4 revealed chloroplasts with an altered ultrastructure. Mutan…
A5SS	IB13G22960	chrLG13	+	1,2,2	1,0,1	1,1,0	1,2,3	153	149	5.12277e-06	0.000749631	0.493,1.0,0.661	0.493,0.327,0.0	0.445	AT3G54950	pPLAIIIbeta	patatin-related phospholipase IIIbeta	Encodes pPLAIIIbeta, a member of the Group 3 patatin-related phospholipases. pPLAIIIbeta hydrolyzes phospholipids and galactolipids and additionally has acyl-CoA thioesterase activity. Alterations of pPLAIII&#946; result in changes in lipid levels and composition.
A5SS	IB13G11630	chrLG13	+	2,0,2	0,3,6	1,2,1	0,0,2	152	149	0.00209764	0.0467626	1.0,0.0,0.246	1.0,1.0,0.329	-0.361	AT5G57580			Calmodulin-binding protein;(source:Araport11)
A5SS	IB13G24370	chrLG13	+	5,16,8	0,0,0	0,6,10	108,0,0	153	149	0.00076646	0.0235171	1.0,1.0,1.0	0.0,1.0,1.0	0.333	AT3G13062			Polyketide cyclase/dehydrase and lipid transport superfamily protein;(source:Araport11)
A5SS	IB12G19120	chrLG12	-	0,0,0	1,8,2	3,2,1	3,0,1	208	149	5.7775e-05	0.0044557	0.0,0.0,0.0	0.417,1.0,0.417	-0.611	AT1G70680			Caleosin-related family protein;(source:Araport11)
A5SS	IB11G18410	chrLG11	-	82,81,85	7,7,4	127,95,108	0,3,3	1607	149	0.001852	0.0426184	0.521,0.518,0.663	1.0,0.746,0.769	-0.271	AT3G14750			structural maintenance of chromosomes domain protein;(source:Araport11)
A5SS	IB11G18410	chrLG11	-	81,81,83	7,7,4	124,95,108	0,3,3	1601	149	0.00176752	0.041539	0.519,0.519,0.659	1.0,0.747,0.77	-0.273	AT3G14750			structural maintenance of chromosomes domain protein;(source:Araport11)
A5SS	IB11G02450	chrLG11	+	4,7,3	2,1,1	3,0,0	1,4,2	161	149	0.000292662	0.0130826	0.649,0.866,0.735	0.735,0.0,0.0	0.505	AT1G27660			basic helix-loop-helix (bHLH) DNA-binding superfamily protein;(source:Araport11)
A5SS	IB10G00090	chrLG10	+	6,11,13	2,2,2	2,3,2	0,0,0	216	149	0.000758936	0.0234942	0.674,0.791,0.818	1.0,1.0,1.0	-0.239	AT3G15620	UVR3	UV REPAIR DEFECTIVE 3	Required for photorepair of 6-4 photoproducts in Arabidopsis thaliana.
A5SS	IB09G07950	chrLG9	-	8,6,5	1,2,4	3,1,5	1,0,0	158	149	0.000695135	0.0225623	0.883,0.739,0.541	0.739,1.0,1.0	-0.192	AT5G51230	VEF2	CYTOKININ RESISTANT 1	Polycomb group protein with zinc finger domain involved in negative regulation of reproductive development. Forms a complex with FIE, CLF, and MSI1. This complex modulates the expression of target genes including AG, PI and AP3.
A5SS	IB11G08600	chrLG11	+	5,4,2	5,0,1	2,5,3	0,0,0	284	149	0.000453209	0.0171289	0.344,1.0,0.512	1.0,1.0,1.0	-0.381	AT1G76990	ACR3	ACT domain repeat 3	ACT domain repeat 3;(source:Araport11)
A5SS	IB02G17550	chrLG2	+	1,0,0	3,3,1	2,3,0	1,1,1	175	149	0.00168758	0.0399627	0.221,0.0,0.0	0.63,0.719,0.0	-0.376	AT5G23310	FSD3	Fe superoxide dismutase 3	Fe superoxide dismutase
A5SS	IB10G07900	chrLG10	+	6,2,8	0,1,2	5,0,1	5,2,1	183	149	0.000754829	0.0234942	1.0,0.62,0.765	0.449,0.0,0.449	0.496	AT4G13400			2-oxoglutarate (2OG) and Fe(II)-dependent oxygenase superfamily protein;(source:Araport11)
A5SS	IB09G27370	chrLG9	+	11,10,7	32,40,37	11,15,18	16,27,23	273	149	0.00101154	0.0285294	0.158,0.12,0.094	0.273,0.233,0.299	-0.144	AT2G24830			zinc finger (CCCH-type) family protein / D111/G-patch domain-containing protein;(source:Araport11)
A5SS	IB13G15580	chrLG13	-	3,1,0	0,3,3	1,2,1	0,1,0	202	149	6.07398e-05	0.00455276	1.0,0.197,0.0	1.0,0.596,1.0	-0.466	AT1G64790	ILA	ILITYHIA	ILITHYIA (ILA) is a HEAT repeat protein involved in plant immunity. The gene is also involved in systemic acquired resistance induced by P. syringae expressing avrRps4. Loss-of-function mutants of ILA caused pleiotropic defects in the mutant plants. The mutant plants are smaller in size and the leaves are serrated and yellow to light green in color. Required for bacterium-triggered stomatal closu…
A5SS	IB07G06520	chrLG7	+	4,5,1	5,7,8	1,0,0	6,9,5	158	149	2.93053e-05	0.00261321	0.43,0.402,0.105	0.136,0.0,0.0	0.267	AT4G29000			Tesmin/TSO1-like CXC domain-containing protein which is a transcriptional repressor of genes required for maintenance of DNA methylation, including MET1, CMT3, DDM1, KYP and VIMs. Functions redundantly with its paralogue TCX6 in repressing the expression of these genes.
A5SS	IB03G00110	chrLG3	+	6,7,8	63,73,47	13,6,7	18,27,22	153	149	0.00134907	0.033917	0.085,0.085,0.142	0.413,0.178,0.237	-0.172	AT4G01995			beta-carotene isomerase D27;(source:Araport11)
A5SS	IB03G00110	chrLG3	+	23,15,21	63,73,47	23,26,14	18,27,22	157	149	0.00015064	0.00858771	0.257,0.163,0.298	0.548,0.478,0.377	-0.228	AT4G01995			beta-carotene isomerase D27;(source:Araport11)
A5SS	IB02G20330	chrLG2	-	1,1,2	0,1,0	1,0,0	3,1,2	561	149	0.000234583	0.0112501	1.0,0.21,1.0	0.081,0.0,0.0	0.71	AT1G15110	PSS1	phosphatidylserine synthase 1	PSS1 encodes a base-exchange-type Phosphatidylserine (PS) synthase. Mutant analysis revealed its role in pollen maturation.
A5SS	XLOC_043052	chrLG7	-	25,13,37	0,0,0	18,26,15	0,4,3	610	149	2.4159e-05	0.00229792	1.0,1.0,1.0	1.0,0.614,0.55	0.279
A5SS	IB11G24590	chrLG11	+	3,5,4	6,3,0	2,5,1	1,0,0	179	149	0.000194629	0.00991737	0.294,0.581,1.0	0.625,1.0,1.0	-0.25	AT3G32400			Actin-binding FH2/DRF autoregulatory protein;(source:Araport11)
A5SS	IB04G24170	chrLG4	-	20,27,23	5,6,0	37,31,23	1,1,0	461	149	0.000153405	0.00858771	0.564,0.593,1.0	0.923,0.909,1.0	-0.225
A5SS	IB11G14790	chrLG11	-	33,20,40	0,19,0	23,23,33	0,0,0	188	149	0.00167218	0.0397726	1.0,0.455,1.0	1.0,1.0,1.0	-0.182	AT2G42520			P-loop containing nucleoside triphosphate hydrolases superfamily protein;(source:Araport11)
A5SS	IB11G33590	chrLG11	+	9,7,9	45,33,28	1,2,2	25,17,28	157	149	0.00141951	0.0353761	0.16,0.168,0.234	0.037,0.1,0.063	0.121	AT3G46970	PHS2	alpha-glucan phosphorylase 2	Encodes a cytosolic alpha-glucan phosphorylase. In vitro, the enzyme has a preference for branched polysaccharides, such as glycogen.
A5SS	IB13G02170	chrLG13	-	15,14,15	6,3,4	7,7,11	9,8,9	161	149	0.0016454	0.0394551	0.698,0.812,0.776	0.419,0.447,0.531	0.296
A5SS	IB05G09190	chrLG5	-	1,2,2	0,0,1	2,1,0	2,0,4	168	149	9.76563e-05	0.00636524	1.0,1.0,0.639	0.47,1.0,0.0	0.39	AT5G49550	BLOS2	BLOC subunit 2	Putative homolog of mammalian BLOC-1 Subunit 2. Protein - protein interaction with BLOS1.
A5SS	IB15G14100	chrLG15	-	2,3,4	0,0,1	6,0,0	2,2,1	169	149	4.63825e-05	0.0037815	1.0,1.0,0.779	0.726,0.0,0.0	0.684	AT1G67060			peptidase M50B-like protein;(source:Araport11)
A5SS	IB05G16260	chrLG5	-	63,54,53	0,0,0	67,62,70	4,0,3	692	149	0.0010791	0.0296077	1.0,1.0,1.0	0.783,1.0,0.834	0.128	AT1G13570			F-box/RNI-like superfamily protein;(source:Araport11)
A5SS	IB05G27580	chrLG5	-	41,33,40	99,75,58	45,77,55	56,49,66	246	149	0.000854461	0.0251361	0.201,0.21,0.295	0.327,0.488,0.335	-0.148	AT5G53580	PLR1	pyridoxal reductase 1	NAD(P)-linked oxidoreductase superfamily protein;(source:Araport11)
A5SS	IB11G08880	chrLG11	-	0,0,2	3,2,6	1,3,2	0,1,1	451	149	0.000109906	0.00681773	0.0,0.0,0.099	1.0,0.498,0.398	-0.599	AT1G21650	SECA2		Encodes a component of the thylakoid-localized Sec system involved in the translocation of cytoplasmic proteins into plastid. Loss-of-function mutations result in arrest at the globular stage and embryo lethality.
A5SS	IB11G24570	chrLG11	-	4,6,10	84,77,77	10,24,24	61,60,74	167	149	5.91668e-06	0.000803965	0.041,0.065,0.104	0.128,0.263,0.224	-0.135	AT2G25870			Encodes an endoribonuclease that is required for chloroplast rRNA processing.
A5SS	IB03G02000	chrLG3	-	2,2,5	1,0,0	5,2,0	4,1,3	172	149	1.07093e-05	0.00126828	0.634,1.0,1.0	0.52,0.634,0.0	0.493	AT3G58170	BS14A	BET1P/SFT1P-like protein 14A	Encodes a Bet1/Sft1-like SNARE protein which fully suppresses the temperature-sensitive growth defect in <i>sft1-1</i> yeast cells; however, it cannot support the deletion of the yeast BET1 gene (<i>bet1&#916;</i>).
A5SS	XLOC_043445	chrLG7	-	11,8,11	2,11,0	5,15,16	0,1,1	756	149	0.00132169	0.0338215	0.52,0.125,1.0	1.0,0.747,0.759	-0.287
A5SS	IB03G05220	chrLG3	-	4,2,5	42,25,25	4,4,14	8,14,20	159	149	0.000482648	0.0177708	0.082,0.07,0.158	0.319,0.211,0.396	-0.205	AT2G29210			splicing factor PWI domain-containing protein;(source:Araport11)
A5SS	IB12G03450	chrLG12	-	20,34,29	10,12,11	43,30,33	4,4,6	198	149	0.000846408	0.0250282	0.601,0.681,0.665	0.89,0.849,0.805	-0.199	AT1G27180			disease resistance protein (TIR-NBS-LRR class);(source:Araport11)
A5SS	IB15G09190	chrLG15	+	47,51,42	6,7,9	38,27,41	12,37,15	643	149	0.000349925	0.0144712	0.645,0.628,0.52	0.423,0.145,0.388	0.279	AT1G53710			Calcineurin-like metallo-phosphoesterase superfamily protein;(source:Araport11)
A5SS	IB15G14860	chrLG15	+	0,0,1	7,5,4	1,2,3	3,5,3	153	149	0.000370722	0.0149322	0.0,0.0,0.196	0.245,0.28,0.493	-0.274	AT5G47520	RABA5a	RAB GTPase homolog A5A	RAB GTPase homolog A5A;(source:Araport11)
A5SS	IB03G14600	chrLG3	-	303327326	16,6,10	313368384	3,2,4	792	149	4.11289e-05	0.00346682	0.781,0.911,0.86	0.952,0.972,0.948	-0.107	AT5G48385			FRIGIDA-like protein;(source:Araport11)
A5SS	IB15G25310	chrLG15	+	3,1,0	112116136	3,3,1	0,0,142	153	149	8.82602e-05	0.00614269	0.025,0.008,0.0	1.0,1.0,0.007	-0.658	AT3G01790			Ribosomal protein L13 family protein;(source:Araport11)
A5SS	IB02G34060	chrLG2	+	22,19,22	3,1,7	13,18,12	1,0,1	436	149	0.000654897	0.0218885	0.715,0.867,0.518	0.816,1.0,0.804	-0.173	AT4G01210			glycosyl transferase family 1 protein;(source:Araport11)
A5SS	IB15G02080	chrLG15	-	126,113,92	7,4,8	64,47,45	6,9,17	1860	149	0.00117148	0.031284	0.59,0.694,0.48	0.461,0.295,0.175	0.278	AT1G78070			Transducin/WD40 repeat-like superfamily protein;(source:Araport11)
A5SS	IB04G07340	chrLG4	-	5,15,10	3,0,5	8,8,12	0,0,1	208	149	0.000196387	0.00991839	0.544,1.0,0.589	1.0,1.0,0.896	-0.254	AT1G78800			UDP-Glycosyltransferase superfamily protein;(source:Araport11)
A5SS	IB15G11660	chrLG15	-	6,6,13	64,48,63	22,22,29	66,81,69	168	149	0.0003814	0.0152066	0.077,0.1,0.155	0.228,0.194,0.272	-0.121	AT3G21610			Acid phosphatase/vanadium-dependent haloperoxidase-related protein;(source:Araport11)
A5SS	IB07G25980	chrLG7	-	2,2,3	11,10,7	0,0,2	17,24,15	151	149	0.00134089	0.0338604	0.152,0.165,0.297	0.0,0.0,0.116	0.166	AT2G22400			TRM4B is a cytosine-5--methyltransferase. Mutants have decreased methyl cytosine and defects in root development.
A5SS	IB09G17800	chrLG9	-	7136541040	108102144	11831041703	68,47,33	2816	149	0	0	0.259,0.253,0.276	0.479,0.54,0.53	-0.254	AT1G30970	SUF4	suppressor of FRIGIDA4	Encodes SUF4 (SUPPRESSOR of FRI 4), a putative zinc-finger-containing transcription factor that is required for delayed flowering in winter-annual Arabidopsis. suf4 mutations strongly suppress the late-flowering phenotype of FRI (FRIGIDA) mutants. suf4 mutants also show reduced H3K4 trimethylation at FLC (FLOWERING LOCUS C), a floral inhibitor. SUF4 may act to specifically recruit a putative hist…
A5SS	IB05G08190	chrLG5	+	6,10,1	0,0,0	11,2,2	3,7,2	157	149	3.37235e-08	1.74964e-05	1.0,1.0,1.0	0.777,0.213,0.487	0.508	AT3G26000			RIPF1 is an F-Box E3 ligase that interacts with the ABA receptor RCAR3 and appears to be responsible for facilitating its turnover.
A5SS	XLOC_035977	chrLG5	-	1,3,3	0,0,0	3,3,3	2,1,2	193	149	0.000782863	0.023892	1.0,1.0,1.0	0.537,0.698,0.537	0.409
A5SS	IB15G26150	chrLG15	-	7,8,20	44,30,57	19,10,7	13,13,17	428	149	0.00124328	0.0326354	0.052,0.085,0.109	0.337,0.211,0.125	-0.142	AT5G41120			Esterase/lipase/thioesterase family protein;(source:Araport11)
A5SS	IB02G16630	chrLG2	+	155146179	16,11,17	119,159,96	29,23,19	410	149	0.000959286	0.0273732	0.779,0.828,0.793	0.599,0.715,0.647	0.146
A5SS	IB02G16630	chrLG2	+	152144173	7,3,3	114,153,94	14,11,5	390	149	0.000736733	0.0233585	0.892,0.948,0.957	0.757,0.842,0.878	0.107
A5SS	IB02G02180	chrLG2	+	6,3,4	0,0,1	1,6,6	3,2,1	195	149	0.000335862	0.014237	1.0,1.0,0.753	0.203,0.696,0.821	0.344	AT3G19184			AP2/B3-like transcriptional factor family protein;(source:Araport11)
A5SS	IB04G06080	chrLG4	+	7,2,6	11,7,9	2,2,2	21,19,14	180	149	0.000991539	0.0281528	0.345,0.191,0.356	0.073,0.08,0.106	0.211	AT2G18790	PHYB	phytochrome B	Red/far-red photoreceptor involved in the regulation of de-etiolation. Exists in two inter-convertible forms: Pr and Pfr (active). Involved in the light-promotion of seed germination and in the shade avoidance response. Promotes seedling etiolation in both the presence and absence of phytochrome A. Overexpression results in etiolation under far-red light. Accumulates in the nucleus after exposure…
A5SS	IB02G17450	chrLG2	+	12,5,5	0,2,1	6,2,3	2,5,5	218	149	0.000362774	0.0148723	1.0,0.631,0.774	0.672,0.215,0.291	0.409	AT5G57700			BNR/Asp-box repeat family protein;(source:Araport11)
A5SS	IB02G23050	chrLG2	+	102,79,73	11,5,8	55,36,37	12,7,13	2043	149	0.0015883	0.0384085	0.403,0.535,0.4	0.251,0.273,0.172	0.214	AT5G46680			Pentatricopeptide repeat (PPR-like) superfamily protein;(source:Araport11)
A5SS	XLOC_033489	chrLG4	-	60,57,40	59,85,86	29,33,23	91,128,76	325	149	1.3019e-05	0.00146033	0.318,0.235,0.176	0.127,0.106,0.122	0.125
A5SS	IB02G31660	chrLG2	+	6,5,7	0,0,0	18,10,16	2,3,2	161	149	0.00105299	0.0290311	1.0,1.0,1.0	0.893,0.755,0.881	0.157
A5SS	IB02G08280	chrLG2	-	42,22,14	19,8,7	9,8,21	12,11,22	263	149	0.000749772	0.0234942	0.556,0.609,0.531	0.298,0.292,0.351	0.252	AT5G48830			phosphoglycolate phosphatase;(source:Araport11)
A5SS	IB15G08320	chrLG15	+	59,38,23	141,125,79	42,45,60	61,57,58	175	149	9.16436e-07	0.000261505	0.263,0.206,0.199	0.37,0.402,0.468	-0.191	AT5G03900			Iron-sulfur cluster biosynthesis family protein;(source:Araport11)
A5SS	IB02G08840	chrLG2	-	15,18,18	4,4,5	27,22,27	2,1,1	155	149	0.000911098	0.0263941	0.783,0.812,0.776	0.928,0.955,0.963	-0.158	AT1G04080	PRP39		Encodes a U1 small nuclear ribonucleoprotein (snRNP) factor involved in alternative splicing.
A5SS	IB02G10770	chrLG2	-	24,21,20	2,4,5	20,42,47	13,18,24	154	149	0.000700964	0.0226011	0.921,0.836,0.795	0.598,0.693,0.655	0.202	AT3G62860			alpha/beta-Hydrolases superfamily protein;(source:Araport11)
A5SS	XLOC_026931	chrLG2	-	2,5,1	2,2,1	3,7,3	0,0,0	162	149	0.00115193	0.0310097	0.479,0.697,0.479	1.0,1.0,1.0	-0.448
A5SS	IB02G33080	chrLG2	-	8,6,5	0,0,1	0,4,3	3,2,1	340	149	1.63011e-07	6.64502e-05	1.0,1.0,0.687	0.0,0.467,0.568	0.551	AT2G45720			ARM repeat superfamily protein;(source:Araport11)
A5SS	IB03G03940	chrLG3	+	35,26,30	10,10,20	17,18,32	20,44,48	157	149	6.38755e-06	0.000828494	0.769,0.712,0.587	0.447,0.28,0.388	0.318	AT3G25470			bacterial hemolysin-like protein;(source:Araport11)
A5SS	IB11G13090	chrLG11	-	6,2,5	0,1787,0	1,6,4	0,1838,2517	153	149	0.00113979	0.0310097	1.0,0.001,1.0	1.0,0.003,0.002	0.332	AT1G68010	HPR	hydroxypyruvate reductase	Encodes hydroxypyruvate reductase.
A5SS	IB08G07380	chrLG8	+	200249286	19,29,31	153,99,91	28,20,33	1603	149	0.000112269	0.00688946	0.495,0.444,0.462	0.337,0.315,0.204	0.182	AT2G37250	ATPADK1		encodes adenylate kinase that is located in the chloroplast involved in the coordination of metabolism and growth
A5SS	IB03G21370	chrLG3	+	74,69,99	58100123	124121111	87,68,32	840	149	2.66279e-05	0.00245105	0.185,0.109,0.125	0.202,0.24,0.381	-0.135	AT1G10430	PP2A-2	protein phosphatase 2A-2	Encodes one of the isoforms of the catalytic subunit of protein phosphatase 2A: AT1G59830/PP2A-1, AT1G10430/PP2A-2, At2g42500/PP2A-3, At3g58500/PP2A-4 [Plant Molecular Biology (1993) 21:475-485 and (1994) 26:523-528; Note that in more recent publications, there is mixed use of gene names for PP2A-3 and PP2A-4 - some refer to At2g42500 as PP2A-3 and some as PP2A-4]. It regulates the activation of …
A5SS	IB03G21370	chrLG3	+	91,82,123	58100123	154147127	87,68,32	997	149	1.4938e-05	0.00160851	0.19,0.109,0.13	0.209,0.244,0.372	-0.132	AT1G10430	PP2A-2	protein phosphatase 2A-2	Encodes one of the isoforms of the catalytic subunit of protein phosphatase 2A: AT1G59830/PP2A-1, AT1G10430/PP2A-2, At2g42500/PP2A-3, At3g58500/PP2A-4 [Plant Molecular Biology (1993) 21:475-485 and (1994) 26:523-528; Note that in more recent publications, there is mixed use of gene names for PP2A-3 and PP2A-4 - some refer to At2g42500 as PP2A-3 and some as PP2A-4]. It regulates the activation of …
A5SS	IB03G21370	chrLG3	+	91,82,117	58100123	152146127	87,68,32	999	149	1.31973e-05	0.00146033	0.19,0.109,0.124	0.207,0.243,0.372	-0.133	AT1G10430	PP2A-2	protein phosphatase 2A-2	Encodes one of the isoforms of the catalytic subunit of protein phosphatase 2A: AT1G59830/PP2A-1, AT1G10430/PP2A-2, At2g42500/PP2A-3, At3g58500/PP2A-4 [Plant Molecular Biology (1993) 21:475-485 and (1994) 26:523-528; Note that in more recent publications, there is mixed use of gene names for PP2A-3 and PP2A-4 - some refer to At2g42500 as PP2A-3 and some as PP2A-4]. It regulates the activation of …
A5SS	IB03G21370	chrLG3	+	102,97,131	58100123	191161139	87,68,32	1264	149	1.30006e-06	0.000287211	0.172,0.103,0.112	0.206,0.218,0.339	-0.125	AT1G10430	PP2A-2	protein phosphatase 2A-2	Encodes one of the isoforms of the catalytic subunit of protein phosphatase 2A: AT1G59830/PP2A-1, AT1G10430/PP2A-2, At2g42500/PP2A-3, At3g58500/PP2A-4 [Plant Molecular Biology (1993) 21:475-485 and (1994) 26:523-528; Note that in more recent publications, there is mixed use of gene names for PP2A-3 and PP2A-4 - some refer to At2g42500 as PP2A-3 and some as PP2A-4]. It regulates the activation of …
A5SS	IB09G10870	chrLG9	+	164189152	35,54,44	61,87,95	40,101,90	160	149	2.45914e-12	7.01717e-09	0.814,0.765,0.763	0.587,0.445,0.496	0.271	AT1G64150			PAM71 encodes an integral thylakoid membrane protein that is required for normal operation of oxygen-evolving complex (as evidenced by oxygen evolution rates) and for manganese incorporation. PAM71 belongs to a small gene family in Arabidopsis comprising five members. PAM71 is well conserved in the green lineage and shares homology with putative Ca2+/H+ exchangers from yeast (Saccharomyces cerevi…
A5SS	XLOC_029690	chrLG3	-	71,48,85	7,11,7	63,76,81	3,1,3	278	149	0.000336778	0.014237	0.845,0.7,0.867	0.918,0.976,0.935	-0.139
A5SS	IB04G18950	chrLG4	-	9,15,31	3,3,8	15,8,13	0,1,0	565	149	3.57012e-06	0.000576417	0.442,0.569,0.505	1.0,0.678,1.0	-0.387	AT4G23160	CRK8	cysteine-rich RLK (RECEPTOR-like protein kinase) 8	Encodes a cysteine-rich receptor-like protein kinase.
A5SS	IB11G07650	chrLG11	-	0,0,2	8,8,13	3,1,3	5,3,5	332	149	0.00143399	0.0354571	0.0,0.0,0.065	0.212,0.13,0.212	-0.163	AT4G09810			Nucleotide-sugar transporter family protein. Can function in yeast as glucose transporter.
A5SS	IB04G08770	chrLG4	+	4,3,4	5,8,15	0,0,0	5,3,3	153	149	1.11568e-06	0.000287211	0.438,0.268,0.206	0.0,0.0,0.0	0.304	AT1G71900			magnesium transporter, putative (DUF803);(source:Araport11)
A5SS	IB01G19030	chrLG1	-	18,12,14	2,5,6	18,27,10	0,0,0	415	149	1.58836e-09	1.15978e-06	0.764,0.463,0.456	1.0,1.0,1.0	-0.439
A5SS	IB04G15530	chrLG4	+	55,56,42	21,21,14	27,44,59	22,31,39	180	149	0.00226446	0.0495146	0.684,0.688,0.713	0.504,0.54,0.556	0.162	AT1G52950			Nucleic acid-binding, OB-fold-like protein;(source:Araport11)
A5SS	IB12G20710	chrLG12	-	2,2,8	1,1,0	2,4,1	3,3,3	300	149	0.000189892	0.00982406	0.498,0.498,1.0	0.249,0.398,0.142	0.402	AT1G10320			Zinc finger C-x8-C-x5-C-x3-H type family protein;(source:Araport11)
A5SS	IB12G20710	chrLG12	-	1,7,7	1,1,0	3,4,4	3,3,3	253	149	0.00025774	0.0119587	0.371,0.805,1.0	0.371,0.44,0.44	0.308	AT1G10320			Zinc finger C-x8-C-x5-C-x3-H type family protein;(source:Araport11)
A5SS	IB06G19490	chrLG6	-	86,72,98	21,12,38	66,84,60	34,52,38	998	149	0.000655849	0.0218885	0.379,0.473,0.278	0.225,0.194,0.191	0.173
A5SS	IB04G10780	chrLG4	-	9,11,23	0,1,0	24,20,11	0,3,4	823	149	0.000107575	0.00678773	1.0,0.666,1.0	1.0,0.547,0.332	0.262	AT4G00500			alpha/beta-Hydrolases superfamily protein;(source:Araport11)
A5SS	IB04G10780	chrLG4	-	1,1,0	3,4,4	1,3,4	3,9,1	163	149	0.00127999	0.033054	0.234,0.186,0.0	0.234,0.234,0.785	-0.278	AT4G00500			alpha/beta-Hydrolases superfamily protein;(source:Araport11)
A5SS	IB04G13610	chrLG4	-	1,3,3	0,0,0	6,6,1	1,3,1	465	149	6.14267e-05	0.00455276	1.0,1.0,1.0	0.658,0.391,0.243	0.569	AT1G63270	NAP10	non-intrinsic ABC protein 10	Encodes a member of a heterogenous group of non-intrinsic ATP-binding cassette (ABC) proteins. Members of this group bear no close resemblance to each other nor to representatives of specific ABC protein subfamilies from other organisms. This grouping is arbitrary and will likely change upon acquisition of further data.
A5SS	IB03G18520	chrLG3	-	15,4,12	10,6,4	22,18,17	1,0,2	782	149	3.31573e-06	0.00057342	0.222,0.113,0.364	0.807,1.0,0.618	-0.575	AT1G13560	ATAAPT1		Encodes aminoalcoholphosphotransferase AAPT1.
A5SS	IB04G18160	chrLG4	-	33,18,33	0,0,2	14,12,8	0,2,4	672	149	0.000407953	0.0159465	1.0,1.0,0.785	1.0,0.571,0.307	0.302	AT4G22540	ORP2A	OSBP(oxysterol binding protein)-related protein 2A	OSBP(oxysterol binding protein)-related protein 2A;(source:Araport11)
A5SS	IB04G18160	chrLG4	-	12,8,7	0,0,2	8,7,3	0,2,4	277	149	0.00204049	0.0458467	1.0,1.0,0.653	1.0,0.653,0.287	0.238	AT4G22540	ORP2A	OSBP(oxysterol binding protein)-related protein 2A	OSBP(oxysterol binding protein)-related protein 2A;(source:Araport11)
A5SS	IB05G10050	chrLG5	+	2,1,2	0,0,0	5,73,18	1,23,5	399	149	2.39667e-06	0.000471649	1.0,1.0,1.0	0.651,0.542,0.573	0.411	AT3G54320	WRI1	WRINKLED 1	WRINKLED1 encodes transcription factor of the AP2/ERWEBP class. Protein has two plant-specific (AP2/EREB) DNA-binding domains and is involved in the control of storage compound biosynthesis in Arabidopsis. Mutants have wrinkled seed phenotype, due to a defect in the incorporation of sucrose and glucose into triacylglycerols. Transgenic sGsL plants (21-day-old) grown on 6% sucrose for 24 hours had…
A5SS	IB05G10620	chrLG5	+	53,52,57	10,7,4	34,31,19	2,0,0	192	149	3.86374e-05	0.00334096	0.804,0.852,0.917	0.93,1.0,1.0	-0.119	AT3G09410			Pectinacetylesterase family protein;(source:Araport11)
A5SS	IB11G24770	chrLG11	+	37,45,58	0,0,0	45,43,44	0,4,3	1065	149	4.13078e-05	0.00346682	1.0,1.0,1.0	1.0,0.601,0.672	0.242	AT4G32440			Plant Tudor-like RNA-binding protein;(source:Araport11)
A5SS	IB05G21350	chrLG5	-	4,15,13	8,4,9	14,22,38	4,2,4	231	149	0.00187572	0.0426483	0.244,0.708,0.482	0.693,0.876,0.86	-0.332	AT1G35710			kinase family with leucine-rich repeat domain-containing protein;(source:Araport11)
A5SS	IB05G16410	chrLG5	+	3,3,4	0,1,0	4,4,2	2,2,1	539	149	5.15078e-05	0.00408271	1.0,0.453,1.0	0.356,0.356,0.356	0.462	AT4G35560	DAW1	DUO1-activated WD40 1	Target promoter of the male germline-specific transcription factor DUO1. The mRNA is cell-to-cell mobile.
A5SS	IB05G20580	chrLG5	+	78,81,69	19,9,6	71,69,124	5,3,4	545	149	0.00133276	0.0338215	0.529,0.711,0.759	0.795,0.863,0.894	-0.184	AT1G35710			kinase family with leucine-rich repeat domain-containing protein;(source:Araport11)
A5SS	IB05G21190	chrLG5	+	1,1,2	2,0,0	0,2,1	2,4,0	185	149	0.000578928	0.0202696	0.287,1.0,1.0	0.0,0.287,1.0	0.333	AT4G08850			MIK1 encodes a receptor kinase that forms a complex with MDIS1/MIK2 and binds LURE1, the female pollen guidance chemi-attractant. MIK1 phosphorylates MDIS1 and is autophosphorylated.
A5SS	IB07G09540	chrLG7	+	19,13,18	0,1,0	13,27,14	1,8,2	397	149	1.08894e-05	0.00126828	1.0,0.83,1.0	0.83,0.559,0.724	0.239	AT1G15740			Leucine-rich repeat family protein;(source:Araport11)
A5SS	IB05G18300	chrLG5	-	29,27,21	0,0,1	21,13,14	3,3,2	709	149	3.81773e-06	0.00058886	1.0,1.0,0.815	0.595,0.477,0.595	0.383	AT4G23840			Leucine-rich repeat (LRR) family protein;(source:Araport11)
A5SS	IB13G04680	chrLG13	+	0,0,1	1,1,1	2,1,2	0,1,0	306	149	2.95783e-07	0.000105502	0.0,0.0,0.327	1.0,0.327,1.0	-0.667	AT1G09020	SNF4	homolog of yeast sucrose nonfermenting 4	Component of the regulatory subunit of SNF1-related protein kinase. As part of the regulatory complex it binds maltose which promotes kinase activity.
A5SS	IB13G04680	chrLG13	+	3,0,6	1,1,1	3,1,2	0,1,0	516	149	0.000318981	0.0137911	0.464,0.0,0.634	1.0,0.224,1.0	-0.375	AT1G09020	SNF4	homolog of yeast sucrose nonfermenting 4	Component of the regulatory subunit of SNF1-related protein kinase. As part of the regulatory complex it binds maltose which promotes kinase activity.
A5SS	IB12G08190	chrLG12	+	4,5,14	1,2,4	4,16,3	0,2,0	161	149	0.00229217	0.0498206	0.787,0.698,0.764	1.0,0.881,1.0	-0.211	AT4G33620			Encodes a SUMO protease that, along with ASP1,is required for fertility as asp1/spf2 double mutants have defects in gametogenesis and embroygenesis.
A5SS	IB05G23720	chrLG5	-	44,67,66	3,11,4	70,88,113	2,0,4	277	149	0.000318152	0.0137911	0.888,0.766,0.899	0.95,1.0,0.938	-0.112	AT2G39630			Encodes a putative dolichyl-phosphate &beta;-glucosyltransferase.
A5SS	IB09G00770	chrLG9	-	267310337	15,11,14	276398440	27,42,40	2640	149	0.00011577	0.00695473	0.501,0.614,0.576	0.366,0.348,0.383	0.198	AT1G75560			zinc knuckle (CCHC-type) family protein;(source:Araport11)
A5SS	IB15G11290	chrLG15	+	25,31,27	7,1,4	29,33,21	1,0,0	345	149	9.52386e-06	0.00118158	0.607,0.93,0.745	0.926,1.0,1.0	-0.215	AT5G08020	RPA70B	RPA70-kDa subunit B	Encodes a homolog of Replication Protein A. rpa70b mutants are hypersensitive to UV-B radiation and MMS treatments suggesting a role for this protein in DNA damage repair. The mRNA is cell-to-cell mobile.
A5SS	IB09G03560	chrLG9	-	76,95,108	0,0,2	71,72,58	2,3,2	1215	149	0.00114976	0.0310097	1.0,1.0,0.869	0.813,0.746,0.781	0.176	AT1G10790			hydroxyproline-rich glycoprotein family protein;(source:Araport11)
A5SS	XLOC_037721	chrLG6	+	63,72,56	4,9,6	45,75,92	1,1,3	966	149	0.000559243	0.0200404	0.708,0.552,0.59	0.874,0.92,0.825	-0.256
A5SS	IB06G06660	chrLG6	-	0,0,5	1,1,2	2,4,2	0,0,2	254	149	0.000594633	0.0204432	0.0,0.0,0.595	1.0,1.0,0.37	-0.592	AT4G33000	SCABP8	SOS3-LIKE CALCIUM BINDING PROTEIN 8	Encodes a member of the calcineurin B-like calcium sensor gene family. Mediates salt tolerance by regulating ion homeostasis in Arabidopsis.
A5SS	IB06G16700	chrLG6	+	145177237	13,10,6	298292130	30,29,26	421	149	0.000828121	0.0249325	0.798,0.862,0.933	0.779,0.781,0.639	0.131	AT4G31940	CYP82C4	cytochrome P450, family 82, subfamily C, polypeptide 4	The gene encodes a cytochrome P450 enzyme, CYP82C. It is involved in the early Fe deficiency response.CYP82C4 hydroxylates fraxetin to generate sideretin (5-hydroxyfraxetin). Fraxetin and sideretin are catecholic coumarins secreted into the rhizosphere under conditions of low iron availability and help mobilize this nutrient from insoluble iron(III) pools in the soil.The mRNA is cell-to-cell mobi…
A5SS	IB06G19830	chrLG6	+	3,2,7	0,0,0	3,6,3	0,0,157	168	149	0.00102685	0.0285866	1.0,1.0,1.0	1.0,1.0,0.017	0.328	AT2G38410			ENTH/VHS/GAT family protein;(source:Araport11)
A5SS	IB06G26170	chrLG6	+	3,6,3	0,0,0	0,3,4	58,0,0	169	149	0.00133261	0.0338215	1.0,1.0,1.0	0.0,1.0,1.0	0.333	AT3G53130	LUT1	LUTEIN DEFICIENT 1	Lutein-deficient 1 (LUT1) required for lutein biosynthesis, member of the xanthophyll class of carotenoids. Involved in epsilon ring hydroxylation. Maps at 67.3 cM on chromosome 3.
A5SS	IB02G01450	chrLG2	-	28,24,22	107,98,103	31,97,92	53,88,73	159	149	3.80804e-10	5.43312e-07	0.197,0.187,0.167	0.354,0.508,0.541	-0.284	AT1G50450			Saccharopine dehydrogenase;(source:Araport11)
A5SS	IB10G01200	chrLG10	-	5,2,1	0,1,4	1,0,0	0,4,2	268	149	0.0021158	0.0469839	1.0,0.527,0.122	1.0,0.0,0.0	0.216	AT4G24840			oligomeric golgi complex subunit-like protein;(source:Araport11)
A5SS	IB06G08720	chrLG6	-	6,5,18	3,2,4	7,10,16	0,0,2	151	149	0.000451486	0.0171289	0.664,0.712,0.816	1.0,1.0,0.888	-0.232	AT2G35760			Uncharacterized protein family (UPF0497);(source:Araport11)
A5SS	IB10G11360	chrLG10	+	14,10,23	6,0,2	18,24,21	2,0,0	304	149	0.00124663	0.0326354	0.534,1.0,0.849	0.815,1.0,1.0	-0.144	AT5G49960			ion channel protein;(source:Araport11)
A5SS	IB07G19420	chrLG7	-	5,6,6	2,3,3	8,8,4	0,1,0	177	149	2.72052e-05	0.00246445	0.678,0.627,0.627	1.0,0.871,1.0	-0.313	AT1G21750	PDIL1-1	PDI-like 1-1	Encodes a protein disulfide isomerase-like (PDIL) protein, a member of a multigene family within the thioredoxin (TRX) superfamily; isoform contains non-consensus GA donor splice site at intron 9. Transcript levels for this gene are up-regulated in response to three different chemical inducers of ER stress (dithiothreitol, beta-mercaptoethanol, and tunicamycin). Neither AtIRE1-2 nor AtbZIP60 appe…
A5SS	IB06G15380	chrLG6	-	20,21,22	0,0,2	19,10,10	1,6,1	226	149	0.00084454	0.0250282	1.0,1.0,0.879	0.926,0.524,0.868	0.187	AT1G76350	NLP5	NIN-like protein 5	Plant regulator RWP-RK family protein;(source:Araport11)
A5SS	IB07G04570	chrLG7	+	11,8,3	0,111,127	6,13,4	0,0,0	217	149	1.62577e-09	1.15978e-06	1.0,0.047,0.016	1.0,1.0,1.0	-0.646	AT5G04710			Plastid localized metalloaminopeptidase.
A5SS	IB07G12780	chrLG7	+	12,12,12	0,2,0	5,13,6	5,2,0	152	149	0.00217233	0.047848	1.0,0.855,1.0	0.495,0.864,1.0	0.165	AT4G25690			stress response NST1-like protein;(source:Araport11)
A5SS	IB07G19290	chrLG7	+	9,9,9	0,4,3	8,5,4	1,0,0	156	149	0.00104933	0.0290311	1.0,0.682,0.741	0.884,1.0,1.0	-0.154	AT5G08710	RUG1	RCC1/UVR8/GEF-like 1	Regulator of chromosome condensation (RCC1) family protein;(source:Araport11)
A3SS	IB09G10940	chrLG9	-	9,8,9	65,80,82	24,17,24	97,72,50	180	149	0.000182236	0.00742382	0.103,0.076,0.083	0.17,0.163,0.284	-0.118	AT5G16780	MDF	MERISTEM-DEFECTIVE	Encodes a protein belonging to SART-1 family. The gene is expressed in the basal region of the developing embryo during heart stage. Phenotypic analyses of dot2 mutants suggest that this protein plays a role in root, shoot, and flower development. dot2 mutants are dwarved plants that display an aberrant spurred leaf venation pattern and fail to flower. In the roots DOT2 appears to be require for …
A3SS	IB09G06960	chrLG9	-	1,2,4	13,9,9	0,1,0	7,7,8	152	149	0.00142907	0.0317932	0.07,0.179,0.303	0.0,0.123,0.0	0.143	AT1G78720			SecY protein transport family protein;(source:Araport11)
A3SS	IB09G03810	chrLG9	-	21,16,11	10,7,5	16,24,19	0,3,0	170	149	5.58434e-07	0.000118321	0.648,0.667,0.658	1.0,0.875,1.0	-0.301	AT4G06599			ubiquitin family protein;(source:Araport11)
A3SS	IB09G03810	chrLG9	-	4,1,1	5,2,3	4,3,2	0,1,1	177	149	5.71429e-05	0.00360649	0.402,0.296,0.219	1.0,0.716,0.627	-0.475	AT4G06599			ubiquitin family protein;(source:Araport11)
A3SS	IB09G02530	chrLG9	-	27,21,28	1,3,1	18,19,23	5,10,4	205	149	0.00044624	0.0136934	0.952,0.836,0.953	0.723,0.58,0.807	0.21	AT2G04305			Magnesium transporter CorA-like family protein;(source:Araport11)
A3SS	IB09G01680	chrLG9	-	191192208	41,42,29	171224201	67,101,68	881	149	1.21024e-05	0.00106633	0.441,0.436,0.548	0.302,0.273,0.333	0.172	AT4G33980			Acts with COR27 as a key regulator in the COP1-HY5 regulatory hub by regulating HY5 activity to ensure proper skotomorphogenic growth in the dark and photomorphogenic development in the light.
A3SS	IB09G01680	chrLG9	-	272250276	41,42,29	259362263	67,101,68	1245	149	8.413e-05	0.0046792	0.443,0.416,0.532	0.316,0.3,0.316	0.153	AT4G33980			Acts with COR27 as a key regulator in the COP1-HY5 regulatory hub by regulating HY5 activity to ensure proper skotomorphogenic growth in the dark and photomorphogenic development in the light.
A3SS	IB09G16900	chrLG9	+	11,8,18	4,2,3	19,11,24	0,0,3	229	149	0.00196307	0.0406264	0.641,0.722,0.796	1.0,1.0,0.839	-0.227	AT1G04160	XIB	myosin XI B	Encodes a member of the type XI myosin protein family involved in root hair elongation.
A3SS	IB09G09750	chrLG9	+	26,31,35	1,5,3	32,31,33	0,0,0	223	149	0.000120419	0.00572395	0.946,0.806,0.886	1.0,1.0,1.0	-0.121	AT1G32790	CID11	CTC-interacting domain 11	RNA-binding protein, putative, similar to RNA-binding protein GB:CAB40027 GI:4539439 from (Arabidopsis thaliana).Member of a family of PAB2 binding domain proteins.
A3SS	IB09G07360	chrLG9	+	0,2,3	24,21,26	1,14,5	15,9,21	209	149	0.00194211	0.0403805	0.0,0.064,0.076	0.045,0.526,0.145	-0.192
A3SS	IB09G02850	chrLG9	+	53,71,99	60,41,82	214589355	80168165	742	149	6.42373e-07	0.000127033	0.151,0.258,0.195	0.349,0.413,0.302	-0.153	AT4G33580	BCA5	beta carbonic anhydrase 5	beta carbonic anhydrase 5;(source:Araport11)
A3SS	IB08G15690	chrLG8	-	13,17,18	1,8,4	23,29,19	0,1,2	151	149	0.000183605	0.00742382	0.928,0.677,0.816	1.0,0.966,0.904	-0.15	AT1G35710			kinase family with leucine-rich repeat domain-containing protein;(source:Araport11)
A3SS	IB08G12540	chrLG8	-	98100106	186176194	36,17,29	86,75,86	170	149	0.0024872	0.0479082	0.316,0.332,0.324	0.268,0.166,0.228	0.103	AT1G48450			alanine-tRNA ligase, putative (DUF760);(source:Araport11)
A3SS	IB08G02910	chrLG8	-	168119141	28,25,16	28,24,15	1,0,2	292	149	0.000184365	0.00742382	0.754,0.708,0.818	0.935,1.0,0.793	-0.149	AT5G02810	PRR7	pseudo-response regulator 7	PRR7 and PRR9 are partially redundant essential components of a temperature-sensitive circadian system. CCA1 and LHY had a positive effect on PRR7 expression levels. Acts as transcriptional repressor of CCA1 and LHY. Acts additively with EC, PRR5 and PRR9 to regulate hypocotyl growth under photoperiodic conditions.
A3SS	IB08G05870	chrLG8	+	41,43,48	1,0,0	32,49,32	6,3,2	186	149	9.95514e-05	0.00526978	0.97,1.0,1.0	0.81,0.929,0.928	0.101	AT1G11790	AtADT1	Arabidopsis thaliana arogenate dehydratase 1	Encodes a plastid-localized arogenate dehydratase involved in phenylalanine biosynthesis. Not less than six genes encoding ADT were identi&#64257;ed in the Arabidopsis genome: ADT1 [At1g11790]; ADT2 [At3g07630]; ADT3 [At2g27820]; ADT4 [At3g44720]; ADT5 [At5g22630]; and ADT6 [At1g08250].
A3SS	IB08G04640	chrLG8	+	27,31,32	2,0,1	20,19,26	5,3,2	554	149	0.001089	0.0264783	0.784,1.0,0.896	0.518,0.63,0.778	0.251	AT2G33847			hypothetical protein;(source:Araport11)
A3SS	IB08G03900	chrLG8	+	2,0,2	8,4,9	4,4,6	7,4,3	555	149	0.00178725	0.0378684	0.063,0.0,0.056	0.133,0.212,0.349	-0.192	AT5G41980			nuclease;(source:Araport11)
A3SS	IB08G00900	chrLG8	+	22,21,28	32,17,53	41,53,46	20,34,28	165	149	0.00114071	0.0272148	0.383,0.527,0.323	0.649,0.585,0.597	-0.199	AT2G45690	SSE1	SHRUNKEN SEED 1	Encodes a protein with similarity to yeast Pep16p, a membrane localized protein involved in peroxisome assembly and protein-trafficking. SSE1 mutant seeds do not accumulate oils and dessicated seeds have a shrunken appearance. Involved in protein and oil body biogenesis. SSE is expressed during seed development, reaching the highest peak in mature siliques. Expression in leaves and roots is low c…
A3SS	IB07G19320	chrLG7	-	42,36,28	0,1,2	41,36,36	2,5,8	185	149	0.000359458	0.0118087	1.0,0.967,0.919	0.943,0.853,0.784	0.102	AT3G20070	TTN9	TITAN9	Encodes a plant-specific protein of unknown function. Mutant embryos contain at most four small cells. The endosperm nucleoli are enlarged. Gene is expressed in siliques based on EST information.
A3SS	IB07G17320	chrLG7	-	16,6,11	11,12,6	3,3,2	8,14,9	153	149	0.00140983	0.0315558	0.586,0.327,0.641	0.268,0.173,0.178	0.312	AT5G08740	NDC1	NAD(P)H dehydrogenase C1	Encodes a dedicated Type II NADPH dehydrogenase that catalyzes the penultimate step in phylloquinone (vitamin K1). biosynthesis
A3SS	IB07G15950	chrLG7	-	106,97,102	3,4,3	86,51,33	1,0,0	1156	149	0.000122429	0.00576452	0.82,0.758,0.814	0.917,1.0,1.0	-0.175	AT5G16680			RING/FYVE/PHD zinc finger superfamily protein;(source:Araport11)
A3SS	IB07G13600	chrLG7	-	5,12,10	8,9,11	4,0,5	16,14,20	165	149	0.000106992	0.00551789	0.361,0.546,0.451	0.184,0.0,0.184	0.33	AT5G24270	SOS3	SALT OVERLY SENSITIVE 3	encodes a calcium sensor that is essential for K+ nutrition, K+/Na+ selectivity, and salt tolerance. The protein is similar to calcineurin B. Lines carrying recessive mutations are hypersensitive to Na+ and Li+ stresses and is unable to grow in low K+. The growth defect is rescued by extracellular calcium.
A3SS	IB07G12290	chrLG7	-	152126116	6,15,10	49103129	8,43,19	165	149	5.09496e-05	0.00330949	0.958,0.884,0.913	0.847,0.684,0.86	0.121	AT4G15510	PPD1	PsbP-Domain Protein1	A nuclear-encoded thylakoid lumenal protein that is associated with photosystem I (PSI) but is not an integral subunit of PSI. It is an PSI assembly factor that assists the proper folding and integration of PsaB and PsaA into the thylakoid membrane. It is involved in the assembly of PSI reaction center heterodimer core.
A3SS	IB07G04800	chrLG7	-	2,0,0	6,2,5	3,2,2	6,2,2	191	149	0.00124289	0.0291833	0.206,0.0,0.0	0.281,0.438,0.438	-0.317	AT3G10540			master regulator of AGC kinases
A3SS	XLOC_042696	chrLG7	-	15,22,17	1,0,2	17,19,33	7,8,5	160	149	7.75628e-05	0.00442456	0.933,1.0,0.888	0.693,0.689,0.86	0.193
A3SS	IB07G30900	chrLG7	+	9,9,8	9,4,2	4,3,5	2,0,0	187	149	0.000804862	0.0213805	0.443,0.642,0.761	0.614,1.0,1.0	-0.256	AT3G28470	TDF1	DEFECTIVE IN MERISTEM DEVELOPMENT AND FUNCTION 1	Member of the R2R3 factor gene family.
A3SS	IB15G02400	chrLG15	+	61,60,101	56,44,56	68117135	30,28,39	168	149	2.90694e-05	0.00217385	0.491,0.547,0.615	0.668,0.788,0.754	-0.186	AT1G71810			Protein kinase superfamily protein;(source:Araport11)
A3SS	IB15G00370	chrLG15	+	6,8,6	0,0,0	6,11,10	3,4,1	152	149	1.91904e-05	0.00159603	1.0,1.0,1.0	0.662,0.729,0.907	0.234	AT5G50090			PADRE protein.
A3SS	IB14G24660	chrLG14	-	5,4,6	11,9,7	1,0,0	13,9,14	189	149	2.23209e-07	5.84216e-05	0.264,0.259,0.403	0.057,0.0,0.0	0.29	AT4G23180	RLK4		Encodes a receptor-like protein kinase. Naming convention from Chen et al 2003 (PMID 14756307) The mRNA is cell-to-cell mobile.
A3SS	IB02G33370	chrLG2	+	2,5,5	0,0,0	11,17,13	7,1,9	163	149	1.01483e-06	0.000177078	1.0,1.0,1.0	0.59,0.94,0.569	0.3	AT1G01760	TAD1	ortholog of yeast Tad1	denosine deaminases acting on tRNA;(source:Araport11)
A3SS	XLOC_006090	chrLG11	+	59,65,73	0,0,2	64,33,36	5,0,3	807	149	0.000491491	0.0147265	1.0,1.0,0.871	0.703,1.0,0.689	0.16
A3SS	IB14G16400	chrLG14	-	34,44,45	0,3,4	28,72,72	8,19,12	311	149	0.000111426	0.00553957	1.0,0.875,0.844	0.626,0.645,0.742	0.235	AT3G58530			RNI-like superfamily protein;(source:Araport11)
A3SS	IB14G15610	chrLG14	-	28,22,45	6,8,6	45,40,31	5,2,0	156	149	0.00153011	0.0336208	0.817,0.724,0.878	0.896,0.95,1.0	-0.142	AT4G31480			Required for plant growth, salt tolerance, and maintenance of the structure of the Golgi apparatus.
A3SS	XLOC_019107	chrLG14	-	0,3,0	2,2,2	1,1,3	0,0,0	184	149	1.09542e-08	4.23833e-06	0.0,0.548,0.0	1.0,1.0,1.0	-0.817
A3SS	IB14G01080	chrLG14	-	0,0,0	6,9,5	3,3,0	6,7,8	152	149	0.00180935	0.0381551	0.0,0.0,0.0	0.329,0.296,0.0	-0.208	AT1G17850			Rhodanese/Cell cycle control phosphatase superfamily protein;(source:Araport11)
A3SS	IB14G28510	chrLG14	+	2,2,1	0,0,1	1,1,1	0,4,1	182	149	0.00125277	0.0292609	1.0,1.0,0.45	1.0,0.17,0.45	0.277	AT4G35220			Cyclase family protein;(source:Araport11)
A3SS	IB14G18930	chrLG14	+	61,65,72	46,41,43	47,123,93	20,21,16	369	149	5.54291e-05	0.00354866	0.349,0.39,0.403	0.487,0.703,0.701	-0.25
A3SS	IB14G27110	chrLG14	+	116141111	15,12,23	74106116	24,52,57	175	149	8.4253e-09	3.57032e-06	0.868,0.909,0.804	0.724,0.634,0.634	0.196	AT1G60600	ABC4	ABERRANT CHLOROPLAST DEVELOPMENT 4	Encodes a protein similar to 1,4-dihydroxy-2-naphthoic acid phytyltransferase involved in phylloquinone and plastoquinone biosynthesis. Mutants are pale green and heterotrophic with defects in photosynthetic electron transport.
A3SS	XLOC_017710	chrLG14	+	3,4,0	0,0,1	4,7,8	3,6,10	160	149	0.000606688	0.0171394	1.0,1.0,0.0	0.554,0.521,0.427	0.166
A3SS	XLOC_017710	chrLG14	+	6,3,0	0,0,1	1,11,8	3,6,10	200	149	0.000528792	0.0155304	1.0,1.0,0.0	0.199,0.577,0.373	0.284
A3SS	IB13G13860	chrLG13	-	30,31,34	2,5,1	38,51,37	0,0,0	210	149	0.000834735	0.0219274	0.914,0.815,0.96	1.0,1.0,1.0	-0.104	AT4G26630			Encodes a chromatin-associated protein that specifically binds histones H3 and H4 and contributes to modulation of Arabidopsis chromatin structure and function.
A3SS	IB14G24700	chrLG14	-	39,46,86	7,5,4	49,50,65	2,1,0	815	149	0.000149866	0.00653754	0.505,0.627,0.797	0.817,0.901,1.0	-0.263	AT4G00960			Protein kinase superfamily protein;(source:Araport11)
A3SS	IB14G07960	chrLG14	+	285270257	19,22,18	125120146	13,39,33	160	149	1.43504e-06	0.000224042	0.933,0.92,0.93	0.9,0.741,0.805	0.112	AT2G45770	FRD4	FERRIC CHELATE REDUCTASE DEFECTIVE 4	chloroplast SRP receptor homolog, alpha subunit CPFTSY. Required for LHCP integration into isolated thylakoids.
A3SS	IB13G07840	chrLG13	-	93,85,100	39,38,32	104,125,93	12,11,22	876	149	0.000110815	0.00553957	0.289,0.276,0.347	0.596,0.659,0.418	-0.254	AT1G18490			2-aminoethanethiol dioxygenase, putative (DUF1637);(source:Araport11)
A3SS	IB15G05740	chrLG15	-	26,26,29	2,1,2	44,38,33	7,7,9	181	149	0.00191719	0.0399556	0.915,0.955,0.923	0.838,0.817,0.751	0.129	AT4G24160			Encodes a soluble lysophosphatidic acid acyltransferase with additional triacylglycerol lipase and phosphatidylcholine hydrolyzing enzymatic activities. Plays a pivotal role in maintaining the lipid homeostasis by regulating both phospholipid and neutral lipid levels.
A3SS	XLOC_029198	chrLG3	+	32,38,26	2,8,8	43,32,66	0,2,2	230	149	3.93961e-05	0.00273895	0.912,0.755,0.678	1.0,0.912,0.955	-0.174
A3SS	XLOC_029198	chrLG3	+	17,33,14	2,8,8	24,16,32	0,2,2	209	149	0.000484145	0.0145902	0.858,0.746,0.555	1.0,0.851,0.919	-0.204
A3SS	IB13G00370	chrLG13	-	31,23,23	15,28,16	17,19,9	26,35,24	616	149	0.00108728	0.0264783	0.333,0.166,0.258	0.137,0.116,0.083	0.14
A3SS	IB05G07420	chrLG5	+	43,32,50	2,1,4	58,52,39	0,0,1	446	149	0.00108361	0.0264783	0.878,0.914,0.807	1.0,1.0,0.929	-0.11	AT4G21300			Tetratricopeptide repeat (TPR)-like superfamily protein;(source:Araport11)
A3SS	IB05G07420	chrLG5	+	7,9,8	27,18,17	1,2,3	23,31,27	154	149	4.63176e-05	0.00307597	0.201,0.326,0.313	0.04,0.059,0.097	0.215	AT4G21300			Tetratricopeptide repeat (TPR)-like superfamily protein;(source:Araport11)
A3SS	IB13G11660	chrLG13	+	0,2,6	10,8,11	0,0,2	7,10,7	164	149	0.00228354	0.0449585	0.0,0.185,0.331	0.0,0.0,0.206	0.103	AT5G62570	CBP60a	calmodulin-binding protein 60a	Calmodulin binding protein-like protein;(source:Araport11)
A3SS	IB14G15080	chrLG14	-	36,36,51	1,3,4	49,40,36	14,14,12	176	149	2.41781e-06	0.000321136	0.968,0.91,0.915	0.748,0.708,0.717	0.207	AT3G52660			RNA-binding (RRM/RBD/RNP motifs) family protein;(source:Araport11)
A3SS	IB14G15080	chrLG14	-	80,78,124	1,3,4	96,120,83	14,14,12	758	149	3.21067e-06	0.000391394	0.94,0.836,0.859	0.574,0.628,0.576	0.286	AT3G52660			RNA-binding (RRM/RBD/RNP motifs) family protein;(source:Araport11)
A3SS	IB02G11090	chrLG2	-	2,6,1	38,39,48	13,13,9	52,39,23	233	149	1.7766e-05	0.00151034	0.033,0.09,0.013	0.138,0.176,0.2	-0.126	AT4G16143	IMPA-2	importin alpha isoform 2	Protein interacts with Agrobacterium proteins VirD2 and VirE2. Is not individually essential for Agrobacterium-mediated root transformation, but when overexpressed can rescue the impa-4 decreased transformation susceptibility phenotype.
A3SS	IB14G18010	chrLG14	+	10,5,1	5,2,4	8,7,11	0,0,1	154	149	2.46051e-06	0.000322001	0.659,0.708,0.195	1.0,1.0,0.914	-0.451	AT3G56750			plant/protein;(source:Araport11)
A3SS	IB02G06550	chrLG2	+	9,10,18	5,5,3	8,11,7	0,0,0	225	149	4.48414e-08	1.37874e-05	0.544,0.57,0.799	1.0,1.0,1.0	-0.362	AT2G29890	VLN1	villin 1	Encodes a ubiquitously expressed villin-like protein, whose mRNA may be alternatively processed. Villin belongs to a superfamily of actin binding proteins called the villin/gelsolin family. Animal villins are involved in actin binding. VLN1 protein co-localizes with actin filaments in several assays. VLN1 binds and bundles F-actin in a calcium-independent manner. It does not nucleate, cap or seve…
A3SS	IB13G03990	chrLG13	+	26,22,34	0,0,5	28,35,32	6,6,11	204	149	0.000551065	0.0160259	1.0,1.0,0.832	0.773,0.81,0.68	0.19	AT5G03100			F-box/RNI-like superfamily protein, expressed in the peroxisome.
A3SS	IB05G13240	chrLG5	-	6,5,10	1,0,0	8,8,1	1,3,2	254	149	0.000276989	0.0101021	0.779,1.0,1.0	0.824,0.61,0.227	0.373	AT1G76060	EMB1793	EMBRYO DEFECTIVE 1793	mutant has Embryo defect
A3SS	IB04G13740	chrLG4	+	10,1,3	0,0,0	0,0,0	13,7,11	152	149	0	0	1.0,1.0,1.0	0.0,0.0,0.0	1	AT4G29940	PRHA	pathogenesis related homeodomain protein A	Homeodomain protein (PRHA). Expression of the gene differs in various vegetative and floral plant tissues and is positively influenced by the phytohormone auxin. It is often associated with regions of developing vascular tissue. The prha promoter is highly responsive to the synthetic auxin, naphthalene acetic acid, in transient assays using tobacco protoplasts. The PRHA protein has the capacity t…
A3SS	IB01G23180	chrLG1	+	16,5,7	23,10,22	20,20,26	20,16,9	451	149	0.0016442	0.035514	0.187,0.142,0.095	0.248,0.292,0.488	-0.201	AT4G26270	PFK3	phosphofructokinase 3	phosphofructokinase 3;(source:Araport11)
A3SS	IB12G20000	chrLG12	-	1,1,1	3,6,3	5,6,4	4,2,7	181	149	0.00212813	0.0431615	0.215,0.121,0.215	0.507,0.712,0.32	-0.329	AT1G14670			Endomembrane protein 70 protein family;(source:Araport11)
A3SS	XLOC_028551	chrLG3	+	2,2,8	4,1,1	4,5,3	0,1,0	656	149	2.71646e-05	0.0021197	0.102,0.312,0.645	1.0,0.532,1.0	-0.491
A3SS	XLOC_028551	chrLG3	+	2,3,11	4,1,1	6,4,5	0,1,0	608	149	4.03903e-05	0.00278631	0.109,0.424,0.729	1.0,0.495,1.0	-0.411
A3SS	IB01G20910	chrLG1	-	4,3,2	7,5,4	5,15,11	1,3,6	153	149	0.000643332	0.0177795	0.358,0.369,0.327	0.83,0.83,0.641	-0.416	AT1G77090			thylakoid lumenal protein (Mog1/PsbP/DUF1795-like photosystem II reaction center PsbP family protein);(source:Araport11)
A3SS	IB01G20910	chrLG1	-	4,3,4	3,2,2	2,2,3	4,13,10	203	149	0.00215169	0.0431615	0.495,0.524,0.595	0.268,0.101,0.18	0.355	AT1G77090			thylakoid lumenal protein (Mog1/PsbP/DUF1795-like photosystem II reaction center PsbP family protein);(source:Araport11)
A3SS	XLOC_034603	chrLG5	+	12,7,4	1,0,1	6,6,3	1,6,6	766	149	0.000113552	0.00557354	0.7,1.0,0.438	0.539,0.163,0.089	0.449
A3SS	IB12G12690	chrLG12	-	25,13,7	9,1,1	1,5,30	0,0,0	294	149	5.11099e-07	0.000115765	0.585,0.868,0.78	1.0,1.0,1.0	-0.256
A3SS	IB12G12320	chrLG12	-	7,3,16	2,1,3	7,9,16	1,0,0	467	149	8.56779e-05	0.00470646	0.528,0.489,0.63	0.691,1.0,1.0	-0.348	AT1G13570			F-box/RNI-like superfamily protein;(source:Araport11)
A3SS	IB12G11250	chrLG12	-	90,110,70	73,46,44	60,89,92	14,12,36	197	149	0.000348875	0.0116279	0.483,0.644,0.546	0.764,0.849,0.659	-0.2	AT4G12830			alpha/beta-Hydrolases superfamily protein;(source:Araport11)
A3SS	IB01G10000	chrLG1	-	23,28,14	0,16,0	20,25,26	0,0,1	178	149	0.000333689	0.0113617	1.0,0.594,1.0	1.0,1.0,0.956	-0.121
A3SS	IB12G07370	chrLG12	-	29,38,30	0,2,0	36,45,33	2,2,6	496	149	0.000476703	0.0145779	1.0,0.851,1.0	0.844,0.871,0.623	0.171
A3SS	IB02G28870	chrLG2	+	3,4,3	10,18,12	0,0,1	17,10,10	205	149	0.000143596	0.00642141	0.179,0.139,0.154	0.0,0.0,0.068	0.135	AT1G13960	WRKY4	WRKY DNA-binding protein 4	Encodes WRKY DNA-binding protein 4 (WRKY4).
A3SS	IB10G07720	chrLG10	+	14,18,14	4,3,1	4,8,15	6,7,7	153	149	0.00144612	0.0320126	0.773,0.854,0.932	0.394,0.527,0.676	0.321	AT5G65380			MATE efflux family protein;(source:Araport11)
A3SS	IB14G25960	chrLG14	-	10,3,9	1,0,0	17,11,14	1,7,2	164	149	0.000282322	0.010202	0.901,1.0,1.0	0.939,0.588,0.864	0.17	AT5G49890	CLC-C	chloride channel C	member of Anion channel protein family
A3SS	IB12G22260	chrLG12	+	49,72,74	11,5,5	58,57,43	0,1,0	211	149	6.21042e-07	0.000125606	0.759,0.91,0.913	1.0,0.976,1.0	-0.131	AT1G67490	KNF	KNOPF	Encodes an alpha-glucosidase I enzyme that catalyzes the first step in N-linked glycan processing. Localized to the endoplasmic reticulum (ER).
A3SS	IB03G20690	chrLG3	-	7,6,6	42,33,39	15,19,21	40,43,33	164	149	0.000256792	0.00960164	0.132,0.142,0.123	0.254,0.286,0.366	-0.17	AT3G18210			Belongs to the 2-oxoglutarate (2OG) and Fe(II)-dependent oxygenase superfamily proteins and contains an oxoglutarate/iron-dependent oxygenase domain (InterPro:IPR005123) of the prolyl 4-hydroxylase, alpha subunit subtype (P4Hc; InterPro:IPR006620), participates in epigenetic repression of flowering genes, works redundantly with ICU11 to repress several members of the MADS-box transcription factor…
A3SS	IB08G08020	chrLG8	+	39,28,19	119,92,53	19,56,29	29,53,41	184	149	1.13677e-05	0.00101161	0.21,0.198,0.225	0.347,0.461,0.364	-0.18	AT5G04440			RAP release 2, galactose-binding-like domain protein, putative (DUF1997);(source:Araport11)
A3SS	IB12G13160	chrLG12	+	116119136	3,6,1	145,92,77	1,0,0	810	149	0.000149164	0.00653754	0.877,0.785,0.962	0.964,1.0,1.0	-0.113	AT1G04700			PB1 domain-containing protein tyrosine kinase;(source:Araport11)
A3SS	IB07G06660	chrLG7	+	140,116,90	1,0,0	86,55,103	7,3,0	646	149	4.6023e-05	0.00307597	0.97,1.0,1.0	0.739,0.809,1.0	0.141	AT3G18830	PMT5	polyol/monosaccharide transporter 5	This gene encodes a plasma membrane-localized polyol/cyclitol/monosaccharide-H+-symporter. The symporter is able to catalyze the energy-dependent membrane passage of a wide range of linear polyols (three to six carbon backbone), of cyclic polyols (<i>myo</i>-inositol), and of numerous monosaccharides, including pyranose ring-forming and furanose ring-forming hexoses and pentoses. This gene belong…
A3SS	IB15G26120	chrLG15	+	69,80,80	446403310	44,112,93	167199249	159	149	3.34302e-05	0.00247157	0.127,0.157,0.195	0.198,0.345,0.259	-0.108	AT3G26900	SKL1	shikimate kinase-like 1	Encodes a protein with some sequence similarity to shikimate kinases, but a truncated form of this protein (lacking a putative N-terminal chloroplast transit peptide) does not have shikimate kinase activity in vitro. skl1-3 mutants have a variegated phenotype and skl1-8 mutants have an albino phenotype consistent with the observation of chloroplast defects in these mutants.
A3SS	IB12G03030	chrLG12	+	4,11,5	108,70,46	6,5,8	30,17,11	255	149	0.00158213	0.0345084	0.021,0.084,0.06	0.105,0.147,0.298	-0.128	AT2G03420			hypothetical protein;(source:Araport11)
A3SS	IB01G26270	chrLG1	+	380485411	83,94,79	310363233	95147110	440	149	1.11232e-06	0.000190356	0.608,0.636,0.638	0.525,0.455,0.418	0.161	AT1G73670	MPK15	MAP kinase 15	member of MAP Kinase The mRNA is cell-to-cell mobile.
A3SS	IB01G26270	chrLG1	+	137216941512	63,57,60	10671221976	59,102,78	1116	149	9.33474e-06	0.000865311	0.744,0.799,0.771	0.707,0.615,0.626	0.122	AT1G73670	MPK15	MAP kinase 15	member of MAP Kinase The mRNA is cell-to-cell mobile.
A3SS	IB01G26270	chrLG1	+	395502428	83,94,79	325379249	95147110	433	149	1.31927e-06	0.000209645	0.621,0.648,0.651	0.541,0.47,0.438	0.157	AT1G73670	MPK15	MAP kinase 15	member of MAP Kinase The mRNA is cell-to-cell mobile.
A3SS	IB01G26270	chrLG1	+	107513031180	63,57,60	8521005853	59,102,78	825	149	3.72497e-05	0.00261012	0.755,0.805,0.78	0.723,0.64,0.664	0.104	AT1G73670	MPK15	MAP kinase 15	member of MAP Kinase The mRNA is cell-to-cell mobile.
A3SS	IB01G26270	chrLG1	+	209276261	116126126	159188146	91172166	297	149	0.000968296	0.0242508	0.475,0.524,0.51	0.467,0.354,0.306	0.127	AT1G73670	MPK15	MAP kinase 15	member of MAP Kinase The mRNA is cell-to-cell mobile.
A3SS	IB01G26270	chrLG1	+	450558524	63,57,60	365409371	59,102,78	387	149	6.06714e-05	0.00372355	0.733,0.79,0.771	0.704,0.607,0.647	0.112	AT1G73670	MPK15	MAP kinase 15	member of MAP Kinase The mRNA is cell-to-cell mobile.
A3SS	IB01G26270	chrLG1	+	214279263	40,48,43	163186147	62,88,42	297	149	2.20886e-06	0.000307136	0.729,0.745,0.754	0.569,0.515,0.637	0.169	AT1G73670	MPK15	MAP kinase 15	member of MAP Kinase The mRNA is cell-to-cell mobile.
A3SS	IB01G26270	chrLG1	+	455561526	42,44,52	369407372	57,62,63	387	149	6.80921e-05	0.00406679	0.807,0.831,0.796	0.714,0.717,0.695	0.103	AT1G73670	MPK15	MAP kinase 15	member of MAP Kinase The mRNA is cell-to-cell mobile.
A3SS	IB14G21560	chrLG14	-	4,6,10	0,0,2	11,40,28	7,6,3	154	149	0.00214437	0.0431615	1.0,1.0,0.829	0.603,0.866,0.9	0.153	AT5G02320	MYB3R-5	myb domain protein 3r-5	Encodes a putative c-MYB-like transcription factor of the MYB3R factor gene family (MYB3R5).
A3SS	IB14G21560	chrLG14	-	19,14,14	0,0,2	30,27,37	7,6,3	202	149	0.000283067	0.010202	1.0,1.0,0.838	0.76,0.768,0.901	0.136	AT5G02320	MYB3R-5	myb domain protein 3r-5	Encodes a putative c-MYB-like transcription factor of the MYB3R factor gene family (MYB3R5).
A3SS	IB14G21560	chrLG14	-	16,6,12	0,0,2	22,20,21	7,6,3	256	149	0.00016652	0.00705648	1.0,1.0,0.777	0.647,0.66,0.803	0.222	AT5G02320	MYB3R-5	myb domain protein 3r-5	Encodes a putative c-MYB-like transcription factor of the MYB3R factor gene family (MYB3R5).
A3SS	IB12G00140	chrLG12	+	2,1,0	8,5,9	7,6,13	2,5,6	152	149	2.11355e-07	5.69953e-05	0.197,0.164,0.0	0.774,0.541,0.68	-0.545	AT2G29260			NAD(P)-binding Rossmann-fold superfamily protein;(source:Araport11)
A3SS	IB11G06200	chrLG11	+	31,30,34	29,34,22	17,35,39	8,7,11	156	149	0.000116066	0.00557354	0.505,0.457,0.596	0.67,0.827,0.772	-0.237	AT1G78010			tRNA modification GTPase;(source:Araport11)
A3SS	IB13G25420	chrLG13	-	201179108	43,30,25	53,82,130	32,62,47	163	149	1.46677e-06	0.000225037	0.81,0.845,0.798	0.602,0.547,0.717	0.196	AT1G72640			NAD(P)-binding Rossmann-fold superfamily protein;(source:Araport11)
A3SS	IB13G25420	chrLG13	-	36,38,16	43,30,25	6,15,24	32,62,47	170	149	0.000156475	0.00669459	0.423,0.526,0.359	0.141,0.175,0.309	0.228	AT1G72640			NAD(P)-binding Rossmann-fold superfamily protein;(source:Araport11)
A3SS	IB10G16160	chrLG10	+	5,0,2	7,5,10	0,0,1	9,4,13	176	149	0.00111641	0.026924	0.377,0.0,0.145	0.0,0.0,0.061	0.154
A3SS	IB09G23330	chrLG9	+	41,42,41	15,25,22	17,13,18	17,10,27	799	149	0.00166286	0.0357435	0.338,0.239,0.258	0.157,0.195,0.111	0.124	AT4G18700	WL4	WPL4-LIKE 4	Encodes CBL-interacting protein kinase 12 (CIPK12).
A3SS	IB10G13890	chrLG10	+	3,3,3	4,6,7	2,0,0	10,8,5	168	149	0.000224986	0.00863911	0.399,0.307,0.275	0.151,0.0,0.0	0.277	AT3G20240			Mitochondrial substrate carrier family protein;(source:Araport11)
A3SS	IB08G20950	chrLG8	-	28,25,15	41,45,28	20,27,34	18,18,30	153	149	0.00213023	0.0431615	0.399,0.351,0.343	0.52,0.594,0.525	-0.182	AT1G77090			thylakoid lumenal protein (Mog1/PsbP/DUF1795-like photosystem II reaction center PsbP family protein);(source:Araport11)
A3SS	IB03G02060	chrLG3	-	5,2,9	0,1,0	1,3,4	8,0,2	157	149	0.000415848	0.0130218	1.0,0.655,1.0	0.106,1.0,0.655	0.298	AT2G42450			alpha/beta-Hydrolases superfamily protein;(source:Araport11)
A3SS	IB09G25840	chrLG9	+	7,6,7	0,0,0	11,6,2	10,0,0	221	149	0.0014113	0.0315558	1.0,1.0,1.0	0.426,1.0,1.0	0.191	AT5G27030	TPR3	TOPLESS-related 3	TOPLESS-related 3;(source:Araport11)
A3SS	IB08G23110	chrLG8	-	7,3,2	9,8,4	0,1,0	6,10,2	159	149	5.99346e-06	0.00062748	0.422,0.26,0.319	0.0,0.086,0.0	0.305	AT3G45740			hydrolase family protein / HAD-superfamily protein;(source:Araport11)
A3SS	IB04G21810	chrLG4	+	2,1,1	0,2,0	3,0,2	2,7,5	154	149	0.000571388	0.0164575	1.0,0.326,1.0	0.592,0.0,0.279	0.485	AT5G25360			hypothetical protein;(source:Araport11)
A3SS	IB01G05830	chrLG1	+	18,12,18	8,3,2	13,12,20	1,0,0	203	149	5.7368e-06	0.000615082	0.623,0.746,0.869	0.905,1.0,1.0	-0.222	AT3G02910			AIG2-like (avirulence induced gene) family protein;(source:Araport11)
A3SS	IB01G19210	chrLG1	+	1,4,2	2,1,1	9,4,6	0,0,2	388	149	0.00117375	0.0277061	0.161,0.606,0.434	1.0,1.0,0.535	-0.445	AT4G25315			Expressed protein;(source:Araport11)
A3SS	IB13G22510	chrLG13	+	2,2,1	0,0,1	0,1,2	3,1,2	153	149	5.2036e-06	0.000564718	1.0,1.0,0.493	0.0,0.493,0.493	0.502	AT5G37360			LOW protein: ammonium transporter 1-like protein;(source:Araport11)
A3SS	IB06G03700	chrLG6	-	0,0,2	1,1,2	0,1,3	1,0,0	157	149	2.8861e-05	0.00217385	0.0,0.0,0.487	0.0,1.0,1.0	-0.504	AT1G76480			caveolin-1 protein;(source:Araport11)
A3SS	IB10G04030	chrLG10	-	6,9,9	2,0,0	7,3,4	4,2,1	240	149	0.000508637	0.0150955	0.651,1.0,1.0	0.521,0.482,0.713	0.312	AT5G42520	BPC6	basic pentacysteine 6	Encodes a member of the BASIC PENTACYSTEINE (BPC) proteins. BPC proteins are plant-specific transcription factors present throughout land plants. BPC transcription factor family is integral for a wide range of processes that support normal growth and development.
A3SS	IB10G04030	chrLG10	-	7,9,10	2,0,0	10,7,2	4,2,1	1119	149	0.00126484	0.0293885	0.318,1.0,1.0	0.25,0.318,0.21	0.513	AT5G42520	BPC6	basic pentacysteine 6	Encodes a member of the BASIC PENTACYSTEINE (BPC) proteins. BPC proteins are plant-specific transcription factors present throughout land plants. BPC transcription factor family is integral for a wide range of processes that support normal growth and development.
A3SS	IB14G12790	chrLG14	-	26,24,37	74,53,64	53,37,30	48,32,36	173	149	6.67261e-05	0.00404758	0.232,0.281,0.332	0.487,0.499,0.418	-0.186	AT3G15140			ERI (At3g15140) encodes a protein of 337 amino acids of the ribonuclease H-like superfamily. The protein contains both DEDDh and SAP domains.The first exon contains a TCT-microsatellite structure (starting 226 bp after ATG) that, based on sequence complementarity, is a miR5021-cleavage target site. ERI is predicted to function as an siRNA exonuclease. Overexpression leads to increased post transc…
A3SS	IB10G08740	chrLG10	+	29,22,26	51,58,57	23,41,48	15,24,22	163	149	5.07242e-10	3.1737e-07	0.342,0.257,0.294	0.584,0.61,0.666	-0.322	AT2G35130			PPR protein involved in plastid mRNA splicing.
A3SS	IB11G31340	chrLG11	-	43,40,40	8,8,12	33,18,16	11,32,22	1760	149	1.76341e-06	0.000261544	0.313,0.297,0.22	0.203,0.045,0.058	0.175
A3SS	IB01G18790	chrLG1	-	1,4,6	16,12,9	2,0,0	10,6,4	153	149	0.00135696	0.0306148	0.057,0.245,0.394	0.163,0.0,0.0	0.178	AT1G43620	UGT80B1		Encodes a UDP-glucose:sterol-glucosyltransferase. Mutants produce pale greenish-brown seeds whose dormancy was slightly reduced
A3SS	IB14G23790	chrLG14	-	26,53,48	4,14,14	192,197,26	7,11,5	489	149	0.000328586	0.0112899	0.664,0.536,0.511	0.893,0.845,0.613	-0.213	AT1G11080	scpl31	serine carboxypeptidase-like 31	serine carboxypeptidase-like 31;(source:Araport11)
A3SS	IB01G12820	chrLG1	-	31,24,41	91,90,64	27,64,53	38,49,76	337	149	0.00022064	0.00857415	0.131,0.105,0.221	0.239,0.366,0.236	-0.128	AT5G66550			Maf-like protein;(source:Araport11)
A3SS	IB10G03540	chrLG10	+	19,20,22	2,1,0	9,11,20	2,3,4	164	149	0.00227234	0.0449368	0.896,0.948,1.0	0.803,0.769,0.82	0.151	AT1G31500			HESP identified based on similarity to nocturnins and presence circadian regulatory elements in the promoter. It functions as a Mg(II) dependent poly(A) exoribonuclease.It is under circadian regulation and expressed at night. Knockdowns affect the regulation of circadian genes CCA1 and TOC1.
A3SS	IB09G14540	chrLG9	-	1,2,0	8,4,7	4,7,3	2,14,7	171	149	0.00234069	0.0457798	0.098,0.303,0.0	0.635,0.303,0.272	-0.27	AT5G45160	RL2	RHD-like2	Root hair defective 3 GTP-binding protein (RHD3);(source:Araport11)
A3SS	IB15G08310	chrLG15	-	3,2,0	3,2,1	0,0,0	3,2,1	152	149	0.00245657	0.0475239	0.495,0.495,0.0	0.0,0.0,0.0	0.33	AT2G36230	HISN3		Encodes a BBMII isomerase involved in histidine biosynthesis.
A3SS	IB14G26900	chrLG14	-	37,35,63	9,12,19	6,4,4	1,0,0	183	149	3.36061e-05	0.00247157	0.77,0.704,0.73	0.83,1.0,1.0	-0.209	AT5G64170	LNK1	night light-inducible and clock-regulated 1	LNK1 is a member of a small family (4 proteins) in Arabidopsis that have some overlap in function. LNK1 functions in the integration of light signaling and circadian clock. It is regulated by the clock TOC1 complex.Functions as a transcriptional coactivator.
A3SS	IB01G12230	chrLG1	+	54,54,35	344238252	42,37,51	109113116	156	149	5.94846e-07	0.000123106	0.13,0.178,0.117	0.269,0.238,0.296	-0.126	AT3G29185			Encodes a chloroplast protein that interacts with the CF1&#946;, &#947;, and &#949; subunits of the chloroplast ATP synthase and is required for assembly of its F1 module. The protein is comprised primarily of two &#946;-barrels and acts as a chaperone orchestrating the early steps of the CF1 assembly pathway via specific interaction with the CF1 &#946;, &#947;, and &#949; subunits.
A3SS	IB01G01390	chrLG1	-	7,3,2	0,0,1	7,4,3	1,2,3	243	149	0.00029862	0.0105873	1.0,1.0,0.551	0.811,0.551,0.38	0.27	AT5G55840			PPR superfamily protein;(source:Araport11)
A3SS	IB12G20330	chrLG12	+	5,8,19	1,1,6	6,8,6	0,0,1	290	149	0.000146986	0.00653588	0.72,0.804,0.619	1.0,1.0,0.755	-0.204
A3SS	IB01G13840	chrLG1	-	26,66,43	4,7,2	36,64,32	2,0,0	357	149	6.92996e-05	0.00411132	0.731,0.797,0.9	0.883,1.0,1.0	-0.152	AT5G38280	PR5K	PR5-like receptor kinase	putative receptor serine/threonine kinase PR5K (PR5K) mRNA, PR5-like receptor kinase
A3SS	IB15G15880	chrLG15	-	49,45,41	0,0,2	41,53,71	2,3,6	1037	149	0.000245503	0.00933647	1.0,1.0,0.747	0.747,0.717,0.63	0.218	AT3G47570			Leucine-rich repeat protein kinase family protein;(source:Araport11)
A3SS	IB03G12680	chrLG3	+	9,11,12	27,22,21	0,0,0	3,2,5	287	149	3.17233e-06	0.000391394	0.148,0.206,0.229	0.0,0.0,0.0	0.194	AT3G20810	JMJD5	jumonji domain containing 5	JMJD5 encodes a protein which contains a jumonji-C (jmjC) domain. jmjd5 mutant plants have a short-period circadian phenotype. JMJD5 has histone demethylase activity and interacts with EFM to repress FT.
A3SS	IB02G04600	chrLG2	-	11,6,4	22,22,44	15,31,17	20,36,30	242	149	0.000315188	0.0110427	0.235,0.144,0.053	0.316,0.346,0.259	-0.163	AT5G60410	SIZ1		Encodes a plant small ubiquitin-like modifier (SUMO) E3 ligase that is a focal controller of Pi starvation-dependent responses. Also required for SA and PAD4-mediated R gene signalling, which in turn confers innate immunity in Arabidopsis. Also involved in the regulation of plant growth, drought responses and freezing tolerance. This latter effect is most likely due to SIZ1 dependent ABI5 sumoyla…
A3SS	IB12G02820	chrLG12	-	1,0,0	23,10,20	4,3,3	24,23,5	161	149	9.73966e-05	0.00520639	0.039,0.0,0.0	0.134,0.108,0.357	-0.187	AT1G13980	VAN7	VASCULAR NETWORK 7	Encodes a GDP/GTP exchange factor for small G-proteins of the ADP ribosylation factor (RAF) class, and as regulator of intracellular trafficking. Homologous to Sec7p and YEC2 from yeast. Involved in the specification of apical-basal pattern formation. Essential for cell division, expansion and adhesion. It appears that heteotypic binding between the DCB and C-terminal domains of two GNOM proteins…
A3SS	IB14G27720	chrLG14	+	0,2,3	22,18,24	9,6,3	18,26,11	156	149	0.000921699	0.0236375	0.0,0.096,0.107	0.323,0.181,0.207	-0.169	AT2G14260	PIP	proline iminopeptidase	encodes proline iminopeptidase
A3SS	IB04G12000	chrLG4	+	24,21,22	10,10,11	15,24,23	0,3,4	187	149	0.000248775	0.00939741	0.657,0.626,0.614	1.0,0.864,0.821	-0.263
A3SS	IB04G12000	chrLG4	+	15,18,21	10,10,11	18,25,17	0,3,4	177	149	7.00671e-05	0.00412932	0.558,0.602,0.616	1.0,0.875,0.782	-0.294
A3SS	IB07G26490	chrLG7	+	4,1,3	7,10,6	2,0,0	10,12,12	156	149	0.000359607	0.0118087	0.353,0.087,0.323	0.16,0.0,0.0	0.201	AT1G65780			P-loop containing nucleoside triphosphate hydrolases superfamily protein;(source:Araport11)
A3SS	IB07G26490	chrLG7	+	6,1,2	11,8,10	2,0,0	10,5,6	156	149	0.00128593	0.0297892	0.343,0.107,0.16	0.16,0.0,0.0	0.15	AT1G65780			P-loop containing nucleoside triphosphate hydrolases superfamily protein;(source:Araport11)
A3SS	IB11G14290	chrLG11	+	12,18,14	7,4,8	20,31,36	4,2,0	173	149	8.06254e-05	0.00456997	0.596,0.795,0.601	0.812,0.93,1.0	-0.25	AT3G56840			FAD-dependent oxidoreductase family protein;(source:Araport11)
A3SS	XLOC_009625	chrLG11	-	203191271	16,25,24	252301182	43,54,40	2083	149	0.000787448	0.0210435	0.476,0.353,0.447	0.295,0.285,0.246	0.15
A3SS	IB10G13390	chrLG10	+	4,4,2	2,1,2	6,4,0	0,0,1	420	149	0.00129494	0.029854	0.415,0.587,0.262	1.0,1.0,0.0	-0.245	AT1G53490	HEI10	homolog of human HEI10 ( Enhancer of cell Invasion No.10)	Encodes HEI10, a RING finger-containing protein. HEI10 belongs to a group of proteins well conserved among species known as ZMM. Required for class I crossover formation. The mRNA is cell-to-cell mobile.
A3SS	IB13G21560	chrLG13	+	11,12,25	49,41,70	33,65,53	41,56,59	204	149	2.17122e-08	7.15619e-06	0.141,0.176,0.207	0.37,0.459,0.396	-0.234	AT4G19660	NPR4	NPR1-like protein 4	Encodes NPR4, a ankyrin repeat BTB/POZ domain-containing protein with 36% sequence identity with NPR1. Mutants are more susceptible to the bacterial pathogen Pseudomonas syringe pv. tomato DC3000 and to the fungal pathogen Erysiphe cichoracearum, but do not differ markedly from wild type in interaction with virulent and avirulent strains of the oomycete Peronospora parasitica. NPR4 is required fo…
A3SS	IB08G21810	chrLG8	-	39,26,31	21,15,36	35,41,32	8,8,15	1498	149	0.00103742	0.0256444	0.156,0.147,0.079	0.303,0.338,0.175	-0.145
A3SS	IB14G09530	chrLG14	-	2,6,10	73,58,38	9,17,18	13,19,21	207	149	2.08753e-10	2.0641e-07	0.019,0.069,0.159	0.333,0.392,0.382	-0.287	AT5G17670			alpha/beta-Hydrolases superfamily protein;(source:Araport11)
A3SS	IB14G02590	chrLG14	+	1,1,2	1,0,1	0,2,0	2,2,5	162	149	4.57761e-05	0.00307597	0.479,1.0,0.648	0.0,0.479,0.0	0.549
A3SS	IB07G22830	chrLG7	+	2,3,6	9,16,13	1,0,0	6,6,6	158	149	0.000134642	0.00611317	0.173,0.15,0.303	0.136,0.0,0.0	0.163	AT3G03380	DegP7	DegP protease 7	Encodes a putative DegP protease. The mRNA is cell-to-cell mobile.
A3SS	IB06G26750	chrLG6	-	0,2,1	13,8,6	2,5,5	5,7,7	159	149	0.000356795	0.0118034	0.0,0.19,0.135	0.273,0.401,0.401	-0.25	AT3G19970			alpha/beta-Hydrolases superfamily protein;(source:Araport11)
A3SS	IB11G23880	chrLG11	-	1,0,0	5,4,2	3,2,3	5,2,4	179	149	4.86812e-05	0.00319013	0.143,0.0,0.0	0.333,0.454,0.384	-0.343	AT2G47300	POP1	similar to yeast POP1	Encodes a protein involved in rRNA but not tRNA maturation.
A3SS	IB13G24080	chrLG13	-	4,2,4	1,0,1	1,5,5	1,3,3	154	149	0.00160725	0.0349705	0.795,1.0,0.795	0.492,0.617,0.617	0.288	AT3G43230			RING/FYVE/PHD-type zinc finger family protein;(source:Araport11)
A3SS	IB10G08470	chrLG10	+	3,3,4	44,36,40	5,13,12	33,21,30	156	149	0.00017323	0.0072884	0.061,0.074,0.087	0.126,0.372,0.276	-0.184	AT1G10510	emb2004	embryo defective 2004	RNI-like superfamily protein;(source:Araport11)
A3SS	IB01G24370	chrLG1	+	24,25,20	1,5,3	32,27,41	12,15,17	165	149	0.000381735	0.0123529	0.956,0.819,0.858	0.707,0.619,0.685	0.207	AT1G78690	At1g78690p		Encodes a lysoglycerophospholipid O-acyltransferase that acylates 1-acyl lyso PE and 1-acyl lyso PG but not PE or PG.
A3SS	IB14G22040	chrLG14	+	59,39,55	0,2,1	51,46,45	5,6,6	235	149	3.64051e-05	0.00259175	1.0,0.925,0.972	0.866,0.829,0.826	0.125	AT5G48250	BBX8	B-box domain protein 8	B-box type zinc finger protein with CCT domain-containing protein;(source:Araport11)
A3SS	IB01G02080	chrLG1	-	22,18,24	2,1,2	22,7,13	10,4,10	161	149	3.28356e-06	0.00039487	0.911,0.943,0.917	0.671,0.618,0.546	0.312	AT4G26990			polyadenylate-binding protein interacting protein;(source:Araport11)
A3SS	IB14G01150	chrLG14	+	16,9,18	0,0,2	8,12,17	2,4,3	153	149	0.000560104	0.0162357	1.0,1.0,0.898	0.796,0.745,0.847	0.17
A3SS	IB14G26160	chrLG14	+	22,26,24	9,5,8	16,16,6	1,0,0	165	149	8.85243e-07	0.000160742	0.688,0.824,0.73	0.935,1.0,1.0	-0.231	AT5G49960			ion channel protein;(source:Araport11)
A3SS	IB07G30960	chrLG7	-	168131138	120,94,68	63,74,43	12,18,19	604	149	0.000590542	0.0167899	0.257,0.256,0.334	0.564,0.504,0.358	-0.193	AT5G14970			seed maturation-like protein;(source:Araport11)
A3SS	IB02G06860	chrLG2	-	3,4,17	155153174	18,37,33	115141184	174	149	9.85239e-10	5.47977e-07	0.016,0.022,0.077	0.118,0.183,0.133	-0.106	AT5G58560	FOLK	farnesol kinase	FOLK is a farnesol kinase that can phosphorylate farnesol using an NTP donor. It can also phosphorylate geraniol, or geranylgeraniol, but it prefers farnesol in experiments performed using yeast membranes. folk loss-of-function mutants show ABA hypersensitivity in a seed germination assay and the mutants also exhibit abnormal flower development, including extra carpel formation, when subjected to…
A3SS	IB01G06480	chrLG1	+	99,75,82	40,28,14	33,42,67	6,3,5	391	149	0.000837769	0.0219274	0.485,0.505,0.691	0.677,0.842,0.836	-0.225	AT5G06060			NAD(P)-binding Rossmann-fold superfamily protein;(source:Araport11)
A3SS	IB14G04470	chrLG14	-	84,72,79	188170202	73,77,65	104,93,106	197	149	0.000262241	0.00972368	0.253,0.243,0.228	0.347,0.385,0.317	-0.108	AT3G26085			CAAX amino terminal protease family protein;(source:Araport11)
A3SS	IB12G18720	chrLG12	-	5,2,5	25,20,14	0,0,0	18,17,19	152	149	4.01889e-06	0.000468772	0.164,0.089,0.259	0.0,0.0,0.0	0.171	AT2G25850	PAPS2	poly(A) polymerase 2	Encodes a poly(A) polymerase. Located in the nucleus.
A3SS	IB01G01150	chrLG1	+	53,65,48	0,0,0	71,38,56	3,3,1	428	149	0.00219045	0.0437059	1.0,1.0,1.0	0.892,0.815,0.951	0.114	AT5G23810	AAP7	amino acid permease 7	Encodes nonfunctional amino acid transporter. AAP7 is the most distantly related member of the AAP family, a group of well characterized amino acid transporters within the ATF1 superfamily. Expression of this gene has not been detected with RNA gel blots or promoter GUS studies.
A3SS	IB13G11990	chrLG13	-	79,88,87	0,0,0	69,114,78	1,2,4	972	149	0.000639921	0.0177429	1.0,1.0,1.0	0.914,0.897,0.749	0.147
A3SS	IB12G24420	chrLG12	+	5,10,3	0,2,0	17,4,4	4,2,0	202	149	0.0026137	0.0495934	1.0,0.787,1.0	0.758,0.596,1.0	0.144	AT1G11880			transferases, transferring hexosyl groups;(source:Araport11)
A3SS	IB06G11380	chrLG6	-	6,0,2	9,6,9	0,0,1	9,5,9	172	149	0.000406491	0.0128275	0.366,0.0,0.161	0.0,0.0,0.088	0.146	AT1G09300			Encodes a mitochondrial protease ICP55. Alters the stability of proteins by removal of a single amino acid from their sequence.
A3SS	IB11G31400	chrLG11	+	38,35,55	143115109	46,64,53	76,79,79	193	149	9.66301e-05	0.00520639	0.17,0.19,0.28	0.318,0.385,0.341	-0.135	AT5G46390			Peptidase S41 family protein;(source:Araport11)
A3SS	IB12G16010	chrLG12	+	5,10,5	4,2,3	2,12,4	1,0,0	152	149	9.53848e-05	0.00517579	0.551,0.831,0.62	0.662,1.0,1.0	-0.22	AT1G02960			kinetochore protein;(source:Araport11)
A3SS	IB11G14440	chrLG11	+	0,1,3	2,0,0	0,2,0	2,0,1	153	149	0.000796547	0.021223	0.0,1.0,1.0	0.0,1.0,0.0	0.333	AT5G07900			Mitochondrial transcription termination factor family protein;(source:Araport11)
A3SS	IB10G16950	chrLG10	+	153273279	38,51,54	236241205	85,149,92	596	149	8.50707e-08	2.36576e-05	0.502,0.572,0.564	0.41,0.288,0.358	0.194	AT3G26510			Octicosapeptide/Phox/Bem1p family protein;(source:Araport11)
A3SS	IB11G31730	chrLG11	-	1,0,0	0,1,2	1,1,1	0,3,0	162	149	0.000115029	0.00557354	1.0,0.0,0.0	1.0,0.235,1.0	-0.412	AT3G14840			Encodes LRR-RLK protein that is localized to the plasma membrane and is involved in regulation of plant innate immunity to microbes. LIK1 is phosphorylated by CERK1, a kinase involved in chitin perception. The mRNA is cell-to-cell mobile.
A3SS	IB14G16230	chrLG14	-	0,4,11	28,26,6	22,18,14	12,24,10	233	149	0.00254914	0.0486799	0.0,0.09,0.54	0.54,0.324,0.472	-0.235	AT5G18170	GDH1	glutamate dehydrogenase 1	Encodes the 43 kDa alpha-subunit of the glutamate dehydrogenase with a putative mitochondrial transit polypeptide and NAD(H)- and alpha-ketoglutarate-binding domains. Mitochondrial localization confirmed by subcellular fractionation. Combines in several ratios with GDH2 protein (GDH-beta) to form seven isoenzymes. Catalyzes the cleavage of glycine residues. May be involved in ammonia assimilation…
A3SS	XLOC_038395	chrLG6	+	3,4,8	0,0,1	9,11,10	5,2,2	160	149	0.000203929	0.00802994	1.0,1.0,0.882	0.626,0.837,0.823	0.199
A3SS	IB02G12230	chrLG2	+	1,1,0	18,13,14	4,5,3	15,23,20	152	149	0.000374013	0.0122365	0.052,0.07,0.0	0.207,0.176,0.128	-0.13	AT5G16140			Peptidyl-tRNA hydrolase family protein;(source:Araport11)
A3SS	IB01G33500	chrLG1	+	18,45,43	1,7,2	34,17,12	0,1,0	519	149	7.43317e-05	0.0042676	0.838,0.649,0.861	1.0,0.83,1.0	-0.161	AT4G04885	PCFS4	PCF11P-similar protein 4	Encodes PCFS4 (Pcf11p-similar protein 4), a homolog of yeast polyadenylation factor Protein 1 of Cleavage Factor (Pcf11p). Regulates FCA (AT4G16280) mRNA polyadenylation. Promotes flowering time.
A3SS	IB12G24570	chrLG12	+	4,1,3	1,0,0	1,1,1	3,4,5	155	149	1.44851e-08	5.37094e-06	0.794,1.0,1.0	0.243,0.194,0.161	0.732	AT1G04640	LIP2	lipoyltransferase 2	Lipoyltransferase, located in mitochondria but not found in chloroplasts
A3SS	IB11G28810	chrLG11	-	10,13,9	48,43,55	23,18,20	37,37,33	188	149	0.000176088	0.0072884	0.142,0.193,0.115	0.33,0.278,0.324	-0.161	AT3G11540	SPY	SPINDLY	Encodes a N-acetyl glucosamine transferase that may glycosylate other molecules involved in GA signaling. Contains a tetratricopeptide repeat region, and a novel carboxy-terminal region. SPY acts as both a repressor of GA responses and as a positive regulation of cytokinin signalling. SPY may be involved in reducing ROS accumulation in response to stress. Regulates root hair patterning independen…
A3SS	IB09G05670	chrLG9	+	155111185	30,24,37	165221174	14,22,21	256	149	0.000392145	0.0126232	0.75,0.729,0.744	0.873,0.854,0.828	-0.111	AT1G65070			DNA mismatch repair protein MutS, type 2;(source:Araport11)
A3SS	IB11G27450	chrLG11	-	49,36,46	103126152	46,42,43	236270233	164	149	9.18779e-05	0.00501608	0.302,0.206,0.216	0.15,0.124,0.144	0.102	AT1G57790			F-box family protein;(source:Araport11)
A3SS	IB05G06520	chrLG5	+	3,3,0	3,3,2	0,1,2	1,0,0	167	149	0.000482662	0.0145902	0.472,0.472,0.0	0.0,1.0,1.0	-0.352	AT5G07980			dentin sialophosphoprotein-like protein;(source:Araport11)
A3SS	IB08G02630	chrLG8	+	4,5,3	1,0,1	1,4,2	2,1,3	169	149	0.000930063	0.0237153	0.779,1.0,0.726	0.306,0.779,0.37	0.35	AT3G54500	LNK2	night light-inducible and clock-regulated 2	Member of a small family (4 proteins) in Arabidopsis that have some overlap in function. LNK2 along with LNK1 functions in the integration of light signaling and circadian clock. It is regulated by the clock TOC1 complex. Functions as a transcriptional coactivator.
A3SS	IB04G00570	chrLG4	-	93105130	50,59,96	79,61,48	123,72,38	442	149	0.000123254	0.00577284	0.385,0.375,0.313	0.178,0.222,0.299	0.125	AT1G68580			Agenet and bromo-adjacent homology (BAH) domain-containing protein;(source:Araport11)
A3SS	IB04G00570	chrLG4	-	90101122	78,74,117	68,58,47	109,115,70	436	149	4.62995e-06	0.000515024	0.283,0.318,0.263	0.176,0.147,0.187	0.118	AT1G68580			Agenet and bromo-adjacent homology (BAH) domain-containing protein;(source:Araport11)
A3SS	IB01G07970	chrLG1	-	102111121	178192185	119302243	83,97,164	160	149	3.86779e-10	2.80123e-07	0.348,0.35,0.379	0.572,0.744,0.58	-0.273	AT5G16810			Protein kinase superfamily protein;(source:Araport11)
A3SS	IB01G09140	chrLG1	-	0,1,0	3,5,6	0,6,1	3,8,4	255	149	0.0020104	0.0413177	0.0,0.105,0.0	0.0,0.305,0.127	-0.109	AT5G52570	CHY2		Converts &#946;-carotene to zeaxanthin via cryptoxanthin.
A3SS	IB15G13940	chrLG15	-	9,10,7	3,2,1	10,19,18	0,0,0	162	149	0.00113288	0.0271009	0.734,0.821,0.866	1.0,1.0,1.0	-0.193	AT5G23090	NF-YB13	nuclear factor Y, subunit B13	nuclear factor Y, subunit B13;(source:Araport11)
A3SS	IB13G17780	chrLG13	-	9,1,3	13,21,11	0,1,0	6,9,7	241	149	0.000174764	0.0072884	0.3,0.029,0.144	0.0,0.064,0.0	0.136	AT4G03340			Core-2/I-branching beta-1,6-N-acetylglucosaminyltransferase family protein;(source:Araport11)
A3SS	IB11G12920	chrLG11	+	11,6,6	9,4,3	4,3,3	0,0,2	159	149	0.000593561	0.016822	0.534,0.584,0.652	1.0,1.0,0.584	-0.271	AT2G46420			helicase with zinc finger protein;(source:Araport11)
A3SS	IB11G12920	chrLG11	+	18,19,10	5,2,2	7,5,3	0,0,0	152	149	6.74001e-05	0.00405266	0.779,0.903,0.831	1.0,1.0,1.0	-0.162	AT2G46420			helicase with zinc finger protein;(source:Araport11)
A3SS	IB05G05070	chrLG5	-	2,5,1	9,15,6	1,0,0	7,2,2	152	149	0.000754311	0.0202187	0.179,0.246,0.14	0.123,0.0,0.0	0.147	AT4G37750	DRG	DRAGON	ANT is required for control of cell proliferation and encodes a putative transcriptional regulator similar to AP2. Loss of function alleles have reduced fertility, abnormal ovules and abnormal lateral organs. Expressed in the chalaza, floral organ primordia, and lateral shoot organ primordia. Regulates growth and cell numbers during organogenesis.
A3SS	IB14G16080	chrLG14	-	3,10,7	1,0,0	8,7,12	9,2,0	152	149	0.000258632	0.00962997	0.746,1.0,1.0	0.466,0.774,1.0	0.169	AT5G22000	RHF2A	RING-H2 group F2A	encodes a RING-type E3 ubiquitin ligase implicated in gametogenesis. Double mutant analyses with RHF1a suggests that RHF2a may be involved in targetting ICK4KRP6 for degradation following meiosis in order to allow the mitoses associated with megagametogenesis and microgametogenesis to occur. RHF2a is expressed in all four floral whorls and is present at ~8-fold higher levels than RHF1a in inflore…
A3SS	IB05G03640	chrLG5	-	1,0,0	2,2,3	1,3,6	2,0,1	186	149	5.3788e-07	0.000116746	0.286,0.0,0.0	0.286,1.0,0.828	-0.609	AT3G50910			netrin receptor DCC;(source:Araport11)
A3SS	IB12G16970	chrLG12	-	85,91,86	0,0,0	49,72,79	1,4,3	653	149	0.000136581	0.00613856	1.0,1.0,1.0	0.918,0.804,0.857	0.14
A3SS	IB15G07320	chrLG15	-	0,1,0	11,12,16	9,0,2	11,12,15	157	149	0.000183104	0.00742382	0.0,0.073,0.0	0.437,0.0,0.112	-0.159	AT1G31910			GHMP kinase family protein;(source:Araport11)
A3SS	IB13G07720	chrLG13	+	19,25,18	5,5,6	14,22,15	0,1,2	153	149	0.000348565	0.0116279	0.787,0.83,0.745	1.0,0.955,0.88	-0.158	AT3G17611	RBL14	RHOMBOID-like protein 14	RHOMBOID-like protein 14;(source:Araport11)
A3SS	IB13G07720	chrLG13	+	21,24,21	3,4,2	15,23,16	0,0,1	287	149	0.000113622	0.00557354	0.784,0.757,0.845	1.0,1.0,0.893	-0.169	AT3G17611	RBL14	RHOMBOID-like protein 14	RHOMBOID-like protein 14;(source:Araport11)
A3SS	IB14G17260	chrLG14	-	2,0,2	2,2,2	2,1,2	0,0,1	152	149	2.8405e-06	0.000361108	0.495,0.0,0.495	1.0,1.0,0.662	-0.557	AT3G57570			ARM repeat superfamily protein;(source:Araport11)
A3SS	XLOC_026812	chrLG2	-	8,7,5	2,0,0	1,9,10	2,1,3	155	149	0.00230702	0.0453205	0.794,1.0,1.0	0.325,0.896,0.762	0.27
A3SS	IB10G14640	chrLG10	+	36,50,44	0,3,4	46,52,32	0,0,0	427	149	0.00141509	0.031561	1.0,0.853,0.793	1.0,1.0,1.0	-0.118	AT1G24340	EMB260	EMBRYO DEFECTIVE 260	A locus involved in embryogenesis. Mutations in this locus result in embryo lethality. The mRNA is cell-to-cell mobile.
A3SS	IB12G20970	chrLG12	-	43,19,33	94,95,93	47,50,54	47,69,57	159	149	1.49198e-06	0.000225037	0.3,0.158,0.25	0.484,0.404,0.47	-0.217	AT1G60230			Radical SAM superfamily protein;(source:Araport11)
A3SS	IB06G05870	chrLG6	-	5,12,5	0,0,0	5,5,6	2,3,1	162	149	0.000323612	0.0112374	1.0,1.0,1.0	0.697,0.605,0.847	0.284	AT4G32160			Phox (PX) domain-containing protein;(source:Araport11)
A3SS	XLOC_011482	chrLG12	+	20,18,19	5,0,2	12,7,7	0,0,1	426	149	0.000184359	0.00742382	0.583,1.0,0.769	1.0,1.0,0.71	-0.119
A3SS	IB10G00090	chrLG10	+	48,51,50	4,1,2	12,20,25	0,0,0	918	149	8.24187e-05	0.00462047	0.661,0.892,0.802	1.0,1.0,1.0	-0.215	AT3G15620	UVR3	UV REPAIR DEFECTIVE 3	Required for photorepair of 6-4 photoproducts in Arabidopsis thaliana.
A3SS	IB09G15460	chrLG9	-	3,3,7	0,0,0	12,0,7	3,3,1	153	149	0.000325955	0.0112429	1.0,1.0,1.0	0.796,0.0,0.872	0.444	AT1G67500	REV3	recovery protein 3	Encodes the catalytic subunit of DNA polymerase zeta.Mutants are sensitive to UV-B radiation. Gene is involved in damage-tolerance mechanisms through translesion synthesis(TLS).
A3SS	IB11G12870	chrLG11	-	26,24,40	63,60,73	26,30,28	30,20,26	153	149	0.00012704	0.005919	0.287,0.28,0.348	0.458,0.594,0.512	-0.216	AT1G14270			CAAX amino terminal protease family protein;(source:Araport11)
A3SS	IB11G12220	chrLG11	+	182172138	7,15,9	106194189	21,56,37	160	149	3.98849e-10	2.80123e-07	0.96,0.914,0.935	0.825,0.763,0.826	0.132	AT1G13820			alpha/beta-Hydrolases superfamily protein;(source:Araport11)
A3SS	IB11G12220	chrLG11	+	237262192	25,12,22	124252282	25,56,70	189	149	2.13829e-08	7.15619e-06	0.882,0.945,0.873	0.796,0.78,0.761	0.121	AT1G13820			alpha/beta-Hydrolases superfamily protein;(source:Araport11)
A3SS	IB11G14980	chrLG11	+	114109127	309277271	89137130	140116143	174	149	1.1347e-06	0.000190523	0.24,0.252,0.286	0.352,0.503,0.438	-0.172	AT2G41680	NTRC	NADPH-dependent thioredoxin reductase C	Encodes a NADPH thioredoxin reductase involved in chloroplast protection against oxidative damage.
A3SS	IB01G22180	chrLG1	+	11,12,17	0,3,3	10,12,7	2,0,0	345	149	0.0013589	0.0306148	1.0,0.633,0.71	0.683,1.0,1.0	-0.113
A3SS	IB08G12620	chrLG8	-	10,23,27	2,0,0	23,11,10	3,4,2	229	149	0.000413955	0.0130169	0.765,1.0,1.0	0.833,0.641,0.765	0.175	AT2G26180	IQD6	IQ-domain 6	Transient Expression of Pro35S:YFP-IQD5 in leaves of N. benthamiana alters microtubule organization.Member of IQ67 (CaM binding) domain containing family.
A3SS	IB13G07200	chrLG13	+	9,9,7	5,1,10	9,9,6	1,2,0	219	149	0.00244749	0.0474515	0.55,0.86,0.323	0.86,0.754,1.0	-0.294	AT1G18450	ATARP4	actin-related protein 4	Encodes a gene similar to actin-related proteins in other organisms. Member of nuclear ARP family of genes. Component of chromatin remodeling complexes, involved in chromatin-mediated gene regulation. Phenotype of the arp4-1 mutant allele revealed partial sterility due to defects in anther development. Targeting the distinct, 3' UTR of AtARP4 transcripts with RNA interference caused a drastic red…
A3SS	IB01G03350	chrLG1	-	47,50,47	63,67,41	33,69,52	24,29,37	182	149	0.00197366	0.0407509	0.379,0.379,0.484	0.53,0.661,0.535	-0.161	AT3G01480	CYP38	cyclophilin 38	Encodes a chloroplast cyclophilin functioning in the assembly and maintenance of photosystem II (PSII) supercomplexes. The mRNA is cell-to-cell mobile.
A3SS	IB02G23580	chrLG2	-	6,6,3	0,1,0	11,6,5	1,2,4	154	149	0.000109053	0.00553957	1.0,0.853,1.0	0.914,0.744,0.547	0.216	AT4G15880	ESD4	EARLY IN SHORT DAYS 4	EARLY IN SHORT DAYS 4 Arabidopsis mutant shows extreme early flowering and alterations in shoot development. It encodes a SUMO protease, located predominantly at the periphery of the nucleus. Accelerates the transition from vegetative growth to flowering. Probably acts in the same pathway as NUA in affecting flowering time, vegetative and inflorescence development. The mRNA is cell-to-cell mobile.
A3SS	XLOC_043052	chrLG7	-	4,2,8	0,0,0	6,4,8	0,4,3	162	149	0.000116494	0.00557354	1.0,1.0,1.0	1.0,0.479,0.71	0.27
A3SS	XLOC_043052	chrLG7	-	71,60,93	0,0,0	56,80,47	0,4,3	659	149	0.000945075	0.0238863	1.0,1.0,1.0	1.0,0.819,0.78	0.134
A3SS	XLOC_043052	chrLG7	-	73,61,93	0,0,0	57,81,47	0,4,3	661	149	0.000970139	0.0242508	1.0,1.0,1.0	1.0,0.82,0.779	0.134
A3SS	IB11G24590	chrLG11	+	9,6,18	7,6,5	10,11,14	0,1,0	334	149	4.49301e-08	1.37874e-05	0.365,0.308,0.616	1.0,0.831,1.0	-0.514	AT3G32400			Actin-binding FH2/DRF autoregulatory protein;(source:Araport11)
A3SS	IB04G23530	chrLG4	+	44,61,48	0,3,1	73,48,24	6,8,5	174	149	0.000108853	0.00553957	1.0,0.946,0.976	0.912,0.837,0.804	0.123	AT5G58000			Reticulon family protein;(source:Araport11)
A3SS	IB11G15230	chrLG11	+	264221182	23,36,20	125124142	21,58,61	169	149	2.33246e-06	0.000314494	0.91,0.844,0.889	0.84,0.653,0.672	0.159	AT2G21385			Encodes a chloroplast stroma localized protein that is found only in the green plant lineage. It is involved in assembly of the chloroplast ATP synthase complex.
A3SS	IB11G33870	chrLG11	-	50,50,43	207173130	28,41,46	45,71,102	153	149	0.000229801	0.00877682	0.19,0.22,0.244	0.377,0.36,0.305	-0.129	AT5G22620			encodes a putative 2-carboxy-D-arabinitol 1-phosphate phosphatase
A3SS	IB11G33870	chrLG11	-	178189153	207173130	108228210	45,71,102	162	149	6.67635e-11	9.90214e-08	0.442,0.501,0.52	0.688,0.747,0.654	-0.209	AT5G22620			encodes a putative 2-carboxy-D-arabinitol 1-phosphate phosphatase
A3SS	XLOC_012451	chrLG12	-	5,2,8	2,1,9	15,9,8	3,0,1	168	149	0.000960038	0.0241338	0.689,0.639,0.441	0.816,1.0,0.876	-0.308
A3SS	IB02G11620	chrLG2	-	12,4,7	119,87,124	9,15,4	46,34,44	156	149	0.000929769	0.0237153	0.088,0.042,0.051	0.157,0.296,0.08	-0.117	AT4G01690	PPOX		Encodes protoporphyrinogen oxidase (PPOX).
A3SS	IB10G13650	chrLG10	+	22,14,17	3,4,0	18,13,12	4,10,9	159	149	0.00237484	0.0463459	0.873,0.766,1.0	0.808,0.549,0.555	0.242
A3SS	IB02G34380	chrLG2	-	4,2,4	0,0,0	4,2,4	0,3,4	153	149	4.57618e-05	0.00307597	1.0,1.0,1.0	1.0,0.394,0.493	0.371	AT4G01100	ADNT1	adenine nucleotide transporter 1	Adenine nucleotide transporter. Located in mitochondrion. Expressed in a broad range of tissues, but predominantly in root tips. Loss of function mutants exhibit reduced root growth and respiration.
A3SS	IB07G06110	chrLG7	-	106143110	1,0,0	80,98,114	4,18,21	154	149	1.11355e-13	3.30317e-10	0.99,1.0,1.0	0.951,0.84,0.84	0.12	AT4G29260			VSP3 is a secreted acid phosphatase.
A3SS	IB05G09190	chrLG5	-	5,6,12	0,1,0	11,8,5	2,0,3	946	149	0.000285458	0.010202	1.0,0.486,1.0	0.464,1.0,0.208	0.271	AT5G49550	BLOS2	BLOC subunit 2	Putative homolog of mammalian BLOC-1 Subunit 2. Protein - protein interaction with BLOS1.
A3SS	IB11G01440	chrLG11	-	14,14,27	104129115	13,32,31	82,63,61	172	149	0.00130952	0.030026	0.104,0.086,0.169	0.121,0.306,0.306	-0.125	AT5G49470			Encodes a protein with similarity to RAF MAP Kinase that is expressed in most plant tissues. Based on loss of function and gain of function phenotypes, RAF10 appears to be involved in ABA response.
A3SS	IB11G19890	chrLG11	-	51,51,42	12,26,20	44,58,74	36,66,57	163	149	0.000485303	0.0145902	0.795,0.642,0.657	0.528,0.445,0.543	0.193	AT1G53120			RNA-binding S4 domain-containing protein;(source:Araport11)
A3SS	IB11G24570	chrLG11	-	104127111	0,3,7	52,68,96	10,16,15	153	149	3.15103e-09	1.55783e-06	1.0,0.976,0.939	0.835,0.805,0.862	0.138	AT2G25870			Encodes an endoribonuclease that is required for chloroplast rRNA processing.
A3SS	IB04G23940	chrLG4	-	36,25,32	50,29,27	29,69,55	10,15,16	158	149	2.61646e-09	1.36964e-06	0.404,0.448,0.528	0.732,0.813,0.764	-0.31	AT4G28030			Acyl-CoA N-acyltransferases (NAT) superfamily protein;(source:Araport11)
A3SS	IB11G31750	chrLG11	-	0,1,0	4,2,4	3,2,2	5,3,5	178	149	0.000351694	0.0116781	0.0,0.295,0.0	0.334,0.358,0.251	-0.216	AT1G53430			Probable LRR receptor-like ser/thr-protein kinase; Commonly-enriched candidate LPS-interacting PM-associated proteins for both LPS chemotypes subsequent to the polymyxin B affinity chromatography strategy.
A3SS	IB10G08490	chrLG10	+	8,6,10	27,28,29	3,1,1	26,21,14	158	149	0.00115092	0.0273851	0.218,0.168,0.245	0.098,0.043,0.063	0.142	AT4G19490	VPS54		Putative homolog of yeast Vps54. Thought to associate with POK and ATVPS53 in a plant GARP-like complex involved in the membrane trafficking system.
A3SS	IB11G33790	chrLG11	-	21,8,14	5,4,4	32,4,3	0,2,0	188	149	0.000428906	0.0132529	0.769,0.613,0.735	1.0,0.613,1.0	-0.165	AT1G28260			Telomerase activating protein Est1;(source:Araport11)
A3SS	IB11G33790	chrLG11	-	47,23,36	5,4,4	62,18,7	0,2,0	214	149	0.000222108	0.00859366	0.867,0.8,0.862	1.0,0.862,1.0	-0.111	AT1G28260			Telomerase activating protein Est1;(source:Araport11)
A3SS	IB11G33790	chrLG11	-	32,24,38	5,4,4	54,18,8	0,2,0	224	149	0.000151858	0.0065601	0.81,0.8,0.863	1.0,0.857,1.0	-0.128	AT1G28260			Telomerase activating protein Est1;(source:Araport11)
A3SS	IB11G39250	chrLG11	-	32,37,36	102,64,95	32,44,55	44,34,38	159	149	1.79904e-05	0.00151034	0.227,0.351,0.262	0.405,0.548,0.576	-0.23	AT1G79600	ABC1K3	ABC1-like kinase 3	Encodes a chloroplast ABC1-like kinase that regulates vitamin E metabolism.
A3SS	IB03G10560	chrLG3	-	5,8,10	2,3,1	6,7,10	0,1,0	210	149	0.00084113	0.0219508	0.639,0.654,0.876	1.0,0.832,1.0	-0.221	AT3G01460	MBD9	methyl-CPG-binding domain 9	Encodes a protein with a methyl-CpG-binding domain. Has sequence similarity to human MBD proteins. Involved in the modification of the FLC chromatin acetylation state to affect FLC expression. Mutants show an early flowering, and enhanced shoot branching phenotypes.
A3SS	IB03G10560	chrLG3	-	11,19,13	2,3,1	15,19,20	0,1,0	524	149	0.000214752	0.00838193	0.61,0.643,0.787	1.0,0.844,1.0	-0.268	AT3G01460	MBD9	methyl-CPG-binding domain 9	Encodes a protein with a methyl-CpG-binding domain. Has sequence similarity to human MBD proteins. Involved in the modification of the FLC chromatin acetylation state to affect FLC expression. Mutants show an early flowering, and enhanced shoot branching phenotypes.
A3SS	IB03G10560	chrLG3	-	12,20,11	2,3,1	13,16,19	0,1,0	529	149	0.000214397	0.00838193	0.628,0.653,0.756	1.0,0.818,1.0	-0.26	AT3G01460	MBD9	methyl-CPG-binding domain 9	Encodes a protein with a methyl-CpG-binding domain. Has sequence similarity to human MBD proteins. Involved in the modification of the FLC chromatin acetylation state to affect FLC expression. Mutants show an early flowering, and enhanced shoot branching phenotypes.
A3SS	IB13G16410	chrLG13	-	0,1,3	2,0,1	3,2,4	0,1,0	544	149	0.000432374	0.0133138	0.0,1.0,0.451	1.0,0.354,1.0	-0.301	AT2G31130			hypothetical protein;(source:Araport11)
A3SS	XLOC_044985	chrLG8	+	125178214	20,23,19	157,140,97	29,52,33	726	149	0.000285125	0.010202	0.562,0.614,0.698	0.526,0.356,0.376	0.205
A3SS	IB15G04720	chrLG15	+	2,3,2	4,5,5	3,3,2	1,0,0	186	149	5.18432e-07	0.000115765	0.286,0.325,0.243	0.706,1.0,1.0	-0.617	AT4G33380			dimethylallyl, adenosine tRNA methylthiotransferase;(source:Araport11)
A3SS	XLOC_029159	chrLG3	+	15,12,11	6,0,3	13,13,15	2,0,0	962	149	0.00264063	0.0498917	0.279,1.0,0.362	0.502,1.0,1.0	-0.287
A3SS	IB11G20430	chrLG11	+	19,16,17	3,3,3	9,1,2	1,0,0	342	149	0.000300312	0.0106051	0.734,0.699,0.712	0.797,1.0,1.0	-0.217	AT2G26150	HSFA2	heat shock transcription factor A2	member of Heat Stress Transcription Factor (Hsf) family. Involved in response to misfolded protein accumulation in the cytosol. Regulated by alternative splicing and non-sense-mediated decay.
A3SS	IB02G30790	chrLG2	-	14,22,33	224310394	56,101,59	360360250	156	149	9.58911e-12	2.13334e-08	0.056,0.063,0.074	0.129,0.211,0.184	-0.11	AT1G55360			tRNA-splicing ligase (DUF239);(source:Araport11)
A3SS	IB15G13230	chrLG15	+	11,15,11	18,23,18	8,5,4	27,21,27	215	149	0.00171368	0.0366588	0.298,0.311,0.298	0.17,0.142,0.093	0.167	AT1G79430	WDY	WOODY	Encodes gene product that is required for several aspects of phloem development in the root: (1) the specific divisions organizing the phloem pole, (2) sieve element differentiation and (3) the expression of a companion-specific gene. Mutant has a defect in the organization of phloem poles in the root. apl seedlings have a short, determinate root with only occasional lateral branches.
A3SS	IB15G14860	chrLG15	+	2,3,5	0,0,1	2,6,4	1,2,3	154	149	0.000425919	0.0132065	1.0,1.0,0.829	0.659,0.744,0.563	0.288	AT5G47520	RABA5a	RAB GTPase homolog A5A	RAB GTPase homolog A5A;(source:Araport11)
A3SS	IB07G04600	chrLG7	-	30,24,44	7,6,8	24,42,26	2,3,0	154	149	0.000540341	0.0158174	0.806,0.795,0.842	0.921,0.931,1.0	-0.136	AT3G20970	NFU4	NFU domain protein 4	Encodes a protein containing the NFU domain that may be involved in iron-sulfur cluster assembly. Part of a five member gene family, more closely related to NFU5 than to NFU1,2, and 3. Targeted to the mitochondrion.
A3SS	IB15G23950	chrLG15	+	1,0,1	6,8,23	10,17,18	34,76,93	157	149	5.46126e-05	0.00352172	0.137,0.0,0.04	0.218,0.175,0.155	-0.124	AT2G36780			UDP-Glycosyltransferase superfamily protein;(source:Araport11)
A3SS	IB02G34060	chrLG2	+	13,27,34	5,0,8	28,19,21	0,0,0	207	149	3.76068e-06	0.000446217	0.652,1.0,0.754	1.0,1.0,1.0	-0.198	AT4G01210			glycosyl transferase family 1 protein;(source:Araport11)
A3SS	IB15G07580	chrLG15	-	29,14,23	124132128	36,33,66	83,66,89	154	149	5.68683e-09	2.66353e-06	0.185,0.093,0.148	0.296,0.326,0.418	-0.205	AT5G36170	HCF109	high chlorophyll fluorescent 109	Required for normal processing of polycistronic plastidial transcripts
A3SS	XLOC_022560	chrLG15	-	2,0,3	0,1,1	1,0,2	0,7,7	154	149	0.000587546	0.0167582	1.0,0.0,0.744	1.0,0.0,0.217	0.176
A3SS	IB07G02530	chrLG7	+	3,6,1	11,5,7	1,0,0	7,1,3	412	149	0.000703859	0.0190384	0.09,0.303,0.049	0.049,0.0,0.0	0.131	AT2G39920			HAD superfamily, subfamily IIIB acid phosphatase;(source:Araport11)
A3SS	IB07G02530	chrLG7	+	3,4,1	11,5,7	1,0,0	7,1,3	230	149	0.000637523	0.0177429	0.15,0.341,0.085	0.085,0.0,0.0	0.164	AT2G39920			HAD superfamily, subfamily IIIB acid phosphatase;(source:Araport11)
A3SS	IB12G06710	chrLG12	+	0,0,0	7,11,3	0,4,2	1,6,5	199	149	0.00133327	0.0301903	0.0,0.0,0.0	0.0,0.333,0.23	-0.188	AT2G28320			Pleckstrin homology (PH) and lipid-binding START domains-containing protein;(source:Araport11)
A3SS	IB15G11000	chrLG15	-	6,2,7	0,0,0	2,0,0	0,1,1	570	149	0.000395828	0.0126708	1.0,1.0,1.0	1.0,0.0,0.0	0.667	AT4G04790			Tetratricopeptide repeat (TPR)-like superfamily protein;(source:Araport11)
A3SS	IB15G11210	chrLG15	-	47,86,93	2,2,3	103,114,96	0,0,0	1720	149	2.73925e-05	0.0021197	0.671,0.788,0.729	1.0,1.0,1.0	-0.271
A3SS	IB15G19970	chrLG15	-	2,5,7	0,2,0	9,2,6	2,3,2	156	149	0.0016418	0.035514	1.0,0.705,1.0	0.811,0.389,0.741	0.255	AT4G27190			NB-ARC domain-containing disease resistance protein;(source:Araport11)
A3SS	IB02G00210	chrLG2	+	6,3,13	0,0,0	8,11,7	3,7,3	228	149	7.62948e-09	3.39474e-06	1.0,1.0,1.0	0.635,0.507,0.604	0.418	AT2G34930			disease resistance family protein / LRR family protein;(source:Araport11)
A3SS	IB07G31750	chrLG7	+	18,12,30	42,34,35	48,32,23	34,29,17	427	149	0.000249218	0.00939741	0.13,0.11,0.23	0.33,0.278,0.321	-0.153	AT5G40760	G6PD6	glucose-6-phosphate dehydrogenase 6	Encodes a cytosolic glucose-6-phosphate dehydrogenase that is insensitive to reduction by DTT and whose mRNA is expressed ubiquitously. The mRNA is cell-to-cell mobile.
A3SS	IB02G07150	chrLG2	+	7,2,5	2,2,3	7,3,2	1,0,1	191	149	0.00219809	0.0437601	0.732,0.438,0.565	0.845,1.0,0.609	-0.24	AT5G58410			HEAT/U-box domain-containing protein;(source:Araport11)
A3SS	IB02G10800	chrLG2	+	15,15,18	9,3,5	2,0,1	4,5,10	169	149	4.80615e-08	1.42566e-05	0.595,0.815,0.76	0.306,0.0,0.081	0.594	AT2G47600	MHX1	MAGNESIUM/PROTON EXCHANGER 1	Encodes a magnesium/proton exchanger, member of putative Na+/Ca2+ antiporter gene family
A3SS	IB02G11130	chrLG2	+	31,31,24	26,16,17	15,20,17	21,39,34	348	149	0.000150797	0.00654606	0.338,0.453,0.377	0.234,0.18,0.176	0.193	AT2G25920			pollen-specific LRR extensin-like protein;(source:Araport11)
A3SS	IB02G12910	chrLG2	+	495407445	76,66,89	332395285	83,109,91	1423	149	0.000110938	0.00553957	0.405,0.392,0.344	0.295,0.275,0.247	0.108	AT4G10070			KH domain-containing protein;(source:Araport11)
A3SS	IB02G15360	chrLG2	+	29,44,33	3,3,2	29,43,17	0,1,0	604	149	0.000147625	0.00653588	0.705,0.783,0.803	1.0,0.914,1.0	-0.208
A3SS	IB02G15360	chrLG2	+	28,44,33	3,3,2	29,40,16	0,1,0	589	149	0.000163119	0.00694546	0.702,0.788,0.807	1.0,0.91,1.0	-0.204
A3SS	IB02G19140	chrLG2	+	244290355	140142184	331535444	138142148	598	149	0.000324533	0.0112374	0.303,0.337,0.325	0.374,0.484,0.428	-0.107	AT3G49430	SRp34a	SER/ARG-rich protein 34A	Barta et al (2010) have proposed a nomenclature for Serine/Arginine-Rich Protein Splicing Factors (SR proteins): Plant Cell. 2010, 22:2926.
A3SS	XLOC_025159	chrLG2	+	1,2,4	4,1,0	2,5,4	0,0,0	311	149	0.000830452	0.0219274	0.107,0.489,1.0	1.0,1.0,1.0	-0.468
A3SS	IB02G27490	chrLG2	+	0,0,1	1,2,2	4,2,1	0,5,0	152	149	1.25642e-06	0.000207054	0.0,0.0,0.329	1.0,0.282,1.0	-0.651	AT1G79870			Hydroxyphenylpyruvate reductase (HPPR), which catalyzes the reduction of 4-hydroxyphenylpyruvic acid (pHPP) to 4-hydroxyphenyllactic acid (pHPL). Together with HPPR3 and TAT1 involved in the biosynthesis of pHPL from tyrosine.
A3SS	IB02G29340	chrLG2	+	17,21,24	0,2,0	22,23,29	2,0,4	577	149	0.00138633	0.031154	1.0,0.731,1.0	0.74,1.0,0.652	0.113	AT1G33520	MOS2	modifier of snc1, 2	Has single homolog in Arabidopsis, also homologs in human, mouse and C. elegans; contains one G-patch domain (known to mediate RNA-protein interactions) and two KOW domains (may bind RNA and/or protein); localized to the nucleus; mutant suppresses high SA levels and constitutive disease resistance in snc1 npr1 background; required for basal resistance against Pseudomonas syringae maculicola ES432…
A3SS	IB02G29340	chrLG2	+	15,19,19	0,2,0	19,20,23	2,0,4	429	149	0.00183027	0.0385049	1.0,0.767,1.0	0.767,1.0,0.666	0.111	AT1G33520	MOS2	modifier of snc1, 2	Has single homolog in Arabidopsis, also homologs in human, mouse and C. elegans; contains one G-patch domain (known to mediate RNA-protein interactions) and two KOW domains (may bind RNA and/or protein); localized to the nucleus; mutant suppresses high SA levels and constitutive disease resistance in snc1 npr1 background; required for basal resistance against Pseudomonas syringae maculicola ES432…
A3SS	IB12G01240	chrLG12	-	23,17,39	20,12,22	15,13,12	22,25,20	159	149	0.00111239	0.0269	0.519,0.57,0.624	0.39,0.328,0.36	0.212	AT4G30720	PDE327	PIGMENT DEFECTIVE 327	Encodes a putative oxidoreductase/electron carrier detected in the chloroplast stroma that is essential to ensure a correct electron flow through the photosynthetic chain and, hence, photosynthesis efficiency and normal growth. Mutations in the Col-0 allele result in pale green pigmentation and defective growth.
A3SS	IB04G12830	chrLG4	+	42,51,40	2,1,3	25,21,19	0,1,0	1136	149	0.00106811	0.0262573	0.734,0.87,0.636	1.0,0.734,1.0	-0.165	AT1G66570	SUC7	sucrose-proton symporter 7	sucrose-proton symporter 7;(source:Araport11)
A3SS	IB12G02030	chrLG12	+	8,5,9	0,1,2	3,7,3	6,5,2	156	149	0.000129242	0.00599024	1.0,0.827,0.811	0.323,0.572,0.589	0.385	AT1G69830	ATAMY3	ALPHA-AMYLASE-LIKE 3	Encodes a plastid-localized &#945;-amylase. Expression is reduced in the SEX4 mutant. Loss of function mutations show normal diurnal pattern of starch accumulation/degradation. Expression follows circadian rhythms.
A3SS	IB02G03700	chrLG2	-	7,12,20	5,0,2	5,9,7	0,0,0	253	149	0.000398063	0.0126966	0.452,1.0,0.855	1.0,1.0,1.0	-0.231	AT3G47000			Glycosyl hydrolase family protein;(source:Araport11)
A3SS	IB02G08840	chrLG2	-	46,42,79	0,0,4	61,53,50	10,1,4	308	149	0.00214927	0.0431615	1.0,1.0,0.905	0.747,0.962,0.858	0.113	AT1G04080	PRP39		Encodes a U1 small nuclear ribonucleoprotein (snRNP) factor involved in alternative splicing.
A3SS	IB03G02190	chrLG3	-	7,2,14	3,0,3	9,4,5	0,0,0	183	149	0.00132489	0.030077	0.655,1.0,0.792	1.0,1.0,1.0	-0.184	AT1G08620	PKDM7D		Member of family of Jumonji C (JmjC)-containing demethylases, its catalytic domain exhibits both H3K4 and H3K9 demethylation activities. Together with MMD1 promotes in male meiocytes gene expression in an H3K9me3-dependent manner and thereby contributes to meiotic chromosome condensation.
A3SS	IB11G28570	chrLG11	+	127126193	1,0,3	186183149	2,10,7	653	149	0.000508895	0.0150955	0.967,1.0,0.936	0.955,0.807,0.829	0.104	AT5G42820	U2AF35B		U2 auxiliary factor small subunit. The atU2AF35b protein and its homolog, atU2AF35a, contain most of the conserved domains of hsU2AF35, including the psiRRM, one RS domain, two zinc fingers, and the two regions for interacting with U2AF large subunit. Both proteins lack the stretch of glycines present in human U2AF35. The sequences are overall 83% identical, and each Arabidopsis homolog shows app…
A3SS	IB08G23850	chrLG8	+	0,0,1	2,1,0	4,2,1	2,0,1	215	149	0.000110008	0.00553957	0.0,0.0,1.0	0.581,1.0,0.409	-0.33	AT2G46830	CCA1	circadian clock associated 1	Encodes a transcriptional repressor that performs overlapping functions with LHY in a regulatory feedback loop that is closely associated with the circadian oscillator of Arabidopsis. Binds to the evening element in the promoter of TOC1 and represses TOC1 transcription. CCA1 and LHY colocalize in the nucleus and form heterodimers in vivo. CCA1 and LHY function synergistically in regulating circad…
A3SS	IB07G11800	chrLG7	+	0,7,2	4,6,4	1,0,0	3,2,4	152	149	0.000183364	0.00742382	0.0,0.534,0.329	0.246,0.0,0.0	0.206	AT5G57140	PAP28	purple acid phosphatase 28	purple acid phosphatase 28;(source:Araport11)
A3SS	IB05G05360	chrLG5	+	12,9,7	4,3,3	6,4,3	13,16,9	719	149	4.27582e-06	0.000487827	0.383,0.383,0.326	0.087,0.049,0.065	0.297	AT1G55630			Pentatricopeptide repeat (PPR) superfamily protein;(source:Araport11)
A3SS	XLOC_029952	chrLG3	-	63,49,73	6,3,5	64,79,53	0,2,0	1668	149	6.40023e-06	0.000662275	0.484,0.593,0.566	1.0,0.779,1.0	-0.379
A3SS	IB09G01330	chrLG9	-	3,8,5	5,0,3	7,11,7	0,0,0	154	149	2.69199e-05	0.0021197	0.367,1.0,0.617	1.0,1.0,1.0	-0.339	AT3G50830	COR413-PM2	cold-regulated 413-plasma membrane 2	cold acclimation protein WCOR413-like protein beta form. Transcript is not detectable.
A3SS	XLOC_028851	chrLG3	+	7,8,2	1,2,0	1,0,2	1,1,1	309	149	0.00238855	0.0465114	0.771,0.659,1.0	0.325,0.0,0.491	0.538
A3SS	IB01G03570	chrLG1	+	23,27,26	3,3,1	22,16,16	17,18,6	191	149	4.82991e-07	0.000115765	0.857,0.875,0.953	0.502,0.409,0.675	0.366	AT5G19820	emb2734	embryo defective 2734	Encodes an importin that transports HYL1, a component of the microprocessor, from the cytoplasm to the nucleus to constitute functional microprocessor, thereby affecting miRNA processing. Knockdown amiR mutants significantly reduced nuclear portion of HYL1 protein and correspondingly compromised the pri-miRNA processing in the nucleus.KETCH1 may protect RPs from the 26S proteasome-mediated degrad…
A3SS	XLOC_032790	chrLG4	-	10,8,7	0,0,1	3,9,6	3,3,2	198	149	8.0247e-06	0.000767869	1.0,1.0,0.84	0.429,0.693,0.693	0.342
A3SS	IB06G11450	chrLG6	-	5,7,2	0,1,1	1,0,0	0,1,1	235	149	0.000571455	0.0164575	1.0,0.816,0.559	1.0,0.0,0.0	0.458	AT3G17120			transmembrane protein;(source:Araport11)
A3SS	IB03G00640	chrLG3	-	6,3,3	48,39,46	12,6,7	25,31,23	154	149	0.000748977	0.0201364	0.108,0.069,0.059	0.317,0.158,0.227	-0.155	AT1G03000	PEX6	peroxin 6	Encodes an apparent ATPase similar to yeast and human protein required for peroxisomal biogenesis. May facilitate recycling of PEX5, the peroxisomal matrix protein receptor, and thereby promote peroxisomal matrix protein import.
A3SS	IB03G04660	chrLG3	-	48,33,59	0,1,1	58,60,42	5,2,3	1130	149	0.000251485	0.0094429	1.0,0.813,0.886	0.605,0.798,0.649	0.216	AT4G02750			Tetratricopeptide repeat (TPR)-like superfamily protein;(source:Araport11)
A3SS	IB03G04660	chrLG3	-	46,33,59	0,1,1	58,60,43	5,2,3	1135	149	0.000269308	0.00990318	1.0,0.812,0.886	0.604,0.798,0.653	0.214	AT4G02750			Tetratricopeptide repeat (TPR)-like superfamily protein;(source:Araport11)
A3SS	IB04G18950	chrLG4	-	9,13,16	3,3,8	11,6,15	0,1,0	577	149	1.88987e-06	0.000275703	0.437,0.528,0.341	1.0,0.608,1.0	-0.434	AT4G23160	CRK8	cysteine-rich RLK (RECEPTOR-like protein kinase) 8	Encodes a cysteine-rich receptor-like protein kinase.
A3SS	IB03G16870	chrLG3	-	108113110	9,4,11	104,114,85	13,28,22	153	149	2.71559e-05	0.0021197	0.921,0.965,0.907	0.886,0.799,0.79	0.106	AT1G36280			L-Aspartase-like family protein;(source:Araport11)
A3SS	IB03G20350	chrLG3	-	10,3,4	65,42,28	17,1,12	22,6,26	208	149	0.000283487	0.010202	0.099,0.049,0.093	0.356,0.107,0.248	-0.157	AT1G77420			alpha/beta-Hydrolases superfamily protein;(source:Araport11)
A3SS	IB03G21130	chrLG3	-	0,0,1	1,4,3	1,1,1	0,2,0	154	149	0.00144092	0.0319768	0.0,0.0,0.244	1.0,0.326,1.0	-0.694	AT5G03430			phosphoadenosine phosphosulfate (PAPS) reductase family protein;(source:Araport11)
A3SS	XLOC_037950	chrLG6	+	0,1,0	1,1,4	1,7,2	2,3,3	166	149	4.87535e-05	0.00319013	0.0,0.473,0.0	0.31,0.677,0.374	-0.296
A3SS	IB02G10560	chrLG2	+	55,42,83	375350308	44,122,92	127222249	159	149	9.30602e-09	3.76428e-06	0.121,0.101,0.202	0.245,0.34,0.257	-0.139	AT1G02910	LPA1	LOW PSII ACCUMULATION1	Mutants defective in this gene were shown to have a reduced PSII content (overall reduction in the levels of several PSII subunits) and a disrupted grana stack structure. The N-terminal half of the protein contains two tetratricopeptide repeat (TPR) motifs that are arranged tandemly, each consisting of a 34-residue degenerate consensus sequence. The N-terminal sequence is rich in positive and hyd…
A3SS	IB04G11480	chrLG4	+	1,1,3	0,1,0	0,0,0	2,2,2	180	149	1.61251e-08	5.73989e-06	1.0,0.453,1.0	0.0,0.0,0.0	0.818	AT3G07050	NSN1	nucleostemin-like 1	Arabidopsis NSN1 encodes a nucleolar GTP- binding protein and is required for maintenance of inflorescence meristem identity and floral organ development.
A3SS	IB04G11480	chrLG4	+	1,1,1	0,1,0	2,0,0	2,2,2	177	149	3.62333e-05	0.00259175	1.0,0.457,1.0	0.457,0.0,0.0	0.667	AT3G07050	NSN1	nucleostemin-like 1	Arabidopsis NSN1 encodes a nucleolar GTP- binding protein and is required for maintenance of inflorescence meristem identity and floral organ development.
A3SS	IB04G14750	chrLG4	+	0,0,1	1,5,3	4,4,1	1,3,1	173	149	2.05949e-06	0.000290911	0.0,0.0,0.223	0.775,0.535,0.463	-0.517	AT4G25960	PGP2	P-glycoprotein 2	P-glycoprotein 2;(source:Araport11)
A3SS	IB04G16890	chrLG4	+	2,3,3	16,14,33	0,0,0	15,12,14	161	149	0.00102836	0.0254913	0.104,0.165,0.078	0.0,0.0,0.0	0.116	AT4G17570	GATA26	GATA transcription factor 26	Encodes a member of the GATA factor family of zinc finger transcription factors.
A3SS	IB04G19300	chrLG4	+	30,25,43	3,2,3	24,37,15	0,0,0	968	149	2.04325e-06	0.000290911	0.606,0.658,0.688	1.0,1.0,1.0	-0.349	AT4G26300	emb1027	embryo defective 1027	Arginyl-tRNA synthetase, class Ic;(source:Araport11)
A3SS	IB04G19710	chrLG4	+	1,2,1	0,1,1	1,1,0	3,0,3	152	149	5.5966e-05	0.00355744	1.0,0.662,0.495	0.246,1.0,0.0	0.304
A3SS	IB04G19780	chrLG4	+	46,43,35	3,7,3	26,18,9	10,8,7	169	149	7.2519e-05	0.00421795	0.931,0.844,0.911	0.696,0.665,0.531	0.265	AT1G63110			GPI transamidase subunit PIG-U;(source:Araport11)
A3SS	IB04G22710	chrLG4	+	1,1,1	2,6,2	2,4,1	1,0,1	154	149	8.48868e-06	0.000795166	0.326,0.139,0.326	0.659,1.0,0.492	-0.453
A3SS	IB01G09050	chrLG1	-	4,6,4	12,13,6	6,16,7	4,4,1	196	149	7.20382e-05	0.00421755	0.202,0.26,0.336	0.533,0.753,0.842	-0.443	AT5G24000			keratin-associated protein (DUF819);(source:Araport11)
A3SS	IB01G09050	chrLG1	-	4,7,6	12,13,6	5,13,8	4,4,1	281	149	0.00214208	0.0431615	0.15,0.222,0.347	0.399,0.633,0.809	-0.374	AT5G24000			keratin-associated protein (DUF819);(source:Araport11)
A3SS	IB04G02780	chrLG4	-	1,0,1	0,2,0	0,1,2	4,0,4	152	149	0.00233971	0.0457798	1.0,0.0,1.0	0.0,1.0,0.329	0.224	AT3G23200			Uncharacterized protein family (UPF0497);(source:Araport11)
A3SS	IB14G18130	chrLG14	-	42,79,39	139114125	55,89,96	64,94,125	192	149	0.000189304	0.00758834	0.19,0.35,0.195	0.4,0.424,0.373	-0.154	AT3G46100	HRS1	Histidyl-tRNA synthetase 1	histidyl-tRNA synthetase
A3SS	XLOC_032749	chrLG4	-	39,33,33	2,4,2	47,60,59	0,0,0	437	149	4.60036e-05	0.00307597	0.869,0.738,0.849	1.0,1.0,1.0	-0.181
A3SS	IB04G11490	chrLG4	-	25,20,31	6,8,8	14,42,31	20,21,27	496	149	0.00202092	0.0414381	0.556,0.429,0.538	0.174,0.375,0.256	0.239	AT1G17070	STIPL1	SPLICEOSOMAL TIMEKEEPER LOCUS1	Encodes a homologue of spliceosome disassembly factor NTR1. Required for correct expression and splicing of DOG1, a regulator of seed dormancy. The mRNA is cell-to-cell mobile.
A3SS	IB01G07530	chrLG1	-	6,12,4	0,0,2	5,7,8	5,4,3	1022	149	0.00157655	0.0344712	1.0,1.0,0.226	0.127,0.203,0.28	0.539	AT5G25060	RRC1	reduced red-light responses in cry1cry2 background 1	RNA recognition motif (RRM)-containing protein;(source:Araport11)
A3SS	IB04G16370	chrLG4	-	0,0,1	1,1,2	4,2,1	0,2,1	154	149	3.10971e-06	0.000389764	0.0,0.0,0.326	1.0,0.492,0.492	-0.553	AT3G16940			calmodulin-binding transcription activator;(source:Araport11)
A3SS	IB04G20330	chrLG4	-	2,5,5	1,1,3	4,3,3	0,0,0	272	149	0.000527459	0.0155304	0.523,0.733,0.477	1.0,1.0,1.0	-0.422	AT1G63250			DEA(D/H)-box RNA helicase family protein;(source:Araport11)
A3SS	IB04G20330	chrLG4	-	3,8,7	1,1,3	3,6,3	0,0,0	276	149	0.00187313	0.0391291	0.618,0.812,0.557	1.0,1.0,1.0	-0.338	AT1G63250			DEA(D/H)-box RNA helicase family protein;(source:Araport11)
A3SS	IB04G20550	chrLG4	-	0,2,1	1,1,1	1,3,2	0,0,1	592	149	2.54062e-05	0.00205536	0.0,0.335,0.201	1.0,1.0,0.335	-0.6	AT4G23100	RML1	ROOT MERISTEMLESS 1	Encodes the enzyme glutamate-cysteine ligase catalyzing the first, and rate-limiting, step of glutathione biosynthesis. Required for cell proliferation at the root tip. Involved in susceptibility to the bacterial pathogen Pseudomonas syringae. Mutants are phytoalexin defective.
A3SS	IB02G08700	chrLG2	-	46,40,54	63,57,47	22,91,74	14,26,17	154	149	9.03146e-07	0.000160742	0.414,0.404,0.526	0.603,0.772,0.808	-0.28	AT4G28706			pfkB-like carbohydrate kinase family protein;(source:Araport11)
A3SS	IB04G22980	chrLG4	-	128182183	9,6,6	161252317	1,2,5	787	149	0.000335508	0.0113617	0.729,0.852,0.852	0.968,0.96,0.923	-0.139
A3SS	IB05G00020	chrLG5	+	17,19,41	0,0,1	12,34,43	2,4,3	178	149	0.000836721	0.0219274	1.0,1.0,0.972	0.834,0.877,0.923	0.113
A3SS	XLOC_025412	chrLG2	+	2,4,2	0,0,1	1,7,0	0,2,2	393	149	0.000894816	0.0231482	1.0,1.0,0.431	1.0,0.57,0.0	0.287
A3SS	IB05G05690	chrLG5	+	28,26,35	2,7,5	33,44,23	0,0,2	156	149	3.54898e-05	0.00256767	0.93,0.78,0.87	1.0,1.0,0.917	-0.112	AT5G66810			Ran-binding protein in the microtubule-organising centre protein;(source:Araport11)
A3SS	IB13G11600	chrLG13	+	23,15,25	6,3,5	15,16,11	0,1,0	214	149	6.90956e-06	0.000696678	0.727,0.777,0.777	1.0,0.918,1.0	-0.212	AT1G27520			Glycosyl hydrolase family 47 protein;(source:Araport11)
A3SS	IB08G08400	chrLG8	-	5,2,10	7,2,2	8,2,2	0,2,0	154	149	0.00167169	0.0358467	0.409,0.492,0.829	1.0,0.492,1.0	-0.254	AT3G43300	MIN7		AtMIN7 is an immunity associated Arabidopsis protein targeted by HopM1, a conserved Pseudomonas syringae virulence protein. AtMIN7 encodes one of the eight members of the Arabidopsis adenosine diphosphate (ADP) ribosylation factor (ARF) guanine nucleotide exchange factor (GEF) protein family. The AFR GEF proteins are key components of the vesicle trafficking system in eukaryotic cells. HopM1 medi…
A3SS	IB05G28100	chrLG5	-	32,32,49	3,3,3	20,50,39	1,0,0	359	149	0.000175771	0.0072884	0.816,0.816,0.871	0.892,1.0,1.0	-0.13	AT5G16660			Low-density receptor-like protein;(source:Araport11)
A3SS	IB05G16410	chrLG5	+	9,4,6	0,0,0	4,4,5	1,2,3	300	149	6.56128e-06	0.000671136	1.0,1.0,1.0	0.665,0.498,0.453	0.461	AT4G35560	DAW1	DUO1-activated WD40 1	Target promoter of the male germline-specific transcription factor DUO1. The mRNA is cell-to-cell mobile.
A3SS	IB05G17660	chrLG5	+	16,13,14	3,3,3	13,7,6	0,0,0	217	149	1.79135e-05	0.00151034	0.786,0.748,0.762	1.0,1.0,1.0	-0.235	AT1G17440	TAF12B	TBP-ASSOCIATED FACTOR 12B	Encodes one of two Arabidopsis proteins with similarity to the TBP-associated factor TAF12. The gene product is an EIN3-interacting TFIID transcription factor required for proper ethylene response, including ERF1 induction. Loss of function mutants show enhanced response to ethylene. Located in nucleus and expressed throughout the plant. Required for ERF1 expression. Cytokinin-hypersensitive 1 (C…
A3SS	IB05G17910	chrLG5	+	6,1,2	1,0,0	0,2,3	5,1,2	153	149	7.37421e-06	0.000729145	0.854,1.0,1.0	0.0,0.661,0.594	0.533	AT4G10930			RING/U-box protein;(source:Araport11)
A3SS	IB05G18810	chrLG5	+	4,4,3	13,22,19	1,0,0	13,16,11	234	149	0.000296865	0.0105672	0.164,0.104,0.091	0.047,0.0,0.0	0.104	AT5G41580			Encodes an SP-RING domain containing protein that functions in sumolaytion and is involved in positive regulation of sulfur metabolism and stress response.
A3SS	IB05G22950	chrLG5	+	3,3,5	1,0,2	2,0,2	6,1,2	201	149	0.000399671	0.0127024	0.69,1.0,0.65	0.198,0.0,0.426	0.572
A3SS	IB07G09540	chrLG7	+	25,21,22	0,1,0	11,26,19	1,8,2	397	149	5.16186e-06	0.000564718	1.0,0.887,1.0	0.805,0.55,0.781	0.25	AT1G15740			Leucine-rich repeat family protein;(source:Araport11)
A3SS	XLOC_046695	chrLG8	-	3,5,6	2,0,0	4,4,3	4,2,2	204	149	0.000580667	0.0166689	0.523,1.0,1.0	0.422,0.594,0.523	0.328
A3SS	IB05G01740	chrLG5	-	0,1,0	2,2,3	1,2,1	2,0,0	172	149	3.66969e-05	0.00259179	0.0,0.302,0.0	0.302,1.0,1.0	-0.667	AT5G37710			alpha/beta-Hydrolases superfamily protein;(source:Araport11)
A3SS	IB05G07820	chrLG5	-	1,8,2	0,0,1	4,3,3	1,2,2	220	149	0.000907085	0.0233975	1.0,1.0,0.575	0.73,0.504,0.504	0.279	AT4G15475			Contributes to UV tolerance through nucleotide excision repair.
A3SS	IB05G11990	chrLG5	-	4,6,2	1,0,1	5,1,2	3,1,2	243	149	0.000701552	0.0190384	0.71,1.0,0.551	0.505,0.38,0.38	0.332	AT5G01160			Encodes a member of a core set of mRNA m6A writer proteins and is required for N6-adenosine methylation of mRNA.
A3SS	IB04G09450	chrLG4	-	2,3,4	3,1,1	5,5,1	0,0,0	196	149	0.000987747	0.0246217	0.336,0.695,0.753	1.0,1.0,1.0	-0.405	AT1G04300			Encodes MUSE13, a TRAF domain protein. Regulates the turnover of nucleotide-binding domain and leucine-rich repeat-containing (NLR) immune receptors SNC1 and RPS2. Loss of both MUSE13 and MUSE14 leads to enhanced pathogen resistance, NLR accumulation, and autoimmunity.In addition, MUSE13/14 physically interact with ATG6 and appear to regulate ATG6 ubiquitination and thus formation of autophagosom…
A3SS	IB04G09450	chrLG4	-	3,4,4	2,3,4	1,1,1	5,5,1	297	149	0.00213282	0.0431615	0.429,0.401,0.334	0.091,0.091,0.334	0.216	AT1G04300			Encodes MUSE13, a TRAF domain protein. Regulates the turnover of nucleotide-binding domain and leucine-rich repeat-containing (NLR) immune receptors SNC1 and RPS2. Loss of both MUSE13 and MUSE14 leads to enhanced pathogen resistance, NLR accumulation, and autoimmunity.In addition, MUSE13/14 physically interact with ATG6 and appear to regulate ATG6 ubiquitination and thus formation of autophagosom…
A3SS	IB03G11800	chrLG3	-	92,73,74	514420348	70127129	192213201	281	149	1.75415e-14	7.8051e-11	0.087,0.084,0.101	0.162,0.24,0.254	-0.128	AT5G04590	SIR	sulfite reductase	A.thaliana gene encoding sulfite reductase.
A3SS	IB12G11470	chrLG12	-	6,12,3	0,6,1	5,2,4	0,0,0	191	149	0.000225224	0.00863911	1.0,0.609,0.701	1.0,1.0,1.0	-0.23	AT3G07560	PEX13	peroxin 13	Encodes peroxin 13 (PEX13) involved in protein transport into peroxisomes, for example, peroxisomal import of nitric oxide synthase.
A3SS	IB05G18180	chrLG5	-	7859511274	38,30,39	139619341488	18,18,16	1422	149	1.78197e-10	2.0439e-07	0.684,0.769,0.774	0.89,0.918,0.907	-0.163	AT4G10970			UAP56-interacting factor1, binds single stranded RNA and, along with UIEF2,,appears to play a role in nuclear export of RNA.
A3SS	IB08G12550	chrLG8	+	14,22,30	4,9,6	37,25,26	4,0,2	260	149	0.000691944	0.0188939	0.667,0.583,0.741	0.841,1.0,0.882	-0.244	AT1G31930	XLG3	extra-large GTP-binding protein 3	Encodes XLG3 (extra-large G protein 3) that shows significant similarity to the G protein alpha subunit in its C terminal region. Involved in the regulation of root morphological and growth responses.
A3SS	IB08G12550	chrLG8	+	27,23,29	4,9,6	46,41,30	4,0,2	244	149	0.000337349	0.0113715	0.805,0.609,0.747	0.875,1.0,0.902	-0.205	AT1G31930	XLG3	extra-large GTP-binding protein 3	Encodes XLG3 (extra-large G protein 3) that shows significant similarity to the G protein alpha subunit in its C terminal region. Involved in the regulation of root morphological and growth responses.
A3SS	IB08G12550	chrLG8	+	24,29,46	4,9,6	53,48,37	4,0,2	240	149	0.000376763	0.0122814	0.788,0.667,0.826	0.892,1.0,0.92	-0.177	AT1G31930	XLG3	extra-large GTP-binding protein 3	Encodes XLG3 (extra-large G protein 3) that shows significant similarity to the G protein alpha subunit in its C terminal region. Involved in the regulation of root morphological and growth responses.
A3SS	IB09G11850	chrLG9	+	459456380	72,63,89	230314333	69130137	166	149	5.34954e-10	3.1737e-07	0.851,0.867,0.793	0.749,0.684,0.686	0.131	AT1G16080			nuclear protein;(source:Araport11)
A3SS	IB08G07300	chrLG8	-	5,1,3	8,5,6	0,0,1	2,4,5	152	149	6.68608e-05	0.00404758	0.38,0.164,0.329	0.0,0.0,0.164	0.236	AT3G54970			D-aminoacid aminotransferase-like PLP-dependent enzymes superfamily protein;(source:Araport11)
A3SS	IB12G06840	chrLG12	+	1,0,1	1,2,2	1,4,1	2,1,1	152	149	0.00149015	0.0328239	0.495,0.0,0.329	0.329,0.797,0.495	-0.266	AT3G45190			SIT4 phosphatase-associated family protein;(source:Araport11)
A3SS	IB05G26820	chrLG5	-	29,23,51	0,3,6	44,45,29	0,0,2	487	149	0.000632579	0.0177023	1.0,0.701,0.722	1.0,1.0,0.816	-0.131	AT5G60750	SCO4	snowy cotyledon 4	Encodes a chloroplast endoproteinase, SNOWY COTYLEDON4 (SCO4), required for photosynthetic acclimation to higher light intensities.
A3SS	IB02G29810	chrLG2	+	88146132	7,11,10	153191186	29,65,76	159	149	2.98821e-10	2.65921e-07	0.922,0.926,0.925	0.832,0.734,0.696	0.17	AT3G52030			F-box family protein with WD40/YVTN repeat doamin;(source:Araport11)
A3SS	IB14G21250	chrLG14	-	25,37,28	14,7,14	50,35,22	0,6,0	227	149	5.8584e-06	0.000620642	0.54,0.776,0.568	1.0,0.793,1.0	-0.303	AT2G37840			Protein kinase superfamily protein;(source:Araport11)
A3SS	IB06G01280	chrLG6	+	8,12,26	2,5,6	17,19,38	13,31,28	157	149	0.000585568	0.0167555	0.792,0.695,0.804	0.554,0.368,0.563	0.269	AT5G11330			FAD/NAD(P)-binding oxidoreductase family protein;(source:Araport11)
A3SS	IB06G02020	chrLG6	+	174181196	4,0,3	283273122	0,0,0	3178	149	0.000134231	0.00611317	0.671,1.0,0.754	1.0,1.0,1.0	-0.192	AT3G46730			NB-ARC domain-containing disease resistance protein;(source:Araport11)
A3SS	XLOC_037721	chrLG6	+	34,34,31	4,9,6	28,43,51	1,1,3	517	149	0.000335781	0.0113617	0.71,0.521,0.598	0.89,0.925,0.83	-0.272
A3SS	XLOC_037721	chrLG6	+	27,23,25	4,9,6	22,36,46	1,1,3	497	149	0.000197207	0.00783457	0.669,0.434,0.555	0.868,0.915,0.821	-0.315
A3SS	IB06G10800	chrLG6	+	10,10,6	3,2,1	7,13,7	0,1,0	152	149	0.00164107	0.035514	0.766,0.831,0.855	1.0,0.927,1.0	-0.158	AT2G18180			Sec14p-like phosphatidylinositol transfer family protein;(source:Araport11)
A3SS	IB09G10920	chrLG9	+	1,5,4	10,6,12	0,0,0	6,2,4	152	149	4.58372e-06	0.000515024	0.089,0.45,0.246	0.0,0.0,0.0	0.262	AT5G41580			Encodes an SP-RING domain containing protein that functions in sumolaytion and is involved in positive regulation of sulfur metabolism and stress response.
A3SS	IB11G12850	chrLG11	+	6,2,3	2,0,0	4,4,5	1,1,5	194	149	0.00125981	0.0293483	0.697,1.0,1.0	0.754,0.754,0.434	0.252	AT5G39785			hypothetical protein (DUF1666);(source:Araport11)
A3SS	IB06G18870	chrLG6	+	1,0,0	7,6,8	3,4,5	8,9,14	182	149	2.85744e-05	0.00217336	0.105,0.0,0.0	0.235,0.267,0.226	-0.208	AT5G01260			Carbohydrate-binding-like fold;(source:Araport11)
A3SS	IB06G20890	chrLG6	+	14,9,7	58,51,39	18,29,14	24,24,39	187	149	0.000114536	0.00557354	0.161,0.123,0.125	0.374,0.491,0.222	-0.226	AT3G12685			Acid phosphatase/vanadium-dependent haloperoxidase-related protein;(source:Araport11)
A3SS	IB06G23200	chrLG6	+	1,1,4	1,3,1	1,0,1	1,4,2	165	149	0.00251368	0.0481058	0.475,0.231,0.783	0.475,0.0,0.311	0.234	AT1G33540	scpl18	serine carboxypeptidase-like 18	serine carboxypeptidase-like 18;(source:Araport11)
A3SS	IB02G01690	chrLG2	+	1,2,3	1,2,2	1,0,0	4,2,2	205	149	9.77038e-05	0.00520639	0.421,0.421,0.522	0.154,0.0,0.0	0.403	AT2G26810			Putative methyltransferase family protein;(source:Araport11)
A3SS	IB10G11360	chrLG10	+	0,0,1	2,2,4	4,6,4	2,2,2	304	149	5.20352e-07	0.000115765	0.0,0.0,0.109	0.495,0.595,0.495	-0.492	AT5G49960			ion channel protein;(source:Araport11)
A3SS	IB06G12130	chrLG6	-	8,8,7	2,2,3	2,5,3	0,0,0	206	149	3.45272e-05	0.0025185	0.743,0.743,0.628	1.0,1.0,1.0	-0.295	AT3G16785	PLDZETA1		Encodes a member of the PXPH-PLD subfamily of phospholipase D proteins. This subfamily is novel structurally different from the majority of plant PLDs by having phox homology (PX) and pleckstrin homology (PH) domains. Involved regulating root development in response to nutrient limitation. Does not appear to be involved in root hair patterning. Not induced upon Pi starvation.
A3SS	IB06G12130	chrLG6	-	8,9,8	2,2,3	2,5,5	0,0,0	235	149	2.83592e-05	0.00217336	0.717,0.74,0.628	1.0,1.0,1.0	-0.305	AT3G16785	PLDZETA1		Encodes a member of the PXPH-PLD subfamily of phospholipase D proteins. This subfamily is novel structurally different from the majority of plant PLDs by having phox homology (PX) and pleckstrin homology (PH) domains. Involved regulating root development in response to nutrient limitation. Does not appear to be involved in root hair patterning. Not induced upon Pi starvation.
A3SS	IB07G19420	chrLG7	-	4,2,8	2,3,3	6,4,6	0,1,0	347	149	8.25438e-06	0.000781444	0.462,0.223,0.534	1.0,0.632,1.0	-0.471	AT1G21750	PDIL1-1	PDI-like 1-1	Encodes a protein disulfide isomerase-like (PDIL) protein, a member of a multigene family within the thioredoxin (TRX) superfamily; isoform contains non-consensus GA donor splice site at intron 9. Transcript levels for this gene are up-regulated in response to three different chemical inducers of ER stress (dithiothreitol, beta-mercaptoethanol, and tunicamycin). Neither AtIRE1-2 nor AtbZIP60 appe…
A3SS	IB06G24410	chrLG6	-	147137119	3,2,7	93160179	13,22,36	166	149	4.09215e-10	2.80123e-07	0.978,0.984,0.938	0.865,0.867,0.817	0.117	AT1G06820	CRTISO	carotenoid isomerase	Encodes carotenoid isomerase. Catalyzes the isomerization of poly-cis-carotenoids to all-trans-carotenoids. Together with PDS and ZDS, CRTiso is required to complete the synthesis of lycopene from phytoene.
A3SS	IB06G26730	chrLG6	-	9,7,20	2,4,2	32,10,5	2,0,0	224	149	0.000481267	0.0145902	0.75,0.538,0.869	0.914,1.0,1.0	-0.252	AT1G05460	SDE3	SILENCING DEFECTIVE	Encodes a protein with similarity to RNA helicases. Mutants are defective in post-transcriptional gene silencing.
A3SS	IB07G02570	chrLG7	+	17,13,14	46,70,57	7,5,10	61,90,58	152	149	0.00176748	0.0375939	0.266,0.154,0.194	0.101,0.052,0.145	0.105	AT2G37975			Yos1-like protein;(source:Araport11)
A3SS	IB02G31260	chrLG2	-	8,3,5	2,1,2	10,5,7	0,0,1	199	149	0.000912567	0.0234709	0.75,0.692,0.652	1.0,1.0,0.84	-0.249	AT2G39445			Phosphatidylinositol N-acetylglucosaminyltransferase, GPI19/PIG-P subunit;(source:Araport11)
A3SS	IB07G10520	chrLG7	+	25,13,37	0,0,0	18,26,15	0,4,3	610	149	2.4159e-05	0.00197239	1.0,1.0,1.0	1.0,0.614,0.55	0.279	AT5G58170	SVL5	SHV3-like 5	Encodes a member of the glycerophosphodiester phosphodiesterase like (GDPD-like) family.
A3SS	IB07G11090	chrLG7	+	6,2,19	0,0,0	12,6,4	3,0,2	862	149	0.000120924	0.00572395	1.0,1.0,1.0	0.409,1.0,0.257	0.445	AT1G68890	PHYLLO	PHYLLO	Homologous to the four eubacterial men genes involved in menanoquinone biosynthesis. Studies of mutants defective in this gene demonstrated its involvement in phylloquinone biosynthesis in Arabidopsis. The mRNA is cell-to-cell mobile.
A3SS	IB07G13670	chrLG7	+	5,5,5	10,3,3	0,1,0	5,3,4	614	149	2.73263e-05	0.0021197	0.108,0.288,0.288	0.0,0.075,0.0	0.203	AT5G24310	ABIL3	ABL interactor-like protein 3	One of four ABI-like proteins.
A3SS	IB07G23390	chrLG7	+	8,9,13	4,1,1	13,7,9	0,0,1	257	149	0.00119512	0.028136	0.537,0.839,0.883	1.0,1.0,0.839	-0.193	AT5G38690			Zinc-finger domain of monoamine-oxidase A repressor R1 protein;(source:Araport11)
A3SS	IB07G31280	chrLG7	+	266295269	335295207	160313400	112,87,126	182	149	7.76165e-06	0.000759021	0.394,0.45,0.515	0.539,0.747,0.722	-0.216	AT3G01480	CYP38	cyclophilin 38	Encodes a chloroplast cyclophilin functioning in the assembly and maintenance of photosystem II (PSII) supercomplexes. The mRNA is cell-to-cell mobile.
SE	IB09G21070	chrLG9	-	3,4,4	0,0,0	3,6,1	1,1,4	242	149	3.43251e-05	0.00435875	1.0,1.0,1.0	0.649,0.787,0.133	0.477	AT1G71820	SEC6		Encodes a member of the exocyst complex gene family. The exocyst is a protein complex involved in tethering vesicles to the plasma membrane during regulated or polarized secretion.
SE	XLOC_050129	chrLG9	-	2,6,2	0,0,1	4,3,2	0,3,3	268	149	0.000148531	0.0116113	1.0,1.0,0.527	1.0,0.357,0.27	0.3
SE	IB09G27170	chrLG9	+	14,18,14	0,0,0	9,16,7	2,4,2	210	149	1.13113e-05	0.00197682	1.0,1.0,1.0	0.761,0.739,0.713	0.262	AT3G58130			N-acetylglucosaminylphosphatidylinositol de-N-acetylase family protein;(source:Araport11)
SE	IB09G27170	chrLG9	+	9,4,8	0,0,0	12,6,6	2,4,2	215	149	1.22422e-06	0.000351099	1.0,1.0,1.0	0.806,0.51,0.675	0.336	AT3G58130			N-acetylglucosaminylphosphatidylinositol de-N-acetylase family protein;(source:Araport11)
SE	IB08G07850	chrLG8	-	31,32,51	0,1,0	35,67,48	3,5,6	218	149	3.46829e-05	0.00435875	1.0,0.956,1.0	0.889,0.902,0.845	0.107	AT2G39170			MEF2BNB-like protein;(source:Araport11)
SE	IB08G17990	chrLG8	+	48,38,38	1,1,1	40,52,39	6,11,4	181	149	7.54864e-06	0.00159305	0.975,0.969,0.969	0.846,0.796,0.889	0.127	AT1G77230			Tetratricopeptide repeat (TPR)-like superfamily protein;(source:Araport11)
SE	IB08G04770	chrLG8	+	8,26,17	0,0,0	18,31,20	4,3,2	183	149	0.00011361	0.0102478	1.0,1.0,1.0	0.786,0.894,0.891	0.143	AT1G03760			Prefoldin chaperone subunit family protein;(source:Araport11)
SE	IB08G04640	chrLG8	+	25,23,34	17,24,19	20,16,11	38,25,25	188	149	0.000534938	0.0277669	0.538,0.432,0.586	0.294,0.337,0.259	0.222	AT2G33847			hypothetical protein;(source:Araport11)
SE	IB08G04640	chrLG8	+	1,0,2	2,4,5	6,3,2	2,2,0	190	149	0.000121351	0.010604	0.282,0.0,0.239	0.702,0.541,1.0	-0.574	AT2G33847			hypothetical protein;(source:Araport11)
SE	XLOC_044922	chrLG8	+	1,1,4	4,1,2	4,3,1	0,0,0	217	149	3.17181e-08	2.36511e-05	0.147,0.407,0.579	1.0,1.0,1.0	-0.622
SE	IB08G02860	chrLG8	+	11,11,6	0,0,0	11,8,15	0,2,4	278	149	0.000998364	0.0444888	1.0,1.0,1.0	1.0,0.682,0.668	0.217
SE	IB07G23740	chrLG7	-	49,34,53	2,2,7	27,34,36	0,0,1	362	149	6.63807e-05	0.00707113	0.91,0.875,0.757	1.0,1.0,0.937	-0.132	AT5G15270			RNA-binding KH domain-containing protein;(source:Araport11)
SE	XLOC_043563	chrLG7	-	9,17,15	1,0,6	15,11,14	0,0,0	639	149	8.72245e-05	0.00867622	0.677,1.0,0.368	1.0,1.0,1.0	-0.318
SE	XLOC_043563	chrLG7	-	0,1,0	1,0,2	5,2,3	2,2,1	258	149	0.000455841	0.024993	0.0,1.0,0.0	0.591,0.366,0.634	-0.197
SE	IB07G18010	chrLG7	-	1,1,3	0,2,4	2,3,1	1,0,0	218	149	0.00021765	0.0153108	1.0,0.255,0.339	0.578,1.0,1.0	-0.328	AT1G57600			MBOAT (membrane bound O-acyl transferase) family protein;(source:Araport11)
SE	IB07G15950	chrLG7	-	3,6,3	3,4,3	3,3,1	1,0,0	192	149	2.16238e-05	0.00326841	0.437,0.538,0.437	0.7,1.0,1.0	-0.429	AT5G16680			RING/FYVE/PHD zinc finger superfamily protein;(source:Araport11)
SE	IB07G05820	chrLG7	-	2,4,5	1,1,0	3,4,1	2,6,3	187	149	6.42237e-05	0.0069742	0.614,0.761,1.0	0.544,0.347,0.21	0.425	AT4G36690	ATU2AF65A		Regulates flowering time and displays a redundant role in pollen tube growth together with AtU2AF65b.
SE	IB14G13670	chrLG14	-	30,25,25	1,0,2	21,31,16	5,5,4	198	149	0.000153666	0.0116922	0.958,1.0,0.904	0.76,0.823,0.751	0.176	AT2G37025	TRFL8	TRF-like 8	TRF-like 8;(source:Araport11)
SE	IB14G13670	chrLG14	-	28,31,29	1,0,2	20,24,15	5,5,4	202	149	4.02617e-05	0.00494865	0.954,1.0,0.914	0.747,0.78,0.734	0.202	AT2G37025	TRFL8	TRF-like 8	TRF-like 8;(source:Araport11)
SE	IB14G15610	chrLG14	-	29,21,45	2,2,9	45,41,31	2,0,1	191	149	0.00031845	0.0202379	0.919,0.891,0.796	0.946,1.0,0.96	-0.1	AT4G31480			Required for plant growth, salt tolerance, and maintenance of the structure of the Golgi apparatus.
SE	XLOC_019452	chrLG14	-	13,8,21	17,18,16	2,0,2	19,23,23	260	149	1.88769e-09	2.11138e-06	0.305,0.203,0.429	0.057,0.0,0.047	0.278
SE	IB14G26400	chrLG14	-	234249210	8,3,4	94100147	8,18,7	315	149	6.19535e-06	0.00135872	0.933,0.975,0.961	0.848,0.724,0.909	0.129	AT1G60990			Encodes a chloroplast-localized COG0354 protein that requires folate for its function in Fe/S cluster biogenesis.
SE	XLOC_029881	chrLG3	-	49,59,56	42,46,49	43,44,39	53,76,72	246	149	0.000410605	0.0233288	0.414,0.437,0.409	0.329,0.26,0.247	0.141
SE	IB12G22120	chrLG12	+	160154216	28,34,31	207226221	10,11,13	215	149	5.3658e-09	4.61665e-06	0.798,0.758,0.828	0.935,0.934,0.922	-0.136	AT1G67580			Protein kinase superfamily protein;(source:Araport11)
SE	IB12G22120	chrLG12	+	70,85,124	29,22,34	100133118	11,5,17	215	149	7.48264e-07	0.000272315	0.626,0.728,0.717	0.863,0.949,0.828	-0.19	AT1G67580			Protein kinase superfamily protein;(source:Araport11)
SE	IB14G24700	chrLG14	-	17,35,68	7,5,4	49,51,61	2,1,0	735	149	2.78673e-05	0.00380274	0.33,0.587,0.775	0.832,0.912,1.0	-0.351	AT4G00960			Protein kinase superfamily protein;(source:Araport11)
SE	IB15G24610	chrLG15	-	63,46,42	3,3,3	30,46,44	11,7,12	261	149	8.76543e-05	0.00867622	0.923,0.897,0.889	0.609,0.79,0.677	0.211	AT2G37195			acyl-CoA-binding domain protein;(source:Araport11)
SE	IB13G07480	chrLG13	-	37,39,35	2,3,5	46,58,68	0,1,1	254	149	0.0002274	0.0157922	0.916,0.884,0.804	1.0,0.971,0.976	-0.114	AT1G51740	UFE1	ORTHOLOG OF YEAST UFE1 (UNKNOWN FUNCTION-ESSENTIAL 1)	member of SYP8 Gene Family
SE	XLOC_015131	chrLG13	+	34,39,40	15,18,18	41,55,51	9,5,8	181	149	8.85835e-05	0.00869128	0.651,0.641,0.647	0.789,0.901,0.84	-0.197
SE	IB05G18480	chrLG5	+	30,30,46	2,0,1	31,40,49	3,5,6	778	149	0.000694848	0.0333846	0.742,1.0,0.898	0.664,0.605,0.61	0.254	AT5G35450			Disease resistance protein (CC-NBS-LRR class) family;(source:Araport11)
SE	IB02G22390	chrLG2	-	35,39,42	22,13,27	30,11,4	21,20,23	396	149	0.00110711	0.0474778	0.374,0.53,0.369	0.35,0.171,0.061	0.23	AT3G06480			DEAD box RNA helicase family protein;(source:Araport11)
SE	XLOC_013279	chrLG12	-	15,14,15	5,4,2	4,1,10	0,0,0	276	149	3.08617e-07	0.000132765	0.618,0.654,0.802	1.0,1.0,1.0	-0.309
SE	XLOC_013279	chrLG12	-	7,6,11	5,4,2	1,1,7	0,0,0	168	149	2.47435e-07	0.000110703	0.554,0.571,0.83	1.0,1.0,1.0	-0.348
SE	IB12G12690	chrLG12	-	23,15,6	9,1,1	1,3,29	0,0,0	211	149	2.42659e-06	0.000603141	0.643,0.914,0.809	1.0,1.0,1.0	-0.211
SE	IB12G07350	chrLG12	-	27,16,30	2,0,0	18,24,25	4,1,4	244	149	0.000695451	0.0333846	0.892,1.0,1.0	0.733,0.936,0.792	0.144	AT5G60590			DHBP synthase RibB-like alpha/beta domain-containing protein;(source:Araport11)
SE	IB12G02860	chrLG12	-	0,1,0	12,7,7	3,1,4	12,9,8	179	149	0.000475753	0.0259576	0.0,0.106,0.0	0.172,0.085,0.294	-0.148	AT1G26660			Prefoldin chaperone subunit family protein;(source:Araport11)
SE	IB14G01470	chrLG14	-	2,4,1	6,3,3	3,3,1	0,1,0	263	149	3.24303e-06	0.000755694	0.159,0.43,0.159	1.0,0.63,1.0	-0.627	AT1G05680	UGT74E2	Uridine diphosphate glycosyltransferase 74E2	Encodes a UDP-glucosyltransferase, UGT74E2, that acts on IBA (indole-3-butyric acid) and affects auxin homeostasis. The transcript and protein levels of this enzyme are strongly induced by H2O2 and may allow integration of ROS (reactive oxygen species) and auxin signaling. This enzyme can also transfer glycosyl groups to several compounds related to the explosive TNT when this synthetic compound …
SE	IB14G01470	chrLG14	-	2,6,3	6,3,3	3,2,1	0,1,0	271	149	2.59803e-05	0.00375499	0.155,0.524,0.355	1.0,0.524,1.0	-0.497	AT1G05680	UGT74E2	Uridine diphosphate glycosyltransferase 74E2	Encodes a UDP-glucosyltransferase, UGT74E2, that acts on IBA (indole-3-butyric acid) and affects auxin homeostasis. The transcript and protein levels of this enzyme are strongly induced by H2O2 and may allow integration of ROS (reactive oxygen species) and auxin signaling. This enzyme can also transfer glycosyl groups to several compounds related to the explosive TNT when this synthetic compound …
SE	IB14G01470	chrLG14	-	4,2,2	6,3,3	3,3,5	0,1,0	258	149	4.32877e-07	0.000166956	0.278,0.278,0.278	1.0,0.634,1.0	-0.6	AT1G05680	UGT74E2	Uridine diphosphate glycosyltransferase 74E2	Encodes a UDP-glucosyltransferase, UGT74E2, that acts on IBA (indole-3-butyric acid) and affects auxin homeostasis. The transcript and protein levels of this enzyme are strongly induced by H2O2 and may allow integration of ROS (reactive oxygen species) and auxin signaling. This enzyme can also transfer glycosyl groups to several compounds related to the explosive TNT when this synthetic compound …
SE	IB14G01470	chrLG14	-	4,4,5	6,3,3	3,2,5	0,1,0	266	149	8.71535e-06	0.00162469	0.272,0.428,0.483	1.0,0.528,1.0	-0.448	AT1G05680	UGT74E2	Uridine diphosphate glycosyltransferase 74E2	Encodes a UDP-glucosyltransferase, UGT74E2, that acts on IBA (indole-3-butyric acid) and affects auxin homeostasis. The transcript and protein levels of this enzyme are strongly induced by H2O2 and may allow integration of ROS (reactive oxygen species) and auxin signaling. This enzyme can also transfer glycosyl groups to several compounds related to the explosive TNT when this synthetic compound …
SE	IB07G00080	chrLG7	-	32,26,44	3,0,5	71,74,38	0,0,0	1134	149	2.21878e-06	0.000564024	0.584,1.0,0.536	1.0,1.0,1.0	-0.293	AT4G38180	FRS5	FAR1-related sequence 5	FAR1-related sequence 5;(source:Araport11)
SE	IB12G22540	chrLG12	+	12,4,13	3,1,5	6,10,1	0,0,1	339	149	0.000228906	0.0157922	0.637,0.637,0.533	1.0,1.0,0.305	-0.166	AT4G12560	CPR30	CONSTITUTIVE EXPRESSER OF PR GENES 30	Encodes CPR1 (Constitutive Expresser of PR Genes 1, also known as CPR30), a F-Box protein that functions as a negative regulator of defense response and targets resistance proteins.
SE	IB12G19770	chrLG12	+	32,41,49	14,12,15	70,65,67	39,59,52	225	149	0.000691313	0.0333846	0.602,0.693,0.684	0.543,0.422,0.46	0.185	AT2G42240			RNA-binding (RRM/RBD/RNP motifs) family protein;(source:Araport11)
SE	IB12G19770	chrLG12	+	69,69,119	14,12,15	166158140	39,59,52	222	149	0.000613882	0.030653	0.768,0.794,0.842	0.741,0.643,0.644	0.125	AT2G42240			RNA-binding (RRM/RBD/RNP motifs) family protein;(source:Araport11)
SE	XLOC_019592	chrLG14	-	0,1,1	4,2,5	2,6,5	3,9,4	214	149	0.000275425	0.0181214	0.0,0.258,0.122	0.317,0.317,0.465	-0.24
SE	IB07G02320	chrLG7	+	22,40,23	2,4,0	19,56,36	10,10,10	191	149	0.000377592	0.0222179	0.896,0.886,1.0	0.597,0.814,0.737	0.211	AT2G40110			Yippee family putative zinc-binding protein;(source:Araport11)
SE	IB01G26270	chrLG1	+	533658577	63,57,60	467537394	59,102,78	608	149	0.000568654	0.0289526	0.675,0.739,0.702	0.66,0.563,0.553	0.113	AT1G73670	MPK15	MAP kinase 15	member of MAP Kinase The mRNA is cell-to-cell mobile.
SE	IB08G20610	chrLG8	-	8,8,5	3,1,3	6,15,7	1,0,0	260	149	7.78371e-05	0.00798723	0.604,0.821,0.489	0.775,1.0,1.0	-0.287	AT4G24790			AAA-type ATPase family protein;(source:Araport11)
SE	XLOC_034786	chrLG5	+	115115147	47,44,65	131176174	28,33,13	217	149	3.8924e-07	0.000155487	0.627,0.642,0.608	0.763,0.786,0.902	-0.191
SE	XLOC_012644	chrLG12	-	4,3,6	12,25,30	16,20,11	26,27,19	275	149	0.000170129	0.0126859	0.153,0.061,0.098	0.25,0.286,0.239	-0.154
SE	XLOC_012644	chrLG12	-	1,6,12	1,0,1	8,5,11	8,11,4	261	149	0.000104105	0.0096233	0.363,1.0,0.873	0.363,0.206,0.611	0.352
SE	XLOC_012644	chrLG12	-	1,2,4	1,0,1	5,2,1	8,11,4	253	149	0.000186025	0.0135993	0.371,1.0,0.702	0.269,0.097,0.128	0.526
SE	IB10G02650	chrLG10	-	71,98,83	12,6,6	108118141	1,2,3	360	149	8.36207e-06	0.00161258	0.71,0.871,0.851	0.978,0.961,0.951	-0.153	AT1G11330			S-locus lectin protein kinase family protein;(source:Araport11)
SE	IB10G20030	chrLG10	+	3,3,2	2,1,0	0,0,1	1,2,0	312	149	0.00035809	0.0215335	0.417,0.589,1.0	0.0,0.0,1.0	0.335	AT5G58740			Member of the family of NudC proteins. Over-expression improves free radical sacenving activity and antioxidant status, promotes root growth and branching under abiotic stress.
SE	IB02G31970	chrLG2	-	161118125	1,0,0	97134163	0,7,3	948	149	0.000121266	0.010604	0.962,1.0,1.0	1.0,0.751,0.895	0.105	AT4G00030			Plastid-lipid associated protein PAP / fibrillin family protein;(source:Araport11)
SE	IB11G20480	chrLG11	-	28,15,25	0,1,0	17,26,30	2,3,5	248	149	6.15984e-05	0.00682985	1.0,0.9,1.0	0.836,0.839,0.783	0.147	AT5G11960			magnesium transporter, putative (DUF803);(source:Araport11)
SE	IB11G20480	chrLG11	-	18,8,14	0,1,0	9,8,16	2,3,5	255	149	6.63026e-06	0.00142614	1.0,0.824,1.0	0.724,0.609,0.652	0.28	AT5G11960			magnesium transporter, putative (DUF803);(source:Araport11)
SE	IB10G17840	chrLG10	+	5,3,6	2,1,2	4,8,4	0,0,0	313	149	3.09497e-05	0.00409181	0.543,0.588,0.588	1.0,1.0,1.0	-0.427	AT2G16530			Encodes polyprenol reductase involved in N-gylcosylation. Mutants are defective in pollen development. Knockouts are embryo lethal
SE	IB11G21260	chrLG11	+	21,31,52	0,0,0	38,63,30	5,2,2	259	149	0.000330638	0.0204956	1.0,1.0,1.0	0.814,0.948,0.896	0.114	AT5G11160	APT5	adenine phosphoribosyltransferase 5	adenine phosphoribosyltransferase 5;(source:Araport11)
SE	IB15G13080	chrLG15	-	4,4,2	0,0,4	1,0,0	2,1,3	244	149	8.39977e-07	0.000284037	1.0,1.0,0.234	0.234,0.0,0.0	0.667	AT1G56140			Leucine-rich repeat transmembrane protein kinase;(source:Araport11)
SE	IB08G11810	chrLG8	-	117112127	1,1,3	87,93,56	11,5,1	411	149	0.000305032	0.0196079	0.977,0.976,0.939	0.741,0.871,0.953	0.109	AT5G42390	SPP	stromal processing peptidase	Encodes a chloroplast-localized metalloprotease that is essential for embryo development. Mutants do not progress normally beyond the 16-cell stage. The mRNA is cell-to-cell mobile.
SE	IB01G19020	chrLG1	-	2,3,3	2,5,6	1,2,1	0,0,0	254	149	6.7677e-12	2.52322e-08	0.37,0.26,0.227	1.0,1.0,1.0	-0.714
SE	IB01G17320	chrLG1	-	1,4,3	6,6,4	0,0,1	9,7,2	213	149	0.000250138	0.0167532	0.104,0.318,0.344	0.0,0.0,0.259	0.169	AT1G78070			Transducin/WD40 repeat-like superfamily protein;(source:Araport11)
SE	IB07G20880	chrLG7	+	17,19,26	0,0,0	37,37,29	0,2,6	311	149	0.000347214	0.0212218	1.0,1.0,1.0	1.0,0.899,0.698	0.134	AT3G02860			Encodes a C2H2 zinc finger protein that is localized to the nucleus and is translocated to the cytoplasm in response to ABA or oxidative stress. It functions as a positive regulator countering ABA to break seed dormancy and maintain ROS homeostasis in response to ABA and oxidative stress.
SE	IB04G19050	chrLG4	+	11,9,8	30,33,15	3,1,3	18,24,29	253	149	0.000495314	0.0266351	0.178,0.138,0.239	0.089,0.024,0.057	0.128
SE	IB06G01870	chrLG6	+	8,5,7	4,1,4	9,7,4	0,1,1	362	149	0.000424004	0.0235213	0.452,0.673,0.419	1.0,0.742,0.622	-0.273	AT1G69550			disease resistance protein (TIR-NBS-LRR class);(source:Araport11)
SE	IB04G16630	chrLG4	-	3,4,4	27,13,15	0,1,0	21,16,8	208	149	0.000156335	0.0118149	0.074,0.181,0.16	0.0,0.043,0.0	0.124	AT1G76060	EMB1793	EMBRYO DEFECTIVE 1793	mutant has Embryo defect
SE	IB09G11480	chrLG9	-	1,0,1	1,2,4	5,2,3	2,1,4	196	149	0.000391392	0.0228006	0.432,0.0,0.16	0.655,0.603,0.363	-0.343
SE	IB01G02840	chrLG1	+	10,6,4	8,10,8	0,2,2	10,9,5	200	149	0.00112947	0.0482182	0.482,0.309,0.271	0.0,0.142,0.23	0.23	AT3G15390	SDE5	silencing defective 5	Encodes a novel protein that is similar to PRL1 interacting factor and is involved in virus induced silencing.
SE	IB01G07120	chrLG1	-	2,5,11	0,0,1	7,11,8	2,3,4	218	149	3.77483e-05	0.00469127	1.0,1.0,0.883	0.705,0.715,0.578	0.295	AT5G59980	RPP30		Encodes a predicted protein subunit of RNases P/MRP that plays a role in female gametophyte development and male competence.
SE	XLOC_034697	chrLG5	+	0,2,4	4,0,2	6,7,3	1,0,0	160	149	0.00108257	0.0471151	0.0,1.0,0.651	0.848,1.0,1.0	-0.399
SE	IB01G06460	chrLG1	+	16,8,2	2,3,1	2,3,7	0,0,0	262	149	0.000275354	0.0181214	0.82,0.603,0.532	1.0,1.0,1.0	-0.348	AT5G06060			NAD(P)-binding Rossmann-fold superfamily protein;(source:Araport11)
SE	IB07G08960	chrLG7	-	2,1,6	12,7,8	0,0,1	14,12,8	252	149	0.000217047	0.0153108	0.09,0.078,0.307	0.0,0.0,0.069	0.135	AT5G33280			Voltage-gated chloride channel family protein;(source:Araport11)
SE	IB11G11890	chrLG11	+	0,0,1	10,7,5	2,9,1	7,9,6	314	149	5.22838e-05	0.0060916	0.0,0.0,0.087	0.119,0.322,0.073	-0.142	AT1G04790			RING/U-box superfamily protein;(source:Araport11)
SE	IB11G30070	chrLG11	+	2,0,2	3,1,2	2,3,2	1,0,1	262	149	0.000329101	0.0204956	0.275,0.0,0.363	0.532,1.0,0.532	-0.475	AT3G24630	TRM34	TON1 Recruiting Motif 34	hypothetical protein;(source:Araport11)
SE	IB12G02570	chrLG12	-	6,5,1	18,17,29	1,2,0	18,33,21	210	149	0.00110789	0.0474778	0.191,0.173,0.024	0.038,0.041,0.0	0.103	AT1G14180			RING/U-box superfamily protein;(source:Araport11)
SE	IB01G09420	chrLG1	-	5,4,2	6,8,4	0,0,0	2,11,4	214	149	7.54741e-07	0.000272315	0.367,0.258,0.258	0.0,0.0,0.0	0.294
SE	IB04G05450	chrLG4	-	15,14,19	0,0,1	16,6,4	2,1,3	271	149	0.000401112	0.0231732	1.0,1.0,0.913	0.815,0.767,0.423	0.303	AT3G16630	KINESIN-13A		Kinesin-13A localized to entire Golgi stacks. Involved in trichome development.
SE	IB13G18390	chrLG13	-	9,14,8	5,5,3	12,8,5	0,0,2	177	149	0.000192583	0.0139207	0.602,0.702,0.692	1.0,1.0,0.678	-0.227	AT5G44180	RLT2	RINGLET 2	Homeodomain-like transcriptional regulator;(source:Araport11)
SE	IB14G04470	chrLG14	-	5,1,4	10,11,10	2,2,1	0,0,2	208	149	0.000512655	0.0271198	0.264,0.061,0.223	1.0,1.0,0.264	-0.572	AT3G26085			CAAX amino terminal protease family protein;(source:Araport11)
SE	IB14G04470	chrLG14	-	7,2,5	10,11,10	1,3,2	0,0,2	256	149	0.000639157	0.0316326	0.289,0.096,0.225	1.0,1.0,0.368	-0.586	AT3G26085			CAAX amino terminal protease family protein;(source:Araport11)
SE	IB14G04470	chrLG14	-	203175178	10,11,10	102103117	0,0,2	387	149	3.45486e-07	0.000143121	0.887,0.86,0.873	1.0,1.0,0.957	-0.112	AT3G26085			CAAX amino terminal protease family protein;(source:Araport11)
SE	XLOC_008512	chrLG11	-	17,15,24	1,3,2	7,11,6	0,0,0	431	149	0.000548968	0.0282959	0.855,0.634,0.806	1.0,1.0,1.0	-0.235
SE	IB01G29240	chrLG1	-	2,6,5	1,0,1	0,0,0	3,1,1	267	149	1.28364e-12	1.43575e-08	0.527,1.0,0.736	0.0,0.0,0.0	0.754	AT3G12530	PSF2		PSF2;(source:Araport11)
SE	IB12G23320	chrLG12	-	1,4,4	9,2,4	5,12,8	0,3,2	240	149	0.000752631	0.0355198	0.065,0.554,0.383	1.0,0.713,0.713	-0.475	AT5G02940			ion channel POLLUX-like protein, putative (DUF1012);(source:Araport11)
SE	IB09G19700	chrLG9	-	35,32,35	1,0,1	13,37,28	3,7,1	363	149	6.55818e-05	0.00705319	0.935,1.0,0.935	0.64,0.685,0.92	0.208	AT5G45190			Encodes a cyclin T partner CYCT1;5. Plays important roles in infection with Cauliflower mosaic virus (CaMV).
SE	IB01G33500	chrLG1	+	7,9,10	1,7,2	4,4,6	0,1,0	227	149	8.33179e-05	0.0083956	0.821,0.458,0.766	1.0,0.724,1.0	-0.226	AT4G04885	PCFS4	PCF11P-similar protein 4	Encodes PCFS4 (Pcf11p-similar protein 4), a homolog of yeast polyadenylation factor Protein 1 of Cleavage Factor (Pcf11p). Regulates FCA (AT4G16280) mRNA polyadenylation. Promotes flowering time.
SE	IB01G33500	chrLG1	+	7,6,8	1,7,2	7,3,5	0,1,0	203	149	7.19291e-05	0.00751895	0.837,0.386,0.746	1.0,0.688,1.0	-0.24	AT4G04885	PCFS4	PCF11P-similar protein 4	Encodes PCFS4 (Pcf11p-similar protein 4), a homolog of yeast polyadenylation factor Protein 1 of Cleavage Factor (Pcf11p). Regulates FCA (AT4G16280) mRNA polyadenylation. Promotes flowering time.
SE	IB14G06570	chrLG14	+	1,7,7	4,9,3	7,6,1	1,0,0	179	149	8.63413e-07	0.000284037	0.172,0.393,0.66	0.854,1.0,1.0	-0.543
SE	IB11G39210	chrLG11	+	16,15,29	0,0,0	29,20,21	2,2,3	235	149	0.00073515	0.0348417	1.0,1.0,1.0	0.902,0.864,0.816	0.139	AT1G76630			SKI3 encodes a cytplasmically localized component of the SKI complex which is involved in exosome mediated RNA decay.
SE	IB11G21490	chrLG11	+	24,25,45	4,2,12	28,20,12	19,16,5	251	149	0.000372859	0.0221831	0.781,0.881,0.69	0.467,0.426,0.588	0.29	AT3G53170			LOW protein: PPR containing protein;(source:Araport11)
SE	IB04G00570	chrLG4	-	88,99,125	50,59,96	69,60,43	123,72,38	201	149	0.000367327	0.0219709	0.566,0.554,0.491	0.294,0.382,0.456	0.16	AT1G68580			Agenet and bromo-adjacent homology (BAH) domain-containing protein;(source:Araport11)
SE	IB11G33640	chrLG11	+	0,1,0	7,12,13	3,4,1	12,12,9	186	149	0.000581079	0.0292764	0.0,0.063,0.0	0.167,0.211,0.082	-0.132	AT2G33847			hypothetical protein;(source:Araport11)
SE	IB13G22010	chrLG13	+	33,15,18	0,3,3	31,38,22	0,0,0	571	149	0.000403642	0.0231732	1.0,0.566,0.61	1.0,1.0,1.0	-0.275
SE	IB13G22010	chrLG13	+	8,0,4	0,3,3	10,24,2	0,0,0	186	149	0.000256368	0.0170683	1.0,0.0,0.516	1.0,1.0,1.0	-0.495
SE	IB12G16970	chrLG12	-	108,94,55	0,0,0	26,40,46	1,4,3	257	149	0.000487688	0.0263516	1.0,1.0,1.0	0.938,0.853,0.899	0.103
SE	IB13G07720	chrLG13	+	4,8,2	3,4,2	2,5,3	0,0,1	205	149	2.81031e-05	0.00380274	0.492,0.592,0.421	1.0,1.0,0.686	-0.394	AT3G17611	RBL14	RHOMBOID-like protein 14	RHOMBOID-like protein 14;(source:Araport11)
SE	IB13G07720	chrLG13	+	23,31,23	3,4,2	18,27,20	0,0,1	212	149	0.000330591	0.0204956	0.843,0.845,0.89	1.0,1.0,0.934	-0.119	AT3G17611	RBL14	RHOMBOID-like protein 14	RHOMBOID-like protein 14;(source:Araport11)
SE	IB13G07720	chrLG13	+	10,12,12	3,4,2	4,7,7	0,0,1	208	149	0.000152283	0.0116922	0.705,0.682,0.811	1.0,1.0,0.834	-0.212	AT3G17611	RBL14	RHOMBOID-like protein 14	RHOMBOID-like protein 14;(source:Araport11)
SE	IB05G10110	chrLG5	+	1,2,10	3,1,2	1,0,1	5,1,3	207	149	0.000124933	0.010616	0.194,0.59,0.783	0.126,0.0,0.194	0.416	AT3G20560	PDIL5-3	PDI-like 5-3	Encodes a protein disulfide isomerase-like (PDIL) protein, a member of a multigene family within the thioredoxin (TRX) superfamily. Unlike several other PDI family members, transcript levels for this gene are not up-regulated in response to three different chemical inducers of ER stress (dithiothreitol, beta-mercaptoethanol, and tunicamycin).
SE	XLOC_009542	chrLG11	-	7,10,8	5,0,2	7,10,5	0,0,1	245	149	0.000199565	0.0143086	0.46,1.0,0.709	1.0,1.0,0.753	-0.195
SE	XLOC_005727	chrLG10	-	7,8,18	1,0,1	10,13,15	4,6,7	394	149	8.0056e-06	0.00159898	0.726,1.0,0.872	0.486,0.45,0.448	0.405
SE	IB02G23760	chrLG2	-	3,1,5	12,14,15	14,12,9	22,13,12	185	149	0.00116934	0.0495418	0.168,0.054,0.212	0.339,0.426,0.377	-0.236	AT3G21430	ATALY3	ARABIDOPSIS THALIANA ALWAYS EARLY 3	DNA binding protein;(source:Araport11)
SE	XLOC_042264	chrLG7	+	2,1,3	1,0,5	2,2,7	0,1,0	266	149	0.000759259	0.035675	0.528,1.0,0.252	1.0,0.528,1.0	-0.249
SE	IB01G04610	chrLG1	-	28,23,27	0,3,4	31,34,30	2,0,0	561	149	0.000804909	0.0368972	1.0,0.671,0.642	0.805,1.0,1.0	-0.164	AT5G10350			Encodes a nuclear-localized RNA recognition motif-containing protein that forms homodimers. It interacts with telomere and non-telomere associated proteins. Null mutation does not result in changes in telomerase activity or telomere length.
SE	IB01G04610	chrLG1	-	31,21,25	0,3,4	28,27,37	2,0,0	556	149	0.000899066	0.0403858	1.0,0.652,0.626	0.79,1.0,1.0	-0.171	AT5G10350			Encodes a nuclear-localized RNA recognition motif-containing protein that forms homodimers. It interacts with telomere and non-telomere associated proteins. Null mutation does not result in changes in telomerase activity or telomere length.
SE	IB13G18870	chrLG13	+	5,9,20	0,0,0	5,10,19	3,0,4	367	149	5.21533e-05	0.0060916	1.0,1.0,1.0	0.404,1.0,0.659	0.312	AT3G14690	CYP72A15	cytochrome P450, family 72, subfamily A, polypeptide 15	putative cytochrome P450 The mRNA is cell-to-cell mobile.
SE	IB12G19120	chrLG12	-	34,19,22	3,5,2	12,22,14	0,1,0	235	149	0.000119391	0.010604	0.878,0.707,0.875	1.0,0.933,1.0	-0.158	AT1G70680			Caleosin-related family protein;(source:Araport11)
SE	IB11G38020	chrLG11	-	0,3,5	8,17,22	20,7,4	29,13,6	209	149	0.000518291	0.0272164	0.0,0.112,0.139	0.33,0.277,0.322	-0.226	AT3G18670			Ankyrin repeat family protein;(source:Araport11)
SE	IB10G00090	chrLG10	+	24,30,20	4,1,2	6,11,10	0,0,0	335	149	0.000379403	0.0222179	0.727,0.93,0.816	1.0,1.0,1.0	-0.176	AT3G15620	UVR3	UV REPAIR DEFECTIVE 3	Required for photorepair of 6-4 photoproducts in Arabidopsis thaliana.
SE	IB10G00090	chrLG10	+	28,39,31	4,1,2	8,14,12	0,0,0	402	149	0.000536223	0.0277669	0.722,0.935,0.852	1.0,1.0,1.0	-0.164	AT3G15620	UVR3	UV REPAIR DEFECTIVE 3	Required for photorepair of 6-4 photoproducts in Arabidopsis thaliana.
SE	IB12G20340	chrLG12	+	23,28,34	3,4,6	36,37,27	0,1,1	283	149	1.85095e-05	0.00283601	0.801,0.787,0.749	1.0,0.951,0.934	-0.183	AT3G59280	TXR1	THAXTOMIN A RESISTANT 1	Encodes the ortholog of yeast PAM16, part of the mitochondrial inner membrane protein import motor. Single mutant plants exhibit a smaller size and enhanced resistance against virulent pathogens. They also display elevated reactive oxygen species (ROS) accumulation.
SE	IB12G20340	chrLG12	+	4,1,6	1,1,6	2,2,4	0,0,1	199	149	2.61339e-05	0.00375499	0.75,0.428,0.428	1.0,1.0,0.75	-0.381	AT3G59280	TXR1	THAXTOMIN A RESISTANT 1	Encodes the ortholog of yeast PAM16, part of the mitochondrial inner membrane protein import motor. Single mutant plants exhibit a smaller size and enhanced resistance against virulent pathogens. They also display elevated reactive oxygen species (ROS) accumulation.
SE	IB10G01430	chrLG10	-	32,40,60	3,0,9	29,42,59	7,19,19	271	149	0.000102153	0.0095215	0.854,1.0,0.786	0.695,0.549,0.631	0.255	AT4G16770			2-oxoglutarate (2OG) and Fe(II)-dependent oxygenase superfamily protein;(source:Araport11)
SE	IB02G16970	chrLG2	-	10,7,14	0,1,0	12,10,10	3,4,3	241	149	1.31743e-05	0.00219931	1.0,0.812,1.0	0.712,0.607,0.673	0.273	AT2G36980			Tetratricopeptide repeat (TPR)-like superfamily protein;(source:Araport11)
SE	IB11G28730	chrLG11	-	73,77,107	1,4,1	82,79,86	8,16,3	810	149	0.00105717	0.0465531	0.931,0.78,0.952	0.653,0.476,0.841	0.231
SE	IB02G12780	chrLG2	-	8,10,11	0,2,6	1,4,1	4,7,3	286	149	0.000105918	0.00967241	1.0,0.723,0.489	0.115,0.229,0.148	0.573	AT3G07880	SCN1	SUPERCENTIPEDE1	RhoGTPase GDP dissociation inhibitor (RhoGDI) that spatially restricts the sites of growth to a single point on the trichoblast. It regulates the NADPH oxidase RHD2/AtrbohC, which is required for hair growth.
SE	IB11G24590	chrLG11	+	7,5,12	7,6,5	10,5,11	0,1,0	221	149	8.73391e-08	4.65184e-05	0.403,0.36,0.618	1.0,0.771,1.0	-0.463	AT3G32400			Actin-binding FH2/DRF autoregulatory protein;(source:Araport11)
SE	IB11G26700	chrLG11	+	4,3,16	0,2,0	5,11,12	5,5,2	204	149	0.000874077	0.0395812	1.0,0.523,1.0	0.422,0.616,0.814	0.224	AT1G16040			phosphatidylinositol-glycan biosynthesis class F-like protein;(source:Araport11)
SE	IB11G26700	chrLG11	+	17,26,29	0,2,0	24,56,21	5,5,2	316	149	0.000331668	0.0204956	1.0,0.86,1.0	0.694,0.841,0.832	0.164	AT1G16040			phosphatidylinositol-glycan biosynthesis class F-like protein;(source:Araport11)
SE	IB04G24170	chrLG4	-	20,34,26	5,6,0	44,34,24	1,1,0	372	149	0.00013078	0.0109162	0.616,0.694,1.0	0.946,0.932,1.0	-0.189
SE	IB11G31290	chrLG11	+	15,14,14	5,2,0	7,9,1	0,0,0	298	149	0.000158081	0.0118667	0.6,0.778,1.0	1.0,1.0,1.0	-0.207	AT4G18260			Cytochrome b561/ferric reductase transmembrane protein family;(source:Araport11)
SE	IB05G04890	chrLG5	+	29,31,38	0,1,2	41,40,51	4,11,15	255	149	2.60133e-06	0.000619062	1.0,0.948,0.917	0.857,0.68,0.665	0.221	AT3G49640			Aldolase-type TIM barrel family protein;(source:Araport11)
SE	IB05G04890	chrLG5	+	16,14,30	0,1,2	29,42,51	4,11,15	238	149	5.44983e-05	0.00622004	1.0,0.898,0.904	0.819,0.705,0.68	0.199	AT3G49640			Aldolase-type TIM barrel family protein;(source:Araport11)
SE	IB11G10500	chrLG11	-	2,7,5	0,1,0	1,9,2	0,3,4	234	149	0.00012409	0.010616	1.0,0.817,1.0	1.0,0.656,0.241	0.307
SE	IB05G16260	chrLG5	-	52,38,45	0,0,0	58,48,60	4,0,3	574	149	0.00113534	0.0482842	1.0,1.0,1.0	0.79,1.0,0.838	0.124	AT1G13570			F-box/RNI-like superfamily protein;(source:Araport11)
SE	XLOC_009263	chrLG11	-	6,3,2	12,15,24	22,28,40	25,70,54	292	149	0.00109804	0.0474778	0.203,0.093,0.041	0.31,0.17,0.274	-0.139
SE	IB10G11900	chrLG10	-	61,68,57	3,1,1	46,54,47	6,9,4	195	149	0.000152783	0.0116922	0.94,0.981,0.978	0.854,0.821,0.9	0.108	AT2G25710	HCS1	holocarboxylase synthase 1	Encodes a dual-targeted biotin holocarboxylase synthetase that can localize to the chloroplast and the cytosol. In vitro, it has been shown to catalyze the addition of biotin to the BCCP subunit of acetyl-CoA carboxylase and it can also biotinylate methylcrotonyl-CoA carboxylase. A small upstream ORF in the 5'UTR (uORF24) regulates the differential targeting of this enzyme.
SE	IB11G33790	chrLG11	-	1,3,1	5,4,4	6,1,1	0,2,0	242	149	0.000375859	0.0222179	0.11,0.316,0.133	1.0,0.235,1.0	-0.559	AT1G28260			Telomerase activating protein Est1;(source:Araport11)
SE	IB11G20430	chrLG11	+	11,11,7	3,3,3	1,2,2	1,0,0	264	149	0.00057682	0.0291933	0.674,0.674,0.568	0.361,1.0,1.0	-0.148	AT2G26150	HSFA2	heat shock transcription factor A2	member of Heat Stress Transcription Factor (Hsf) family. Involved in response to misfolded protein accumulation in the cytosol. Regulated by alternative splicing and non-sense-mediated decay.
SE	IB05G03950	chrLG5	-	34,19,10	3,5,3	6,9,5	0,0,0	270	149	2.08173e-06	0.000541492	0.862,0.677,0.648	1.0,1.0,1.0	-0.271	AT5G66770			GRAS family transcription factor;(source:Araport11)
SE	IB15G09190	chrLG15	+	72,88,68	6,7,9	70,45,56	12,37,15	285	149	0.000569474	0.0289526	0.863,0.868,0.798	0.753,0.389,0.661	0.242	AT1G53710			Calcineurin-like metallo-phosphoesterase superfamily protein;(source:Araport11)
SE	IB15G09190	chrLG15	+	19,15,10	6,7,9	8,12,11	12,37,15	196	149	0.000410888	0.0233288	0.707,0.62,0.458	0.336,0.198,0.358	0.298	AT1G53710			Calcineurin-like metallo-phosphoesterase superfamily protein;(source:Araport11)
SE	XLOC_021532	chrLG15	+	1,7,5	2,1,3	2,3,2	0,0,0	205	149	9.36095e-05	0.00910454	0.267,0.836,0.548	1.0,1.0,1.0	-0.45
SE	IB13G00360	chrLG13	-	13,8,17	4,2,3	15,23,18	1,0,0	212	149	2.21298e-05	0.0033003	0.696,0.738,0.799	0.913,1.0,1.0	-0.227	AT1G68890	PHYLLO	PHYLLO	Homologous to the four eubacterial men genes involved in menanoquinone biosynthesis. Studies of mutants defective in this gene demonstrated its involvement in phylloquinone biosynthesis in Arabidopsis. The mRNA is cell-to-cell mobile.
SE	IB13G00360	chrLG13	-	22,22,44	4,2,3	41,37,35	1,0,0	324	149	5.16667e-05	0.0060916	0.717,0.835,0.871	0.95,1.0,1.0	-0.176	AT1G68890	PHYLLO	PHYLLO	Homologous to the four eubacterial men genes involved in menanoquinone biosynthesis. Studies of mutants defective in this gene demonstrated its involvement in phylloquinone biosynthesis in Arabidopsis. The mRNA is cell-to-cell mobile.
SE	IB15G21370	chrLG15	+	0,0,2	3,9,8	5,2,2	6,5,3	226	149	0.000293163	0.0191756	0.0,0.0,0.142	0.355,0.209,0.305	-0.242	AT2G04340			cytoplasmic dynein 2 light intermediate chain;(source:Araport11)
SE	IB14G16540	chrLG14	-	119155194	21,35,35	182175189	56,72,60	210	149	0.000354008	0.0214031	0.801,0.759,0.797	0.698,0.633,0.691	0.112	AT3G12130			KHZ1 is a CCCH zinc-finger and KH domain protein belonging to the VII subfamily. It is expressed throughout the plant. Highly similar to KHZ2. khz1 mutants are late flowering and double mutants with khz2 are even more late flowering. Overexpression leads to increased rates of leaf senescence.
SE	IB03G16540	chrLG3	-	3,0,1	2,1,2	4,3,1	1,0,0	222	149	7.96155e-06	0.00159898	0.502,0.0,0.251	0.729,1.0,1.0	-0.659	AT1G10570	ULP1C	UB-LIKE PROTEASE 1C	Encodes a deSUMOylating enzyme. In vitro it has both peptidase activity and isopeptidase activity: it can cleave the C-terminal residues from SUMO to activate it for attachment to a target protein and it can also act on the isopeptide bond between SUMO and another protein. sYFP:OTS2 protein accumulates in nuclei in a punctate pattern. Double mutant analysis with ULP1D/OTS1 indicates that these ge…
SE	IB01G03440	chrLG1	-	10,12,9	4,0,2	20,6,13	1,0,0	290	149	0.00106299	0.0466256	0.562,1.0,0.698	0.911,1.0,1.0	-0.217	AT3G28715			Vacuolar-type H + -ATPase (V-ATPase) is a multisubunit proton pump located on the endomembranes, which plays an important role in plant growth. VHA-d2 is one of the two subunit isoforms. Plays a role in response to oxidative stress by affecting H+ flux and AHA gene expression.
SE	IB15G26150	chrLG15	-	8,1,8	44,30,57	10,9,4	13,13,17	232	149	0.000478167	0.0259626	0.105,0.021,0.083	0.331,0.308,0.131	-0.187	AT5G41120			Esterase/lipase/thioesterase family protein;(source:Araport11)
SE	IB13G03300	chrLG13	-	19,16,25	0,4,1	33,22,12	17,8,7	219	149	4.83548e-05	0.00581557	1.0,0.731,0.944	0.569,0.652,0.538	0.305	AT2G07680	MRP11	multidrug resistance-associated protein 11	Encodes ABCC13/MRP11, a member of the multidrug resistance associated protein MRP/ABCC subfamily. Its expression is induced by gibberellic acid and downregulated by naphthalene acetic acid, abscisic acid, and zeatin.
SE	IB02G19140	chrLG2	+	30,26,34	140142184	61,99,82	138142148	235	149	2.52914e-11	7.07212e-08	0.12,0.104,0.105	0.219,0.307,0.26	-0.152	AT3G49430	SRp34a	SER/ARG-rich protein 34A	Barta et al (2010) have proposed a nomenclature for Serine/Arginine-Rich Protein Splicing Factors (SR proteins): Plant Cell. 2010, 22:2926.
SE	IB02G19140	chrLG2	+	91100131	140142184	157266205	138142148	407	149	1.1972e-07	6.08666e-05	0.192,0.205,0.207	0.294,0.407,0.336	-0.144	AT3G49430	SRp34a	SER/ARG-rich protein 34A	Barta et al (2010) have proposed a nomenclature for Serine/Arginine-Rich Protein Splicing Factors (SR proteins): Plant Cell. 2010, 22:2926.
SE	IB02G19140	chrLG2	+	88,99,126	140142184	156254201	138142148	416	149	4.0881e-08	2.85784e-05	0.184,0.2,0.197	0.288,0.39,0.327	-0.141	AT3G49430	SRp34a	SER/ARG-rich protein 34A	Barta et al (2010) have proposed a nomenclature for Serine/Arginine-Rich Protein Splicing Factors (SR proteins): Plant Cell. 2010, 22:2926.
SE	XLOC_033489	chrLG4	-	45,39,33	59,85,86	30,22,20	91,128,76	193	149	0.000511644	0.0271198	0.371,0.262,0.229	0.203,0.117,0.169	0.124
SE	XLOC_032359	chrLG4	-	0,0,2	1,1,2	4,4,3	3,3,2	228	149	0.00079804	0.0368846	0.0,0.0,0.395	0.466,0.466,0.495	-0.344
SE	XLOC_009504	chrLG11	-	3,1,4	8,2,9	0,0,0	5,5,1	176	149	4.28588e-05	0.00521061	0.241,0.297,0.273	0.0,0.0,0.0	0.27
SE	IB02G03700	chrLG2	-	21,17,41	1,3,2	13,10,7	1,0,0	1537	149	1.3559e-05	0.00223026	0.671,0.355,0.665	0.558,1.0,1.0	-0.289	AT3G47000			Glycosyl hydrolase family protein;(source:Araport11)
SE	IB02G03700	chrLG2	-	8,46,15	3,1,1	19,10,9	0,0,0	1523	149	0.000125621	0.010616	0.207,0.818,0.595	1.0,1.0,1.0	-0.46	AT3G47000			Glycosyl hydrolase family protein;(source:Araport11)
SE	IB02G09500	chrLG2	-	74,48,76	9,7,7	60,76,64	1,0,0	385	149	3.35947e-09	3.1313e-06	0.761,0.726,0.808	0.959,1.0,1.0	-0.221	AT5G09690	MRS2-7		Transmembrane magnesium transporter. One of nine family members. Loss of function mutants exhibit poor growth under magnesium stress conditions. Splice variant AT5G09690.1 (386 aa) is a functional transporter while AT5G09690.4 (371 aa) does not have transporter activity.
SE	IB11G12610	chrLG11	-	138164160	7,9,4	121129113	25,26,18	222	149	2.21135e-09	2.24855e-06	0.93,0.924,0.964	0.765,0.769,0.808	0.159	AT5G15270			RNA-binding KH domain-containing protein;(source:Araport11)
SE	IB02G25710	chrLG2	-	30,53,68	4,7,7	37,50,64	2,1,0	219	149	3.26739e-05	0.00420066	0.836,0.837,0.869	0.926,0.971,1.0	-0.118	AT4G14385			histone acetyltransferase subunit NuA4-domain protein;(source:Araport11)
SE	XLOC_048364	chrLG9	+	6,4,1	2,0,0	1,0,1	2,2,0	417	149	9.69198e-06	0.00172071	0.517,1.0,1.0	0.152,0.0,1.0	0.455
SE	IB07G02480	chrLG7	+	165112176	73,48,92	143153113	92,127,93	271	149	0.000417757	0.0234804	0.554,0.562,0.513	0.461,0.398,0.4	0.123	AT2G39950			flocculation protein;(source:Araport11)
SE	IB07G02480	chrLG7	+	110,65,115	73,48,92	86,86,86	92,127,93	324	149	0.000789367	0.0366352	0.409,0.384,0.365	0.301,0.237,0.298	0.107	AT2G39950			flocculation protein;(source:Araport11)
SE	IB03G01160	chrLG3	+	36,44,43	0,3,0	43,43,55	4,4,6	231	149	0.000653892	0.0322193	1.0,0.904,1.0	0.874,0.874,0.855	0.1	AT3G63150	MIRO2	MIRO-related GTP-ase 2	Encodes a calcium binding GTPases that is localized to the mitochondrion and is involved in salt stress response.
SE	IB07G11800	chrLG7	+	13,13,16	0,7,2	18,15,26	1,0,0	186	149	0.000136659	0.0111072	1.0,0.598,0.865	0.935,1.0,1.0	-0.157	AT5G57140	PAP28	purple acid phosphatase 28	purple acid phosphatase 28;(source:Araport11)
SE	XLOC_029952	chrLG3	-	9,8,11	6,3,5	16,36,10	0,2,0	224	149	8.73218e-08	4.65184e-05	0.499,0.639,0.594	1.0,0.923,1.0	-0.397
SE	IB03G09840	chrLG3	+	0,0,1	5,5,4	7,4,3	8,7,5	272	149	1.24859e-05	0.00211598	0.0,0.0,0.12	0.324,0.238,0.247	-0.23
SE	IB08G07380	chrLG8	+	129146174	19,29,31	79,44,58	28,20,33	879	149	2.59498e-06	0.000619062	0.535,0.46,0.488	0.324,0.272,0.23	0.219	AT2G37250	ATPADK1		encodes adenylate kinase that is located in the chloroplast involved in the coordination of metabolism and growth
SE	IB12G18850	chrLG12	-	21,18,32	2,4,7	35,18,16	3,0,0	192	149	0.000781624	0.0364269	0.891,0.777,0.78	0.901,1.0,1.0	-0.151	AT3G18040	MPK9	MAP kinase 9	Encodes a protein with similarity to MAP kinases (MAPK9).Expressed preferentially in guard cells and appears to be involved in reactive oxygen species mediated ABA signaling.
SE	IB03G11390	chrLG3	-	109118139	1,2,1	110,98,128	10,10,6	421	149	8.1447e-07	0.000284037	0.975,0.954,0.98	0.796,0.776,0.883	0.151	AT3G12250	TGA6	TGACG motif-binding factor 6	basic leucine zipper transcription factor involved in the activation of SA-responsive genes.
SE	IB03G22700	chrLG3	+	22,16,18	2,1,2	17,13,5	0,0,0	1991	149	8.54448e-06	0.00161983	0.452,0.545,0.402	1.0,1.0,1.0	-0.534	AT3G05850	MUG7	MUSTANG 7	Encodes a member of a domesticated transposable element gene family MUSTANG. Members of this family are derived from transposable elements genes but gained function in plant fitness and flower development. Known members include: AT3G04605 (MUG1), AT2G30640 (MUG2), AT1G06740 (MUG3), AT5G16505 (MUG4), AT3G06940 (MUG5), AT5G48965 (MUG6), AT3G05850 (MUG7) and AT5G34853 (MUG8).
SE	IB03G01390	chrLG3	-	176203234	0,0,2	206173171	6,9,5	868	149	2.04366e-07	9.93842e-05	1.0,1.0,0.953	0.855,0.767,0.854	0.159	AT4G02730	WDR5b	human WDR5 (WD40 repeat) homolog b	Transducin/WD40 repeat-like superfamily protein;(source:Araport11)
SE	IB03G01390	chrLG3	-	151189203	0,0,2	192167152	6,9,5	929	149	2.20751e-07	0.000102879	1.0,1.0,0.942	0.837,0.748,0.83	0.176	AT4G02730	WDR5b	human WDR5 (WD40 repeat) homolog b	Transducin/WD40 repeat-like superfamily protein;(source:Araport11)
SE	IB03G04660	chrLG3	-	40,30,53	0,1,1	55,43,37	5,2,3	1041	149	0.000212095	0.0151101	1.0,0.811,0.884	0.612,0.755,0.638	0.23	AT4G02750			Tetratricopeptide repeat (TPR)-like superfamily protein;(source:Araport11)
SE	IB04G18950	chrLG4	-	7,8,12	3,3,8	8,1,14	0,1,0	221	149	2.72507e-05	0.00380274	0.611,0.643,0.503	1.0,0.403,1.0	-0.215	AT4G23160	CRK8	cysteine-rich RLK (RECEPTOR-like protein kinase) 8	Encodes a cysteine-rich receptor-like protein kinase.
SE	IB02G16480	chrLG2	+	5,2,12	1,1,4	8,5,2	1,0,0	212	149	0.000559903	0.0287271	0.778,0.584,0.678	0.849,1.0,1.0	-0.27
SE	IB03G15950	chrLG3	-	3,3,0	0,0,2	0,0,1	1,1,2	206	149	1.58704e-05	0.00256086	1.0,1.0,0.0	0.0,0.0,0.266	0.578	AT3G26590			MATE efflux family protein;(source:Araport11)
SE	IB10G19610	chrLG10	+	3,2,6	2,1,7	5,1,4	1,1,0	206	149	0.00069462	0.0333846	0.52,0.591,0.383	0.783,0.42,1.0	-0.236	AT1G14380	IQD28	IQ-domain 28	Encodes a microtubule-associated protein.Member of IQ67 (CaM binding) domain containing family.
SE	IB06G13970	chrLG6	-	9,17,6	16,13,9	1,4,1	24,7,6	372	149	0.000138033	0.0111072	0.184,0.344,0.211	0.016,0.186,0.063	0.158	AT5G27410			D-aminoacid aminotransferase-like PLP-dependent enzymes superfamily protein; FUNCTIONS IN: catalytic activity; INVOLVED IN: metabolic process; LOCATED IN: cellular_component unknown; EXPRESSED IN: 20 plant structures; EXPRESSED DURING: 10 growth stages; CONTAINS InterPro DOMAIN/s: Aminotransferase, class IV (InterPro:IPR001544); BEST Arabidopsis thaliana protein match is: D-aminoacid aminotransfe…
SE	IB09G01180	chrLG9	-	5,3,2	4,9,7	0,0,1	9,3,3	287	149	0.000126234	0.010616	0.394,0.148,0.129	0.0,0.0,0.148	0.174	AT1G11755	LEW1	LEAF WILTING 1	Encodes a cis-prenyltransferase, involved in dolichol biosynthesis. Wilted leaves in mutants due to cell membrane lesions. Mutants have increased drought tolerance, but hypersensitve to dark stress.
SE	IB01G19030	chrLG1	-	15,18,19	2,5,6	25,16,14	0,0,0	250	149	5.44648e-08	3.58347e-05	0.817,0.682,0.654	1.0,1.0,1.0	-0.282
SE	IB01G19030	chrLG1	-	5,6,8	2,5,6	4,2,4	0,0,0	325	149	9.49839e-11	1.51771e-07	0.534,0.355,0.379	1.0,1.0,1.0	-0.577
SE	IB01G19030	chrLG1	-	6,9,9	2,5,6	4,4,4	0,0,0	329	149	5.12575e-10	6.37017e-07	0.576,0.449,0.405	1.0,1.0,1.0	-0.523
SE	IB04G15880	chrLG4	+	27,28,49	4,1,1	37,36,23	0,0,0	881	149	0.000421684	0.0235213	0.533,0.826,0.892	1.0,1.0,1.0	-0.25	AT4G11560			bromo-adjacent homology (BAH) domain-containing protein;(source:Araport11)
SE	IB04G17420	chrLG4	+	109,99,167	0,1,0	157,94,42	0,5,1	3557	149	0.000762299	0.035675	1.0,0.806,1.0	1.0,0.441,0.638	0.242	AT4G16570	PRMT7	protein arginine methyltransferase 7	protein arginine methyltransferase 7;(source:Araport11)
SE	IB04G19300	chrLG4	+	3,0,4	3,2,3	3,3,2	0,0,0	182	149	1.40806e-08	1.12494e-05	0.45,0.0,0.522	1.0,1.0,1.0	-0.676	AT4G26300	emb1027	embryo defective 1027	Arginyl-tRNA synthetase, class Ic;(source:Araport11)
SE	IB04G19300	chrLG4	+	10,14,23	3,2,3	6,19,8	0,0,0	633	149	6.15265e-08	3.67115e-05	0.44,0.622,0.643	1.0,1.0,1.0	-0.432	AT4G26300	emb1027	embryo defective 1027	Arginyl-tRNA synthetase, class Ic;(source:Araport11)
SE	IB06G05030	chrLG6	+	41,62,68	57,69,82	45,47,36	98,89,85	235	149	0.000937881	0.0419608	0.313,0.363,0.345	0.225,0.251,0.212	0.111	AT5G25360			hypothetical protein;(source:Araport11)
SE	IB06G05030	chrLG6	+	26,42,45	3,0,3	22,27,24	8,5,4	235	149	0.000803075	0.0368972	0.846,1.0,0.905	0.636,0.774,0.792	0.183	AT5G25360			hypothetical protein;(source:Araport11)
SE	IB04G11490	chrLG4	-	32,24,45	6,8,8	16,49,45	20,21,27	210	149	0.0011012	0.0474778	0.791,0.68,0.8	0.362,0.623,0.542	0.248	AT1G17070	STIPL1	SPLICEOSOMAL TIMEKEEPER LOCUS1	Encodes a homologue of spliceosome disassembly factor NTR1. Required for correct expression and splicing of DOG1, a regulator of seed dormancy. The mRNA is cell-to-cell mobile.
SE	IB03G18520	chrLG3	-	9,0,7	10,6,4	14,11,12	1,0,2	206	149	9.03527e-07	0.000288741	0.394,0.0,0.559	0.91,1.0,0.813	-0.59	AT1G13560	ATAAPT1		Encodes aminoalcoholphosphotransferase AAPT1.
SE	IB04G16080	chrLG4	-	10,13,14	0,0,1	12,10,6	2,3,2	201	149	0.000221118	0.0154575	1.0,1.0,0.912	0.816,0.712,0.69	0.231	AT2G05990	MOD1	MOSAIC DEATH 1	Encodes enoyl-ACP reductase a component of the fatty acid synthase complex. A reduced function mutation in this gene, mod1, was found in a screen for premature cell death mutants. Mutant plants have reduced lipid level and pleiotropic morphological defects, including chlorotic and abnormally shaped leaves. The mRNA is cell-to-cell mobile.
SE	IB04G16080	chrLG4	-	2,8,4	0,0,1	5,6,6	2,3,2	221	149	9.83371e-05	0.00932119	1.0,1.0,0.729	0.628,0.574,0.669	0.286	AT2G05990	MOD1	MOSAIC DEATH 1	Encodes enoyl-ACP reductase a component of the fatty acid synthase complex. A reduced function mutation in this gene, mod1, was found in a screen for premature cell death mutants. Mutant plants have reduced lipid level and pleiotropic morphological defects, including chlorotic and abnormally shaped leaves. The mRNA is cell-to-cell mobile.
SE	IB04G22910	chrLG4	-	38,39,32	49,53,45	13,24,20	48,94,58	193	149	3.82298e-06	0.0008552	0.374,0.362,0.354	0.173,0.165,0.21	0.181
SE	IB05G15770	chrLG5	+	1,1,7	0,0,0	5,3,4	1,6,0	420	149	0.000148444	0.0116113	1.0,1.0,1.0	0.639,0.151,1.0	0.403	AT1G52950			Nucleic acid-binding, OB-fold-like protein;(source:Araport11)
SE	IB05G02820	chrLG5	+	106122136	76,71,88	225286237	31,74,98	361	149	3.24739e-05	0.00420066	0.365,0.415,0.389	0.75,0.615,0.5	-0.232	AT4G35785			RNA-binding (RRM/RBD/RNP motifs) family protein;(source:Araport11)
SE	IB02G17170	chrLG2	-	1,2,1	1,0,0	0,0,2	1,1,2	212	149	1.91291e-06	0.000509427	0.413,1.0,1.0	0.0,0.0,0.413	0.667
SE	IB05G13580	chrLG5	+	4,6,2	1,1,4	6,4,1	0,0,0	330	149	8.99831e-06	0.00164994	0.644,0.73,0.184	1.0,1.0,1.0	-0.481	AT5G15010			Tetratricopeptide repeat (TPR)-like superfamily protein;(source:Araport11)
SE	IB11G24770	chrLG11	+	5,7,9	0,0,0	5,1,3	0,4,3	208	149	1.72554e-05	0.00268057	1.0,1.0,1.0	1.0,0.152,0.417	0.477	AT4G32440			Plant Tudor-like RNA-binding protein;(source:Araport11)
SE	IB05G16410	chrLG5	+	5,5,8	0,0,0	11,4,1	1,2,3	216	149	9.92065e-05	0.00932458	1.0,1.0,1.0	0.884,0.58,0.187	0.45	AT4G35560	DAW1	DUO1-activated WD40 1	Target promoter of the male germline-specific transcription factor DUO1. The mRNA is cell-to-cell mobile.
SE	IB05G16410	chrLG5	+	3,5,4	0,1,0	1,4,2	2,2,1	248	149	9.54155e-05	0.00916428	1.0,0.75,1.0	0.231,0.546,0.546	0.476	AT4G35560	DAW1	DUO1-activated WD40 1	Target promoter of the male germline-specific transcription factor DUO1. The mRNA is cell-to-cell mobile.
SE	IB03G01750	chrLG3	+	4,4,2	1,0,0	8,9,3	8,5,2	274	149	7.80506e-06	0.00159898	0.685,1.0,1.0	0.352,0.495,0.449	0.463	AT3G52140	NOXY38	non responding to oxylipins 38	Involved in regulating mitochondrial quality control. Regulates mitochondrial association time and thereby is involved in mitochondrial fusion. Mutants show unregulated autophagy and display transcriptomic markers of mitochondrial stress. Its activity can be modulated by Lys acetylation.
SE	IB03G01750	chrLG3	+	6,1,3	1,0,0	3,7,2	8,5,2	209	149	1.19479e-06	0.000351099	0.811,1.0,1.0	0.211,0.5,0.416	0.561	AT3G52140	NOXY38	non responding to oxylipins 38	Involved in regulating mitochondrial quality control. Regulates mitochondrial association time and thereby is involved in mitochondrial fusion. Mutants show unregulated autophagy and display transcriptomic markers of mitochondrial stress. Its activity can be modulated by Lys acetylation.
SE	IB05G20540	chrLG5	+	29,28,41	3,5,1	13,23,23	0,0,0	372	149	1.72237e-05	0.00268057	0.795,0.692,0.943	1.0,1.0,1.0	-0.19	AT4G08850			MIK1 encodes a receptor kinase that forms a complex with MDIS1/MIK2 and binds LURE1, the female pollen guidance chemi-attractant. MIK1 phosphorylates MDIS1 and is autophosphorylated.
SE	IB07G09540	chrLG7	+	15,11,15	0,1,0	11,22,12	1,8,2	210	149	2.65216e-05	0.00375499	1.0,0.886,1.0	0.886,0.661,0.81	0.176	AT1G15740			Leucine-rich repeat family protein;(source:Araport11)
SE	IB05G18300	chrLG5	-	40,29,37	0,0,1	27,19,17	3,3,2	304	149	6.41893e-05	0.0069742	1.0,1.0,0.948	0.815,0.756,0.806	0.19	AT4G23840			Leucine-rich repeat (LRR) family protein;(source:Araport11)
SE	IB05G18180	chrLG5	-	6728151078	38,30,39	119716781291	18,18,16	1331	149	1.373e-10	1.91962e-07	0.664,0.753,0.756	0.882,0.913,0.9	-0.174	AT4G10970			UAP56-interacting factor1, binds single stranded RNA and, along with UIEF2,,appears to play a role in nuclear export of RNA.
SE	IB05G12220	chrLG5	-	1,5,1	0,1,0	2,3,6	2,2,1	279	149	0.000324398	0.0204956	1.0,0.728,1.0	0.348,0.445,0.762	0.391	AT3G23280	XBAT35	XB3 ortholog 5 in Arabidopsis thaliana	Encodes a ubiquitin ligase that is a novel player in ethylene signaling involved in negatively regulating apical hook curvature, with alternative splicing controlling dual targeting to the nuclear and cytoplasmic compartments.
SE	IB05G12220	chrLG5	-	1,6,2	0,1,0	1,3,3	2,2,1	241	149	0.000106366	0.00967241	1.0,0.788,1.0	0.236,0.481,0.65	0.474	AT3G23280	XBAT35	XB3 ortholog 5 in Arabidopsis thaliana	Encodes a ubiquitin ligase that is a novel player in ethylene signaling involved in negatively regulating apical hook curvature, with alternative splicing controlling dual targeting to the nuclear and cytoplasmic compartments.
SE	IB09G00770	chrLG9	-	160191195	15,11,14	149236288	27,42,40	372	149	5.41332e-05	0.00622004	0.81,0.874,0.848	0.689,0.692,0.743	0.136	AT1G75560			zinc knuckle (CCHC-type) family protein;(source:Araport11)
SE	IB06G02020	chrLG6	+	169176186	4,0,3	274267120	0,0,0	2793	149	0.00019291	0.0139207	0.693,1.0,0.768	1.0,1.0,1.0	-0.18	AT3G46730			NB-ARC domain-containing disease resistance protein;(source:Araport11)
SE	IB06G11090	chrLG6	+	21,10,12	1,0,0	13,13,4	2,4,0	355	149	0.000619733	0.0308076	0.898,1.0,1.0	0.732,0.577,1.0	0.196	AT1G09420	G6PD4	glucose-6-phosphate dehydrogenase 4	Encodes a protein similar to glucose-6-phosphate dehydrogenase but, based on amino acid differences in the active site and lack of activity, does not encode a functional G6PDH. The amino acid sequence for the consensus sequence of the G6PDH active site (DHYLGKE) differs in three places in this protein. gc exon splice site at 20574 is based on protein alignment, and is not confirmed experimentally.
SE	IB10G07100	chrLG10	-	11,15,23	58,65,49	90,13,18	64,18,32	316	149	1.23418e-05	0.00211598	0.082,0.098,0.181	0.399,0.254,0.21	-0.167	AT4G08170			Inositol 1,3,4-trisphosphate 5/6-kinase family protein;(source:Araport11)
SE	XLOC_040029	chrLG6	-	4,5,8	1,0,0	7,14,8	0,9,4	265	149	8.22097e-05	0.00835923	0.692,1.0,1.0	1.0,0.467,0.529	0.232
SE	XLOC_040029	chrLG6	-	2,5,7	1,0,0	6,10,6	0,9,4	236	149	0.000120284	0.010604	0.558,1.0,1.0	1.0,0.412,0.486	0.22
SE	XLOC_040029	chrLG6	-	1,1,3	1,0,0	2,3,4	0,9,4	191	149	0.00014196	0.0112899	0.438,1.0,1.0	1.0,0.206,0.438	0.265
SE	IB07G10410	chrLG7	+	6,1,1	0,1,0	2,2,7	1,8,1	171	149	0.000176647	0.0129986	1.0,0.466,1.0	0.635,0.179,0.859	0.264	AT5G58200			Calcineurin-like metallo-phosphoesterase superfamily protein;(source:Araport11)
SE	IB07G10410	chrLG7	+	9,1,1	0,1,0	2,4,9	1,8,1	175	149	0.000314245	0.0200847	1.0,0.46,1.0	0.63,0.299,0.885	0.215	AT5G58200			Calcineurin-like metallo-phosphoesterase superfamily protein;(source:Araport11)
SE	IB07G26180	chrLG7	+	14,15,6	0,0,0	18,16,17	3,4,2	229	149	9.17803e-06	0.00165575	1.0,1.0,1.0	0.796,0.722,0.847	0.212	AT1G76520			Auxin efflux carrier family protein;(source:Araport11)
SE	IB07G11530	chrLG7	+	3,7,9	20,7,12	0,2,2	16,14,19	208	149	0.000175931	0.0129986	0.097,0.417,0.349	0.0,0.093,0.07	0.233	AT4G30510	ATG18B	homolog of yeast autophagy 18 (ATG18) B	yeast autophagy 18 B-like protein;(source:Araport11)
MXE	IB09G22070	chrLG9	-	26,20,13	33,55,28	18,22,38	104176218	400	400	2.94137e-06	0.000786816	0.441,0.267,0.317	0.148,0.111,0.148	0.206	AT1G17020	SRG1	senescence-related gene 1	Encodes a novel member of the Fe(II)/ascorbate oxidase gene family; senescence-related gene.
MXE	IB09G11420	chrLG9	-	4,3,4	24,12,22	0,0,0	12,21,21	249	249	1.28757e-05	0.00229616	0.143,0.2,0.154	0.0,0.0,0.0	0.166	AT1G52500	MMH-2		Encodes one of the splice variants of Arabidopsis thaliana MutM homolog. Encodes a formamidopyrimidine-DNA glycosylase that has abasic lyase activity and is able to nick double- stranded oligonucleotides containing 8-oxo-7,8-dihydroguanine (8-oxoG) in vitro.
MXE	IB09G11420	chrLG9	-	4,3,4	7,1,0	0,0,0	2,1,1	249	198	1.36744e-08	1.46316e-05	0.312,0.705,1.0	0.0,0.0,0.0	0.672	AT1G52500	MMH-2		Encodes one of the splice variants of Arabidopsis thaliana MutM homolog. Encodes a formamidopyrimidine-DNA glycosylase that has abasic lyase activity and is able to nick double- stranded oligonucleotides containing 8-oxo-7,8-dihydroguanine (8-oxoG) in vitro.
MXE	IB09G27300	chrLG9	+	63,48,51	76,72,75	28,33,30	78,65,82	264	264	0.0010655	0.0498975	0.453,0.4,0.405	0.264,0.337,0.268	0.13	AT1G54730			Major facilitator superfamily protein;(source:Araport11)
MXE	IB09G19570	chrLG9	+	11,15,1	4,4,1	7,6,9	0,0,2	179	183	0.000949854	0.0498975	0.738,0.793,0.506	1.0,1.0,0.821	-0.261	AT4G21410	CRK29	cysteine-rich RLK (RECEPTOR-like protein kinase) 29	Encodes a cysteine-rich receptor-like protein kinase.
MXE	IB09G08220	chrLG9	+	0,0,0	1,1,2	2,1,1	0,1,1	183	236	4.7332e-06	0.0010129	0.0,0.0,0.0	1.0,0.563,0.563	-0.709	AT3G51390	PAT10	PROTEIN S-ACYL TRANSFERASE 10	DHHC-type zinc finger family protein;(source:Araport11)
MXE	IB08G04640	chrLG8	+	25,23,34	4,3,5	20,16,11	13,9,6	188	190	0.00012044	0.00859139	0.863,0.886,0.873	0.609,0.642,0.649	0.241	AT2G33847			hypothetical protein;(source:Araport11)
MXE	IB14G18930	chrLG14	+	20,22,20	21,22,25	20,38,52	11,10,11	290	194	2.41456e-05	0.00369082	0.389,0.401,0.349	0.549,0.718,0.76	-0.296
MXE	IB15G10690	chrLG15	+	0,1,0	2,1,5	3,3,2	2,3,4	274	274	7.43633e-05	0.00831208	0.0,0.5,0.0	0.6,0.5,0.333	-0.311	AT4G27290			S-locus lectin protein kinase family protein;(source:Araport11)
MXE	IB07G19240	chrLG7	+	1,1,1	0,0,1	2,3,0	1,4,1	217	217	0.000308138	0.0193946	1.0,1.0,0.5	0.667,0.429,0.0	0.468
MXE	XLOC_034786	chrLG5	+	21,22,40	36,46,67	15,19,5	41,75,57	236	213	0.000365834	0.0217468	0.345,0.302,0.35	0.248,0.186,0.073	0.163
MXE	IB06G02810	chrLG6	-	3,3,8	6,5,6	15,7,7	4,2,1	271	170	0.00107256	0.0498975	0.239,0.273,0.455	0.702,0.687,0.815	-0.412	AT3G46210			Ribosomal protein S5 domain 2-like superfamily protein;(source:Araport11)
MXE	IB11G21260	chrLG11	+	0,0,0	7,10,16	5,2,2	16,44,22	208	276	0.000108926	0.00858224	0.0,0.0,0.0	0.293,0.057,0.108	-0.153	AT5G11160	APT5	adenine phosphoribosyltransferase 5	adenine phosphoribosyltransferase 5;(source:Araport11)
MXE	IB11G21260	chrLG11	+	0,0,0	7,10,16	5,2,2	16,44,22	208	273	0.000112291	0.00858224	0.0,0.0,0.0	0.291,0.056,0.107	-0.151	AT5G11160	APT5	adenine phosphoribosyltransferase 5	adenine phosphoribosyltransferase 5;(source:Araport11)
MXE	IB11G22450	chrLG11	+	7,3,9	7,2,2	4,4,3	11,14,9	263	263	0.000829362	0.0467062	0.5,0.6,0.818	0.267,0.222,0.25	0.393	AT5G26110			Protein kinase superfamily protein;(source:Araport11)
MXE	IB04G18980	chrLG4	-	6,6,8	5,4,6	3,6,7	1,1,0	246	232	4.37958e-05	0.00585769	0.531,0.586,0.557	0.739,0.85,1.0	-0.305	AT3G57630			Encodes a glycoprotein glycosyl transferase ExAD. Knockout mutants show truncated root hair phenotype.
MXE	IB12G16970	chrLG12	-	42,32,28	10,15,15	14,25,21	1,1,1	257	160	9.96515e-07	0.000355424	0.723,0.57,0.537	0.897,0.94,0.929	-0.312
MXE	IB05G27580	chrLG5	-	163,126,91	33,20,27	78107103	32,56,39	378	340	7.7683e-05	0.00831208	0.816,0.85,0.752	0.687,0.632,0.704	0.132	AT5G53580	PLR1	pyridoxal reductase 1	NAD(P)-linked oxidoreductase superfamily protein;(source:Araport11)
MXE	XLOC_049968	chrLG9	-	5,1,3	1,0,0	3,4,6	3,0,6	224	154	8.60809e-05	0.00837332	0.775,1.0,1.0	0.407,1.0,0.407	0.32
MXE	IB08G10070	chrLG8	+	22,31,30	9,12,17	23,27,25	22,26,32	266	266	0.00102202	0.0498975	0.71,0.721,0.638	0.511,0.509,0.439	0.203	AT3G16190			Isochorismatase family protein;(source:Araport11)
MXE	XLOC_029888	chrLG3	-	2,3,0	1,0,1	1,1,0	1,4,1	226	221	9.60267e-05	0.00856238	0.662,1.0,0.0	0.494,0.196,0.0	0.324
MXE	IB09G01180	chrLG9	-	5,3,2	0,1,3	0,0,1	2,3,6	287	254	1.95311e-07	0.000104492	1.0,0.726,0.371	0.0,0.0,0.129	0.656	AT1G11755	LEW1	LEAF WILTING 1	Encodes a cis-prenyltransferase, involved in dolichol biosynthesis. Wilted leaves in mutants due to cell membrane lesions. Mutants have increased drought tolerance, but hypersensitve to dark stress.

## Sheet: SN2_vs_SN4
AS pattern	geneID	Chr	Strand	IJC_SAMPLE_1	SJC_SAMPLE_1	IJC_SAMPLE_2	SJC_SAMPLE_2	IncFormLen	SkipFormLen	PValue	FDR	IncLevel1	IncLevel2	IncLevelDifference	Best hint in arabidopsis	Symbol	Gene name	Description
RI	IB09G23070	chrLG9	-	27,36,32	2,1,0	11,5,14	3,2,2	722	149	0.000352704	0.0181719	0.736,0.881,1.0	0.431,0.34,0.591	0.418	AT4G39630			translation initiation factor;(source:Araport11)
RI	IB09G16040	chrLG9	-	76,58,58	5,5,1	81,108,95	2,1,0	405	149	0.000501406	0.0232667	0.848,0.81,0.955	0.937,0.975,1.0	-0.1	AT1G05680	UGT74E2	Uridine diphosphate glycosyltransferase 74E2	Encodes a UDP-glucosyltransferase, UGT74E2, that acts on IBA (indole-3-butyric acid) and affects auxin homeostasis. The transcript and protein levels of this enzyme are strongly induced by H2O2 and may allow integration of ROS (reactive oxygen species) and auxin signaling. This enzyme can also transfer glycosyl groups to several compounds related to the explosive TNT when this synthetic compound …
RI	XLOC_049790	chrLG9	-	29,37,27	0,1,0	25,29,30	2,5,1	290	149	0.000384477	0.0191877	1.0,0.95,1.0	0.865,0.749,0.939	0.132
RI	XLOC_049508	chrLG9	-	77,54,65	7,0,7	37,48,61	1,0,0	893	149	2.00431e-05	0.00253441	0.647,1.0,0.608	0.861,1.0,1.0	-0.202
RI	IB09G07030	chrLG9	-	7,6,13	3,4,0	14,15,14	0,2,0	249	149	0.000724624	0.029236	0.583,0.473,1.0	1.0,0.818,1.0	-0.254	AT4G18880	HSF A4A	heat shock transcription factor A4A	Encodes a member of Heat Stress Transcription Factor(Hsf) family that is a substrate of the MPK3/MPK6 signaling and regulates stress responses.
RI	IB09G07030	chrLG9	-	7,4,3	0,0,0	0,7,4	2,3,0	290	149	0.000903195	0.0334276	1.0,1.0,1.0	0.0,0.545,1.0	0.485	AT4G18880	HSF A4A	heat shock transcription factor A4A	Encodes a member of Heat Stress Transcription Factor(Hsf) family that is a substrate of the MPK3/MPK6 signaling and regulates stress responses.
RI	IB09G06960	chrLG9	-	13,9,16	0,1,0	5,11,4	5,2,0	1242	149	2.53582e-05	0.00285989	1.0,0.519,1.0	0.107,0.398,1.0	0.338	AT1G78720			SecY protein transport family protein;(source:Araport11)
RI	IB09G03240	chrLG9	-	22,14,16	7,1,1	9,8,14	0,0,0	627	149	3.0607e-07	0.000101312	0.428,0.769,0.792	1.0,1.0,1.0	-0.337	AT2G32230	PRORP1	proteinaceous RNase P 1	Encodes a protein-only RNase P that is involved in the 5? cleavage of the precursor tRNAs and is able to cleave tRNA-like structures involved in the maturation of plant mitochondrial mRNAs. Mutants show a drastic reduction in the levels of mature plastid tRNA-Phe(GAA) and tRNA-Arg(ACG), limiting plastid gene expression.
RI	XLOC_049173	chrLG9	-	21,11,23	3,3,1	18,14,48	9,30,37	755	149	8.15687e-05	0.00675323	0.58,0.42,0.819	0.283,0.084,0.204	0.416
RI	IB09G00700	chrLG9	-	1,0,0	3,3,5	3,3,1	2,2,3	292	149	0.000247055	0.0146829	0.145,0.0,0.0	0.434,0.434,0.145	-0.289	AT2G21260			NAD(P)-linked oxidoreductase superfamily protein;(source:Araport11)
RI	IB09G00210	chrLG9	-	6,7,8	1,1,0	7,12,5	4,5,0	250	149	0.00132591	0.0422962	0.781,0.807,1.0	0.511,0.589,1.0	0.163
RI	IB09G23990	chrLG9	+	2,4,3	19,4,6	1,7,2	1,1,0	298	149	6.32592e-05	0.00559298	0.05,0.333,0.2	0.333,0.778,1.0	-0.509	AT1G05200	GLUR3		Encodes a putative glutamate receptor GLR3 with dual localization in plastid and plasma membrane.
RI	IB09G23990	chrLG9	+	2,0,1	16,12,10	5,3,2	11,1,2	300	149	0.000281807	0.0157782	0.058,0.0,0.047	0.184,0.598,0.332	-0.336	AT1G05200	GLUR3		Encodes a putative glutamate receptor GLR3 with dual localization in plastid and plasma membrane.
RI	IB09G18810	chrLG9	+	33,34,40	0,1,0	24,32,27	2,2,4	646	149	2.93978e-05	0.00314227	1.0,0.887,1.0	0.735,0.787,0.609	0.252	AT2G05642			Nucleic acid-binding, OB-fold-like protein;(source:Araport11)
RI	IB09G16900	chrLG9	+	25,24,43	6,4,0	16,25,33	0,0,1	238	149	0.00015302	0.0103872	0.723,0.79,1.0	1.0,1.0,0.954	-0.147	AT1G04160	XIB	myosin XI B	Encodes a member of the type XI myosin protein family involved in root hair elongation.
RI	IB09G14170	chrLG9	+	5,10,10	0,155,130	7,1,8	0,0,0	522	149	7.73279e-11	1.10757e-07	1.0,0.018,0.021	1.0,1.0,1.0	-0.654	AT3G05700			Encodes a DNA binding protein with transcription activation activity. It is expressed in response to osmotic, drought and ABA stress.
RI	IB09G08360	chrLG9	+	3,4,1	0,5,0	1,1,1	3,11,2	320	149	0.00069673	0.0285939	1.0,0.271,1.0	0.134,0.041,0.189	0.636	AT3G15880	WSIP2	WUS-interacting protein 2	WUS-interacting protein 2;(source:Araport11)
RI	IB09G03580	chrLG9	+	329379342	48,44,40	313430434	72104100	405	149	6.15687e-06	0.00104413	0.716,0.76,0.759	0.615,0.603,0.615	0.134	AT1G10890			arginine/glutamate-rich 1 protein;(source:Araport11)
RI	IB08G23460	chrLG8	-	4,6,1	0,0,0	2,7,4	2,2,1	227	149	0.00138028	0.0429778	1.0,1.0,1.0	0.396,0.697,0.724	0.394	AT3G48120			serine/arginine-rich splicing factor;(source:Araport11)
RI	IB08G07520	chrLG8	-	12,12,12	0,0,0	11,14,11	7,4,0	662	149	5.66295e-07	0.00016898	1.0,1.0,1.0	0.261,0.441,1.0	0.433	AT3G12090	TET6	tetraspanin6	TET6 encodes a member of the TETRASPANIN gene family that is expressed in the vascular system and is involved in organ growth redundantly with TET5.
RI	IB08G06160	chrLG8	-	3,0,1	14,6,10	5,2,1	3,2,1	234	149	0.000863253	0.03271	0.12,0.0,0.06	0.515,0.389,0.389	-0.371	AT2G32940	AGO6	ARGONAUTE 6	Encodes a nuclear localized 879-amino-acid protein that contains conserved PAZ and PIWI domains that is important for the accumulation of specific heterochromatin-related siRNAs, and for DNA methylation and transcriptional gene silencing.
RI	IB09G10570	chrLG9	+	19,49,59	15,16,12	5,16,10	13,16,16	236	149	0.00025781	0.015196	0.444,0.659,0.756	0.195,0.387,0.283	0.331	AT2G21790	RNR1	ribonucleotide reductase 1	encodes large subunit of ribonucleotide reductase involved in the production of deoxyribonucleoside triphosphates (dNTPs) for DNA replication and repair
RI	IB08G02910	chrLG8	-	0,2,3	6,1,1	2,4,1	0,2,0	253	149	0.000501245	0.0232667	0.0,0.541,0.639	1.0,0.541,1.0	-0.454	AT5G02810	PRR7	pseudo-response regulator 7	PRR7 and PRR9 are partially redundant essential components of a temperature-sensitive circadian system. CCA1 and LHY had a positive effect on PRR7 expression levels. Acts as transcriptional repressor of CCA1 and LHY. Acts additively with EC, PRR5 and PRR9 to regulate hypocotyl growth under photoperiodic conditions.
RI	IB08G02850	chrLG8	-	135127126	28,42,40	110169199	17,25,30	977	149	0.00122932	0.04043	0.424,0.316,0.325	0.497,0.508,0.503	-0.148	AT3G53500	RSZ32	arginine/serine-rich zinc knuckle-containing protein 32	Barta et al (2010) have proposed a nomenclature for Serine/Arginine-Rich Protein Splicing Factors (SR proteins): Plant Cell. 2010, 22:2926.
RI	IB08G06780	chrLG8	+	23,31,22	0,1,0	15,30,27	4,3,5	217	149	7.83712e-06	0.00129024	1.0,0.955,1.0	0.72,0.873,0.788	0.191	AT2G04340			cytoplasmic dynein 2 light intermediate chain;(source:Araport11)
RI	IB08G05380	chrLG8	+	218,166,6	0,0,0	141,46,21	0,30,6	1096	149	1.77752e-07	6.36484e-05	1.0,1.0,1.0	1.0,0.172,0.322	0.502	AT4G21450			PapD-like superfamily protein;(source:Araport11)
RI	IB08G02640	chrLG8	+	165247224	1,3,2	188196181	7,9,3	974	149	0.00132301	0.0422962	0.962,0.926,0.945	0.804,0.769,0.902	0.119	AT3G54480	SKP5		Encodes an SKP1 interacting partner (SKIP5).
RI	IB08G00780	chrLG8	+	20,18,34	3,4,0	22,13,9	0,0,0	324	149	0.000418894	0.0204772	0.754,0.674,1.0	1.0,1.0,1.0	-0.191	AT3G61050	NTMC2TYPE4		Encodes a novel transcriptional regulator, a calcium-dependent lipid-binding protein containing a C2 domain, that binds specifically to the promoter of THAS1 (thalianol synthase 1). It can bind ceramide and is involved in drought and salt tolerance.
RI	IB07G31800	chrLG7	-	254263191	66,57,49	274393212	82,184,85	475	149	0.00137017	0.0429778	0.547,0.591,0.55	0.512,0.401,0.439	0.112	AT3G27260	GTE8	global transcription factor group E8	Kinase like protein with similarity to yeast BDF1 and human RING3 protein, which have two bromodomains GTE8 has a single bromodomain
RI	IB07G30850	chrLG7	-	17,31,17	0,0,27	7,6,12	9,6,14	219	149	0.000805659	0.0315286	1.0,1.0,0.3	0.346,0.405,0.368	0.394	AT5G39940			FAD/NAD(P)-binding oxidoreductase family protein;(source:Araport11)
RI	IB07G30130	chrLG7	-	75,49,37	0,0,0	83,81,56	6,6,1	418	149	5.30225e-06	0.000925	1.0,1.0,1.0	0.831,0.828,0.952	0.13	AT3G02130	TOAD2	TOADSTOOL 2	Encodes a receptor-like kinase RPK2 (also known as TOADSTOOL 2/TOAD2). Functions as a regulator of meristem maintenance. Mutants are insensitive to synthetic CLV3 peptide. Mutations in the RPK2 also result in stem cell expansion and increased number of floral organs, as seen in the other clv mutants. Forms homo-oligomers.
RI	IB07G29350	chrLG7	-	312211117	0,0,0	240,195,90	31,10,12	186	149	1.11022e-16	3.18034e-13	1.0,1.0,1.0	0.861,0.94,0.857	0.114	AT5G09850			Transcription elongation factor (TFIIS) family protein;(source:Araport11)
RI	IB07G27010	chrLG7	-	56,54,49	0,0,0	79,40,19	5,1,1	1956	149	1.20713e-06	0.000314358	1.0,1.0,1.0	0.546,0.753,0.591	0.37	AT4G29090			Ribonuclease H-like superfamily protein;(source:Araport11)
RI	IB07G25750	chrLG7	-	6,0,2	4,3,7	0,0,0	3,3,5	353	149	0.000524296	0.0236855	0.388,0.0,0.108	0.0,0.0,0.0	0.165	AT4G16444			GET1 membrane receptor homolog . ER localized protein that Interacts with GET3a. Disruption of both genes results in a decreased membrane localization of the SNARE proteinSYP123 and defects in root hair elongation.
RI	IB07G23290	chrLG7	-	11,14,12	29,64,49	12,12,16	14,10,17	421	149	1.54115e-05	0.0021431	0.118,0.072,0.08	0.233,0.298,0.25	-0.17	AT1G67080	ABA4	abscisic acid (ABA)-deficient 4	Encodes a protein involved in the photoprotection of PSII. An aba4-1 mutant completely lacks neoxanthin,a component of the chromophore of the peripheral antenna system in PSII. ABA4 is required for neoxanthin biosynthesis, an intermediary step in abscisic acid biosynthesis, but no catalytic activity has been detected for the ABA4 protein.
RI	IB07G23290	chrLG7	-	5,9,7	1,0,0	3,2,3	1,7,0	379	149	0.000243803	0.0146108	0.663,1.0,1.0	0.541,0.101,1.0	0.34	AT1G67080	ABA4	abscisic acid (ABA)-deficient 4	Encodes a protein involved in the photoprotection of PSII. An aba4-1 mutant completely lacks neoxanthin,a component of the chromophore of the peripheral antenna system in PSII. ABA4 is required for neoxanthin biosynthesis, an intermediary step in abscisic acid biosynthesis, but no catalytic activity has been detected for the ABA4 protein.
RI	IB07G22120	chrLG7	-	2,1,2	5,2,0	0,5,1	1,0,0	227	149	0.00101068	0.0358318	0.208,0.247,1.0	0.0,1.0,1.0	-0.182	AT5G67580	TRB2		Encodes a telomeric DNA binding protein and Single Myb Histone (SMH) gene family member. In vitro, the protein preferentially binds double-stranded telomeric repeats, but it can also bind to the single G-rich telomeric strand.
RI	IB07G21790	chrLG7	-	2,12,8	2,0,4	7,4,2	0,0,0	265	149	0.00052364	0.0236855	0.36,1.0,0.529	1.0,1.0,1.0	-0.37	AT4G34280			Encodes a putative substrate receptor for the cullin4-RING ubiquitin E3 ligase complex that is involved in negative regulation of plant UV-B response.
RI	IB07G13600	chrLG7	-	36,81,156	15,13,27	26,48,62	10,30,48	276	149	0.000382151	0.0191617	0.564,0.771,0.757	0.584,0.463,0.411	0.211	AT5G24270	SOS3	SALT OVERLY SENSITIVE 3	encodes a calcium sensor that is essential for K+ nutrition, K+/Na+ selectivity, and salt tolerance. The protein is similar to calcineurin B. Lines carrying recessive mutations are hypersensitive to Na+ and Li+ stresses and is unable to grow in low K+. The growth defect is rescued by extracellular calcium.
RI	IB07G08340	chrLG7	-	5,4,2	2,1,1	9,3,2	1,0,0	388	149	0.000553758	0.0244799	0.49,0.606,0.434	0.776,1.0,1.0	-0.415	AT1G53350			Disease resistance protein (CC-NBS-LRR class) family;(source:Araport11)
RI	IB07G05850	chrLG7	-	3,4,5	0,22,14	2,1,1	35,49,28	294	149	0.00121468	0.0401797	1.0,0.084,0.153	0.028,0.01,0.018	0.394	AT1G16280	SWA3	SLOW WALKER 3	Encodes a putative DEAD-box RNA helicase. Essential for female gametogenesis.
RI	IB07G05820	chrLG7	-	57,85,59	1,0,0	51,53,61	2,5,2	460	149	0.000164533	0.0108356	0.949,1.0,1.0	0.892,0.774,0.908	0.125	AT4G36690	ATU2AF65A		Regulates flowering time and displays a redundant role in pollen tube growth together with AtU2AF65b.
RI	IB07G05150	chrLG7	-	38,44,41	138181107	60,67,60	138,105,78	281	149	2.11635e-05	0.00259081	0.127,0.114,0.169	0.187,0.253,0.29	-0.107	AT5G57050	AtABI2		Encodes a protein phosphatase 2C and is involved in ABA signal transduction. Binds fibrillin preprotein in vitro and in vivo.
RI	IB07G01360	chrLG7	-	42,43,63	31,29,21	21,37,27	35,41,41	818	149	0.000118416	0.00882248	0.198,0.213,0.353	0.099,0.141,0.107	0.139	AT3G54190			Transducin/WD40 repeat-like superfamily protein;(source:Araport11)
RI	IB07G30900	chrLG7	+	3,4,1	1,0,2	0,1,1	9,2,0	235	149	0.000847381	0.0323654	0.655,1.0,0.241	0.0,0.241,1.0	0.218	AT3G28470	TDF1	DEFECTIVE IN MERISTEM DEVELOPMENT AND FUNCTION 1	Member of the R2R3 factor gene family.
RI	IB06G25150	chrLG6	+	4,5,4	0,0,0	3,1,4	1,5,1	242	149	1.36963e-06	0.000321593	1.0,1.0,1.0	0.649,0.11,0.711	0.51	AT3G52610			GATA zinc finger protein;(source:Araport11)
RI	IB11G24760	chrLG11	+	1,1,0	0,0,1	2,4,2	3,5,0	230	149	0.00158718	0.0466801	1.0,1.0,0.0	0.302,0.341,1.0	0.119	AT3G54980			Pentatricopeptide repeat (PPR) superfamily protein;(source:Araport11)
RI	IB14G26560	chrLG14	+	8,8,12	1,0,0	8,11,11	1,4,3	217	149	0.000116095	0.00870589	0.846,1.0,1.0	0.846,0.654,0.716	0.21	AT3G26070			localized to chloroplasts
RI	IB04G22960	chrLG4	-	5,4,3	0,1,3	0,1,1	1,1,1	281	149	0.00033433	0.0178015	1.0,0.68,0.347	0.0,0.347,0.347	0.444
RI	IB15G01810	chrLG15	-	487671611	53,127,82	421555554	97144143	480	149	6.07746e-05	0.00544047	0.74,0.621,0.698	0.574,0.545,0.546	0.131	AT4G39680			SAP domain-containing protein;(source:Araport11)
RI	IB14G01200	chrLG14	+	27,31,34	0,0,0	15,19,27	6,6,3	524	149	2.20051e-10	2.42445e-07	1.0,1.0,1.0	0.416,0.474,0.719	0.464	AT3G59630			diphthamide synthesis DPH2 family protein;(source:Araport11)
RI	IB07G00560	chrLG7	+	11,15,21	3,3,0	18,7,9	0,0,0	492	149	0.00026597	0.0154219	0.526,0.602,1.0	1.0,1.0,1.0	-0.291	AT5G51690	ACS12	1-amino-cyclopropane-1-carboxylate synthase 12	Encodes an aminotransferase with broad specificity for aspartate and aromatic amino aids such as tyrosine and phenylalanine. It does not act on branched chain amino acids and does not have ACC synthase activity.
RI	IB13G16970	chrLG13	-	22,14,11	6,6,8	22,26,15	2,3,0	246	149	0.000175849	0.0111941	0.69,0.586,0.454	0.869,0.84,1.0	-0.326	AT2G02955	MEE12	maternal effect embryo arrest 12	maternal effect embryo arrest 12;(source:Araport11)
RI	IB04G21430	chrLG4	+	33,27,20	1,0,0	48,47,25	1,10,4	933	149	8.21871e-06	0.00132654	0.841,1.0,1.0	0.885,0.429,0.5	0.342	AT3G25910			C2H2-type zinc finger protein involved in salt tolerance. Induced by salt stress.
RI	IB13G12320	chrLG13	-	46,48,36	81,55,47	47,75,82	34,58,73	265	149	0.00173192	0.0495136	0.242,0.329,0.301	0.437,0.421,0.387	-0.124	AT1G18070			Translation elongation factor EF1A/initiation factor IF2gamma family protein;(source:Araport11)
RI	IB09G04060	chrLG9	-	45,88,72	41,64,50	52,47,54	65,100,99	419	149	1.23379e-06	0.000315563	0.281,0.328,0.339	0.221,0.143,0.162	0.141	AT2G02570			nucleic acid binding/RNA binding protein;(source:Araport11)
RI	IB13G08300	chrLG13	-	20,23,16	2,3,1	23,24,19	0,0,0	660	149	9.23096e-05	0.00738632	0.693,0.634,0.783	1.0,1.0,1.0	-0.297
RI	IB05G12020	chrLG5	-	12,11,14	0,0,0	11,11,15	2,2,2	603	149	1.23189e-05	0.00187953	1.0,1.0,1.0	0.576,0.576,0.65	0.399	AT5G57110	AT-ACA8	AUTOINHIBITED CA2+ -ATPASE, ISOFORM 8	Arabidopsis-autoinhibited Ca2+ -ATPase, isoform 8, contains all of the characteristic motifs of Ca2+ -transporting P-type Ca2+ -ATPases and is localized to the plasma membrane.
RI	IB07G03790	chrLG7	+	189173145	54,61,45	110161151	53,84,81	505	149	0.000832395	0.0321358	0.508,0.456,0.487	0.38,0.361,0.355	0.118	AT3G53500	RSZ32	arginine/serine-rich zinc knuckle-containing protein 32	Barta et al (2010) have proposed a nomenclature for Serine/Arginine-Rich Protein Splicing Factors (SR proteins): Plant Cell. 2010, 22:2926.
RI	XLOC_029198	chrLG3	+	225246198	5,6,5	192271259	10,15,21	1857	149	0.000603357	0.0258739	0.783,0.767,0.761	0.606,0.592,0.497	0.205
RI	IB03G11870	chrLG3	-	18,16,21	0,0,1	30,33,18	0,5,4	766	149	9.30398e-05	0.00740338	1.0,1.0,0.803	1.0,0.562,0.467	0.258	AT3G20890			RNA-binding (RRM/RBD/RNP motifs) family protein;(source:Araport11)
RI	IB13G12720	chrLG13	-	4,4,0	7,10,13	1,0,0	15,1,3	240	149	0.00105448	0.0365586	0.262,0.199,0.0	0.04,0.0,0.0	0.14	AT5G50700	HSD1	hydroxysteroid dehydrogenase 1	Encodes a hydroxysteroid dehydrogenase HSD1. Two copies of HSD1 (At5g50600 and At5g50700) exist in the Arabidopsis genome as a result of an exact 33-kb duplication on chromosome 5 encompassing seven genes. There are five homologs of HSD1 in Arabidopsis (HSD2-At3g47350, HSD3-At3g47360, HSD4-At5g50590, HSD4-At5g50690 and HSD6-At5g50770; HSD4 has two copies due to the same gene duplication event occ…
RI	IB06G03810	chrLG6	-	28,31,15	1,0,0	10,10,10	1,4,2	547	149	1.17526e-06	0.000311726	0.884,1.0,1.0	0.731,0.405,0.577	0.39	AT2G25910			3-5 exonuclease domain-containing protein / K homology domain-containing protein / KH domain-containing protein;(source:Araport11)
RI	IB13G17740	chrLG13	+	2,2,0	3,12,7	6,4,3	5,5,1	449	149	0.000894845	0.0332043	0.181,0.052,0.0	0.285,0.21,0.499	-0.254	AT4G38360	LAZ1	LAZARUS 1	LAZ1 is a DUF300 domain protein that appears to function in vacuolar transport effecting brassinosteroid and programmed cell dealth signaling pathways.
RI	IB13G17330	chrLG13	+	4,4,9	2,5,4	5,4,7	1,1,0	254	149	0.000168319	0.0109583	0.54,0.319,0.569	0.746,0.701,1.0	-0.34	AT2G42960			Protein kinase superfamily protein;(source:Araport11)
RI	IB13G14820	chrLG13	+	146144210	33,28,18	46,38,76	33,20,33	321	149	4.09765e-07	0.000130424	0.673,0.705,0.844	0.393,0.469,0.517	0.281	AT4G04790			Tetratricopeptide repeat (TPR)-like superfamily protein;(source:Araport11)
RI	IB13G13060	chrLG13	+	8,3,5	3,3,1	1,0,1	5,6,2	333	149	3.43092e-06	0.000664068	0.544,0.309,0.691	0.082,0.0,0.183	0.426	AT3G22690			YS1 is a PPR protein involved in RNA editing of plastid encoded genes. Natural variation in this locus is associated with increased photosynthetic acclimation.
RI	IB02G11090	chrLG2	-	21,14,16	0,0,0	27,33,19	3,4,0	347	149	0.00053349	0.023897	1.0,1.0,1.0	0.794,0.78,1.0	0.142	AT4G16143	IMPA-2	importin alpha isoform 2	Protein interacts with Agrobacterium proteins VirD2 and VirE2. Is not individually essential for Agrobacterium-mediated root transformation, but when overexpressed can rescue the impa-4 decreased transformation susceptibility phenotype.
RI	IB02G06550	chrLG2	+	15,17,8	0,0,0	15,11,3	0,7,3	301	149	4.60579e-06	0.000845752	1.0,1.0,1.0	1.0,0.438,0.331	0.41	AT2G29890	VLN1	villin 1	Encodes a ubiquitously expressed villin-like protein, whose mRNA may be alternatively processed. Villin belongs to a superfamily of actin binding proteins called the villin/gelsolin family. Animal villins are involved in actin binding. VLN1 protein co-localizes with actin filaments in several assays. VLN1 binds and bundles F-actin in a calcium-independent manner. It does not nucleate, cap or seve…
RI	IB14G14790	chrLG14	+	9,24,7	0,1,0	11,5,4	2,1,3	449	149	1.69152e-05	0.0022433	1.0,0.888,1.0	0.646,0.624,0.307	0.437	AT1G19490			Putative bZIP transcription factor. Expression is induced by drought and mutants are sensitive to drought.
RI	IB12G24220	chrLG12	-	83,51,46	4,4,1	60,65,50	0,2,0	1459	149	0.000348032	0.0180576	0.679,0.566,0.824	1.0,0.768,1.0	-0.233	AT4G20330			Transcription initiation factor TFIIE, beta subunit;(source:Araport11)
RI	IB09G27260	chrLG9	-	12,18,5	9,2,3	9,15,9	0,1,0	275	149	2.56743e-06	0.000530217	0.419,0.83,0.475	1.0,0.89,1.0	-0.389	AT1G54710	ATG18H	homolog of yeast autophagy 18 (ATG18) H	autophagy 18h-like protein;(source:Araport11)
RI	IB11G18480	chrLG11	-	10,3,5	3,2,4	5,2,3	1,0,0	310	149	3.18627e-05	0.00331449	0.616,0.419,0.375	0.706,1.0,1.0	-0.432	AT3G14860			NHL domain-containing protein;(source:Araport11)
RI	IB12G21670	chrLG12	-	2,1,1	0,0,0	1,0,1	0,4,1	265	149	4.73931e-06	0.000859255	1.0,1.0,1.0	1.0,0.0,0.36	0.547	AT5G40580	PBB2	20S proteasome beta subunit PBB2	Encodes 20S proteasome beta subunit PBB2 (PBB2).
RI	IB15G18200	chrLG15	-	7,13,8	3,4,2	1,2,4	0,1,0	223	149	0.000348653	0.0180576	0.609,0.685,0.728	1.0,0.572,1.0	-0.183	AT3G43190	SUS4	sucrose synthase 4	Encodes a protein with sucrose synthase activity (SUS4).
RI	IB13G09020	chrLG13	-	53,34,36	0,0,0	27,52,38	12,0,0	185	149	0.000562001	0.0246918	1.0,1.0,1.0	0.644,1.0,1.0	0.119	AT5G61150	VIP4	VERNALIZATION INDEPENDENCE 4	Encodes highly hydrophilic protein involved in positively regulating FLC expression. Mutants are early flowering and show a loss of FLC expression in the absence of cold. Member of PAF-C complex.
RI	IB14G18690	chrLG14	+	1,0,0	2,2,2	3,1,2	0,1,0	459	149	4.80337e-07	0.000149562	0.14,0.0,0.0	1.0,0.245,1.0	-0.702	AT3G56900			Encodes ALADIN, a component of the nuclear pore complex.
RI	IB14G19010	chrLG14	+	5,9,4	0,0,1	10,15,5	3,0,3	298	149	0.00139747	0.0430452	1.0,1.0,0.667	0.625,1.0,0.455	0.196	AT3G17450			hAT dimerization domain-containing protein;(source:Araport11)
RI	IB12G15430	chrLG12	-	5,7,1	1,1,0	3,3,3	7,8,5	797	149	0.000170782	0.0110684	0.483,0.567,1.0	0.074,0.066,0.101	0.603	AT3G57170			N-acetylglucosaminyl transferase component family protein / Gpi1 family protein;(source:Araport11)
RI	IB04G16510	chrLG4	-	34,42,34	0,51,59	38,47,32	0,0,0	538	149	6.64338e-08	2.88343e-05	1.0,0.186,0.138	1.0,1.0,1.0	-0.559	AT2G35680			Encodes a phosphatidylglycerophosphate (PGP) phosphatase involved in the synthesis of plastidial Phosphatidylglycerol (PG) in conjunction with PGPP1 and PTPMT2 in root. PTPMT1 levels were higher in node, cauline leaf, and flower than in root, leaf, and stem.
RI	IB13G19540	chrLG13	-	23,38,50	5,4,9	27,20,31	10,15,14	265	149	0.000762076	0.03032	0.721,0.842,0.757	0.603,0.428,0.555	0.245	AT3G14690	CYP72A15	cytochrome P450, family 72, subfamily A, polypeptide 15	putative cytochrome P450 The mRNA is cell-to-cell mobile.
RI	IB14G01470	chrLG14	-	52,36,48	0,1,0	29,32,19	2,3,2	1310	149	8.24283e-06	0.00132654	1.0,0.804,1.0	0.623,0.548,0.519	0.371	AT1G05680	UGT74E2	Uridine diphosphate glycosyltransferase 74E2	Encodes a UDP-glucosyltransferase, UGT74E2, that acts on IBA (indole-3-butyric acid) and affects auxin homeostasis. The transcript and protein levels of this enzyme are strongly induced by H2O2 and may allow integration of ROS (reactive oxygen species) and auxin signaling. This enzyme can also transfer glycosyl groups to several compounds related to the explosive TNT when this synthetic compound …
RI	IB11G38530	chrLG11	+	7,6,11	1,0,0	3,4,6	5,2,0	681	149	2.04966e-05	0.0025528	0.605,1.0,1.0	0.116,0.304,1.0	0.395	AT2G31130			hypothetical protein;(source:Araport11)
RI	IB12G24180	chrLG12	+	9,12,12	2,8,3	0,2,3	3,6,8	280	149	1.79946e-05	0.00236456	0.705,0.444,0.68	0.0,0.151,0.166	0.504	AT3G42630			Pentatricopeptide repeat (PPR) superfamily protein;(source:Araport11)
RI	IB12G23050	chrLG12	+	9,18,9	0,0,0	10,4,6	0,186,0	267	149	0.000519511	0.0236221	1.0,1.0,1.0	1.0,0.012,1.0	0.329	AT3G13470	Cpn60beta2	chaperonin-60beta2	Encodes a subunit of chloroplasts chaperonins that are involved in mediating the folding of newly synthesized, translocated, or stress-denatured proteins. Cpn60 subunits are: Cpn60alpha1 (At2g28000), AtCpn60alpha2 (At5g18820), AtCpn60beta1 (At1g55490), AtCpn60beta2 (At3g13470), AtCpn60beta3 (At5g56500), AtCpn60beta4 (At1g26230).
RI	IB05G28650	chrLG5	-	2,4,3	8,5,1	1,0,0	3,2,3	222	149	0.000123886	0.0089802	0.144,0.349,0.668	0.183,0.0,0.0	0.326	AT4G27610			intracellular protein transporter;(source:Araport11)
RI	IB12G22260	chrLG12	+	38,37,26	0,1,0	16,22,14	1,4,2	656	149	1.65022e-05	0.00221713	1.0,0.894,1.0	0.784,0.555,0.614	0.314	AT1G67490	KNF	KNOPF	Encodes an alpha-glucosidase I enzyme that catalyzes the first step in N-linked glycan processing. Localized to the endoplasmic reticulum (ER).
RI	IB14G18050	chrLG14	-	7,3,1	0,2,0	0,0,6	1,1,3	259	149	0.000234228	0.0141555	1.0,0.463,1.0	0.0,0.0,0.535	0.643
RI	IB12G14990	chrLG12	+	7,9,7	1,4,1	11,2,7	0,0,0	1126	149	3.65923e-08	1.69068e-05	0.481,0.229,0.481	1.0,1.0,1.0	-0.603	AT1G03270			CBS domain protein with a domain protein (DUF21);(source:Araport11)
RI	IB10G01420	chrLG10	-	0,2,0	5,2,1	4,3,6	2,1,1	373	149	1.61946e-05	0.0022091	0.0,0.285,0.0	0.444,0.545,0.706	-0.47	AT4G16765			2-oxoglutarate (2OG) and Fe(II)-dependent oxygenase superfamily protein;(source:Araport11)
RI	XLOC_010962	chrLG12	+	7,13,17	2,2,2	9,7,6	0,1,0	474	149	0.000388924	0.0192753	0.524,0.671,0.728	1.0,0.688,1.0	-0.255
RI	XLOC_015578	chrLG13	-	135,103,77	29,21,23	111,109,89	9,10,10	1087	149	0.000146572	0.0101418	0.39,0.402,0.315	0.628,0.599,0.55	-0.223
RI	IB11G22740	chrLG11	+	0,2,1	3,2,7	4,0,3	0,1,0	427	149	3.9758e-05	0.00377122	0.0,0.259,0.047	1.0,0.0,1.0	-0.565	AT3G11270	MEE34	maternal effect embryo arrest 34	Mov34/MPN/PAD-1 family protein;(source:Araport11)
RI	XLOC_016077	chrLG13	-	15,9,19	0,0,0	19,27,21	2,3,2	1724	149	1.23069e-07	4.7641e-05	1.0,1.0,1.0	0.451,0.438,0.476	0.545
RI	IB12G05590	chrLG12	+	2,0,0	1,1,4	1,5,7	0,1,0	382	149	2.06989e-09	1.48235e-06	0.438,0.0,0.0	1.0,0.661,1.0	-0.741	AT5G22860			Serine carboxypeptidase S28 family protein;(source:Araport11)
RI	IB13G13370	chrLG13	+	82,85,35	4,3,2	62,72,59	0,2,0	2552	149	0.000303563	0.016532	0.545,0.623,0.505	1.0,0.678,1.0	-0.335
RI	IB13G13370	chrLG13	+	2,3,2	2,0,0	2,1,0	0,2,1	530	149	0.00157316	0.0465546	0.219,1.0,1.0	1.0,0.123,0.0	0.365
RI	IB06G01210	chrLG6	+	9,4,6	1,0,0	14,10,9	2,8,2	362	149	2.09101e-05	0.00258186	0.787,1.0,1.0	0.742,0.34,0.649	0.352	AT4G32440			Plant Tudor-like RNA-binding protein;(source:Araport11)
RI	IB12G04100	chrLG12	+	9,9,7	2,0,0	9,7,3	0,10,4	233	149	0.000387829	0.0192753	0.742,1.0,1.0	1.0,0.309,0.324	0.37	AT3G30530	bZIP42	basic leucine-zipper 42	basic leucine-zipper 42;(source:Araport11)
RI	IB01G27770	chrLG1	+	27,18,7	0,1,1	21,6,5	2,3,2	234	149	0.00100519	0.035743	1.0,0.92,0.817	0.87,0.56,0.614	0.231
RI	IB01G26270	chrLG1	+	701924665	95147110	432335332	85,109,91	771	149	0.000159224	0.0106737	0.588,0.548,0.539	0.496,0.373,0.414	0.131	AT1G73670	MPK15	MAP kinase 15	member of MAP Kinase The mRNA is cell-to-cell mobile.
RI	IB01G26270	chrLG1	+	461531429	62,88,42	250199206	59,60,75	560	149	7.1438e-07	0.00019677	0.664,0.616,0.731	0.53,0.469,0.422	0.197	AT1G73670	MPK15	MAP kinase 15	member of MAP Kinase The mRNA is cell-to-cell mobile.
RI	IB12G01610	chrLG12	+	6,11,2	17,7,5	10,28,48	5,8,22	292	149	0.00139278	0.0429989	0.153,0.445,0.17	0.505,0.641,0.527	-0.302	AT1G59990	RH22	RNA helicase 22	DEA(D/H)-box RNA helicase family protein;(source:Araport11)
RI	IB15G24710	chrLG15	-	11,20,7	2,3,3	2,6,2	1,7,6	234	149	0.00105258	0.0365586	0.778,0.809,0.598	0.56,0.353,0.175	0.366	AT3G53390			Transducin/WD40 repeat-like superfamily protein;(source:Araport11)
RI	IB15G25170	chrLG15	-	34,39,37	0,0,0	29,35,29	3,1,2	893	149	0.000190976	0.0118928	1.0,1.0,1.0	0.617,0.854,0.708	0.274	AT3G15200			Tetratricopeptide repeat (TPR)-like superfamily protein;(source:Araport11)
RI	IB01G04880	chrLG1	-	0,1,1	7,2,1	1,5,2	4,0,0	558	149	0.000966567	0.0351609	0.0,0.118,0.211	0.063,1.0,1.0	-0.578	AT1G65900			plant/protein;(source:Araport11)
RI	IB10G19230	chrLG10	+	2,6,3	0,2,0	5,2,3	1,3,1	252	149	0.000717202	0.0291005	1.0,0.639,1.0	0.747,0.283,0.639	0.323	AT1G12775			Pentatricopeptide repeat (PPR) superfamily protein;(source:Araport11)
RI	IB07G21590	chrLG7	-	7,8,0	10,49,13	6,1,1	0,0,0	838	149	1.7689e-09	1.34406e-06	0.111,0.028,0.0	1.0,1.0,1.0	-0.954	AT4G37280			MRG family protein;(source:Araport11)
RI	IB09G23330	chrLG9	+	16,24,31	2,6,5	13,14,30	10,11,13	246	149	0.000967213	0.0351609	0.829,0.708,0.79	0.441,0.435,0.583	0.289	AT4G18700	WL4	WPL4-LIKE 4	Encodes CBL-interacting protein kinase 12 (CIPK12).
RI	IB02G31470	chrLG2	-	7,2,1	49,11,13	5,9,10	16,9,13	239	149	0.000277921	0.0156782	0.082,0.102,0.046	0.163,0.384,0.324	-0.214	AT5G47070			Encodes a member of the RLCK VII-4 subfamily of receptor-like cytoplasmic kinases that has been shown to phosphorylate MAPKKK5 Ser-599 and MEKK1 Ser-603, both players in PRR-mediated resistance to bacterial and fungal pathogens.
RI	IB10G01790	chrLG10	-	179203142	0,2,1	160193127	3,5,8	1464	149	6.73382e-05	0.005881	1.0,0.912,0.935	0.844,0.797,0.618	0.196	AT3G54230	SUA	suppressor of abi3-5	Encodes a splicing factor SUA (suppressor of abi3-5), homologous to the human protein RBM5. Controls alternative splicing of the developmental regulator ABI3.
RI	IB14G26430	chrLG14	-	20,29,25	13,27,10	13,17,21	3,3,2	795	149	0.00104088	0.0365404	0.224,0.168,0.319	0.448,0.515,0.663	-0.305	AT2G28680			RmlC-like cupins superfamily protein;(source:Araport11)
RI	IB11G32980	chrLG11	+	13,12,13	2,0,2	9,12,7	5,6,3	259	149	0.00107708	0.036759	0.789,1.0,0.789	0.509,0.535,0.573	0.32
RI	IB14G10590	chrLG14	-	0,0,0	3,6,4	7,6,6	12,36,79	276	149	0.000331813	0.0177334	0.0,0.0,0.0	0.239,0.083,0.039	-0.12	AT2G44500			O-fucosyltransferase family protein;(source:Araport11)
RI	IB11G29410	chrLG11	+	38,35,25	1,3,1	34,41,52	0,0,0	1626	149	0.000826942	0.0320983	0.777,0.517,0.696	1.0,1.0,1.0	-0.337	AT5G22030	UBP8	ubiquitin-specific protease 8	ubiquitin-specific protease 8;(source:Araport11)
RI	IB01G19210	chrLG1	+	25,14,16	0,0,2	19,24,14	2,2,4	469	149	0.000734388	0.0293929	1.0,1.0,0.718	0.751,0.792,0.527	0.216	AT4G25315			Expressed protein;(source:Araport11)
RI	IB08G21860	chrLG8	-	10,22,10	11,24,12	9,6,6	16,27,26	224	149	0.00129712	0.0416561	0.377,0.379,0.357	0.272,0.129,0.133	0.193	AT3G48170	BADH	BETAINE ALDEHYDE DEHYDROGENASE	ALDH10A9 encodes a protein that can function as a betaine aldehyde dehydrogenase in vitro. The C-terminal amino acids of this protein direct GFP to the peroxisome suggesting that ALDH10A9 accumulates in this organelle. ALDH10A9 transcript levels rise in response to ABA, NaCl, chilling, methyl viologen, and dehydration stress. The enzyme can catalyze the formation of glycine betaine in vitro, but …
RI	IB02G29790	chrLG2	-	13,13,17	0,0,95	19,17,13	34,46,62	263	149	0.00116752	0.039071	1.0,1.0,0.092	0.24,0.173,0.106	0.524	AT3G60910			S-adenosyl-L-methionine-dependent methyltransferases superfamily protein;(source:Araport11)
RI	IB01G10050	chrLG1	-	128139172	13,16,16	80106158	16,26,31	271	149	0.00062155	0.0265745	0.844,0.827,0.855	0.733,0.692,0.737	0.121	AT5G67385			Phototropic-responsive NPH3 family protein;(source:Araport11)
RI	IB01G31030	chrLG1	-	6,4,5	0,0,0	0,4,2	40,0,0	395	149	0.000356907	0.0183225	1.0,1.0,1.0	0.0,1.0,1.0	0.333	AT1G09870			histidine acid phosphatase family protein;(source:Araport11)
RI	IB13G22510	chrLG13	+	9,12,9	3,1,2	5,4,7	0,0,0	260	149	0.000427235	0.0208139	0.632,0.873,0.721	1.0,1.0,1.0	-0.258	AT5G37360			LOW protein: ammonium transporter 1-like protein;(source:Araport11)
RI	IB13G26030	chrLG13	+	67,67,77	0,0,0	41,75,54	23,0,0	358	149	0.00118923	0.0395645	1.0,1.0,1.0	0.426,1.0,1.0	0.191	AT1G51720			Amino acid dehydrogenase family protein;(source:Araport11)
RI	IB04G22200	chrLG4	+	6,1,3	1,0,0	5,0,5	2,3,0	458	149	0.000120499	0.00885082	0.661,1.0,1.0	0.449,0.0,1.0	0.404	AT3G46730			NB-ARC domain-containing disease resistance protein;(source:Araport11)
RI	IB13G04270	chrLG13	+	4,3,17	0,0,0	6,41,18	0,9,3	376	149	1.74136e-06	0.000377902	1.0,1.0,1.0	1.0,0.644,0.704	0.217	AT1G74170	RLP13	receptor like protein 13	receptor like protein 13;(source:Araport11)
RI	XLOC_033433	chrLG4	-	6,5,5	1,0,0	3,4,4	2,3,0	276	149	0.00133352	0.0423503	0.764,1.0,1.0	0.447,0.419,1.0	0.299
RI	IB11G18280	chrLG11	-	2,0,1	0,1,0	0,1,0	1,0,1	240	149	0.000456237	0.0217823	1.0,0.0,1.0	0.0,1.0,0.0	0.333	AT1G13570			F-box/RNI-like superfamily protein;(source:Araport11)
RI	IB04G00280	chrLG4	-	1,3,7	2,0,1	1,1,0	2,0,3	232	149	0.000525867	0.0236855	0.243,1.0,0.818	0.243,1.0,0.0	0.273	AT1G26090			P-loop containing nucleoside triphosphate hydrolases superfamily protein;(source:Araport11)
RI	IB01G14720	chrLG1	-	6,7,8	13,27,18	0,5,1	6,39,17	275	149	0.000829987	0.0321295	0.2,0.123,0.194	0.0,0.065,0.031	0.14	AT1G66920			Protein kinase superfamily protein;(source:Araport11)
RI	IB13G24880	chrLG13	-	3,8,7	9,14,17	3,0,2	18,13,15	234	149	0.00105884	0.0365586	0.175,0.267,0.208	0.096,0.0,0.078	0.159	AT1G53800			muscle M-line assembly protein;(source:Araport11)
RI	IB01G01700	chrLG1	+	12,18,13	0,0,0	18,26,6	2,6,0	509	149	6.35864e-06	0.00105901	1.0,1.0,1.0	0.725,0.559,1.0	0.239	AT1G04970			Encodes one of the two LBP/BPI related proteins (AT1G04970/LBR-1, AT3G20270/LBR-2) that bind to LPS directly and regulate PR1 expression. Putative BPI/LBP family protein.
RI	IB09G04830	chrLG9	-	6,5,5	1,2,7	5,5,1	1,0,0	333	149	2.70381e-05	0.00297897	0.729,0.528,0.242	0.691,1.0,1.0	-0.397	AT4G21215			transmembrane protein;(source:Araport11)
RI	IB06G10820	chrLG6	+	59111107	28,49,48	27,46,60	38,43,63	242	149	1.63577e-06	0.000360448	0.565,0.582,0.579	0.304,0.397,0.37	0.218	AT5G26610			D111/G-patch domain-containing protein;(source:Araport11)
RI	IB02G17980	chrLG2	-	24,12,10	2,1,1	11,8,21	0,1,0	656	149	0.00161809	0.0471759	0.732,0.732,0.694	1.0,0.645,1.0	-0.162	AT1G67690			Zincin-like metalloproteases family protein;(source:Araport11)
RI	IB05G01050	chrLG5	+	57,58,66	0,2,0	51,55,54	0,3,8	440	149	0.000321647	0.0172545	1.0,0.908,1.0	1.0,0.861,0.696	0.117	AT1G58520	RXW8		GDSL-like lipase/acylhydrolase superfamily protein;(source:Araport11)
RI	IB12G01090	chrLG12	+	14,6,1	12,22,0	5,3,1	0,0,0	257	149	7.9195e-08	3.24088e-05	0.403,0.137,1.0	1.0,1.0,1.0	-0.487	AT4G30900			DNAse I-like superfamily protein;(source:Araport11)
RI	IB04G19050	chrLG4	+	36,39,33	0,1,0	19,19,31	4,3,0	240	149	0.00153969	0.0462326	1.0,0.96,1.0	0.747,0.797,1.0	0.139
RI	IB15G04570	chrLG15	+	60,50,52	44,41,40	33,61,42	53,74,65	530	149	0.000822935	0.0320296	0.277,0.255,0.268	0.149,0.188,0.154	0.103	AT5G42920	THO5		Encodes a component of the putative Arabidopsis THO/TREX complex: THO1 or HPR1 (At5g09860), THO2 (At1g24706), THO3 or TEX1 (At5g56130), THO5 (At5g42920, At1g45233), THO6 (At2g19430), and THO7 (At5g16790, At3g02950). THO/TREX complexes in animals have been implicated in the transport of mRNA precursors. Mutants of THO3/TEX1, THO1, THO6 accumulate reduced amount of small interfering (si)RNA, sugges…
RI	XLOC_015807	chrLG13	-	5,3,1	1,1,0	0,1,3	1,4,4	238	149	1.36086e-05	0.00200218	0.758,0.653,1.0	0.0,0.135,0.32	0.652
RI	IB11G25250	chrLG11	+	92,56,57	19,13,10	157218168	9,32,7	278	149	0.000813877	0.0317634	0.722,0.698,0.753	0.903,0.785,0.928	-0.148	AT3G60970	MRP15	multidrug resistance-associated protein 15	member of MRP subfamily
RI	IB14G17980	chrLG14	+	7,4,3	2,3,1	4,3,4	0,0,1	251	149	0.000179429	0.0113715	0.675,0.442,0.64	1.0,1.0,0.704	-0.316	AT3G57050	CBL	cystathionine beta-lyase	Encodes cystathionine beta-lyase, the second enzyme in the methionine biosynthetic pathway. Mutants show defects in root development, reduced methylation and maintenance of the quiescent center.
RI	IB04G12000	chrLG4	+	26,29,35	0,15,0	31,39,24	0,0,0	523	149	0.00171972	0.049455	1.0,0.355,1.0	1.0,1.0,1.0	-0.215
RI	IB11G09230	chrLG11	+	117405178	24,48,35	283,134,71	85,71,26	311	149	5.29393e-06	0.000925	0.7,0.802,0.709	0.615,0.475,0.567	0.185	AT3G13050	NiaP	nicotinate transporter	Encodes a plant nicotinate transporter than can also transport trigonelline (N-methylnicotinate).
RI	IB01G04800	chrLG1	+	10,11,9	0,0,0	5,4,10	58,0,108	362	149	8.0291e-10	7.66672e-07	1.0,1.0,1.0	0.034,1.0,0.037	0.643	AT1G06720			P-loop containing nucleoside triphosphate hydrolases superfamily protein;(source:Araport11)
RI	IB14G07800	chrLG14	+	26,70,23	0,69,5	20,39,28	0,0,4	214	149	0.00172227	0.049455	1.0,0.414,0.762	1.0,1.0,0.83	-0.218	AT3G61060	PP2-A13	phloem protein 2-A13	phloem protein 2-A13;(source:Araport11)
RI	IB11G12130	chrLG11	-	6,8,7	0,2,0	9,4,4	3,3,1	853	149	0.000887775	0.0330345	1.0,0.411,1.0	0.344,0.189,0.411	0.489	AT1G13750			Encodes a purple acid phosphatase whose expression is responsive to both phosphate (Pi) and phosphite (Phi) in roots.
RI	IB11G12130	chrLG11	-	3,1,3	0,3,1	4,2,3	0,0,0	800	149	8.58185e-05	0.00702298	1.0,0.058,0.358	1.0,1.0,1.0	-0.528	AT1G13750			Encodes a purple acid phosphatase whose expression is responsive to both phosphate (Pi) and phosphite (Phi) in roots.
RI	IB01G08270	chrLG1	+	4,5,3	14,8,6	2,0,0	11,5,4	365	149	0.000544292	0.0242109	0.104,0.203,0.17	0.069,0.0,0.0	0.136	AT5G54130			Calcium-binding endonuclease/exonuclease/phosphatase family;(source:Araport11)
RI	IB11G07750	chrLG11	+	5,6,9	4,3,2	2,9,10	0,1,1	318	149	0.000229597	0.0139937	0.369,0.484,0.678	1.0,0.808,0.824	-0.367	AT1G43130	LCV2	like COV 2	like COV 2;(source:Araport11)
RI	IB12G01260	chrLG12	-	32,31,15	11,2,6	53,58,25	4,2,1	254	149	0.00100568	0.035743	0.631,0.901,0.595	0.886,0.944,0.936	-0.213	AT4G30790			Encodes autophagy-related 2 (ATG11)
RI	IB01G29810	chrLG1	+	5,3,2	4,4,4	1,0,0	3,3,2	281	149	6.13718e-05	0.00545981	0.399,0.285,0.21	0.15,0.0,0.0	0.248	AT2G39740	HESO1	HEN1 suppressor 1	Encodes HESO1 (HEN1 suppressor 1), a terminal nucleotidyl transferase that uridylates miRNAs and siRNAs at 3&#8242; end. HESO1-mediated 3&#8242; uridylation destabilizes small RNAs in hen1.
RI	IB01G07230	chrLG1	+	118,44,21	20,20,4	119,170,89	71,107,63	380	149	0.000840002	0.0322328	0.698,0.463,0.673	0.397,0.384,0.356	0.232	AT5G64060	NAC103	NAC domain containing protein 103	NAC domain containing protein 103;(source:Araport11)
RI	IB13G13000	chrLG13	-	23,13,13	0,0,2	25,20,21	3,4,3	263	149	0.000976591	0.0352816	1.0,1.0,0.786	0.825,0.739,0.799	0.141	AT1G56090			Tetratricopeptide repeat (TPR)-like superfamily protein;(source:Araport11)
RI	IB01G23560	chrLG1	+	20,18,18	0,2,0	15,13,16	4,8,1	246	149	5.00775e-05	0.00456854	1.0,0.845,1.0	0.694,0.496,0.906	0.25	AT5G56930	EMB1789	embryo defective 1789	CCCH-type zinc finger family protein;(source:Araport11)
RI	IB04G21320	chrLG4	-	8,3,4	1,3,1	9,8,6	0,1,0	262	149	0.00151953	0.0459161	0.82,0.363,0.695	1.0,0.82,1.0	-0.314	AT5G20120			testis- and ovary-specific PAZ domain protein;(source:Araport11)
RI	IB01G09650	chrLG1	+	9,1,6	25,16,9	1,3,0	22,24,12	257	149	0.00110768	0.0375065	0.173,0.035,0.279	0.026,0.068,0.0	0.131	AT1G48310	CHR18	chromatin remodeling factor18	chromatin remodeling factor18;(source:Araport11)
RI	IB09G25580	chrLG9	+	13,11,6	9,7,4	5,9,5	13,22,8	300	149	0.00156142	0.046442	0.418,0.438,0.427	0.16,0.169,0.237	0.239	AT5G27030	TPR3	TOPLESS-related 3	TOPLESS-related 3;(source:Araport11)
RI	IB01G17910	chrLG1	-	0,6,2	1,0,0	0,4,4	1,3,3	254	149	0.000586679	0.0255382	0.0,1.0,1.0	0.0,0.439,0.439	0.374
RI	IB09G04480	chrLG9	-	38,35,35	25,18,30	32,35,49	39,51,68	220	149	0.00143981	0.0439711	0.507,0.568,0.441	0.357,0.317,0.328	0.171	AT1G11930			Putative pyridoxal phosphate-dependent enzyme, YBL036C type;(source:Araport11)
RI	IB15G03420	chrLG15	+	21,28,24	0,0,0	40,42,51	0,19,11	200	149	2.63826e-07	8.9971e-05	1.0,1.0,1.0	1.0,0.622,0.775	0.201	AT3G53690			RING/U-box superfamily protein;(source:Araport11)
RI	IB10G03020	chrLG10	+	39,66,62	20,30,21	35,39,21	3,6,2	330	149	3.00337e-05	0.00318646	0.468,0.498,0.571	0.84,0.746,0.826	-0.292	AT4G19160			transglutaminase family protein;(source:Araport11)
RI	IB13G11050	chrLG13	-	10,16,10	4,6,2	6,8,7	0,1,1	525	149	0.000644623	0.0272358	0.415,0.431,0.587	1.0,0.694,0.665	-0.309	AT2G18180			Sec14p-like phosphatidylinositol transfer family protein;(source:Araport11)
RI	IB14G22940	chrLG14	-	6,0,3	33,9,6	1,0,0	22,10,4	232	149	0.00139297	0.0429989	0.105,0.0,0.243	0.028,0.0,0.0	0.107	AT5G01320			Thiamine pyrophosphate dependent pyruvate decarboxylase family protein;(source:Araport11)
RI	IB10G00270	chrLG10	-	11,12,10	5,11,5	3,10,11	1,0,0	405	149	1.05739e-06	0.000285754	0.447,0.286,0.424	0.525,1.0,1.0	-0.456	AT4G00660	RH8	RNAhelicase-like 8	RNAhelicase-like 8;(source:Araport11)
RI	IB07G22830	chrLG7	+	16,14,13	0,0,0	28,32,15	3,4,2	215	149	0.00013789	0.00968136	1.0,1.0,1.0	0.866,0.847,0.839	0.149	AT3G03380	DegP7	DegP protease 7	Encodes a putative DegP protease. The mRNA is cell-to-cell mobile.
RI	IB01G24370	chrLG1	+	9,11,4	0,0,0	5,6,2	1,6,3	230	149	9.13218e-09	5.03078e-06	1.0,1.0,1.0	0.764,0.393,0.302	0.514	AT1G78690	At1g78690p		Encodes a lysoglycerophospholipid O-acyltransferase that acylates 1-acyl lyso PE and 1-acyl lyso PG but not PE or PG.
RI	IB10G10050	chrLG10	+	28,18,42	134,130,0	20,30,27	0,0,0	571	149	4.98442e-09	3.24508e-06	0.052,0.035,1.0	1.0,1.0,1.0	-0.638	AT2G23070			Encodes a chloroplast localized subunit of casien kinase4. Functions reduntantly with other alpha subunits (1, 2,and 3) in ABA mediated suppression of seed germination, lateral root development and flowering time.
RI	IB14G22040	chrLG14	+	58,72,78	1,3,5	37,53,78	0,0,0	1007	149	4.16223e-06	0.000784415	0.896,0.78,0.698	1.0,1.0,1.0	-0.209	AT5G48250	BBX8	B-box domain protein 8	B-box type zinc finger protein with CCT domain-containing protein;(source:Araport11)
RI	IB15G20980	chrLG15	+	8,6,0	2,4,1	3,5,3	0,1,0	232	149	2.8375e-05	0.00307888	0.72,0.491,0.0	1.0,0.763,1.0	-0.517	AT4G32780			FORKED-LIKE family member, part of Group 2 (Group 1 consists of FKD1, FL1-FL3; Group 2 consists of FL4 and FL8 and Group 3 consists of FL5- FL7). May coordinate leaf size with vein density, where Group 1 members and Group 3 members have opposing functions.
RI	IB06G26260	chrLG6	-	2,2,3	30,62,85	1,3,6	71,0,0	240	149	0.000665269	0.0277923	0.04,0.02,0.021	0.009,1.0,1.0	-0.643	AT5G59840			Ras-related small GTP-binding family protein;(source:Araport11)
RI	IB12G25030	chrLG12	-	18,10,8	0,1,0	18,20,20	3,1,1	931	149	0.0014141	0.0433707	1.0,0.615,1.0	0.49,0.762,0.762	0.2	AT1G63440	HMA5	heavy metal atpase 5	The Arabidopsis P-type ATPase HMA5 is involved in Cu detoxification. hma5 mutant plants exhibit Cu hypersensitivity, which is especially dramatic in roots where HMA5 is mostly expressed.
RI	IB13G08370	chrLG13	+	12,12,14	2,1,0	8,2,4	2,3,2	232	149	0.00105954	0.0365586	0.794,0.885,1.0	0.72,0.3,0.562	0.366	AT3G16210			F-box family protein;(source:Araport11)
RI	IB01G02720	chrLG1	-	16,9,9	5,1,2	13,15,6	0,1,1	514	149	0.000702226	0.0287371	0.481,0.723,0.566	1.0,0.813,0.635	-0.226	AT4G21760	BGLU47	beta-glucosidase 47	beta-glucosidase 47;(source:Araport11)
RI	IB01G02720	chrLG1	-	31,19,16	1,2,3	25,35,21	1,0,0	744	149	0.000285923	0.0158119	0.861,0.655,0.516	0.834,1.0,1.0	-0.267	AT4G21760	BGLU47	beta-glucosidase 47	beta-glucosidase 47;(source:Araport11)
RI	IB01G02720	chrLG1	-	21,15,8	6,3,3	17,25,19	0,0,0	303	149	1.34775e-08	7.14957e-06	0.633,0.711,0.567	1.0,1.0,1.0	-0.363	AT4G21760	BGLU47	beta-glucosidase 47	beta-glucosidase 47;(source:Araport11)
RI	IB13G18390	chrLG13	-	1,2,5	118,75,54	2,1,2	0,0,0	282	149	2.19015e-10	2.42445e-07	0.004,0.014,0.047	1.0,1.0,1.0	-0.978	AT5G44180	RLT2	RINGLET 2	Homeodomain-like transcriptional regulator;(source:Araport11)
RI	IB13G18390	chrLG13	-	12,6,2	61,34,31	6,10,8	0,52,0	506	149	0.000505198	0.0232667	0.055,0.049,0.019	1.0,0.054,1.0	-0.644	AT5G44180	RLT2	RINGLET 2	Homeodomain-like transcriptional regulator;(source:Araport11)
RI	IB11G19900	chrLG11	-	8,6,2	0,0,0	6,7,6	0,13,7	456	149	1.53891e-07	5.80047e-05	1.0,1.0,1.0	1.0,0.15,0.219	0.544	AT4G27500	PPI1	proton pump interactor 1	interacts with H+-ATPase, and regulates its activity The mRNA is cell-to-cell mobile.
RI	IB01G33670	chrLG1	+	9,16,17	3,5,9	10,10,10	0,0,0	279	149	3.93495e-09	2.68382e-06	0.616,0.631,0.502	1.0,1.0,1.0	-0.417	AT1G28100			hypothetical protein;(source:Araport11)
RI	IB07G27150	chrLG7	+	5,6,9	0,0,3	0,2,1	1,2,1	221	149	0.000603305	0.0258739	1.0,1.0,0.669	0.0,0.403,0.403	0.621	AT1G70530	CRK3	cysteine-rich RLK (RECEPTOR-like protein kinase) 3	Encodes a cysteine-rich receptor-like protein kinase.
RI	IB04G03460	chrLG4	+	9,13,16	0,0,140	7,1,2	64,75,38	233	149	1.40221e-06	0.00032329	1.0,1.0,0.068	0.065,0.008,0.033	0.654	AT4G14570	AtAARE		Encodes an acylamino acid-releasing enzyme (AARE) catalyzing the N-terminal hydrolysis of N[alpha]-acylpeptides to release N[alpha]-acylated amino acids The mRNA is cell-to-cell mobile.
RI	IB03G14980	chrLG3	-	96,115,89	2,10,11	75,84,91	21,23,16	220	149	1.51865e-05	0.00213252	0.97,0.886,0.846	0.708,0.712,0.794	0.163
RI	IB02G28770	chrLG2	+	15,14,24	0,0,0	7,9,11	4,4,0	201	149	1.31694e-05	0.00196484	1.0,1.0,1.0	0.565,0.625,1.0	0.27
RI	IB01G06410	chrLG1	-	16,6,9	0,1,0	18,25,7	3,3,1	372	149	0.000449977	0.0215553	1.0,0.706,1.0	0.706,0.769,0.737	0.165	AT5G10190			Major facilitator superfamily protein;(source:Araport11)
RI	IB09G09000	chrLG9	+	10,61,33	41,0,0	19,14,32	35,60,72	830	149	7.76798e-05	0.00662266	0.042,1.0,1.0	0.089,0.04,0.074	0.613	AT5G45170			Haloacid dehalogenase-like hydrolase (HAD) superfamily protein;(source:Araport11)
RI	IB10G06300	chrLG10	-	14,7,3	0,0,0	1,6,3	2,5,0	638	149	1.422e-06	0.00032329	1.0,1.0,1.0	0.105,0.219,1.0	0.559	AT2G27190	PAP12	purple acid phosphatase 12	Encodes a root-secreted purple acid phosphatase involved in extracellular phosphate-scavenging.
RI	IB12G04820	chrLG12	+	19,9,20	2,2,2	14,21,10	0,0,0	650	149	4.50606e-05	0.00416389	0.685,0.508,0.696	1.0,1.0,1.0	-0.37	AT3G49030			FBD, F-box and Leucine Rich Repeat domains containing protein;(source:Araport11)
RI	IB01G29700	chrLG1	+	92,56,36	17,12,2	102126149	35,40,60	235	149	0.00159126	0.046704	0.774,0.747,0.919	0.649,0.666,0.612	0.171	AT2G39840	TOPP4	type one serine/threonine protein phosphatase 4	Encodes the catalytic subunit of a Type 1 phosphoprotein Ser/Thr phosphatase, expressed in roots, shoots and flowers. The mRNA is cell-to-cell mobile.
RI	IB10G12200	chrLG10	-	2,7,6	0,0,0	10,5,3	2,5,2	230	149	7.67968e-08	3.23518e-05	1.0,1.0,1.0	0.764,0.393,0.493	0.45	AT3G18670			Ankyrin repeat family protein;(source:Araport11)
RI	IB05G22900	chrLG5	-	3,1,1	0,1,1	2,0,1	2,4,0	231	149	0.000925511	0.0340651	1.0,0.392,0.392	0.392,0.0,1.0	0.131	AT2G36740	SWC2		DNA binding protein SWC2;(source:Araport11)
RI	IB02G05060	chrLG2	-	48,77,81	7,3,5	26,34,27	1,0,1	1093	149	0.000502289	0.0232667	0.483,0.778,0.688	0.78,1.0,0.786	-0.206	AT4G01590			DNA-directed RNA polymerase III subunit;(source:Araport11)
RI	IB02G05060	chrLG2	-	37,68,65	2,0,1	22,29,21	2,3,3	951	149	0.000459292	0.0217829	0.743,1.0,0.911	0.633,0.602,0.523	0.299	AT4G01590			DNA-directed RNA polymerase III subunit;(source:Araport11)
RI	IB09G17960	chrLG9	+	1,0,1	1,1,1	5,2,5	1,2,0	241	149	0.000181677	0.0114632	0.382,0.0,0.382	0.756,0.382,1.0	-0.458	AT5G45030			Trypsin family protein;(source:Araport11)
RI	IB08G23760	chrLG8	-	3,4,5	10,10,0	4,9,5	0,0,0	268	149	2.18836e-07	7.64485e-05	0.143,0.182,1.0	1.0,1.0,1.0	-0.558	AT4G00830	LIF2	LHP1-Interacting Factor 2	Encodes a heterogeneous nuclear ribonucleoprotein (hnRNP-Q) that is involved in the plant innate immune response and may function as a suppressor of cell-autonomous immunity.
RI	IB09G05670	chrLG9	+	26,91,70	0,0,2	29,57,26	2,3,3	278	149	0.00137621	0.0429778	1.0,1.0,0.949	0.886,0.911,0.823	0.11	AT1G65070			DNA mismatch repair protein MutS, type 2;(source:Araport11)
RI	IB07G24250	chrLG7	-	9,8,8	0,0,0	7,6,3	0,121,130	509	149	1.295e-11	2.31853e-08	1.0,1.0,1.0	1.0,0.014,0.007	0.66	AT2G18250	COAD	4-phosphopantetheine adenylyltransferase	At2g18250 encodes pantetheine-phosphate adenylyltransferase catalyzing the formation of dephospho-CoA from pantetheine 4'-phosphate. The enzyme is involved in coenzyme A biosynthesis.
RI	IB09G14890	chrLG9	+	0,6,2	8,9,9	0,0,1	7,7,8	253	149	0.001277	0.0411981	0.0,0.282,0.116	0.0,0.0,0.069	0.11	AT1G54680			translation initiation factor 3 subunit I;(source:Araport11)
RI	IB10G03700	chrLG10	-	5,3,1	1,0,0	1,0,0	1,1,1	230	149	3.05483e-06	0.0006077	0.764,1.0,1.0	0.393,0.0,0.0	0.79	AT4G35920	MCA1	mid1-complementing activity 1	Encodes an integral plasma membrane protein. Functionally complements the yeast mid1 mutant, a deficiency of Ca2+ influx. Involved in Ca2+ influx and mechanical sensing in roots. An over-expression line showed increased Ca2+ uptake than the wild type plant. The primary root of a knock-out mutant failed to penetrate a harder agar medium from a softer medium.
RI	IB01G09580	chrLG1	+	0,0,2	5,1,6	1,5,6	5,8,7	248	149	0.000707465	0.028869	0.0,0.0,0.167	0.107,0.273,0.34	-0.184	AT4G37850			basic helix-loop-helix (bHLH) DNA-binding superfamily protein;(source:Araport11)
RI	IB10G03810	chrLG10	-	1,1,3	0,0,0	0,0,1	1,1,1	286	149	1.25887e-06	0.000316329	1.0,1.0,1.0	0.0,0.0,0.343	0.886	AT1G30755			elongation factor G, putative (DUF668);(source:Araport11)
RI	IB05G04220	chrLG5	+	17,9,4	81,43,32	8,13,3	45,0,0	240	149	0.000674693	0.0279784	0.115,0.115,0.072	0.099,1.0,1.0	-0.599	AT5G16120			alpha/beta-Hydrolases superfamily protein;(source:Araport11)
RI	IB12G16970	chrLG12	-	7,7,8	59,0,0	4,6,7	36,66,109	239	149	3.33393e-05	0.00339695	0.069,1.0,1.0	0.065,0.054,0.038	0.637
RI	IB10G07080	chrLG10	+	5,7,6	0,0,0	11,16,19	4,0,2	428	149	0.000592545	0.0255633	1.0,1.0,1.0	0.489,1.0,0.768	0.248	AT4G37790	HAT22		Encodes homeobox protein HAT22, member of the HD-Zip II family. The mRNA is cell-to-cell mobile.
RI	IB01G08160	chrLG1	-	4,1,0	4,0,2	4,1,1	0,0,1	678	149	0.000240021	0.0144446	0.18,1.0,0.0	1.0,1.0,0.18	-0.333	AT3G49590	ATG13	autophagy-related 13	Autophagy-related protein 13;(source:Araport11)
RI	IB07G19510	chrLG7	+	4,13,8	1,0,0	5,4,4	2,1,1	1027	149	2.85898e-05	0.00307888	0.367,1.0,1.0	0.266,0.367,0.367	0.456	AT2G05642			Nucleic acid-binding, OB-fold-like protein;(source:Araport11)
RI	IB04G10160	chrLG4	+	73,67,47	4,3,1	54,55,42	5,11,9	828	149	0.000682211	0.0281594	0.767,0.801,0.894	0.66,0.474,0.456	0.291	AT5G43960			Nuclear transport factor 2 (NTF2) family protein with RNA binding (RRM-RBD-RNP motifs) domain-containing protein;(source:Araport11)
RI	IB04G10160	chrLG4	+	75,74,47	3,1,2	57,56,49	6,9,4	839	149	0.00117739	0.0393095	0.816,0.929,0.807	0.628,0.525,0.685	0.238	AT5G43960			Nuclear transport factor 2 (NTF2) family protein with RNA binding (RRM-RBD-RNP motifs) domain-containing protein;(source:Araport11)
RI	IB11G18410	chrLG11	-	186160163	0,0,1	132173150	3,1,3	3607	149	0.0001327	0.00950332	1.0,1.0,0.871	0.645,0.877,0.674	0.225	AT3G14750			structural maintenance of chromosomes domain protein;(source:Araport11)
RI	IB06G14260	chrLG6	-	33,56,27	0,1,0	84,97,63	0,4,2	2003	149	0.00153009	0.0461332	1.0,0.806,1.0	1.0,0.643,0.701	0.154	AT3G50150			transmembrane protein, putative (DUF247);(source:Araport11)
RI	IB03G14690	chrLG3	+	1,5,11	2,0,0	1,2,0	0,2,2	253	149	0.000855577	0.0325629	0.227,1.0,1.0	1.0,0.371,0.0	0.285	AT5G12210	RGTB1	RAB geranylgeranyl transferase beta subunit 1	RAB geranylgeranyl transferase beta subunit 1;(source:Araport11)
RI	IB11G07730	chrLG11	+	16,13,20	4,3,1	12,47,23	2,0,0	1682	149	0.000797079	0.0314506	0.262,0.277,0.639	0.347,1.0,1.0	-0.39	AT4G24630			DHHC-type zinc finger family protein;(source:Araport11)
RI	IB11G13440	chrLG11	-	11,11,11	3,1,4	10,16,8	0,0,0	239	149	3.7431e-06	0.000714832	0.696,0.873,0.632	1.0,1.0,1.0	-0.266	AT1G73100	SUVH3	SU(VAR)3-9 homolog 3	Encodes a SU(VAR)3-9 homolog, a SET domain protein. Known SET domain proteins are involved in epigenetic control of gene expression and act as histone methyltransferases. There are 10 SUVH genes in Arabidopsis and members of this subfamily of the SET proteins have an additional conserved SRA domain.
RI	IB11G11490	chrLG11	+	2,3,2	0,0,0	4,2,7	3,2,2	309	149	1.09736e-07	4.36599e-05	1.0,1.0,1.0	0.391,0.325,0.628	0.552	AT1G05840			Eukaryotic aspartyl protease family protein;(source:Araport11)
RI	IB02G17550	chrLG2	+	24,43,26	30,22,14	6,8,5	10,15,23	934	149	2.48707e-05	0.00282717	0.113,0.238,0.229	0.087,0.078,0.034	0.127	AT5G23310	FSD3	Fe superoxide dismutase 3	Fe superoxide dismutase
RI	IB10G07900	chrLG10	+	15,8,8	4,6,7	2,6,6	2,0,0	294	149	0.00168805	0.0488444	0.655,0.403,0.367	0.336,1.0,1.0	-0.304	AT4G13400			2-oxoglutarate (2OG) and Fe(II)-dependent oxygenase superfamily protein;(source:Araport11)
RI	IB06G13680	chrLG6	-	2,3,2	0,1,0	1,1,2	2,3,0	354	149	3.7338e-05	0.00371069	1.0,0.558,1.0	0.174,0.123,1.0	0.42	AT1G54850			HSP20-like chaperones superfamily protein;(source:Araport11)
[truncated: 707 more rows]

## Sheet: SN4_vs_SN6
AS pattern	geneID	Chr	Strand	IJC_SAMPLE_1	SJC_SAMPLE_1	IJC_SAMPLE_2	SJC_SAMPLE_2	IncFormLen	SkipFormLen	PValue	FDR	IncLevel1	IncLevel2	IncLevelDifference	Best hint in arabidopsis	Symbol	Gene name	Description
[truncated: 699 more rows]

[truncated: 1 more sheets: SN6_vs_SN8]
