# Supplementary material for: Light-Dependent Temporal Reprogramming of Alternative Splicing Dynamics Under Salt Stress in Sweet Potato (Ipomoea batatas [L]. Lam)
Source: Plants (Basel). 2026 May 20;15(10):1556. doi: 10.3390/plants15101556 (PMC13210731; doi:10.3390/plants15101556)
Supplement: Supplementary file 1 [file plants-15-01556-s001.zip › Table S7.xlsx]

## Sheet: GO
ID	Description	GeneRatio	BgRatio	RichFactor	FoldEnrichment	zScore	pvalue	p.adjust	qvalue	geneID	Count
GO:0045824	negative regulation of innate immune response	5/680	21/34360	0.238095	12.0308	7.18476	4.67984e-05	0.0704775	0.0676438	IB08G23760/IB13G11630/IB13G11640/IB13G11660/IB14G02830	5
GO:0031348	negative regulation of defense response	9/680	88/34360	0.102273	5.16778	5.56244	6.27862e-05	0.0704775	0.0676438	IB01G23670/IB02G07660/IB08G23760/IB12G20340/IB13G10590/IB13G11630/IB13G11640/IB13G11660/IB14G02830	9
GO:0042180	cellular ketone metabolic process	7/680	58/34360	0.12069	6.09838	5.52173	0.000144442	0.0827062	0.0793809	IB02G08770/IB06G24350/IB11G26700/IB12G21130/IB13G00360/IB13G04130/IB13G10590	7
GO:0000398	mRNA splicing, via spliceosome	13/680	203/34360	0.0640394	3.23587	4.53988	0.000222739	0.0827062	0.0793809	IB01G13040/IB02G08840/IB04G11490/IB06G04960/IB07G05820/IB08G02850/IB08G16880/IB08G23760/IB10G01790/IB11G11620/IB11G28570/IB12G20710/IB13G01400	13
GO:0000377	RNA splicing, via transesterification reactions with bulged adenosine as nucleophile	14/680	232/34360	0.0603448	3.04919	4.44999	0.000239751	0.0827062	0.0793809	IB01G13040/IB02G08840/IB04G11490/IB06G04960/IB06G09570/IB07G05820/IB08G02850/IB08G16880/IB08G23760/IB10G01790/IB11G11620/IB11G28570/IB12G20710/IB13G01400	14
GO:0000375	RNA splicing, via transesterification reactions	14/680	233/34360	0.0600858	3.0361	4.43116	0.00025054	0.0827062	0.0793809	IB01G13040/IB02G08840/IB04G11490/IB06G04960/IB06G09570/IB07G05820/IB08G02850/IB08G16880/IB08G23760/IB10G01790/IB11G11620/IB11G28570/IB12G20710/IB13G01400	14
GO:0030628	pre-mRNA 3'-splice site binding	4/680	17/34360	0.235294	11.8893	6.38106	0.000294721	0.0827062	0.0793809	IB01G13040/IB07G05820/IB11G28570/IB12G20710	4
GO:0089701	U2AF	4/680	17/34360	0.235294	11.8893	6.38106	0.000294721	0.0827062	0.0793809	IB01G13040/IB07G05820/IB11G28570/IB12G20710	4
GO:0008380	RNA splicing	15/680	273/34360	0.0549451	2.77634	4.18699	0.000398043	0.098232	0.0942825	IB01G13040/IB02G08840/IB02G19140/IB04G11490/IB06G04960/IB06G09570/IB07G05820/IB08G02850/IB08G16880/IB08G23760/IB10G01790/IB11G11620/IB11G28570/IB12G20710/IB13G01400	15
GO:0044451	nucleoplasm part	22/680	497/34360	0.0442656	2.23671	3.94615	0.000437559	0.098232	0.0942825	IB01G04610/IB01G13040/IB01G29240/IB01G33500/IB02G18370/IB02G29310/IB03G01390/IB04G11490/IB05G11750/IB05G26480/IB06G06900/IB06G07980/IB06G09670/IB07G05820/IB07G12710/IB07G21200/IB08G02850/IB08G04770/IB08G07920/IB12G24220/IB15G02360/IB15G21910	22
GO:0000245	spliceosomal complex assembly	5/680	37/34360	0.135135	6.8283	5.0401	0.000772033	0.144006	0.138216	IB02G08840/IB08G02850/IB10G01790/IB11G11620/IB13G01400	5
GO:0071010	prespliceosome	5/680	38/34360	0.131579	6.64861	4.95035	0.000874674	0.144006	0.138216	IB01G13040/IB02G08840/IB07G05820/IB11G11620/IB13G01400	5
GO:0006650	glycerophospholipid metabolic process	10/680	154/34360	0.0649351	3.28113	4.03133	0.00103493	0.144006	0.138216	IB01G24370/IB02G20330/IB04G15490/IB07G11030/IB11G06710/IB11G26700/IB12G15430/IB13G04130/IB15G04020/IB15G09190	10
GO:0050994	regulation of lipid catabolic process	3/680	11/34360	0.272727	13.7807	6.02399	0.00113089	0.144006	0.138216	IB03G21370/IB07G02330/IB11G36720	3
GO:0006397	mRNA processing	15/680	307/34360	0.0488599	2.46886	3.67334	0.0013139	0.144006	0.138216	IB01G13040/IB01G33500/IB02G08840/IB04G11490/IB06G04960/IB07G05820/IB08G02850/IB08G07920/IB08G16880/IB08G23760/IB10G01790/IB11G11620/IB11G28570/IB12G20710/IB13G01400	15
GO:0006505	GPI anchor metabolic process	4/680	25/34360	0.16	8.08471	5.03514	0.00138168	0.144006	0.138216	IB11G26700/IB12G15430/IB13G04130/IB15G09190	4
GO:0006506	GPI anchor biosynthetic process	4/680	25/34360	0.16	8.08471	5.03514	0.00138168	0.144006	0.138216	IB11G26700/IB12G15430/IB13G04130/IB15G09190	4
GO:0071004	U2-type prespliceosome	4/680	25/34360	0.16	8.08471	5.03514	0.00138168	0.144006	0.138216	IB01G13040/IB02G08840/IB07G05820/IB13G01400	4
GO:0006497	protein lipidation	5/680	42/34360	0.119048	6.01541	4.62124	0.00138916	0.144006	0.138216	IB07G11530/IB11G26700/IB12G15430/IB13G04130/IB15G09190	5
GO:0042158	lipoprotein biosynthetic process	5/680	42/34360	0.119048	6.01541	4.62124	0.00138916	0.144006	0.138216	IB07G11530/IB11G26700/IB12G15430/IB13G04130/IB15G09190	5
GO:0050777	negative regulation of immune response	5/680	42/34360	0.119048	6.01541	4.62124	0.00138916	0.144006	0.138216	IB08G23760/IB13G11630/IB13G11640/IB13G11660/IB14G02830	5
GO:0046474	glycerophospholipid biosynthetic process	6/680	62/34360	0.0967742	4.88994	4.35606	0.00141119	0.144006	0.138216	IB02G20330/IB07G11030/IB11G26700/IB12G15430/IB13G04130/IB15G09190	6
GO:0048585	negative regulation of response to stimulus	19/680	446/34360	0.0426009	2.1526	3.48132	0.0016242	0.158536	0.152162	IB01G23670/IB02G07660/IB02G26340/IB03G21370/IB07G28860/IB08G02910/IB08G07400/IB08G23760/IB10G00380/IB11G25670/IB12G19770/IB12G20340/IB13G10590/IB13G11630/IB13G11640/IB13G11660/IB14G02830/IB14G10480/IB14G21560	19
GO:0004386	helicase activity	10/680	167/34360	0.0598802	3.02571	3.72869	0.00189918	0.177652	0.170509	IB02G18370/IB02G22390/IB05G21870/IB06G04960/IB06G09570/IB06G15490/IB10G00270/IB10G08450/IB11G14790/IB13G12630	10
GO:0005681	spliceosomal complex	10/680	168/34360	0.0595238	3.0077	3.70664	0.00198447	0.178206	0.171041	IB01G13040/IB02G08840/IB04G11490/IB06G04960/IB07G05820/IB08G23760/IB11G11620/IB11G28570/IB12G20710/IB13G01400	10

## Sheet: KEGG
ID	Description	GeneRatio	BgRatio	RichFactor	FoldEnrichment	zScore	pvalue	p.adjust	qvalue	geneID	Count
map03040	Spliceosome	17/196	306/9472	0.0555556	2.68481	4.35478	0.000199539	0.0179585	0.0172234	IB01G13040/IB02G19140/IB02G22390/IB03G15500/IB05G02820/IB06G04960/IB07G05820/IB07G30180/IB08G02850/IB10G08500/IB11G11620/IB11G26700/IB11G28570/IB13G01400/IB13G04130/IB13G12630/IB15G24050	17
map00440	Phosphonate and phosphinate metabolism	3/196	12/9472	0.25	12.0816	5.58334	0.00167243	0.0752595	0.0721787	IB03G18520/IB04G00980/IB07G11030	3
map00510	N-Glycan biosynthesis	6/196	73/9472	0.0821918	3.97204	3.70528	0.00391914	0.117574	0.112761	IB03G17570/IB04G07340/IB05G23720/IB10G17840/IB12G22260/IB15G09090	6
