# Supplementary material for: Light-Dependent Temporal Reprogramming of Alternative Splicing Dynamics Under Salt Stress in Sweet Potato (Ipomoea batatas [L]. Lam)
Source: Plants (Basel). 2026 May 20;15(10):1556. doi: 10.3390/plants15101556 (PMC13210731; doi:10.3390/plants15101556)
Supplement: Supplementary file 1 [file plants-15-01556-s001.zip › Table S8.xlsx]

## Sheet: Sheet1
Table S8. Primers used for varification.
Primer name	Sequence (5 '- 3 ')	Target gene
IB05G02580-F	GCTCTGATCTTCGACTGCGA	SOQ1
IB05G02580-R	AGCAGCCTTGGTTTCATCCA
IB01G01700-F	TGGTGGAGCTTCCTGGCTAT	LBR
IB01G01700-R	GCTCATCACCGGATCACCAA
IB01G01340-F	GCTGCTTTTCCCTTGGACTTT	PK5
IB01G01340-R	CTTCCGATATCGCCACTGCCC
